# Supplementary material for: White matter plasticity during second language learning within and across hemispheres
Source: Proc Natl Acad Sci U S A. 2024 Jan 4;121(2):e2306286121. doi: 10.1073/pnas.2306286121 (PMC10786292; doi:10.1073/pnas.2306286121)
Supplement: Supplementary file 2 — Dataset S01 (CSV) [file pnas.2306286121.sd01.csv]

ROI1	ROI2	sub1001	sub1002	sub1003	sub1004	sub1005	sub1007	sub1010	sub1012	sub1013	sub1014	sub1015	sub1016	sub1017	sub1019	sub1020	sub1021	sub1022	sub1024	sub1025	sub1026	sub1027	sub1028	sub1029	sub1030	sub1031	sub1032	sub1033	sub1037	sub1038	sub1039	sub1041	sub1042	sub1043	sub1044	sub1045	sub1046	sub1047	sub1048	sub1049	sub1050	sub1055	sub1056	sub1057	sub1060	sub1061	sub1062	sub1063	sub1064
L10d	L10pp	0.8339772	0.80743965	0.82710875	0.83197995	0.79674195	0.8192963	0.7917096	0.8078284	0.83135705	0.8193408	0.82482885	0.8048126	0.8422495	0.8476374	0.7503211	0.82191375	0.83250135	0.8399985	0.80606665	0.82158695	0.83704475	0.84772855	0.8270197	0.80279865	0.8172609	0.84014265	0.82516985	0.85625525	0.8255057	0.82184865	0.8569837	0.83843025	0.81372375	0.83409785	0.8656748	0.7941676	0.8040177	0.8265784	0.84956275	0.7863186	0.82527645	0.8383543	0.842119	0.8326156	0.8363539	0.83109145	0.8354754	0.8530425
L10d	L10r	0.80508875	0.8667125	0.84986055	0.87291455	0.82868125	0.8561937	0.8694256	0.84805815	0.85969685	0.84326475	0.82612815	0.8066827	0.82906685	0.87074865	0.87816245	0.86562055	0.8637784	0.86086125	0.831733	0.856549	0.8652868	0.8531084	0.854266	0.81490055	0.8273029	0.89129155	0.8179071	0.8882084	0.86584565	0.85022965	0.8264675	0.857343	0.85452505	0.8605627	0.88334635	0.86072925	0.8301413	0.8527537	0.895666	0.85857595	0.8731831	0.8521001	0.84848975	0.8604588	0.86786205	0.8547679	0.861875	0.83913955
L10pp	L10r	0.9068521	0.7578665	0.7591748	0.79854155	0.7726563	0.8030731	0.825789	0.86264435	0.89373005	0.8471	0.64210645	0.80373825	0.76488825	0.8297564	0.7881003	0.86763335	0.88139185	0.7388889	0.81683315	0.9135035	0.8809322	0.65595385	0.84791105	0.61247045	0.8636221	0.842615	0.78428495	0.84740935	0.78669215	0.88205555	0.8520458	0.79013325	0.8573892	0.7852274	0.86869205	0.8255745	0.5163831	0.6911026	0.8431797	0.77187075	0.86768325	0.8023631	0.6339662	0.8281257	0.7977815	0.67465585	0.80617745	0.6813868
L10d	L10v	0.77307795	0.83512475	0.82929175	0.8305055	0.80545485	0.8283662	0.8209772	0.84255425	0.8222523	0.79337795	0.79655695	0.8061548	0.8458134	0.8258357	0.7960164	0.786822	0.8052662	0.83629505	0.8460935	0.77414485	0.7580379	0.8692563	0.8430543	0.8717699	0.83116845	0.8328565	0.8422812	0.83648215	0.8376855	0.8280335	0.8020327	0.82617775	0.84157025	0.82916825	0.83810025	0.8030951	0.8274775	0.85119335	0.8378511	0.8144349	0.81443755	0.84644365	0.84921645	0.79758825	0.83636405	0.8337556	0.8370181	0.82213485
L10pp	L10v	0.89638	0.88668205	0.92359045	0.88466305	0.92733105	0.9209753	0.9144151	0.91771365	0.90661385	0.91520575	0.9144094	0.9116785	0.9268328	0.92825535	0.9550147	0.9272226	0.9224221	0.9152916	0.91168065	0.89903245	0.91200035	0.8920748	0.9239164	0.90237435	0.9012855	0.90091805	0.9188565	0.88776095	0.9227725	0.893809	0.9182685	0.9109963	0.92163775	0.9117624	0.92007735	0.88837375	0.88918765	0.89472115	0.9005375	0.91632815	0.9198291	0.92369415	0.88357755	0.93375305	0.89906995	0.8899489	0.90059595	0.90732925
L10r	L10v	0.9485314	0.9251551	0.91761655	0.9249099	0.9451556	0.92063515	0.92997605	0.9089321	0.92132425	0.93020265	0.90705215	0.9284057	0.9071883	0.92305485	0.93297085	0.9145204	0.94020185	0.92564065	0.91068415	0.9270041	0.9157853	0.93246815	0.92532315	0.91980305	0.937219	0.93217795	0.92962915	0.93339195	0.92831015	0.9329183	0.92680705	0.906589	0.90245445	0.90534305	0.9203052	0.90637205	0.90394495	0.88556785	0.93826	0.89469405	0.9309418	0.91965095	0.91739375	0.907925	0.91990925	0.91901295	0.8929889	0.9000488
L10d	L11l	0.55792035	0.5406403	0.56632015	0.5824323	0.551627	0.54469125	0.6240298	0.57588815	0.65450125	0.61166875	0.5797496	0.5284437	0.6220346	0.62262935	0.57984295	0.6019672	0.6676156	0.58840585	0.63733925	0.5982065	0.57826965	0.58268415	0.62964615	0.44779855	0.5988704	0.71591615	0.5886242	0.56203225	0.580934	0.628244	0.7122466	0.5791179	0.56262715	0.59603985	0.53334365	0.59171005	0.5455608	0.4555904	0.54064	0.5968137	0.505469	0.62560025	0.63862195	0.5928274	0.63784515	0.55876885	0.62620705	0.5532176
L10pp	L11l	0.8919979	0.8846535	0.879945	0.88566755	0.7560767	0.870491	0.8646161	0.87986775	0.8990548	0.88528005	0.90252825	0.87027985	0.8505098	0.8720983	0.88108115	0.8835867	0.8646416	0.83209595	0.85225225	0.84802885	0.8856181	0.86922425	0.87779725	0.81127825	0.87646855	0.875585	0.8710912	0.8629258	0.872634	0.8703135	0.87237325	0.87673755	0.83499855	0.856366	0.8626019	0.87258905	0.8671099	0.8899969	0.8640215	0.8985547	0.869224	0.8433565	0.87790495	0.8709166	0.8807992	0.8515295	0.76903875	0.86412435
L10r	L11l	0.7016915	0.5061763	0.3458395	0.6569212	0.3593581	0.427547	0.6286614	0.4723684	0.742163	0.77491995	0.393629	0.44767375	0.47482665	0.54379595	0.38983685	0.527362	0.73489835	0.39098955	0.3853344	0.68041535	0.37348675	0.3728739	0.70157175	0.22838605	0.50514015	0.54401485	0.43844975	0.44246075	0.491681	0.4853434	0.56975885	0.6931016	0.5337366	0.45435675	0.46179935	0.2603313	0.35337855	0.2110186	0.3603866	0.42034415	0.41684725	0.50938855	0.4398943	0.4469704	0.3394818	0.36153325	0.4558236	0.3268508
L10v	L11l	0.6903148	0.6620807	0.6643886	0.7038095	0.45922	0.63923435	0.69713605	0.51115285	0.72280065	0.75812195	0.64775695	0.5316822	0.728634	0.7403089	0.690157	0.60606485	0.72631915	0.63865835	0.57261815	0.664559	0.6625172	0.6412557	0.75227845	0.5540519	0.63655545	0.68617985	0.5967002	0.60076475	0.67089975	0.5552353	0.67710035	0.62738835	0.723297	0.51068945	0.41198085	0.44849515	0.63188165	0.5002541	0.5992217	0.69571255	0.58030105	0.626149	0.701439	0.6412597	0.56481835	0.61331345	0.5155894	0.6307347
L10d	L13l	0.5261076	0.5159643	0.41273055	0.58478935	0.37310955	0.512699	0.52938015	0.545377	0.56070395	0.5198558	0.4394504	0.50429735	0.53201275	0.5415209	0.4719732	0.42950735	0.5423352	0.50087445	0.5268447	0.4745607	0.5071905	0.5031065	0.5103641	0.3875075	0.5075966	0.62934595	0.4287036	0.38289225	0.5104424	0.44592165	0.51158515	0.3820162	0.4448227	0.4288971	0.42967125	0.54209815	0.33766365	0.34846285	0.41938375	0.51686585	0.50505365	0.59797405	0.52368945	0.44805565	0.55985415	0.55189365	0.4515034	0.47069065
L10pp	L13l	0.8319676	0.7499796	0.8061398	0.7481807	0.7097049	0.89216825	0.81870115	0.8257004	0.80424675	0.810755	0.809509	0.85957625	0.80235785	0.69550005	0.7285916	0.8278091	0.78240955	0.7689144	0.7963606	0.77965725	0.8277203	0.82225805	0.74525625	0.75290175	0.8077998	0.81986555	0.7269284	0.72514155	0.82429385	0.73340565	0.78404245	0.78608675	0.7747402	0.6827744	0.72934945	0.7796641	0.6734953	0.7570069	0.69247405	0.73754045	0.8321916	0.733549	0.8426697	0.76187065	0.83737075	0.817026	0.7463893	0.77196425
L10r	L13l	0.70818915	0.49989205	0.39721975	0.62004165	0.3165642	0.6387781	0.56011165	0.5670001	0.73841665	0.5944184	0.38645715	0.5306798	0.50008055	0.42311645	0.32221055	0.5214244	0.678196	0.3368136	0.3914648	0.63895315	0.26420225	0.469769	0.66163615	0.4646238	0.5208192	0.6440274	0.4468962	0.400656	0.5427709	0.46801375	0.5368294	0.548512	0.4580422	0.39571585	0.40070205	0.42018995	0.4774795	0.30936775	0.45307505	0.42699145	0.4932771	0.59542735	0.5453493	0.4138625	0.59341515	0.5264206	0.50166055	0.4706163
L10v	L13l	0.7155516	0.6154314	0.64245565	0.6730457	0.5274621	0.7917095	0.7179703	0.5719158	0.73655405	0.60105105	0.58699625	0.680356	0.7262634	0.54042955	0.5521651	0.6449307	0.7008606	0.5793312	0.64109695	0.67170445	0.5212074	0.68089015	0.6865347	0.6790876	0.6618789	0.7273592	0.5746215	0.5572799	0.7286619	0.60064985	0.6456703	0.57490755	0.7492465	0.5604559	0.4181387	0.6736389	0.624431	0.51837015	0.59030385	0.57196435	0.6423271	0.64077395	0.7186531	0.65673595	0.68323795	0.68364465	0.64406425	0.73333275
L11l	L13l	0.91892345	0.91358715	0.9200785	0.92480955	0.90385955	0.9069136	0.9046845	0.9205859	0.9068895	0.9121402	0.9248995	0.9250834	0.91658185	0.9036272	0.9079224	0.9235205	0.9009601	0.9217192	0.90416505	0.91862495	0.9133381	0.91365805	0.92340555	0.9110065	0.91219145	0.9044932	0.91144245	0.90754825	0.91728485	0.90149115	0.90756595	0.91058155	0.90663155	0.90509125	0.8870109	0.90939585	0.8784987	0.91856515	0.9043751	0.9039393	0.92180295	0.91651	0.9214065	0.91181555	0.93614635	0.92392535	0.8888484	0.9017426
L10d	L1	0.37944085	0.39149765	0.3800467	0.54618415	0.46624365	0.4325802	0.42236305	0.3988886	0.47569365	0.4297181	0.3358145	0.41408965	0.50207	0.44922545	0.5006971	0.4520493	0.4184768	0.4499217	0.46605795	0.3340871	0.44590775	0.4300204	0.45850345	0.40384455	0.40641535	0.37423935	0.4498089	0.4525926	0.3303243	0.42341175	0.49209145	0.36744005	0.41716395	0.3376233	0.332944	0.39989005	0.4653168	0.3629387	0.4284316	0.5282731	0.4068207	0.4238978	0.39454445	0.3787345	0.33268335	0.5476155	0.4162541	0.46540805
L10pp	L1	0.190745615	0.2703679	0.36395305	0.5675216	0.4978385	0.3852686	0.38186775	0.4499025	0.53152295	0.3814027	0.22147025	0.4349875	0.48368995	0.45312075	0.4782832	0.39961305	0.3585936	0.39029395	0.41867655	0.3597008	0.41896065	0.4087044	0.5100311	0.4124494	0.41059105	0.30923115	0.4189493	0.40247965	0.24986705	0.3958878	0.41993805	0.3753343	0.46349925	0.2391875	0.3207319	0.37772745	0.4405864	0.34976975	0.31478115	0.48545325	0.39286275	0.36866075	0.35740985	0.40005475	0.25938465	0.54631255	0.4310976	0.4389693
L10r	L1	0.2491934	0.20152375	0.1811102	0.39887325	0.338715	0.29153785	0.2275635	0.26848315	0.4328451	0.20392361	0.09043652	0.27973265	0.28991605	0.29732685	0.291727	0.3039965	0.3048548	0.3236009	0.19113085	0.26450055	0.137411495	0.19709915	0.4073992	0.19164885	0.2834319	0.28718835	0.1936901	0.2621404	0.14890815	0.32052085	0.27921465	0.18516695	0.2816051	0.1673183	0.20197635	0.2588597	0.27067255	0.14158015	0.30939535	0.2622768	0.27887875	0.26664535	0.2005957	0.151424985	0.1750721	0.37119995	0.37844285	0.23317535
L10v	L1	0.169308895	0.20855675	0.2390945	0.46240565	0.41154345	0.3281703	0.259181	0.2896768	0.42470175	0.198430815	0.124248925	0.31082485	0.35092275	0.36961735	0.3679807	0.30476335	0.2902776	0.3487959	0.33248305	0.2480733	0.19608395	0.27785155	0.42588615	0.3171982	0.30175045	0.2595035	0.2969969	0.28774935	0.2082224	0.2655046	0.33556115	0.2877443	0.3740648	0.154243	0.16974205	0.23766715	0.4028798	0.2229528	0.26566485	0.409007	0.26374755	0.27919875	0.2828623	0.31160255	0.099899185	0.4923147	0.3997293	0.36346255
L11l	L1	0.30704445	0.34008655	0.44896065	0.63272815	0.4646328	0.352021	0.3762363	0.45271955	0.51938485	0.4267077	0.27899585	0.485735	0.47966795	0.44987075	0.55442435	0.43512015	0.34362585	0.37774415	0.457513	0.3487361	0.41926695	0.42633215	0.53245715	0.3628694	0.46386085	0.35804	0.49076525	0.45301565	0.36996605	0.44490825	0.499779	0.3773271	0.43699065	0.3804498	0.37518095	0.37521755	0.4972423	0.4189593	0.36800895	0.5151812	0.3526734	0.4353422	0.4349901	0.4803645	0.35889525	0.4818273	0.41615485	0.4245558
L13l	L1	0.1825856	0.24834105	0.3589486	0.5426216	0.33401425	0.2514404	0.2500021	0.3973005	0.39182075	0.27666305	0.090272915	0.4067401	0.3325158	0.36856495	0.4052883	0.30166705	0.268345	0.267224	0.3294315	0.3101817	0.31637975	0.34963555	0.44140665	0.19478695	0.4008268	0.3465162	0.28948145	0.33671185	0.29516225	0.22568395	0.42121325	0.24006375	0.35265345	0.21985945	0.31174285	0.2599021	0.3621993	0.28767925	0.3293504	0.37044095	0.29568355	0.338816	0.31387275	0.3813777	0.17475685	0.3756016	0.3608633	0.251898
L10d	L23c	0.4913775	0.52142625	0.4953625	0.5328977	0.5526291	0.54785475	0.41977935	0.57118365	0.57206025	0.56085575	0.58561575	0.5904009	0.5815713	0.53843635	0.5194584	0.49253895	0.47165575	0.5823488	0.45300405	0.4772989	0.5394054	0.4266458	0.61752895	0.563681	0.59771	0.6055392	0.5574341	0.5477636	0.44017755	0.62167065	0.54476075	0.45439285	0.4945022	0.47441955	0.57935365	0.50552035	0.5431833	0.4496695	0.53464205	0.57415815	0.5605693	0.4478674	0.56280185	0.5357987	0.5725549	0.61675985	0.5617257	0.62448905
L10pp	L23c	0.34166535	0.37622055	0.3161551	0.3889838	0.4077066	0.40638015	0.3309716	0.45298305	0.381384	0.46812355	0.4209453	0.37968325	0.4350307	0.39266775	0.37315165	0.264874	0.3704165	0.47333995	0.37998215	0.3381518	0.3655816	0.2729767	0.48546295	0.37467875	0.5081622	0.42625285	0.36080655	0.44553075	0.29852515	0.4607643	0.41657505	0.3323331	0.43048205	0.35518655	0.40851905	0.35100075	0.3785075	0.2806055	0.3563546	0.34910525	0.4473998	0.2256663	0.4302352	0.3458255	0.3229549	0.52552465	0.35117745	0.2317446
L10r	L23c	0.4856472	0.43911725	0.4566925	0.5044143	0.6467942	0.59097765	0.29695175	0.66466135	0.52984275	0.52163985	0.5724416	0.6537705	0.65877565	0.554141	0.4724296	0.4502701	0.47750335	0.56979005	0.35594545	0.4576791	0.4273577	0.3650551	0.61583405	0.65400055	0.58917825	0.45946205	0.5092435	0.44248875	0.4888894	0.6941739	0.4518723	0.45292675	0.48741125	0.5480398	0.53071545	0.4872741	0.6689802	0.35749585	0.5716901	0.56712945	0.55764825	0.4055863	0.51397755	0.4414279	0.4475711	0.6076736	0.50612205	0.61706635
L10v	L23c	0.4103836	0.42613795	0.3628608	0.4347484	0.53323455	0.49548885	0.2520398	0.52893745	0.4840114	0.50483735	0.49338455	0.5574855	0.54579115	0.42205725	0.431409	0.37652495	0.3812259	0.54462425	0.40070915	0.37886415	0.2987613	0.31814175	0.58826915	0.55929305	0.5401629	0.3902219	0.4234201	0.3780423	0.5259786	0.56944395	0.4389293	0.36811675	0.45990735	0.41787125	0.45089735	0.3523617	0.46836915	0.3113162	0.46362835	0.4696838	0.4444712	0.31985255	0.43413065	0.37651955	0.3982245	0.5710837	0.43595935	0.4611423
L11l	L23c	0.31418535	0.27486605	0.32337665	0.3472175	0.28609045	0.29401765	0.2890299	0.3578084	0.3046902	0.35284545	0.3220091	0.28351905	0.36648125	0.33278855	0.3829142	0.26299385	0.34402575	0.35671945	0.39281445	0.29988875	0.31917825	0.2112922	0.4504875	0.19520845	0.3852171	0.38934275	0.3243382	0.3450714	0.28922275	0.40974445	0.3784429	0.2991686	0.3569919	0.32820385	0.34631885	0.24091055	0.3929085	0.2937402	0.3092148	0.31893235	0.3086012	0.2289112	0.391571	0.4018457	0.36671205	0.4118151	0.27719635	0.134567925
L13l	L23c	0.27970435	0.233836	0.19112725	0.2575101	0.16469515	0.2793995	0.1705969	0.2827383	0.35170805	0.26000195	0.18995065	0.20759585	0.3006973	0.23230095	0.2745219	0.03980365	0.24180655	0.3098557	0.2156987	0.15839732	0.212499	0.12318258	0.3644268	0.1572394	0.32399695	0.3094291	0.1921078	0.2077202	0.19775	0.2251717	0.2745185	0.17188515	0.1832321	0.3291332	0.2666477	0.1736734	0.3432094	0.162651	0.21225	0.2330621	0.28641015	0.16072975	0.24476665	0.28273115	0.2235935	0.37682065	0.19535535	0.073985605
L1	L23c	0.5691255	0.4227745	0.4758891	0.47564495	0.4224068	0.4444775	0.5384444	0.60771425	0.33497565	0.5489522	0.4773213	0.57154665	0.56509995	0.61587105	0.5559428	0.47353125	0.5876673	0.41027745	0.4014562	0.52255305	0.55631775	0.53320505	0.4736029	0.42043295	0.5831816	0.5460751	0.52413725	0.54430795	0.6093782	0.63642575	0.48896035	0.4973227	0.55091685	0.5094452	0.5826436	0.62179355	0.5206755	0.5118301	0.5191929	0.59111475	0.5768394	0.562621	0.5027158	0.54603545	0.56574455	0.57898135	0.44422205	0.44360065
L10d	L23d	0.49257215	0.56296735	0.4630228	0.6012445	0.6037732	0.52644445	0.31781365	0.52979405	0.4191319	0.49243225	0.47045975	0.53334085	0.52207935	0.6483171	0.4545914	0.62808035	0.49859245	0.5971449	0.2385764	0.388773	0.66394935	0.40225855	0.48808705	0.60974595	0.4477611	0.5512872	0.5783514	0.5118322	0.4295801	0.5352135	0.48842465	0.5823947	0.53592635	0.2732641	0.60973665	0.6163003	0.5160802	0.5850684	0.65476785	0.5818649	0.51620575	0.34264985	0.4485018	0.5390672	0.5806478	0.49556675	0.4753763	0.6899553
L10pp	L23d	0.3483706	0.4304998	0.2790863	0.37923035	0.45491825	0.3736416	0.2038326	0.3758925	0.2230535	0.34534755	0.3487833	0.28836424	0.3772489	0.45464555	0.3254844	0.36971405	0.38515675	0.41645885	0.13980755	0.22061135	0.456465	0.21270865	0.3406367	0.3290209	0.34177905	0.3176586	0.33619015	0.40891745	0.25411245	0.38106435	0.30448155	0.38587515	0.40411855	0.1200893	0.3850493	0.4732732	0.22030985	0.3016796	0.4504111	0.3220823	0.1761344	0.12355823	0.3686669	0.2603946	0.29416745	0.42660395	0.20565335	0.22571445
L10r	L23d	0.525633	0.51072645	0.4517811	0.66095735	0.7554919	0.65411435	0.2863824	0.67366825	0.3865181	0.5355947	0.5486203	0.6348211	0.62959075	0.6938282	0.4862274	0.6097878	0.54524315	0.64855065	0.23037315	0.45389185	0.5498927	0.3882457	0.52609015	0.75903745	0.45959225	0.4011523	0.56189705	0.47278605	0.50937275	0.62610315	0.514246	0.66392455	0.6016211	0.4378301	0.59317225	0.65689975	0.6772055	0.55760885	0.7496919	0.605959	0.56417465	0.3109457	0.52892895	0.45257915	0.4323396	0.58170925	0.4883532	0.6913757
L10v	L23d	0.4445112	0.4960739	0.35020195	0.5465912	0.63021155	0.5485988	0.2305697	0.5520001	0.34768275	0.55111275	0.4689658	0.55130565	0.54521045	0.5504818	0.44932545	0.55455845	0.43440495	0.6284268	0.2903447	0.34546805	0.4162652	0.33904255	0.51892675	0.67602525	0.42342485	0.31700435	0.4538197	0.37334875	0.5379443	0.5269211	0.493563	0.49464375	0.561701	0.27360325	0.50493765	0.52392845	0.4854077	0.4546101	0.63058535	0.52064965	0.44549515	0.22182375	0.3996517	0.392366	0.38949265	0.5130601	0.40396435	0.5364303
L11l	L23d	0.2835747	0.27245665	0.09777825	0.27158205	0.1812838	0.1482838	0.101644155	0.149863	0.10453075	0.21770385	0.20930405	0.19046935	0.3214816	0.3458072	0.214085	0.22385615	0.3180127	0.281236	0.11432205	0.1524612	0.1613449	0.03973149	0.3103476	0.093678545	0.1621868	0.2591074	0.2007712	0.26715145	0.11364785	0.25629905	0.2872399	0.25067095	0.2878156	0.0546815	0.26352195	0.14928855	0.19260995	0.120592	0.1451858	0.20627255	0.126869915	0.099583935	0.3180518	0.28385605	0.3138209	0.31300315	0.067285305	0.09073611
L13l	L23d	0.319286	0.2441846	0.039908275	0.28742615	0.09753312	0.3171257	0	0.15155735	0.20916895	0.1791778	0	0.13978317	0.2336045	0.1964413	0.1601493	0.20096495	0.2358824	0.2532219	0.080997855	0.0900864	0.04367324	0	0.29360495	0.12288484	0.107472845	0.21593025	0.1051981	0.11858015	0.102300445	0.1016343	0.2954687	0.109824315	0.0930446	0.22279209	0.17773735	0.3005894	0.3197197	0.027242315	0.0949776	0.220607	0	0.039173125	0.096869735	0.17056785	0.21965755	0.303275	0.051653715	0.024708345
L1	L23d	0.50399865	0.37829705	0.1993014	0.3580013	0.35037425	0.43134455	0.3427335	0.37588065	0.1598501	0.3476895	0.23207275	0.3395847	0.50310265	0.48394155	0.4354576	0.41675145	0.41754085	0.3089817	0.22375885	0.4531824	0.30788445	0.40842465	0.36666215	0.3504477	0.3998257	0.25389635	0.34347075	0.3209798	0.5142674	0.525649	0.3523534	0.2454588	0.3815942	0.28271605	0.4677905	0.55534205	0.4727924	0.4608653	0.4022557	0.44007405	0.31982415	0.33167855	0.3344819	0.39762975	0.39734145	0.4596323	0.3958964	0.21867325
L23c	L23d	0.9036197	0.87602945	0.89452605	0.9118736	0.89085455	0.90820915	0.8949946	0.8862633	0.89345875	0.87988445	0.8316768	0.86104185	0.90476165	0.8613981	0.9002542	0.87747675	0.88962505	0.8831338	0.89730535	0.8860722	0.86451635	0.90342495	0.8954351	0.90646465	0.87935595	0.89479965	0.8745561	0.90499325	0.87580545	0.88965955	0.9239264	0.8608093	0.84795315	0.8888457	0.92443295	0.8873626	0.884783	0.8833044	0.89891155	0.87080285	0.8602884	0.8717745	0.8819196	0.91062085	0.8896608	0.8693993	0.89508445	0.8855572
L10d	L24dd	0.30783075	0.3549485	0.36263625	0.3629248	0.42282015	0.3418002	0.46547265	0.3161713	0.36318155	0.49811035	0.3893798	0.30548565	0.30436225	0.3984204	0.4130373	0.35955385	0.291735	0.40245605	0.31059535	0.25639455	0.29390465	0.18263355	0.46885885	0.40040575	0.4017796	0.3464131	0.2884765	0.4166365	0.1757886	0.374147	0.3922682	0.28435545	0.2467763	0.39850865	0.3665335	0.23550135	0.37621655	0.26455575	0.32646125	0.3661268	0.39726915	0.2413058	0.49697675	0.3537445	0.2202013	0.54209425	0.32473485	0.2948865
L10pp	L24dd	0.142533615	0.24015195	0.1675775	0.2633125	0.3820734	0.2244734	0.30117835	0.28241595	0.3356344	0.41417715	0.2364088	0.24831795	0.220964	0.3647399	0.20505935	0.20656095	0.2169478	0.36162455	0.2282768	0.19385085	0.23640745	0.05131525	0.33337525	0.2563434	0.36860325	0.2758777	0.22786935	0.282511	0.09262239	0.2516595	0.2782115	0.16948332	0.25301525	0.3308466	0.2600265	0.155988575	0.23804145	0.2041166	0.18403369	0.251108	0.31658255	0.1520452	0.35907155	0.30025135	0.04004947	0.4650662	0.22212315	0.1954321
L10r	L24dd	0.15377222	0.2461206	0.28133255	0.238609275	0.4228083	0.27499985	0.27534995	0.27973315	0.25868	0.42010905	0.34711665	0.25112645	0.28962215	0.31342455	0.25760555	0.2111313	0.20645915	0.3116126	0.14441235	0.16069045	0.065513815	0.0529447	0.44672865	0.3742992	0.4060753	0.2480292	0.1836689	0.2576546	0.1926009	0.4186151	0.18771045	0.148428485	0.16994297	0.32605455	0.21935565	0.09418145	0.37089245	0.08661838	0.29976565	0.15358808	0.3529906	0.131894335	0.3098435	0.1996747	0.1289862	0.42023215	0.228952	0.0516983
L10v	L24dd	0.10950697	0.2343785	0.2185049	0.25496425	0.35898285	0.25442495	0.21919735	0.2244075	0.25820875	0.38853955	0.2716141	0.1978902	0.20784744	0.3002608	0.2025047	0.2030871	0.1889465	0.34818955	0.2080263	0.14632405	0.04965376	0.040666375	0.41718525	0.32396975	0.3502218	0.1892022	0.20099525	0.1852159	0.24933655	0.28776705	0.2285076	0.12940255	0.167840155	0.2948278	0.20786065	0.0806791	0.2799968	0.1043173	0.2633724	0.2299618	0.274296	0.119013375	0.3279801	0.23255525	0.05035424	0.45874075	0.2218002	0.111057175
L11l	L24dd	0.1737881	0.2083103	0.2419788	0.2550303	0.33454125	0.1598253	0.29481925	0.24122005	0.2796064	0.2792674	0.1621798	0.31875215	0.20511455	0.329623	0.2916472	0.3016504	0.21516975	0.2843628	0.23905905	0.1419715	0.2318494	0.1424042	0.3105016	0.12121795	0.23016325	0.29082555	0.27546775	0.25539165	0.13949355	0.2569972	0.31090795	0.1579959	0.24434395	0.2706967	0.2852446	0.1499826	0.27269165	0.21366355	0.1040785	0.28960015	0.23567995	0.164218705	0.36879925	0.3743697	0.14103985	0.35084155	0.2558874	0.1408939
L13l	L24dd	0	0.08523565	0.079741375	0.1417611	0.10459629	0.1008379	0.083232055	0.2050066	0.164680915	0.1601327	0.025451425	0.1894119	0.025238155	0.22639185	0.151677	0.08967759	0.07656385	0.1691971	0.08257712	0.025268405	0.07841485	0	0.20502105	0.02498899	0.1702432	0.19189305	0.02500616	0.095657075	0.025545245	0.05023407	0.1968452	0	0.089845395	0.0583981	0.18765315	0.048905535	0.18831245	0.02552128	0.040357685	0.0990056	0.1950997	0.07834625	0.22255445	0.2362002	0	0.2668888	0.143315	0.024708345
L1	L24dd	0.5286931	0.3956657	0.35025645	0.65256895	0.48484735	0.47402405	0.6722589	0.56710105	0.5406548	0.53527355	0.40107685	0.5518197	0.6342615	0.60175035	0.53662315	0.5397155	0.48717345	0.444012	0.57017835	0.5880616	0.58734935	0.47800245	0.4773987	0.4731411	0.5749863	0.52538415	0.4835899	0.55531125	0.4712346	0.5743712	0.49212435	0.5898376	0.515902	0.48631855	0.62047295	0.54119625	0.554135	0.54146705	0.5142388	0.5121936	0.51119125	0.64192065	0.49286605	0.4333801	0.5311798	0.5417699	0.5810381	0.48469395
L23c	L24dd	0.8666835	0.8696755	0.86236205	0.85406175	0.87273445	0.85504505	0.8466909	0.8996341	0.8355663	0.88463035	0.87901215	0.8386901	0.8397247	0.91077985	0.84772825	0.89145125	0.8668571	0.86462995	0.85963155	0.8663921	0.85407295	0.88795335	0.8683624	0.87065895	0.87239185	0.8522687	0.88207945	0.8634668	0.87993275	0.8521143	0.86111305	0.86918335	0.8737088	0.84718075	0.86374755	0.8454923	0.86600395	0.8731351	0.8432771	0.85990085	0.85986685	0.8711168	0.87053665	0.8532615	0.8583361	0.8798058	0.84943285	0.8420987
L23d	L24dd	0.635143	0.5772128	0.58416455	0.69512735	0.71760265	0.6358729	0.56545255	0.679934	0.4090243	0.67322335	0.5805442	0.3954885	0.57225425	0.64100875	0.57652935	0.5823197	0.64121095	0.48116225	0.57074485	0.5943611	0.5738784	0.59236095	0.6827181	0.63420165	0.588004	0.53213335	0.49811525	0.63461425	0.56779385	0.600893	0.58953575	0.41449385	0.54611365	0.3613949	0.58592145	0.4715443	0.68205895	0.52552875	0.54098385	0.5740807	0.3050789	0.58242945	0.5847204	0.6957968	0.40319845	0.71868885	0.58926725	0.3553569
L10d	L24dv	0.3481466	0.4620463	0.4145724	0.32069475	0.4587812	0.55214695	0.4578353	0.4172171	0.3886358	0.60735875	0.43712995	0.36080215	0.3495239	0.40824295	0.4594487	0.42255705	0.3965847	0.4298682	0.31347705	0.31495545	0.32884235	0.31047575	0.52641605	0.39334805	0.49412155	0.37668415	0.3439697	0.5199674	0.21196725	0.43793895	0.50979665	0.4214522	0.3340541	0.38498255	0.4831766	0.28087115	0.3617965	0.36196525	0.3940198	0.4650071	0.4980428	0.29118615	0.5004423	0.2557051	0.3892056	0.59346545	0.29243555	0.3438629
L10pp	L24dv	0.185511	0.2915299	0.156516105	0.25478185	0.3576051	0.38496305	0.2212918	0.31449855	0.2819987	0.5260864	0.2642361	0.2304181	0.18850635	0.40198795	0.23110925	0.21139205	0.2932327	0.38859345	0.25358895	0.21530845	0.1860664	0.18874195	0.33435505	0.2222137	0.4871501	0.27701845	0.2779443	0.39483295	0.06796393	0.26825565	0.3730854	0.24948595	0.30755135	0.3015703	0.35462575	0.164047875	0.2811683	0.25832955	0.26494345	0.30584455	0.40056975	0.24490185	0.37041315	0.2343001	0.2247345	0.487365	0.159742615	0.2041435
L10r	L24dv	0.14421617	0.35621075	0.33321135	0.22413645	0.4383274	0.4782911	0.2717146	0.35827665	0.29462885	0.53194605	0.40744435	0.2512754	0.3294926	0.27978965	0.32132805	0.20422315	0.28571215	0.39292545	0.10317939	0.2498174	0.15892275	0.19773505	0.4747066	0.288508	0.52757865	0.2753075	0.2628514	0.36980855	0.15742035	0.3694634	0.373995	0.2867027	0.16265615	0.3962705	0.32958	0.19998145	0.3374193	0.2157056	0.39089025	0.29373825	0.4725571	0.27153505	0.32398735	0.08632015	0.3567001	0.4746696	0.2303755	0.14628025
L10v	L24dv	0.10071075	0.3442923	0.2679852	0.23913845	0.366172	0.4497798	0.22206405	0.2816298	0.2348024	0.48686705	0.328941	0.17619425	0.26267675	0.33681765	0.27171845	0.1753554	0.2631438	0.3930234	0.2017861	0.2089183	0.07248705	0.1835478	0.42507385	0.26733405	0.4632222	0.2069761	0.29460645	0.3248974	0.2433981	0.2647765	0.3546199	0.27413235	0.23766765	0.3041196	0.28938155	0.143698305	0.26406605	0.25426575	0.34575745	0.38030355	0.38301	0.20837085	0.33933505	0.1681223	0.30097885	0.5039658	0.17571245	0.14267815
L11l	L24dv	0.13942965	0.1673948	0.20781945	0.2312337	0.2858687	0.21905535	0.21819125	0.28891175	0.23439085	0.37471815	0.14406922	0.32797455	0.16061915	0.36093255	0.2106592	0.2549184	0.26175035	0.2637258	0.2356886	0.21674895	0.16886695	0.14317275	0.2674067	0.09228979	0.29541265	0.2294379	0.2832568	0.25966955	0.116919995	0.2839907	0.35811305	0.19569205	0.27154145	0.23034	0.172072	0.1272723	0.27885175	0.22496005	0.20537065	0.28991025	0.24809585	0.23861555	0.3702634	0.32187515	0.208304195	0.3483602	0.1588508	0.12651225
L13l	L24dv	0.03932539	0.15182385	0.026115535	0.1438006	0.091837	0.19138115	0.04128667	0.242475	0.124301415	0.26724885	0	0.23194565	0.025238155	0.24516365	0.0919344	0.0517568	0.17971595	0.1625608	0.050362455	0	0.049474275	0.026294155	0.15739979	0	0.2406424	0.13963325	0.08079421	0.066208695	0.0510905	0	0.24363745	0.02584915	0.135729605	0.13360895	0.104130625	0.03875672	0.0814153	0.107820225	0.0831169	0.13628675	0.19031895	0.15858286	0.21929135	0.2114819	0.07814695	0.30577005	0.02500616	0.039161795
L1	L24dv	0.36450375	0.3072636	0.2447085	0.4868336	0.4207999	0.41128725	0.45062905	0.4427807	0.35569475	0.35032565	0.1912724	0.3602034	0.41863975	0.46626085	0.358109	0.37862725	0.3934477	0.3186608	0.28563175	0.38163835	0.39405	0.3628742	0.3195771	0.21839075	0.4367145	0.3503699	0.39807035	0.4466287	0.4004033	0.50289045	0.42965225	0.4270781	0.4103638	0.32200575	0.3976441	0.444028	0.3976629	0.415597	0.39697825	0.48721265	0.42710095	0.49301055	0.43265515	0.33801865	0.3537968	0.51355385	0.31752515	0.3547466
L23c	L24dv	0.8569605	0.87771075	0.90211575	0.83913235	0.88149995	0.90816075	0.86201345	0.88244255	0.9031714	0.8748796	0.85583215	0.86090115	0.87479775	0.86667805	0.86774615	0.91398775	0.87330015	0.87610375	0.8909696	0.86555755	0.852377	0.86944885	0.8669632	0.90210215	0.8887311	0.87918005	0.88092265	0.8833732	0.8589194	0.8902713	0.883655	0.8899934	0.89323335	0.8524072	0.87820775	0.89456275	0.90293255	0.90929325	0.87663075	0.9067154	0.8849676	0.88450995	0.87433775	0.85053155	0.859272	0.8986349	0.84613475	0.85538705
L23d	L24dv	0.59443745	0.58438445	0.6874888	0.5145316	0.5935827	0.6745836	0.7207939	0.6609102	0.41259265	0.63399175	0.4805008	0.35015465	0.60338295	0.5856706	0.55771275	0.5858398	0.64391095	0.5206838	0.64284705	0.52729155	0.5885096	0.5682561	0.49278645	0.6753032	0.6099184	0.61282035	0.5282422	0.764845	0.5177552	0.59924135	0.68784575	0.62775145	0.63814555	0.6336208	0.73652465	0.65134985	0.57496395	0.7407632	0.6304787	0.60990355	0.35066235	0.6076872	0.5601731	0.5276277	0.5682571	0.63310795	0.493618	0.4263292
L24dd	L24dv	0.8976106	0.8977949	0.91901375	0.9334102	0.9320532	0.91848525	0.92800405	0.92899265	0.8913272	0.9225351	0.91920605	0.9436846	0.8944972	0.9214203	0.91820025	0.9059908	0.91557845	0.9154774	0.92344225	0.92393845	0.9022442	0.91911655	0.9322433	0.8308452	0.9188069	0.9096798	0.92616165	0.9268029	0.9427854	0.90975205	0.91560405	0.88835035	0.91301835	0.9294541	0.9115633	0.90569645	0.90604025	0.90804305	0.88555615	0.9230544	0.92995325	0.9206314	0.89418975	0.92298595	0.9108669	0.93515205	0.9187384	0.9207861
L10d	L25	0.4214533	0.56144635	0.6391735	0.6339037	0.5975936	0.59201435	0.61290965	0.4848581	0.4060896	0.598922	0.6643814	0.45232225	0.5375878	0.5864707	0.6588417	0.5375417	0.4931397	0.58590595	0.4526458	0.4008841	0.59955075	0.61027575	0.5432985	0.59041175	0.55949025	0.4544501	0.54846005	0.5586034	0.67765685	0.5659392	0.41861215	0.61677025	0.5701165	0.38671955	0.62839105	0.5962758	0.5017001	0.6876544	0.6607562	0.69259215	0.6874512	0.5231173	0.58455905	0.6164397	0.65272425	0.5573712	0.56268395	0.57450995
L10pp	L25	0.40034585	0.45758655	0.63898315	0.66558535	0.51411285	0.63394535	0.685242	0.5465521	0.3583175	0.71027735	0.7502671	0.3661667	0.5015477	0.5341782	0.5912724	0.4609033	0.446576	0.5897597	0.5108218	0.39920645	0.50585555	0.56894975	0.4361283	0.49380275	0.6460048	0.1997213	0.60388495	0.45471615	0.73583045	0.525494	0.4038623	0.6182082	0.51411105	0.4278639	0.6306272	0.6328692	0.54345335	0.6261968	0.53695915	0.65863725	0.6047661	0.31098255	0.46332235	0.5165539	0.43407835	0.40217345	0.4267298	0.5143696
L10r	L25	0.6995033	0.6170065	0.78198595	0.79437295	0.73358155	0.8373677	0.85806165	0.68804135	0.5467612	0.79719505	0.8503596	0.6880245	0.7453789	0.76183075	0.77343265	0.68020615	0.62730065	0.63957705	0.5912769	0.6842373	0.77784975	0.7783066	0.74075885	0.6980332	0.72598305	0.5420736	0.67032135	0.77256965	0.82438575	0.77673	0.64369345	0.825792	0.75718755	0.6531732	0.82794195	0.68309835	0.80227485	0.77772005	0.7965981	0.80426675	0.80485875	0.6897981	0.7227902	0.71149285	0.66104225	0.7095061	0.7464632	0.6822795
L10v	L25	0.8255693	0.7861338	0.8029565	0.85363515	0.807209	0.82881065	0.8100625	0.8303457	0.81639255	0.81005175	0.85610945	0.82189445	0.8055655	0.81390995	0.847924	0.8188564	0.7339086	0.79582515	0.83406585	0.64612215	0.74581085	0.8307976	0.8364279	0.8181582	0.8140241	0.80553925	0.81895765	0.8245342	0.8930444	0.8599088	0.8367249	0.81895745	0.8216957	0.80769015	0.80311045	0.79183015	0.83781065	0.8167885	0.8005321	0.84725775	0.80270865	0.7859735	0.8306487	0.83212045	0.7715612	0.7600158	0.84745325	0.81259415
L11l	L25	0.2923242	0.31330215	0.49818175	0.58852665	0.3022951	0.311892	0.5094564	0.317611	0.27310265	0.62423385	0.62978925	0.2333326	0.41960915	0.4779729	0.42577555	0.27697755	0.40519585	0.44934055	0.31920605	0.27304415	0.27436155	0.38741305	0.34493565	0.20465935	0.52352385	0.16067305	0.486196	0.3290761	0.56052335	0.2686515	0.27490325	0.53643415	0.3732656	0.3466292	0.3716934	0.3994098	0.46755825	0.3997424	0.27540175	0.54304255	0.22157625	0.250022	0.4214648	0.43123105	0.34106675	0.22583435	0.13407265	0.35396545
L13l	L25	0.53868905	0.33176405	0.54180685	0.51418055	0.24871745	0.57346275	0.4842342	0.3303273	0.56641035	0.5419187	0.61172695	0.2300379	0.4381144	0.30702075	0.6249157	0.4456373	0.40986145	0.2366037	0.4126091	0.3376412	0.31527505	0.5739694	0.5123057	0.3334191	0.5186593	0.3790452	0.54518695	0.5814293	0.53859435	0.4619294	0.58072945	0.2943622	0.5500573	0.6136599	0.45044465	0.66789145	0.56846225	0.4209009	0.4033088	0.4202957	0.2926087	0.39881495	0.39716435	0.5741206	0.3869883	0.271865	0.35009255	0.325321
L1	L25	0.08621205	0.18527805	0.0728618	0.348441	0.24518955	0.17820925	0.09048265	0.06278165	0.024099705	0.1185405	0.024239415	0.108399125	0.3330456	0.2627563	0.2067863	0.19971615	0.0891795	0.21144685	0	0.21505135	0.06359852	0	0.25894795	0.038197125	0.21522415	0.026557785	0.090486	0.06155105	0.0557644	0.27611405	0	0.03757288	0.1891917	0.0692546	0.1600352	0.28212685	0.2020333	0.2049823	0.18986665	0.2082753	0.117018915	0.1455431	0.100941765	0.1570357	0.1358452	0.23828835	0.07964815	0.1023462
L23c	L25	0.4481529	0.55259805	0.3862311	0.49715665	0.56979175	0.50286525	0.2035832	0.56421255	0.55328905	0.52859225	0.4799339	0.68158085	0.7221795	0.5379601	0.5925758	0.58665245	0.58123725	0.6176135	0.58510845	0.71036165	0.48003185	0.37466515	0.7684175	0.5143849	0.6560498	0.6305161	0.45554345	0.38651945	0.42787195	0.70082505	0.5093088	0.5389919	0.5113922	0.6857319	0.61744555	0.5162143	0.6161971	0.48965445	0.5157917	0.49421805	0.59674865	0.7150824	0.53295805	0.6314846	0.5505076	0.5844795	0.62962795	0.5284652
L23d	L25	0.4911982	0.7216587	0.41749435	0.75879675	0.6621758	0.61777095	0.3077439	0.6349255	0.43188885	0.60081695	0.5540587	0.70290275	0.7644965	0.69774105	0.64422445	0.78607925	0.73285575	0.7692815	0.47961485	0.80155345	0.60848265	0.43000975	0.7518654	0.6573619	0.57060365	0.6550181	0.5448304	0.4837811	0.45532495	0.7238879	0.6319568	0.75259995	0.7173464	0.6495915	0.71913085	0.71304795	0.68124485	0.71097155	0.7682883	0.5655775	0.7055758	0.6213807	0.5743688	0.67312535	0.5826581	0.62920875	0.71275045	0.61597695
L24dd	L25	0.05055725	0.0794171	0.10228967	0.2994771	0.29160595	0.15521455	0.1770675	0.14471762	0.049827915	0.27253575	0.2348667	0.2417387	0.38545315	0.2671144	0.29587385	0.22634435	0.173458835	0.13709038	0.20318635	0.39171115	0	0.07203005	0.55408145	0.2376983	0.30913505	0.2830855	0.043334085	0.144701605	0.14535872	0.3745858	0.02667073	0.05857805	0.07586665	0.132249135	0.1630833	0.07787791	0.2672581	0.141308	0.149256695	0.11430266	0.2364392	0.2315919	0.15899685	0.3538437	0	0.34935735	0.30151185	0
L24dv	L25	0.026451635	0.1853577	0.17582235	0.18781115	0.28782495	0.28473185	0.136718735	0.21020405	0.1648039	0.32922905	0.27919885	0.224453	0.33762575	0.23848915	0.3372379	0.119798535	0.15455905	0.21419735	0.1972971	0.43959245	0.041766225	0.1326381	0.33877915	0.1682959	0.30735535	0.28459435	0.11175435	0.29883315	0.10992955	0.3321087	0.1828447	0.2044402	0.087532505	0.46766615	0.21186375	0.17487185	0.2363353	0.2106156	0.13747585	0.24554275	0.36708895	0.2737836	0.16944075	0.1175445	0.24671605	0.3211907	0.2811604	0
L10d	L2	0.4242185	0.41978335	0.42424775	0.5243323	0.48823525	0.46327305	0.44577975	0.4301914	0.45450545	0.46154235	0.42206865	0.44884465	0.477961	0.48528245	0.5358877	0.45418605	0.4332092	0.46422105	0.49547905	0.3654218	0.4555943	0.47310495	0.48714225	0.4349869	0.4331529	0.37197585	0.49030185	0.49686895	0.34886495	0.4655585	0.50403435	0.41755995	0.39654845	0.34403355	0.37427215	0.43353055	0.5134766	0.40426845	0.4702104	0.5196649	0.4465557	0.43510345	0.46094285	0.3962728	0.3299365	0.56086855	0.4483192	0.4918558
L10pp	L2	0.2640827	0.3027722	0.3905284	0.56093935	0.532331	0.42729425	0.4244322	0.4776544	0.51644705	0.42305005	0.2985138	0.4596889	0.465081	0.4910927	0.51841555	0.433839	0.37277165	0.41480135	0.45452725	0.38864305	0.43170185	0.4389855	0.52897605	0.45538565	0.44974765	0.3064442	0.4636753	0.45072745	0.2391366	0.43773245	0.445099	0.4325148	0.4446646	0.25235335	0.38376275	0.4225915	0.4903364	0.42206955	0.3688885	0.48071225	0.4350061	0.3855302	0.42697295	0.427322	0.29720325	0.55727125	0.49129735	0.4571031
L10r	L2	0.2864647	0.22723645	0.2102005	0.40761445	0.3675975	0.3488713	0.2470844	0.3010834	0.426655	0.2721101	0.19138205	0.3241266	0.27678565	0.32703885	0.3264989	0.3350743	0.3182121	0.32790915	0.2579183	0.2999374	0.151590535	0.2405323	0.43355595	0.28060435	0.30543645	0.2744639	0.22872845	0.31409585	0.16206265	0.3961997	0.29792	0.25535345	0.26203295	0.17588975	0.2512077	0.25745615	0.35598165	0.16409915	0.35447115	0.323522	0.31628595	0.2755951	0.2767814	0.22267025	0.17520165	0.38878285	0.4538819	0.26018465
L10v	L2	0.21712695	0.2423863	0.2517294	0.4645576	0.44832655	0.36845255	0.3099323	0.32448445	0.4163541	0.2769493	0.2185955	0.3458542	0.3351976	0.40510505	0.40706045	0.3425172	0.30506385	0.37209225	0.36673575	0.2792117	0.21126255	0.2992549	0.4487136	0.3547741	0.3373058	0.2564969	0.34187115	0.3249722	0.2060888	0.32277785	0.35238385	0.34418665	0.353726	0.14145405	0.22910135	0.26971665	0.45437655	0.27311575	0.3120596	0.40450915	0.3108515	0.2908395	0.3626025	0.3549621	0.08017065	0.5038262	0.46244325	0.37875605
L11l	L2	0.34558825	0.37404375	0.47339495	0.6191406	0.5023525	0.3792468	0.41401645	0.48511695	0.5025249	0.4567822	0.36381755	0.5181901	0.4605961	0.49099785	0.5886186	0.45583345	0.36688075	0.4017843	0.47918235	0.3713679	0.43087905	0.4612314	0.54887165	0.39524275	0.5038771	0.34223425	0.53379315	0.49640425	0.3453046	0.47817805	0.5179658	0.42540355	0.42369365	0.3927896	0.4317894	0.419178	0.5431386	0.4647302	0.41299895	0.50874195	0.39859125	0.4508868	0.4899876	0.50119985	0.36976295	0.50157345	0.4365651	0.4392223
L13l	L2	0.2159411	0.27595535	0.37891635	0.53756655	0.36827	0.29641185	0.2887581	0.4248682	0.4020869	0.3305793	0.121844165	0.43291485	0.31809875	0.3994096	0.4520158	0.3295832	0.28930315	0.29181345	0.3530495	0.20328355	0.33691855	0.3787891	0.47352255	0.2497797	0.44699025	0.22650775	0.3240046	0.38216885	0.26141615	0.2490583	0.45102805	0.30697405	0.3399589	0.25443825	0.36169305	0.30609445	0.40158745	0.34201605	0.35892615	0.36507905	0.3626204	0.35815605	0.35714155	0.40544425	0.16541795	0.381568	0.41315395	0.27325935
L1	L2	0.94418425	0.9499437	0.94158105	0.9534482	0.94383815	0.94790525	0.93759695	0.94395005	0.95319055	0.94631065	0.94390675	0.9329817	0.9366307	0.9455888	0.9409345	0.9480579	0.94983305	0.9498479	0.945614	0.94624475	0.9417274	0.9365277	0.956719	0.9481798	0.9417202	0.94125365	0.9544833	0.9464357	0.93651295	0.9334868	0.9546365	0.9319496	0.93483565	0.94348505	0.94952655	0.9439526	0.9484025	0.94807995	0.94915715	0.9475017	0.9463497	0.94227195	0.9452559	0.9383375	0.94714265	0.94909445	0.94531585	0.94877195
L23c	L2	0.6087526	0.4705728	0.61883225	0.49259955	0.4677151	0.52062995	0.5607689	0.6153577	0.28938375	0.63690995	0.53324955	0.62118095	0.55298115	0.58904635	0.60115365	0.46428325	0.63758875	0.4433611	0.4174919	0.5519164	0.503759	0.5694469	0.5317679	0.622827	0.49835565	0.4990175	0.5243686	0.5878859	0.6475957	0.7103426	0.56042275	0.4759067	0.54777245	0.4807713	0.6131113	0.66609745	0.6130376	0.6415963	0.5751472	0.6754296	0.587147	0.6167511	0.58480855	0.6215501	0.60539565	0.6020242	0.66561735	0.4976196
L23d	L2	0.5210847	0.4030833	0.2658301	0.39025755	0.40455275	0.5296753	0.3965297	0.36529305	0.07131805	0.4562687	0.3596527	0.3703469	0.49985655	0.4564162	0.48096585	0.4184622	0.4891745	0.31932175	0.2515937	0.47834345	0.2351893	0.4155325	0.4495677	0.43631765	0.30255715	0.1762944	0.32412955	0.3789768	0.5451851	0.5943204	0.3913012	0.2814293	0.34761665	0.2630344	0.47522735	0.54549505	0.51645385	0.53245745	0.428893	0.5475798	0.3673185	0.3302017	0.43436655	0.55857415	0.3741618	0.4771675	0.56099885	0.28958865
L24dd	L2	0.5413907	0.4890961	0.5592499	0.6641829	0.51383295	0.54165145	0.5784581	0.57205655	0.5654574	0.55136215	0.4932561	0.5996257	0.6408125	0.6170959	0.5490065	0.5310548	0.51286585	0.5353226	0.5707908	0.6216923	0.47397155	0.4747207	0.56552325	0.50574115	0.3608032	0.47305835	0.4798656	0.6660739	0.54806605	0.6371085	0.49001525	0.5716628	0.5059571	0.50239935	0.6632444	0.59193145	0.549226	0.6603894	0.52204055	0.61356285	0.5589148	0.64663075	0.6116598	0.4881291	0.46411505	0.57253845	0.6390537	0.5372016
L24dv	L2	0.39061185	0.34190845	0.48229195	0.5028756	0.4467595	0.4923318	0.4294013	0.4346398	0.3613319	0.40099505	0.2671279	0.41394365	0.4754804	0.48763545	0.41570725	0.41294425	0.4544916	0.34002015	0.36192715	0.4282004	0.3556728	0.3941243	0.3900638	0.3562798	0.3386682	0.3470865	0.40148715	0.5938054	0.5177301	0.5919145	0.4653861	0.4019002	0.42969395	0.30983065	0.4573667	0.55342975	0.4992346	0.49912955	0.4713995	0.5702561	0.4476305	0.5221681	0.51815455	0.36635935	0.3368222	0.53794805	0.4556088	0.411005
L25	L2	0.06526645	0.193469975	0.11686807	0.3656423	0.2933775	0.2358153	0.118204655	0.0544094	0.04754536	0.13888404	0.0828955	0.19915815	0.2854957	0.24655165	0.2757504	0.24440065	0.2311219	0.24118675	0.08862721	0.2651631	0.0535659	0.08550415	0.33431425	0.117970525	0.1868372	0.03664219	0.156352435	0.08600025	0.10220511	0.37355485	0.05334145	0.09702789	0.1912771	0.026791335	0.1937188	0.27361795	0.28638545	0.2876155	0.22515805	0.24583075	0.1661357	0.15743135	0.20126415	0.30938355	0.1622869	0.2337456	0.28627975	0.08788675
L10d	L31a	0.4261311	0.5088925	0.30923115	0.47958125	0.48533925	0.4059913	0.3617169	0.485627	0.42611475	0.35950115	0.39727095	0.45792615	0.42674635	0.5048813	0.3598415	0.57097325	0.34807895	0.4944198	0.2952832	0.39261905	0.56190495	0.3380689	0.46292005	0.44732205	0.4901622	0.5135855	0.48782065	0.4031546	0.32639795	0.507056	0.4193411	0.4015181	0.4990102	0.2673155	0.49226775	0.4525111	0.5189127	0.4305326	0.45256265	0.4387865	0.4758928	0.4175285	0.36609265	0.42555625	0.482044	0.4569457	0.51682875	0.6823578
L10pp	L31a	0.26046085	0.3740107	0.0865623	0.25727581	0.31982475	0.26649515	0.2518744	0.34609805	0.214609	0.22685725	0.218128605	0.25005525	0.3105434	0.2912708	0.196166625	0.31556735	0.22955045	0.35394425	0.22136885	0.1941064	0.36108505	0.152141595	0.3229252	0.18855155	0.3670753	0.30030975	0.27258455	0.2891802	0.19138235	0.3388477	0.2112752	0.2408891	0.37722225	0.122948	0.3519333	0.28272965	0.28895435	0.19797255	0.22790595	0.21008375	0.29714775	0.173226225	0.2906574	0.15025545	0.2069983	0.3819997	0.23652235	0.2468849
L10r	L31a	0.4376504	0.42086305	0.27902305	0.4776277	0.61422865	0.51846995	0.2875824	0.60174305	0.3824799	0.38407905	0.42449025	0.53169755	0.494065	0.5305897	0.35198575	0.5518033	0.38175215	0.50415255	0.2606501	0.364051	0.4571508	0.3131023	0.46324425	0.5654885	0.4854149	0.35835785	0.45878675	0.3089251	0.3943795	0.5791977	0.44808315	0.47817365	0.52900225	0.40107115	0.4510816	0.4409322	0.6764534	0.3760456	0.50339125	0.4560237	0.49937765	0.3762669	0.4336128	0.3265637	0.34266815	0.4718596	0.47878385	0.67406315
L10v	L31a	0.3581052	0.41387525	0.1634021	0.37894655	0.4844348	0.4138467	0.2352231	0.47044155	0.33642025	0.39506445	0.3536895	0.44839555	0.37780745	0.391287	0.3057776	0.48622495	0.27958525	0.47486875	0.30514565	0.2773367	0.3140614	0.25817445	0.44239555	0.46319355	0.4428748	0.2812641	0.36002765	0.25144285	0.44556775	0.46596655	0.4178583	0.34375365	0.47767085	0.2620299	0.35873865	0.29631355	0.46754085	0.2912914	0.378816	0.37479095	0.37652365	0.30182675	0.30651005	0.270702	0.28838055	0.4211615	0.39991095	0.51363285
L11l	L31a	0.21321455	0.21540135	0.16476625	0.22971175	0.12883865	0.11918343	0.178234405	0.146886435	0.12394779	0.16097565	0.120858855	0.1458146	0.27855215	0.19316155	0.2096005	0.2148203	0.17053285	0.2362135	0.2443755	0.1600752	0.2034341	0.05667245	0.2940141	0.05567885	0.157767385	0.2643787	0.2187423	0.2022009	0.17399475	0.28877495	0.17786145	0.2089295	0.2998134	0.113231395	0.39501045	0.05429765	0.30527585	0.18054545	0.15106865	0.23346695	0.2182621	0.2141948	0.27085075	0.2292146	0.2467489	0.31662675	0.1495748	0.065333495
L13l	L31a	0.20629835	0.2215176	0.025179315	0.125755075	0.03980365	0.18724975	0.05411975	0.14964865	0.10967465	0.053063315	0	0	0.1831556	0.0505778	0.08615073	0.13595265	0.11387365	0.18653835	0.09515602	0.05496135	0.1331351	0.05667245	0.21771	0.02783943	0.107136195	0.1694191	0.1046938	0.06741502	0.06444205	0.104646715	0.2333813	0.02727455	0.109694505	0.1732296	0.323256	0.07605437	0.33459695	0.094738585	0.02792918	0.08032995	0.15375245	0.12158245	0.115297585	0.102607075	0.12958515	0.2270737	0.05252351	0.024708345
L1	L31a	0.48007755	0.38765285	0.29612255	0.40719605	0.29302145	0.3160462	0.31268805	0.41281555	0.16128555	0.3196356	0.2759385	0.38868	0.44516065	0.43947365	0.3910897	0.428663	0.4122852	0.3134543	0.26696245	0.3712116	0.3939477	0.38114875	0.33228635	0.227725	0.4592793	0.4382459	0.35238605	0.30498005	0.43845725	0.50521605	0.2789134	0.26958375	0.4967874	0.3965187	0.4595828	0.5038833	0.3950537	0.4441969	0.45949235	0.5140941	0.48781625	0.44038405	0.38297835	0.4086951	0.4971663	0.44249085	0.31190445	0.2549461
L23c	L31a	0.90361555	0.92834415	0.91875645	0.91440345	0.9299963	0.91132275	0.91486755	0.8951436	0.9054318	0.90040865	0.92144135	0.90834385	0.91839125	0.91666855	0.92075305	0.8988207	0.8970115	0.908545	0.8997723	0.9220048	0.92139785	0.9233984	0.91765595	0.89649095	0.922056	0.93929625	0.93000905	0.9227763	0.91127265	0.8924508	0.89457835	0.9116556	0.9099202	0.92666385	0.91799865	0.911231	0.92486745	0.88637545	0.91815865	0.9239431	0.90944125	0.9189118	0.93490415	0.9369278	0.92066835	0.8746595	0.9113301	0.89212735
L23d	L31a	0.83421175	0.83777425	0.816384	0.8631798	0.87064515	0.8582393	0.90705225	0.8443033	0.8570721	0.86554985	0.85096035	0.84775115	0.7719483	0.81452875	0.8649517	0.9157343	0.84056795	0.8100148	0.87031445	0.88107145	0.7851637	0.80994095	0.8591133	0.81231255	0.83507675	0.8875087	0.8502266	0.804411	0.85890325	0.81899295	0.8970725	0.8637566	0.8702071	0.87573365	0.80768115	0.81892665	0.90858325	0.81089985	0.8036916	0.83717985	0.85994105	0.90129605	0.85956325	0.9064626	0.85043435	0.78795525	0.89264335	0.9214554
L24dd	L31a	0.4659875	0.56602555	0.6079733	0.51931115	0.55097615	0.5828036	0.53976645	0.49283675	0.3440541	0.52303425	0.5677002	0.40028445	0.4668751	0.57332595	0.4580163	0.55865245	0.55598825	0.5532206	0.57347405	0.55257325	0.56286895	0.4672828	0.51429265	0.49423085	0.5380912	0.49981185	0.4795101	0.53652345	0.4620508	0.53485335	0.35994715	0.3897848	0.5737988	0.49760385	0.5272704	0.5417363	0.57559565	0.49173335	0.51716375	0.44419285	0.4625603	0.46349695	0.46216545	0.56429105	0.4234988	0.5732594	0.5343134	0.34428805
L24dv	L31a	0.4676407	0.71965185	0.75798155	0.51460565	0.61417465	0.762511	0.6987841	0.607755	0.4586486	0.62036155	0.5320313	0.33027745	0.62592105	0.60371895	0.6683934	0.6856072	0.5924536	0.632199	0.6327665	0.5924105	0.69619775	0.6459863	0.5204651	0.6186966	0.72088425	0.6578128	0.5971157	0.6635358	0.5978811	0.63142735	0.52726	0.62933995	0.7122693	0.6572773	0.67970455	0.70812525	0.6568894	0.64836385	0.6691145	0.65456365	0.45232205	0.56962415	0.56947955	0.6565882	0.61392675	0.58432665	0.6669595	0.5142003
L25	L31a	0.3920485	0.56494455	0.20316555	0.49784815	0.50276155	0.466115	0.2441952	0.5037824	0.39086355	0.4486763	0.40246055	0.5933192	0.55469095	0.5151659	0.47729155	0.7076807	0.5095417	0.5656851	0.5108817	0.62326405	0.5083015	0.3553845	0.6618005	0.40362885	0.5685743	0.56473725	0.39110745	0.2778255	0.34131265	0.58877745	0.5439557	0.58627425	0.5826764	0.5708216	0.54047905	0.45518795	0.6529281	0.52412765	0.4567799	0.4154905	0.61420075	0.69323775	0.4597218	0.5236783	0.45780195	0.46949615	0.6636684	0.5623523
L2	L31a	0.5420639	0.4163723	0.34752375	0.4540545	0.3641406	0.4361249	0.3684876	0.4799285	0.089523605	0.47767855	0.36629215	0.45780845	0.5130981	0.45118145	0.5313626	0.45269075	0.553515	0.37382405	0.32996795	0.4201712	0.39533175	0.49586885	0.44390085	0.4064662	0.43616	0.3618594	0.3963188	0.4145958	0.49521985	0.6217067	0.3796305	0.366932	0.4415309	0.37631205	0.5627121	0.5458107	0.52594945	0.5094841	0.4937589	0.62803805	0.5381784	0.44897335	0.519297	0.51054115	0.53294075	0.52950905	0.5380912	0.3748115
L10d	L31pd	0.4886081	0.49230465	0.41514145	0.56532985	0.526472	0.45550885	0.3875113	0.54917695	0.5284166	0.5060037	0.4373587	0.5796479	0.57215415	0.5648882	0.452755	0.60284535	0.47617355	0.5775242	0.46215995	0.43869225	0.5615745	0.44496435	0.5705888	0.55686445	0.51362095	0.5425523	0.6226087	0.5150997	0.38479405	0.5728502	0.5312777	0.49685945	0.6057842	0.4256877	0.55217055	0.58351415	0.54193965	0.5296846	0.6285072	0.6033495	0.4959366	0.4416819	0.46890675	0.44511855	0.5011378	0.5780929	0.52867935	0.6387892
L10pp	L31pd	0.3808418	0.3580191	0.2431446	0.4372268	0.43346685	0.36933665	0.32314175	0.46165545	0.333008	0.40330715	0.2828522	0.37225385	0.47349575	0.4268858	0.34109785	0.35906205	0.4033954	0.49396085	0.41786295	0.3582161	0.3722105	0.31345015	0.46135705	0.35732345	0.3920463	0.3494973	0.4393785	0.4356312	0.24199275	0.4386264	0.3612409	0.35110785	0.4936077	0.28850015	0.429641	0.41594745	0.42518705	0.3612353	0.41175845	0.4267396	0.3308553	0.26516335	0.44198545	0.3960553	0.2938702	0.5189733	0.34431435	0.3103086
L10r	L31pd	0.4763295	0.4113905	0.3812238	0.58724945	0.63012865	0.56211895	0.2794012	0.62741585	0.4810123	0.5176738	0.4425484	0.62926895	0.61062845	0.58530275	0.413706	0.5614287	0.4629696	0.5593637	0.45084975	0.3923971	0.41659275	0.43578355	0.56136625	0.6701059	0.49306455	0.3987758	0.57018595	0.43520905	0.40046235	0.64246035	0.5593587	0.5497183	0.6366598	0.47635455	0.49574175	0.5553055	0.64633205	0.46662615	0.69590545	0.6108292	0.51008925	0.3839776	0.48011785	0.34175825	0.3885391	0.62742745	0.46760485	0.61137925
L10v	L31pd	0.38744875	0.4015129	0.2905777	0.4759961	0.51606035	0.46336505	0.25824485	0.499895	0.43877595	0.51299375	0.36113825	0.5357597	0.5139364	0.45608465	0.37314755	0.48224755	0.39006405	0.5366763	0.49291635	0.3188132	0.29867925	0.38213625	0.546572	0.563137	0.4513388	0.3181201	0.45451465	0.36760185	0.4371692	0.5280274	0.51556835	0.40323255	0.58284355	0.3388401	0.4065474	0.41929005	0.46246605	0.3806219	0.56676435	0.48778495	0.38180705	0.32388825	0.4167208	0.33834775	0.3391706	0.5687018	0.4029584	0.45634635
L11l	L31pd	0.3810901	0.27574945	0.28493945	0.4295795	0.346295	0.2843295	0.2886021	0.40404575	0.2904236	0.3659495	0.2339846	0.3003577	0.4404464	0.38162525	0.35466765	0.321308	0.36708545	0.4304956	0.44677515	0.34613925	0.3065213	0.26234605	0.45467115	0.24634665	0.3081012	0.2975348	0.4230407	0.4084811	0.2918579	0.40722805	0.3482621	0.3175228	0.4171533	0.30798445	0.4620408	0.3213314	0.47007595	0.3735438	0.2700842	0.4023234	0.304962	0.2940658	0.4773636	0.4733213	0.33023075	0.4314585	0.3297021	0.28279545
L13l	L31pd	0.2983785	0.22482705	0.201826	0.37272305	0.20351805	0.2954658	0.1702406	0.3085233	0.32244585	0.2370025	0	0.2563347	0.30360815	0.2770141	0.2616787	0.20690315	0.28910325	0.3405731	0.3155634	0.19338495	0.2000975	0.18857305	0.34437845	0.13244888	0.2364243	0.2298427	0.30187685	0.26034745	0.1502889	0.20971185	0.3587301	0.21002735	0.29700095	0.24124475	0.3834165	0.294351	0.41088775	0.26682785	0.21153475	0.3027259	0.2750881	0.2464575	0.34947495	0.3742545	0.16413675	0.3710385	0.31014885	0.1445206
L1	L31pd	0.38762055	0.33412015	0.25956415	0.394842	0.38633335	0.3399063	0.39131655	0.38518165	0.2582686	0.38606325	0.4363582	0.3790054	0.4343482	0.3936738	0.3266771	0.4459881	0.4800591	0.42794645	0.35674865	0.4631958	0.320027	0.3584822	0.3265247	0.34346585	0.36022515	0.4393898	0.40331285	0.43184245	0.4280844	0.39323755	0.3569145	0.304503	0.42601205	0.44158975	0.43902095	0.4997178	0.39666205	0.44120995	0.46144635	0.4929192	0.3682426	0.42162045	0.3941839	0.37558545	0.43601335	0.465047	0.36010335	0.2876909
L23c	L31pd	0.8193516	0.81102295	0.84741835	0.8504524	0.90870475	0.84813485	0.82820435	0.83098425	0.8860357	0.9137366	0.91054735	0.9008815	0.8718048	0.8709171	0.8687059	0.86734545	0.9069012	0.8847881	0.82420455	0.88564475	0.74167475	0.9039243	0.8848868	0.88495575	0.81848775	0.8479142	0.89433565	0.90709985	0.87138325	0.84458365	0.8340044	0.8803269	0.8875345	0.9036664	0.86754535	0.8664651	0.85633325	0.8612617	0.8491554	0.89324715	0.746239	0.79478345	0.8652321	0.84579005	0.8035412	0.85506905	0.866181	0.70914615
L23d	L31pd	0.75323325	0.7530149	0.80892805	0.8198281	0.79367635	0.7831897	0.8621071	0.8084454	0.83938835	0.86274625	0.765579	0.81283835	0.75902675	0.79083755	0.79806625	0.8387647	0.7283375	0.80955305	0.8141028	0.81846235	0.70229075	0.83481565	0.78656575	0.792524	0.8001462	0.7957565	0.7805177	0.81392895	0.7525001	0.81159735	0.8648797	0.78154615	0.7958183	0.85267045	0.77464145	0.8045127	0.76524715	0.8117853	0.8090923	0.8253828	0.7908467	0.8295175	0.71406765	0.8347108	0.7477873	0.84676835	0.79425305	0.78930175
L24dd	L31pd	0.4255824	0.5518384	0.5043843	0.54188035	0.57655295	0.576209	0.5025078	0.44330265	0.4989398	0.6502413	0.67315825	0.43022745	0.4751806	0.57664095	0.4469418	0.61447495	0.6578071	0.64958275	0.56520655	0.61901665	0.4098101	0.53079435	0.50966115	0.60436235	0.395869	0.5514672	0.52103825	0.6404048	0.5004062	0.52038845	0.39593585	0.45626905	0.63781355	0.58542785	0.5475276	0.59123015	0.5542489	0.5448239	0.5463667	0.5802124	0.386138	0.55177285	0.5417596	0.4983347	0.3607408	0.59485135	0.56178815	0.2586786
L24dv	L31pd	0.47398675	0.68983605	0.7674753	0.53976515	0.70243775	0.7787052	0.63410925	0.5483847	0.5952668	0.7452805	0.6555786	0.4018573	0.72011445	0.61470085	0.70887915	0.7691351	0.7237858	0.71547985	0.63563885	0.6606335	0.58744555	0.73074895	0.5259495	0.7629568	0.62329225	0.6874636	0.5888268	0.70949795	0.60108655	0.62243495	0.5709589	0.74982995	0.80344585	0.71521255	0.6873142	0.7929466	0.6575365	0.68530515	0.6487781	0.76602695	0.4099718	0.57843415	0.6146623	0.58594885	0.64160885	0.5961546	0.71634665	0.3779144
L25	L31pd	0.42156095	0.56633505	0.3419026	0.59679235	0.5497759	0.50044565	0.26903905	0.5010496	0.50510855	0.5529135	0.4061285	0.6687058	0.61658825	0.56674405	0.5279554	0.687034	0.5509747	0.62162735	0.686238	0.61348695	0.4638824	0.4770244	0.74411075	0.50557885	0.5729034	0.496725	0.4458967	0.42758335	0.3387769	0.6218985	0.6295359	0.58667805	0.6845107	0.57688	0.56918895	0.5681161	0.58588495	0.6087866	0.62878465	0.51788875	0.61839995	0.6851462	0.4818983	0.5374026	0.46980155	0.58058575	0.59228305	0.4807756
L2	L31pd	0.4431559	0.3508906	0.3261769	0.40405555	0.44716475	0.3956809	0.41981805	0.43344455	0.22387505	0.48598435	0.480055	0.4275794	0.4503	0.4198579	0.4137145	0.4975722	0.54867755	0.45255595	0.40684695	0.4994424	0.3331937	0.43693085	0.42276705	0.4397021	0.3592971	0.3774634	0.45326045	0.50300005	0.4734788	0.4982277	0.4157873	0.31286345	0.410621	0.42961225	0.51269955	0.54357605	0.50291335	0.48469425	0.50936285	0.5326845	0.4285878	0.4412136	0.48992975	0.45440095	0.4930175	0.49697305	0.53933885	0.37375585
L31a	L31pd	0.87823335	0.92165035	0.8733627	0.87986725	0.91313475	0.86995895	0.9360918	0.8823801	0.8848788	0.9038589	0.89029805	0.88939245	0.87077055	0.88059405	0.8449777	0.9290939	0.8671111	0.897711	0.88379935	0.89164915	0.87859185	0.89431635	0.9100195	0.91617435	0.86688115	0.86728595	0.8802901	0.8734337	0.87145455	0.8908166	0.89802415	0.8890625	0.86905775	0.89844105	0.85758175	0.87577965	0.8839448	0.87944605	0.91274085	0.8891622	0.86560895	0.88897685	0.8011579	0.90248845	0.86784965	0.87630675	0.89628125	0.9273756
L10d	L31pv	0.5650317	0.5574465	0.46449425	0.5920562	0.5834761	0.51294375	0.32588555	0.5781187	0.5530979	0.5182551	0.5177341	0.59457615	0.6111226	0.6253476	0.48211525	0.59196825	0.5247658	0.567742	0.3764816	0.42486945	0.6268536	0.47884575	0.60122345	0.6093505	0.539997	0.51572295	0.6503837	0.49894965	0.37392895	0.5584762	0.4656955	0.5585323	0.60437865	0.4076848	0.5458753	0.6406262	0.57403395	0.59984245	0.6429297	0.6226065	0.48169685	0.3956995	0.51873565	0.5171224	0.50350665	0.5030318	0.5435812	0.60270825
L10pp	L31pv	0.43170075	0.4241557	0.2840934	0.3976065	0.45290265	0.3738817	0.2550402	0.46663005	0.36155925	0.38674335	0.3714909	0.3643083	0.47013815	0.45981345	0.3404865	0.3511021	0.4124268	0.41805425	0.3224948	0.3119902	0.40910215	0.32461435	0.482531	0.37321805	0.4009374	0.2993122	0.42055435	0.4125951	0.19635075	0.41480625	0.28707565	0.379651	0.473557	0.25777465	0.39775265	0.4332619	0.38002835	0.36708045	0.4371511	0.40909685	0.2461588	0.1945106	0.43803945	0.3573717	0.2922113	0.4341751	0.3225607	0.25641495
L10r	L31pv	0.5432946	0.4893593	0.43376235	0.6441709	0.6983046	0.63579005	0.26420585	0.65359255	0.5176323	0.53674755	0.5409412	0.63510295	0.65858865	0.6548352	0.45459475	0.5452418	0.54592215	0.5696368	0.41473675	0.39336765	0.49390465	0.4729631	0.58617345	0.73892875	0.5242919	0.36580725	0.6119285	0.42431595	0.44782625	0.6252884	0.4811764	0.6249303	0.65110245	0.44931485	0.47267595	0.610347	0.70277715	0.55591845	0.7234148	0.63932935	0.4917244	0.3292242	0.581648	0.4272085	0.39139225	0.5561573	0.49282615	0.57297925
L10v	L31pv	0.4614941	0.4712298	0.336547	0.5123748	0.578495	0.52469435	0.2349759	0.5305399	0.46610605	0.5324502	0.45989065	0.543874	0.5589022	0.51969245	0.4125952	0.46951915	0.44436465	0.5288991	0.43566175	0.3134975	0.3611118	0.42439595	0.5690979	0.63087745	0.48022325	0.2899823	0.49345775	0.3556831	0.4751846	0.5146058	0.44486805	0.45652965	0.59863065	0.2960803	0.37991515	0.4705613	0.5052181	0.4586333	0.597136	0.51225195	0.35052435	0.27370525	0.46897405	0.37799725	0.3405052	0.49615785	0.4136924	0.42535115
L11l	L31pv	0.39382055	0.3057365	0.2515444	0.37486565	0.29950635	0.2411527	0.16458955	0.37097575	0.2841793	0.33504	0.2373986	0.25450885	0.4209758	0.3852704	0.3142675	0.3133817	0.3562635	0.33660275	0.34917825	0.30651845	0.20820015	0.26425865	0.4618269	0.2043623	0.2462086	0.2591116	0.34146655	0.35233125	0.166775885	0.35119775	0.24032365	0.2770944	0.37104775	0.26069795	0.4332854	0.2606656	0.4122689	0.28119185	0.2166775	0.29911805	0.17634455	0.2309542	0.4128265	0.43483705	0.3180911	0.3314237	0.30009015	0.172636785
L13l	L31pv	0.3594208	0.2600434	0.153255385	0.3244754	0.2027883	0.3089786	0.05140099	0.2881639	0.3446228	0.21781695	0.06704713	0.2113789	0.2979223	0.23072485	0.2334696	0.20964085	0.2747721	0.2684397	0.2120325	0.13033597	0.039207435	0.2153725	0.3597071	0.1800201	0.1957944	0.1877836	0.2221165	0.20189465	0.101477535	0.14629575	0.2977241	0.16005955	0.2213703	0.2213803	0.3512779	0.25519625	0.3986995	0.2138724	0.17246455	0.2866327	0.1428339	0.118853705	0.2317314	0.3274603	0.1721262	0.3009493	0.27431735	0.049416685
L1	L31pv	0.4276388	0.24943485	0.2860599	0.3599523	0.34868875	0.33632715	0.25798085	0.3868177	0.17160961	0.27816405	0.27614015	0.28686125	0.4066609	0.37513055	0.30833855	0.36360635	0.4291788	0.34380735	0.2423945	0.3948202	0.323432	0.3125135	0.3263219	0.2809711	0.36418115	0.35840985	0.2787291	0.3363949	0.3178514	0.41274705	0.2327716	0.2376303	0.35432045	0.36405815	0.36353195	0.4525853	0.35113815	0.38573845	0.33323045	0.334964	0.2580342	0.18124685	0.3249687	0.30286655	0.35371915	0.40168545	0.3932087	0.2402256
L23c	L31pv	0.8702531	0.7620845	0.89199755	0.7362913	0.87172165	0.8684152	0.67894435	0.84964055	0.8926119	0.83431825	0.8961281	0.86904275	0.8348181	0.85872	0.84084585	0.6002581	0.8581631	0.72491755	0.70982025	0.8287329	0.79989975	0.81816345	0.8926199	0.8474306	0.79906705	0.85066435	0.7864347	0.89396495	0.8018363	0.79838115	0.80533255	0.8409298	0.7237906	0.8345123	0.6696188	0.8222447	0.77728155	0.75261645	0.7952582	0.83964345	0.69041645	0.54759685	0.86237625	0.7491188	0.7474914	0.749968	0.8184669	0.5626901
L23d	L31pv	0.8589182	0.83633295	0.8849315	0.8606841	0.86113215	0.84277355	0.8637189	0.85059665	0.9068565	0.8779505	0.86875405	0.8817693	0.82476325	0.86900505	0.8653143	0.82165265	0.8371162	0.8370406	0.7667864	0.8630417	0.7687337	0.84460265	0.82762305	0.8434425	0.87400255	0.84003755	0.83244115	0.8370366	0.8232604	0.85687505	0.84168395	0.8489699	0.85398745	0.89984075	0.77441695	0.8545024	0.8499677	0.8806481	0.83683105	0.87927425	0.8008171	0.80623135	0.86532225	0.8586875	0.7920595	0.89986125	0.8363747	0.80582175
L24dd	L31pv	0.45733345	0.44389705	0.5378295	0.4002331	0.5231505	0.57689755	0.39524945	0.4694823	0.3749329	0.55147145	0.5860582	0.36256345	0.41235505	0.5586102	0.4444336	0.47766335	0.6249468	0.40580805	0.459423	0.5873516	0.4734688	0.50697565	0.5413558	0.55705065	0.38458595	0.56225875	0.3261258	0.5319746	0.43237265	0.4752509	0.25530225	0.36274435	0.44860535	0.5038792	0.4311406	0.5245941	0.4942857	0.4358631	0.4202787	0.4144001	0.25261325	0.13726695	0.497866	0.47731795	0.29576765	0.54495605	0.5178328	0.21033715
L24dv	L31pv	0.5131634	0.61204125	0.79113775	0.41786975	0.67524595	0.79680315	0.48706875	0.5893009	0.4562973	0.71955455	0.5760364	0.34521005	0.6659551	0.6129918	0.7008181	0.58451525	0.7137149	0.4897052	0.54439945	0.6282404	0.6408506	0.68268595	0.51788235	0.72838975	0.6219707	0.65500605	0.4504082	0.6695113	0.56539375	0.5542914	0.42554625	0.6722983	0.6222032	0.677697	0.6493273	0.75921535	0.6123459	0.6040514	0.4997859	0.6358981	0.30746475	0.1812992	0.56885155	0.46788525	0.58330055	0.51429165	0.6508153	0.3185497
L25	L31pv	0.4920556	0.65308675	0.3966436	0.66649895	0.6108816	0.5706444	0.2368141	0.5426104	0.5356661	0.5735325	0.52114245	0.6771248	0.6666179	0.64575935	0.5627112	0.67399655	0.65676785	0.62299195	0.6227209	0.6227064	0.5353054	0.51358695	0.7652539	0.58197595	0.6062152	0.5243864	0.4790979	0.41853165	0.38431785	0.60837855	0.55979485	0.65666815	0.7190153	0.5577087	0.52557555	0.6256579	0.6498959	0.7017506	0.66243305	0.54792095	0.60224435	0.57482995	0.6074752	0.630917	0.48539895	0.53471285	0.6447342	0.43293715
L2	L31pv	0.49794275	0.283691	0.36079115	0.3721819	0.4141282	0.3993405	0.2909449	0.4383149	0.1247573	0.4266949	0.40381025	0.3680746	0.4720607	0.40397615	0.4438886	0.46232035	0.5032325	0.37080895	0.31304275	0.422296	0.34558995	0.37944555	0.4479629	0.4043561	0.3494925	0.3036572	0.3011397	0.4333949	0.3910964	0.53562735	0.3058969	0.27552575	0.3878091	0.35295575	0.45469815	0.48565085	0.4765862	0.45806945	0.4021117	0.52134635	0.330408	0.19650985	0.4305476	0.4023336	0.3860765	0.46125335	0.5562605	0.27165925
L31a	L31pv	0.9091738	0.8917563	0.88902335	0.86279735	0.91354215	0.9089848	0.82096145	0.9003551	0.8812502	0.90522225	0.8954936	0.9018407	0.86811565	0.86763365	0.86662625	0.8361481	0.90366355	0.8876393	0.91305715	0.8921457	0.88775155	0.85458935	0.9071686	0.901014	0.89291135	0.84600325	0.8683061	0.8987483	0.91874995	0.90128125	0.91045615	0.89046905	0.85094995	0.89412695	0.8321433	0.8791051	0.9000786	0.88569655	0.85147895	0.87493995	0.8922892	0.8747496	0.8807145	0.81256295	0.8760094	0.89263655	0.8817155	0.9229169
L31pd	L31pv	0.95774355	0.9320668	0.95742745	0.93986575	0.9584336	0.94205135	0.94295335	0.96223105	0.9517854	0.953423	0.93399825	0.95106945	0.95452365	0.94832365	0.9577689	0.92179455	0.92294095	0.92554715	0.9297809	0.9402535	0.94425455	0.9519755	0.9478228	0.9382608	0.94054505	0.962042	0.9404774	0.9438921	0.9526137	0.9481292	0.9440728	0.9510795	0.93832145	0.959077	0.94151205	0.929875	0.94863485	0.93410405	0.95419895	0.9445904	0.94942125	0.9408903	0.92353735	0.95150065	0.9484325	0.92263705	0.9459907	0.94330055
L10d	L33pr	0.60610975	0.56848505	0.57566965	0.622486	0.59139225	0.63576425	0.42495075	0.5400223	0.5923203	0.5994833	0.56643425	0.6401601	0.56112535	0.67987255	0.548775	0.66990175	0.526021	0.58013695	0.36921175	0.40767875	0.62599975	0.59461105	0.53445745	0.6219553	0.64461595	0.6560075	0.6567141	0.5375398	0.4939537	0.5566294	0.5170918	0.46213745	0.5997843	0.45126425	0.6323647	0.67503075	0.60768145	0.6175448	0.6609405	0.6255029	0.6101834	0.4797323	0.5371514	0.60475765	0.6936686	0.57662005	0.4925975	0.67248335
L10pp	L33pr	0.41595485	0.4324952	0.3669915	0.38673365	0.45789905	0.52247195	0.3349308	0.39970965	0.39627115	0.43760765	0.424598	0.3980213	0.4289807	0.4905265	0.40116355	0.4146765	0.4029148	0.40181015	0.2584734	0.22048115	0.4406427	0.3881008	0.39655935	0.3338994	0.5259462	0.4356968	0.4128443	0.41907795	0.30903235	0.4233688	0.3124012	0.29622615	0.4143394	0.2858905	0.40566655	0.51656915	0.26555415	0.33415735	0.45834045	0.38818975	0.29396945	0.2519274	0.4350663	0.3172123	0.4106071	0.51106845	0.24828435	0.2136616
L10r	L33pr	0.58616595	0.5502734	0.5479125	0.68305605	0.7508968	0.79537185	0.4072239	0.69822655	0.56121255	0.62016735	0.6172703	0.6973883	0.7017769	0.738881	0.56334445	0.64812475	0.5924723	0.64560625	0.49221955	0.48971725	0.5360346	0.58667745	0.5381089	0.7961092	0.65901955	0.51211085	0.6803744	0.54477805	0.5728343	0.6589637	0.5325923	0.5854383	0.70538735	0.6153011	0.64063065	0.7029174	0.77492925	0.61923615	0.76271585	0.68060365	0.64152145	0.444335	0.60731505	0.51707765	0.5547291	0.65906265	0.55179065	0.69575775
L10v	L33pr	0.50475485	0.5373427	0.4546139	0.566265	0.6691432	0.70553875	0.35339155	0.5918346	0.50804075	0.6216621	0.5352411	0.6118227	0.62018425	0.6004086	0.5262435	0.59591615	0.48439335	0.62871545	0.5244283	0.3739189	0.39833535	0.53767025	0.55873015	0.7406502	0.61618075	0.4371321	0.56704235	0.43033985	0.6089378	0.56419195	0.51115485	0.4238057	0.6611593	0.46999205	0.56055135	0.57348635	0.5657218	0.5225813	0.64728645	0.647314	0.5177815	0.3679548	0.491628	0.4580384	0.5172161	0.5940645	0.4732093	0.55297335
L11l	L33pr	0.35261775	0.27021965	0.194933445	0.2908656	0.1753432	0.21940645	0.1956855	0.17451155	0.29165445	0.31371615	0.28035045	0.2639821	0.3526169	0.36650595	0.25831425	0.23720455	0.32645965	0.2445022	0.1391727	0.1401884	0.1276868	0.2545735	0.3383856	0.027975665	0.2974169	0.3859374	0.25742155	0.26695495	0.14943375	0.20139065	0.25684505	0.19023995	0.2549097	0.25605655	0.15830693	0.115769575	0.22118155	0.07810083	0.1054719	0.2590736	0.14985455	0.23658955	0.3999323	0.30113	0.4010409	0.3595882	0.09019245	0.11453858
L13l	L33pr	0.37632585	0.26472345	0.077803355	0.31643755	0.06491695	0.4730655	0.14870605	0.1578806	0.37049535	0.26954775	0.10335025	0.193149	0.26894095	0.18712905	0.2589067	0.27518195	0.24584385	0.24836815	0.067986405	0.1040644	0.024737135	0.15663645	0.32234205	0.16731414	0.30431535	0.3399769	0.20698005	0.1221256	0.18587405	0.130780205	0.30625115	0.025497665	0.189018	0.3571028	0.025248175	0.37166845	0.38044365	0.068250735	0.11737805	0.22294175	0.10333199	0.1596711	0.182172	0.1948842	0.3116556	0.3637172	0.1319236	0.024708345
L1	L33pr	0.4359466	0.29370015	0.1319076	0.3203468	0.23697955	0.36957065	0.2825677	0.2652577	0.187208625	0.3400284	0.1907225	0.29401065	0.43113865	0.3830618	0.34755075	0.3280514	0.25474975	0.2729583	0.10277799	0.38283595	0.2257642	0.29695995	0.3340255	0.19915435	0.4103074	0.2556514	0.26556905	0.28331645	0.4492057	0.41551815	0.2108694	0.08248472	0.30929475	0.27932415	0.3460997	0.41608795	0.3219295	0.3475974	0.3115997	0.31966145	0.2663872	0.3096844	0.30701465	0.2871473	0.3503173	0.4383869	0.18438445	0.111401035
L23c	L33pr	0.79774505	0.7168219	0.82426585	0.8622699	0.6929518	0.74407085	0.80755585	0.8384362	0.85457895	0.8483497	0.78649975	0.8257513	0.847244	0.73861315	0.86874905	0.69196145	0.72871365	0.7367769	0.7847332	0.81643395	0.7393171	0.7211955	0.8356808	0.7425651	0.8569583	0.88493725	0.73944915	0.75849515	0.81254165	0.8277311	0.7169463	0.60344155	0.60823325	0.8810549	0.77634545	0.7098372	0.79125165	0.66764755	0.7556625	0.7933042	0.80018505	0.82712895	0.7925571	0.82306195	0.83067375	0.82291225	0.75718805	0.7771942
L23d	L33pr	0.875152	0.8783172	0.9244023	0.94018535	0.84565155	0.89036015	0.9053894	0.9469652	0.91308635	0.93934685	0.90844415	0.9352877	0.90856545	0.92645995	0.90554145	0.9091586	0.91257935	0.9129765	0.883273	0.9393287	0.8731461	0.92171325	0.9187099	0.9189698	0.91221055	0.9181935	0.8922561	0.9292045	0.93187995	0.9275007	0.89713335	0.9163987	0.8593912	0.9062745	0.89405225	0.92169735	0.9399225	0.9159608	0.9480461	0.9243885	0.9203577	0.9001228	0.90641055	0.9115673	0.89803645	0.92110525	0.82950025	0.907728
L24dd	L33pr	0.47479245	0.3086116	0.41653655	0.5670343	0.46803205	0.4954356	0.44060075	0.42003605	0.3290636	0.56957535	0.5058707	0.44568475	0.49735955	0.50468265	0.54692795	0.36965815	0.33489405	0.31374195	0.36357625	0.49297275	0.2359376	0.47381915	0.61814255	0.4293268	0.4796798	0.5042838	0.30012195	0.473946	0.54971065	0.441139	0.2176492	0.070140035	0.204743615	0.35095975	0.30790445	0.23733435	0.45420005	0.3181885	0.3781475	0.30724675	0.30789445	0.31944255	0.41260705	0.5839727	0.23601255	0.5496072	0.4099519	0.06902633
L24dv	L33pr	0.39382705	0.3192091	0.6142445	0.5153259	0.3942884	0.5914237	0.56618715	0.52130875	0.4204918	0.5366846	0.67371575	0.4947348	0.53377165	0.4762562	0.5463059	0.38813025	0.278532	0.34939735	0.37372385	0.57526435	0.30131945	0.58601245	0.4068477	0.43984	0.42890035	0.52574555	0.2724247	0.3795835	0.52821275	0.43771045	0.29785905	0.29391115	0.355823	0.5469471	0.4037262	0.3721941	0.4089947	0.38516595	0.3734282	0.3731534	0.32756215	0.3747917	0.40878295	0.4362489	0.4883224	0.4934861	0.39367385	0.2088057
L25	L33pr	0.5572322	0.8256564	0.51340145	0.79720115	0.79857495	0.79560955	0.44145255	0.7087283	0.5676242	0.6688237	0.5980231	0.7607697	0.8509696	0.8011091	0.7187163	0.85427175	0.84062935	0.77712465	0.72318585	0.85148845	0.5978087	0.63769465	0.8186699	0.8012675	0.7783656	0.7173276	0.74539025	0.57078715	0.53020675	0.76536625	0.6645977	0.7701909	0.8387865	0.79003975	0.80291525	0.80000015	0.77054065	0.79091025	0.8128342	0.72910195	0.78471955	0.7532905	0.6773267	0.74532955	0.7655884	0.69963195	0.831392	0.677198
L2	L33pr	0.457407	0.3186889	0.2289489	0.34903075	0.3496199	0.46340395	0.301251	0.31473455	0.183901935	0.42305995	0.33520515	0.3556146	0.39914055	0.36980815	0.4129021	0.36438345	0.35732535	0.2910835	0.17318865	0.4146646	0.1627106	0.3699992	0.4210171	0.28780825	0.3717293	0.2133731	0.26311775	0.3551502	0.48086985	0.5171861	0.2785857	0.1492225	0.26564535	0.26244785	0.33952835	0.4084382	0.443192	0.42442675	0.3457011	0.50620335	0.343	0.3048753	0.41093915	0.4685072	0.35299515	0.45776925	0.35149235	0.18316205
L31a	L33pr	0.7405838	0.7155689	0.6723575	0.79290785	0.6474767	0.72293605	0.8566232	0.81422845	0.7496738	0.8114722	0.72496925	0.7709966	0.6712737	0.72799855	0.751943	0.8133302	0.61999385	0.6976675	0.75796145	0.76539375	0.6957463	0.7262462	0.7765641	0.61586535	0.78946415	0.8315382	0.7188855	0.66524725	0.77262245	0.7382305	0.7918154	0.67652705	0.6974743	0.7979078	0.70177095	0.66365205	0.8408811	0.6932997	0.67005665	0.72307205	0.8115005	0.85924935	0.76679245	0.73779955	0.7596003	0.70278805	0.77874605	0.85113875
L31pd	L33pr	0.7653224	0.6976712	0.81543895	0.7923924	0.70886675	0.7416516	0.84973155	0.8208184	0.8255858	0.86306145	0.680904	0.8554322	0.7523571	0.77991905	0.8071415	0.8083557	0.70167285	0.753539	0.8440725	0.76672055	0.62852355	0.8167322	0.82024665	0.6991595	0.782723	0.8197054	0.7968164	0.7877236	0.71963015	0.80903075	0.8377915	0.62995455	0.8156871	0.8057828	0.7138385	0.7737545	0.77587455	0.74436695	0.78171865	0.8274146	0.81424	0.8371534	0.74012745	0.72756105	0.74706465	0.871185	0.7063295	0.761247
L31pv	L33pr	0.8555874	0.79047045	0.8828591	0.7968743	0.8037103	0.8215534	0.82619765	0.8563596	0.88985625	0.8788997	0.79902525	0.88621595	0.82928735	0.85684565	0.8502647	0.81199055	0.81896715	0.8099007	0.7849305	0.81085975	0.7149101	0.85874745	0.86015865	0.7706059	0.82444025	0.82029685	0.87396735	0.79791055	0.76857255	0.83371665	0.7963909	0.7406743	0.8474716	0.7993659	0.6635334	0.8274125	0.8516845	0.83146875	0.8223604	0.8748206	0.80688835	0.7862286	0.879115	0.81307465	0.7610456	0.88196845	0.75862485	0.7663488
L10d	L3a	0.399816	0.42042555	0.4043491	0.56086665	0.48426725	0.46899555	0.37565545	0.4029997	0.52641785	0.4344223	0.4149642	0.44701945	0.49176795	0.4576808	0.51459815	0.46226925	0.4560967	0.45725005	0.50460865	0.36638875	0.44945055	0.43897525	0.46005635	0.45809485	0.4084626	0.39946505	0.46640965	0.47052825	0.39495435	0.46296155	0.510072	0.3841037	0.4124136	0.38107815	0.3637543	0.42266365	0.4654716	0.39835245	0.4301919	0.5304004	0.42108345	0.43749955	0.42606795	0.4342999	0.3303471	0.54790215	0.4496542	0.4745166
L10pp	L3a	0.26279385	0.2894883	0.38546565	0.547717	0.4770719	0.4285786	0.29956815	0.4559776	0.57299315	0.39486155	0.2992566	0.4375288	0.4704604	0.4563382	0.47810375	0.3827486	0.403408	0.4054801	0.46343935	0.36739415	0.42718195	0.41694	0.5024844	0.43829345	0.42046575	0.34309305	0.43396325	0.44372625	0.293711	0.42061735	0.42604805	0.3733775	0.44816035	0.285113	0.33753055	0.3836779	0.45482705	0.40058125	0.33424455	0.4661064	0.3886434	0.38648755	0.38693315	0.4591935	0.2507578	0.56619055	0.4251559	0.4432745
L10r	L3a	0.2791704	0.21291275	0.22232845	0.388377	0.3380992	0.30769115	0.17058805	0.27629615	0.4734972	0.2429592	0.14270535	0.29469945	0.2863063	0.3213086	0.2901293	0.30831895	0.34758555	0.32898865	0.251566	0.29948765	0.17511485	0.22949365	0.4023548	0.16026425	0.27696865	0.3029086	0.2168585	0.3029984	0.1686464	0.35253975	0.2918336	0.1912568	0.29109275	0.21569355	0.2317317	0.27633985	0.30649605	0.1433901	0.30888	0.2517792	0.2796271	0.28044505	0.22041185	0.2208129	0.12927045	0.37452345	0.3768736	0.22951225
L10v	L3a	0.2187573	0.22702975	0.276142	0.4502455	0.40094845	0.3581577	0.19433775	0.30378455	0.468991	0.24073135	0.2053462	0.34216815	0.3430887	0.37269005	0.36287525	0.29111565	0.3476058	0.3617962	0.3719356	0.2718448	0.216058	0.29127995	0.4156276	0.3433105	0.3108858	0.2843449	0.32871385	0.30538535	0.26813395	0.29543825	0.3462833	0.2875877	0.3706061	0.1626749	0.1962427	0.2373939	0.4181108	0.2758722	0.2701771	0.39844195	0.273357	0.30674225	0.318473	0.35367055	0.0669802	0.5067518	0.38975035	0.35532015
L11l	L3a	0.33422695	0.3606181	0.4776797	0.61766425	0.45906465	0.3891929	0.3069706	0.46028805	0.55840195	0.43864565	0.36718015	0.5018319	0.4671426	0.44803495	0.559043	0.4267931	0.4009717	0.40168375	0.50187925	0.36261995	0.4276559	0.4528627	0.52638945	0.3787157	0.4694368	0.3670355	0.50241425	0.47982475	0.38828505	0.47003975	0.50839145	0.38741155	0.4208774	0.40020815	0.38811575	0.39616145	0.5145429	0.46296745	0.39847635	0.50151485	0.3613328	0.45226395	0.4714583	0.52961025	0.35614115	0.49888195	0.43662495	0.41713745
L13l	L3a	0.2033149	0.2810893	0.3664834	0.51883745	0.2885534	0.2917149	0.17600485	0.40106745	0.4202416	0.3005875	0.105459735	0.42278055	0.3196892	0.3789205	0.4075361	0.29194805	0.31176215	0.3033434	0.3963241	0.19846135	0.31405755	0.3580973	0.4267192	0.22946975	0.4031356	0.2577029	0.302217	0.3577296	0.3140431	0.2472584	0.4240069	0.25074085	0.3316368	0.26144605	0.2993467	0.2944639	0.3754059	0.33283705	0.3501565	0.3548884	0.30791625	0.35979245	0.3414437	0.4293988	0.17198695	0.3887015	0.35242135	0.23370475
L1	L3a	0.90010685	0.89395655	0.88379775	0.90387085	0.8904727	0.89717945	0.7837477	0.87637835	0.89899075	0.90259035	0.89203985	0.90029925	0.8968942	0.89099985	0.92530055	0.90545965	0.88424555	0.90283985	0.88749475	0.90635735	0.8940717	0.8989873	0.906798	0.8820541	0.90107985	0.89118025	0.8870441	0.8923829	0.91287805	0.8949041	0.90095035	0.89166355	0.89327675	0.9001866	0.9007667	0.88352365	0.9083801	0.89970555	0.88105105	0.8851383	0.90591255	0.89946995	0.9069134	0.9007875	0.8958639	0.9047833	0.90012745	0.9101968
L23c	L3a	0.6131114	0.42902635	0.5178783	0.53456775	0.4208988	0.46072965	0.57104525	0.6279006	0.3711869	0.5776154	0.4987478	0.6027331	0.53657485	0.72800215	0.5500993	0.4982832	0.6171115	0.4115235	0.48821605	0.63308535	0.56099605	0.55863145	0.48723745	0.424817	0.5228538	0.571914	0.53125905	0.5358722	0.71688655	0.6443131	0.48906015	0.4241836	0.52848735	0.5266483	0.57323	0.68696385	0.5608429	0.5219306	0.50207125	0.4779446	0.50903435	0.5413614	0.48250665	0.5498667	0.5162805	0.56928205	0.50406085	0.44912455
L23d	L3a	0.53280285	0.3719071	0.28412755	0.4049406	0.3335236	0.38523725	0.2861462	0.39932595	0.18700475	0.3654738	0.22522695	0.3272111	0.48709095	0.5170502	0.42108105	0.43328115	0.4026859	0.2927203	0.2814564	0.5196355	0.3465305	0.4347778	0.3686049	0.3642677	0.3617775	0.30545935	0.35639855	0.3462993	0.54416285	0.5172008	0.40774045	0.18770895	0.37763575	0.3068608	0.46850185	0.59474575	0.5317155	0.37185235	0.35713535	0.3555792	0.3060727	0.34591155	0.2868324	0.3902731	0.3540528	0.41619815	0.3365145	0.23842975
L24dd	L3a	0.68057345	0.4622026	0.46012555	0.70670005	0.53817245	0.49096845	0.6757939	0.63737745	0.5588313	0.63315585	0.49880385	0.59386815	0.6005259	0.7208672	0.56037145	0.6320278	0.58140575	0.5208057	0.6009556	0.788179	0.6633928	0.57761395	0.4998752	0.5463621	0.5006343	0.60106775	0.53623225	0.65980745	0.66159185	0.67169405	0.5281378	0.5470491	0.5076733	0.5841697	0.71541705	0.64485175	0.6132198	0.5736093	0.5818869	0.52911675	0.4947395	0.59642165	0.5939797	0.5168295	0.4640619	0.537503	0.73108735	0.5811749
L24dv	L3a	0.4313984	0.33340835	0.3621987	0.4961375	0.48699735	0.4320252	0.5483352	0.53317425	0.4134319	0.4157193	0.24387545	0.413773	0.39595545	0.5557023	0.3969233	0.40987095	0.437002	0.36249685	0.3821823	0.5145244	0.39458865	0.41251885	0.32403445	0.295887	0.4147405	0.4254321	0.437955	0.53935825	0.5860068	0.53131535	0.45467665	0.36695705	0.4204406	0.3782008	0.48128035	0.5101887	0.4534565	0.4662862	0.43012475	0.47318525	0.4089307	0.4786292	0.49241955	0.3772684	0.4031618	0.50271385	0.3822079	0.4013025
L25	L3a	0.14235275	0.14182705	0.10333377	0.3273784	0.1829336	0.1939147	0.02734076	0.065362765	0.07607355	0.13770509	0.03880501	0.15910805	0.34957855	0.2796567	0.2109429	0.1656057	0.1007471	0.19646355	0.0794171	0.26408245	0.02372043	0.10201221	0.25868945	0.11090674	0.18676375	0.05026363	0.148532085	0.047685565	0.1464172	0.2727182	0	0.023621345	0.15686705	0.0692546	0.17639165	0.297416	0.21220295	0.15607275	0.125124995	0.1901606	0.09942594	0.0879134	0.0669576	0.1850109	0.130956395	0.2196164	0.12931465	0.0979673
L2	L3a	0.86720085	0.86720985	0.870393	0.85742705	0.8650721	0.89234005	0.68106225	0.8447133	0.86820785	0.85583405	0.86452925	0.85080055	0.846396	0.8695665	0.8940002	0.8820275	0.86997785	0.864973	0.85024835	0.8650739	0.85754625	0.87281225	0.8852493	0.84857095	0.8754482	0.8605469	0.8727885	0.8886149	0.8646663	0.8590847	0.8679784	0.84492165	0.8242395	0.8603795	0.87919495	0.8496151	0.88307075	0.8699109	0.8673449	0.8302444	0.86735925	0.878545	0.90420765	0.84986635	0.8243384	0.8732577	0.8700838	0.8624021
L31a	L3a	0.44661275	0.38718905	0.28189375	0.43134795	0.2568775	0.3148257	0.31681885	0.36154945	0.1857482	0.32652795	0.31006505	0.34488585	0.35487265	0.453219	0.33580125	0.4355618	0.41247465	0.3040519	0.30564755	0.42201725	0.37314975	0.3588521	0.3032616	0.188014105	0.40300695	0.4114429	0.35048215	0.31359885	0.42644715	0.4152146	0.23161965	0.2571083	0.4632669	0.3800748	0.3916318	0.51286315	0.41172055	0.365209	0.41612305	0.33714995	0.3973702	0.422056	0.30160135	0.35418745	0.3637202	0.3947098	0.283556	0.29016
L31pd	L3a	0.40957585	0.37637675	0.308077	0.4354259	0.3709543	0.38223995	0.36444565	0.3816235	0.281604	0.4031467	0.48271215	0.36922575	0.41263975	0.43216415	0.33605715	0.4347311	0.49353385	0.439343	0.3838082	0.5248915	0.3284949	0.40416195	0.3336469	0.3445261	0.33608425	0.41274105	0.3768267	0.4411333	0.457285	0.39191995	0.3556756	0.27912535	0.41621625	0.4457342	0.42121635	0.5209325	0.4186938	0.4166818	0.4386532	0.38487425	0.30185785	0.3998982	0.4060908	0.39825605	0.34475995	0.4511808	0.40151645	0.2960109
L31pv	L3a	0.44493585	0.28775335	0.320113	0.3864559	0.3407196	0.363414	0.208699	0.36617185	0.24545965	0.3074822	0.3380509	0.2774364	0.3864029	0.4122832	0.31354625	0.33728565	0.4297675	0.34992015	0.26960475	0.45186975	0.28893655	0.37423465	0.32887265	0.31405105	0.3312843	0.37324915	0.2999888	0.36040065	0.34488825	0.3637114	0.26248	0.2289296	0.3404659	0.3748508	0.3743415	0.4635597	0.37681635	0.3302451	0.3265148	0.25071175	0.2229657	0.1858201	0.31015795	0.35503945	0.3225649	0.3931664	0.3835382	0.243053
L33pr	L3a	0.4554031	0.2707953	0.174828	0.3337424	0.20917945	0.35853575	0.24260935	0.2799692	0.2365209	0.3463688	0.12733841	0.29138055	0.4448064	0.40552995	0.3428578	0.3086755	0.20924405	0.274563	0.17324535	0.434398	0.19422095	0.28786755	0.3268677	0.1935102	0.3909634	0.3045133	0.2584023	0.2874394	0.47943945	0.397033	0.2551757	0.037438945	0.2492424	0.28416795	0.34961565	0.44373125	0.364439	0.24293745	0.23373485	0.2209395	0.2421637	0.3033165	0.2513321	0.3144736	0.30183345	0.43101255	0.2037793	0.118895355
L10d	L3b	0.4055421	0.4269348	0.4113983	0.56463635	0.50293895	0.4784627	0.45325095	0.4283744	0.5199214	0.4579937	0.4042035	0.4474831	0.51452015	0.4772112	0.51558285	0.4788292	0.44619835	0.4546974	0.4999831	0.375321	0.4512885	0.4446657	0.48453825	0.44903005	0.42489235	0.38876385	0.4814352	0.48165895	0.3606911	0.45713135	0.50821555	0.3744539	0.41986925	0.3816581	0.3719947	0.4279085	0.4864348	0.39421555	0.4392214	0.5523728	0.4024969	0.41950355	0.4136526	0.4187867	0.34427245	0.55759085	0.4487994	0.492828
L10pp	L3b	0.2213334	0.30718015	0.4011181	0.5698763	0.51969265	0.43401795	0.3905476	0.48476315	0.5838569	0.41916835	0.29209585	0.4535893	0.4915231	0.4733498	0.49600845	0.42176815	0.3910658	0.40495805	0.454461	0.3907269	0.42524455	0.41665725	0.54037105	0.44435485	0.43409265	0.31672785	0.4524521	0.4395102	0.2685054	0.42881625	0.44002015	0.3786611	0.4573947	0.28330665	0.3619739	0.3947669	0.464149	0.392801	0.3356231	0.5072735	0.3837662	0.37560945	0.37838015	0.4447562	0.2711424	0.5663754	0.4542305	0.46361065
L10r	L3b	0.2830416	0.2364663	0.21785005	0.40310085	0.37085385	0.3200569	0.242586	0.3155234	0.48778945	0.2591472	0.08887165	0.3141499	0.30591125	0.3289808	0.3008821	0.33613895	0.3399781	0.32914865	0.23803305	0.30587185	0.153775085	0.24451805	0.43397935	0.25347045	0.30108205	0.29662125	0.25810495	0.297611	0.12924975	0.3392513	0.2928998	0.178928085	0.2859036	0.20235715	0.2307868	0.28598995	0.2722774	0.16559225	0.3097059	0.2926651	0.26972995	0.2600557	0.21201855	0.201483135	0.1915805	0.38115325	0.40714215	0.2559479
L10v	L3b	0.182467945	0.25190585	0.27663515	0.46804625	0.43905925	0.37241175	0.28168155	0.3217254	0.48171315	0.2504174	0.1877587	0.34163665	0.3606623	0.38932675	0.3838573	0.3410292	0.332854	0.3620255	0.36920345	0.2778041	0.21093015	0.2912784	0.454855	0.3466074	0.3273738	0.2665962	0.345124	0.3117472	0.22772355	0.3003146	0.35181595	0.2843982	0.37519765	0.19313595	0.21562	0.26060905	0.42756985	0.2633407	0.284013	0.4324481	0.2670576	0.2853306	0.3151074	0.3494275	0.12984615	0.51134145	0.4277129	0.38489835
L11l	L3b	0.33839945	0.37376955	0.4844044	0.635725	0.4935015	0.3950808	0.3875683	0.4844357	0.571538	0.456731	0.3569817	0.5078452	0.4895576	0.4725969	0.56933645	0.4575363	0.3792607	0.3901786	0.48790135	0.3762856	0.42682205	0.44258365	0.5619117	0.39463875	0.4834472	0.36042645	0.521139	0.4852305	0.3910995	0.4755048	0.51783845	0.3783434	0.428985	0.406957	0.41388525	0.39503515	0.51999475	0.45868805	0.3897446	0.53533175	0.3511389	0.4349741	0.46394055	0.5219169	0.36683585	0.502539	0.4422303	0.4435552
L13l	L3b	0.21109855	0.2843523	0.38460645	0.5408964	0.34810755	0.29671835	0.25538665	0.42841455	0.44184785	0.3190771	0.14283745	0.42902655	0.33845745	0.3937965	0.41727045	0.3004335	0.295197	0.2694287	0.3679003	0.20377945	0.3186791	0.34989915	0.4651729	0.2262097	0.4146	0.25122085	0.32598925	0.372357	0.32617075	0.2580473	0.4340197	0.2634452	0.33783565	0.28174675	0.34450385	0.28654355	0.38157805	0.32517355	0.3492163	0.38210575	0.29760185	0.3356654	0.34104345	0.42593115	0.1886256	0.3946836	0.38435505	0.27039845
L1	L3b	0.975232	0.97657695	0.97860145	0.9770289	0.9721712	0.96864635	0.94669845	0.9650891	0.96576545	0.9777139	0.97638035	0.967361	0.9705965	0.97563215	0.97897585	0.96570975	0.96714335	0.9726183	0.9669774	0.978921	0.9750903	0.97766635	0.9765781	0.9753306	0.97544525	0.9763859	0.96403535	0.9788204	0.9763157	0.97383905	0.9735359	0.96326495	0.9671407	0.97263475	0.9760571	0.9769649	0.9779411	0.97973345	0.96696515	0.9621358	0.9747628	0.97509345	0.97985715	0.9771493	0.96988335	0.96931805	0.97800315	0.97494925
L23c	L3b	0.5858968	0.4548838	0.52849755	0.53839365	0.4533532	0.47308105	0.58771415	0.5999045	0.3588921	0.5712883	0.5168308	0.58598055	0.564344	0.6620577	0.562525	0.48262535	0.5861516	0.416875	0.418949	0.5682986	0.56637545	0.5433105	0.4729815	0.4555869	0.5791641	0.5708864	0.49583255	0.54279215	0.65461595	0.6414636	0.50881985	0.431256	0.53670415	0.53116295	0.5681132	0.6495846	0.4942541	0.5503719	0.51861595	0.56399925	0.541697	0.54623635	0.48106385	0.56562615	0.5494175	0.5652792	0.4359822	0.4570642
L23d	L3b	0.5217599	0.41147615	0.2939947	0.40443695	0.39482175	0.43588525	0.37562665	0.3911436	0.143432065	0.37730725	0.2614567	0.3755709	0.5090313	0.52127475	0.44307945	0.42351375	0.40067945	0.3007343	0.25603845	0.4932206	0.31535295	0.42207325	0.3646007	0.40262145	0.41521985	0.27499855	0.37448025	0.3522227	0.52932945	0.5316736	0.38860265	0.18799335	0.3892294	0.32632275	0.492851	0.5822908	0.44951335	0.4543923	0.39122245	0.41869205	0.30299525	0.35290265	0.28333205	0.42213895	0.40374805	0.4430846	0.36504515	0.2364389
L24dd	L3b	0.55386245	0.41777365	0.4144254	0.69419915	0.53697825	0.48756995	0.72289415	0.5922409	0.54885805	0.56190435	0.45886645	0.57694275	0.6456932	0.63469325	0.5596226	0.58022215	0.5278467	0.46856415	0.5980003	0.64236175	0.6386542	0.50940535	0.49595795	0.51700505	0.58236785	0.5608761	0.48337375	0.5740967	0.5476065	0.61080175	0.5180924	0.5554708	0.49589025	0.52033885	0.64251665	0.58483105	0.55520455	0.56126155	0.5087297	0.52543075	0.50847775	0.6478028	0.51004825	0.4889658	0.5297512	0.51685035	0.6118929	0.5303073
L24dv	L3b	0.4112274	0.3335794	0.3349622	0.5268368	0.4711434	0.43963155	0.48877315	0.4791912	0.3805959	0.3866752	0.2270985	0.3965169	0.4266584	0.5110181	0.36829375	0.41922065	0.3961958	0.3391043	0.33190915	0.43245645	0.39643905	0.39059525	0.3209961	0.275319	0.4524599	0.4026096	0.4196111	0.46067455	0.4674841	0.5068904	0.4676417	0.36807115	0.41683835	0.3562847	0.4287239	0.47253975	0.38609885	0.44528405	0.3926187	0.4917717	0.386218	0.5141414	0.45680825	0.3808722	0.37944325	0.50262975	0.3485985	0.3921354
L25	L3b	0.10245705	0.2355962	0.12618642	0.35248605	0.2803758	0.20688155	0.16107705	0.04651776	0.08330715	0.16110229	0.09244213	0.16600275	0.34043565	0.2873092	0.2368413	0.18345885	0.1125693	0.1856117	0	0.2469284	0.07972885	0.047208715	0.2609111	0.11332529	0.2278983	0.078635775	0.14196601	0.08307975	0.05417515	0.28399955	0.08068233	0.059767	0.16710305	0.0889989	0.19137685	0.31275105	0.21647035	0.20707875	0.16979965	0.23497985	0.08525205	0.1349676	0.11521106	0.18554075	0.1707419	0.24896575	0.08301795	0.11393745
L2	L3b	0.93263875	0.9427163	0.9361077	0.93526725	0.9435264	0.9479022	0.8694214	0.9322902	0.93903905	0.9273238	0.9468412	0.916816	0.90719265	0.9389542	0.9349089	0.9364402	0.9454295	0.91644245	0.9304721	0.93683675	0.9127201	0.93227295	0.95422605	0.9223741	0.93094325	0.93819605	0.93336685	0.9391382	0.9037283	0.9297606	0.94370645	0.90477725	0.88562135	0.91700575	0.94414615	0.935492	0.9452236	0.9434093	0.9286293	0.9099872	0.93196495	0.9266842	0.94641365	0.9261819	0.9039718	0.9224003	0.93908205	0.9290839
L31a	L3b	0.48867495	0.4281776	0.33469135	0.464449	0.31917465	0.32865175	0.347654	0.4136409	0.1988634	0.3648267	0.3329939	0.4148211	0.42533835	0.46873745	0.37891565	0.44195465	0.41491435	0.31547275	0.26925345	0.41601845	0.3873762	0.37904915	0.28765025	0.27354395	0.4620707	0.4571001	0.3638511	0.3259652	0.44749715	0.4984049	0.30936865	0.23438695	0.4940415	0.4251044	0.4468669	0.52423015	0.3737042	0.42754515	0.45630055	0.4743683	0.4376675	0.43513825	0.3150271	0.40600505	0.4637273	0.4051333	0.2915044	0.2886576
L31pd	L3b	0.4057429	0.3749415	0.3157953	0.43416065	0.41745045	0.37973645	0.4000816	0.40487155	0.2830199	0.42130595	0.5006906	0.4096439	0.4333773	0.4301105	0.33212565	0.454159	0.48525655	0.4362462	0.3717046	0.51115345	0.3299449	0.3725568	0.3256267	0.3878434	0.3757025	0.46308045	0.3909267	0.44720275	0.4357738	0.4033504	0.3938897	0.27266575	0.431374	0.47248525	0.4476726	0.5234895	0.3887792	0.4595691	0.46870475	0.4715413	0.3244944	0.41709105	0.38144015	0.40695745	0.39974985	0.4619102	0.3691555	0.30964715
L31pv	L3b	0.44530305	0.3043982	0.32865105	0.38803575	0.38546695	0.3659802	0.2686608	0.40638855	0.19308671	0.30638225	0.33577465	0.3197791	0.4079157	0.40981205	0.3097426	0.37528445	0.4279589	0.3469985	0.2541134	0.4363417	0.3294267	0.3396679	0.32972965	0.34032355	0.37684555	0.38781075	0.31222905	0.36087075	0.31782265	0.41519955	0.27846895	0.20703145	0.3500824	0.39720185	0.3711215	0.47148965	0.335745	0.38185305	0.34109815	0.32379545	0.21735315	0.19255545	0.2961218	0.34799215	0.35242395	0.39437755	0.38227815	0.2672656
L33pr	L3b	0.4524166	0.3299213	0.1959652	0.3527963	0.2756111	0.37647725	0.29856705	0.28220295	0.2401599	0.3584735	0.21214665	0.3326611	0.4470699	0.4103518	0.35564935	0.34366915	0.2421112	0.27602325	0.1436395	0.42253385	0.2107273	0.28898515	0.3300978	0.2589813	0.42575825	0.2921737	0.28483915	0.313142	0.45968335	0.4204804	0.2508012	0.02312103	0.2824799	0.32026195	0.371726	0.4429696	0.31713505	0.3313348	0.2831709	0.29631815	0.2664835	0.3215891	0.2662829	0.33181645	0.33915155	0.4423102	0.1913469	0.1106707
L3a	L3b	0.9442959	0.9473528	0.94350195	0.9538504	0.9483069	0.95647745	0.9440252	0.95127465	0.9566577	0.9512741	0.94158315	0.95220675	0.9507779	0.94287665	0.9601388	0.96129875	0.9541658	0.9527555	0.949189	0.9538787	0.9488305	0.94453175	0.95068125	0.93564605	0.95631405	0.94652795	0.95216555	0.9454741	0.9512438	0.94796145	0.9558272	0.95241035	0.95338305	0.95148855	0.94839465	0.94789085	0.95499435	0.9487379	0.9447748	0.9495143	0.95449995	0.9493456	0.9558051	0.95323535	0.9492468	0.95822565	0.9511805	0.9535934
L10d	L43	0.26494715	0.33272935	0.32360765	0.36821605	0.4349859	0.4232932	0.3199258	0.3443927	0.47506305	0.34167635	0.27801285	0.3952378	0.42881105	0.39694995	0.3768525	0.35585215	0.34326095	0.341755	0.45923435	0.21547945	0.3740036	0.3587628	0.34956735	0.3397226	0.3141389	0.34488245	0.4021355	0.4470058	0.2476971	0.38874365	0.47558845	0.2577722	0.3348742	0.30013895	0.2403946	0.4358976	0.33920345	0.3568628	0.3695524	0.38033365	0.37272335	0.36741885	0.38679595	0.40694915	0.134218295	0.43061915	0.3725373	0.26165785
L10pp	L43	0.10071075	0.2033706	0.21663218	0.354864	0.3968419	0.3626395	0.22076235	0.3843918	0.43539745	0.31153955	0.0806034	0.36156575	0.4273894	0.38787685	0.28196615	0.2926516	0.27932925	0.26293255	0.3829834	0.206741	0.32712895	0.3305381	0.3161829	0.2888948	0.34035855	0.2774871	0.3528469	0.3515554	0.12349465	0.29993435	0.37661115	0.22389845	0.3519567	0.2183576	0.2426007	0.35500805	0.3257854	0.3495736	0.30875975	0.28136135	0.30847895	0.33218945	0.29855165	0.3999818	0.1053606	0.36712855	0.31220705	0.2332139
L10r	L43	0.09150765	0.104574	0.154421965	0.183030225	0.2861937	0.23757505	0.06137125	0.17042775	0.34378365	0.1905811	0.042584445	0.24215175	0.20126115	0.23497625	0.16666925	0.191568535	0.2452236	0.21559215	0.20266575	0.14593225	0.092443735	0.13248915	0.26280435	0.06929521	0.14057465	0.2459735	0.18940255	0.2580071	0	0.204602005	0.2453312	0.10350655	0.16646925	0.1061303	0.0794171	0.15286394	0.10681715	0.04298213	0.22253055	0.11786198	0.189711825	0.22362535	0.177133585	0.174698585	0.04223538	0.2074207	0.2749532	0.0999226
L10v	L43	0.08695202	0.10190975	0.1196569	0.2461032	0.33552565	0.30848825	0.086271785	0.23281965	0.33835645	0.166741685	0.068070425	0.2644453	0.28650495	0.31815945	0.17776055	0.17396508	0.234272	0.22910815	0.33715335	0.0882962	0.1426733	0.21895095	0.222851685	0.2165761	0.1873675	0.2528018	0.28772785	0.23591625	0.092954545	0.18759491	0.28532505	0.1287041	0.27368435	0.124387435	0	0.163461415	0.27909955	0.20454845	0.21983925	0.23242915	0.14752895	0.25170245	0.26867665	0.32587015	0.04223538	0.31606065	0.27630345	0.2240275
L11l	L43	0.17495115	0.2633824	0.32283515	0.4223361	0.37535255	0.31550425	0.2326524	0.39974375	0.4396301	0.36161065	0.18506985	0.4237016	0.4224365	0.38118455	0.3599044	0.3581682	0.27344525	0.2338796	0.3702866	0.2112261	0.3513429	0.372631	0.3539785	0.22219495	0.3831818	0.26214255	0.40478875	0.3912323	0.2566982	0.3795438	0.4699896	0.2850424	0.33859605	0.39677505	0.2751986	0.3708166	0.3919235	0.4281772	0.4013749	0.3469653	0.3001901	0.36165475	0.3967824	0.47050415	0.1766814	0.3069246	0.3424696	0.26188555
L13l	L43	0.1081201	0.198382	0.253666	0.3408365	0.2206835	0.2494616	0.06531785	0.32468465	0.33808535	0.241862	0.042584445	0.340872	0.30420525	0.33954715	0.24372195	0.25660055	0.2003368	0.22169225	0.3568032	0.0531596	0.2490721	0.28467745	0.32151115	0.125570865	0.3261478	0.14957279	0.24077495	0.28507935	0.2195933	0.19641395	0.39242645	0.135972865	0.26511905	0.271483	0.1976274	0.2819545	0.2505249	0.3532759	0.36844325	0.23728715	0.24668325	0.2797654	0.2423996	0.36087995	0.0532951	0.2440919	0.2707635	0.1204176
L1	L43	0.6813068	0.70452375	0.6692548	0.7408723	0.68198215	0.6646811	0.60164	0.6452454	0.676123	0.7270932	0.66893985	0.6496017	0.7040594	0.70601665	0.6653419	0.68239305	0.62741165	0.66304475	0.69150955	0.68039715	0.70667755	0.64419875	0.6900012	0.6699376	0.6783764	0.6254365	0.69723595	0.6934729	0.6552825	0.6860614	0.74006575	0.6931142	0.7005301	0.6811682	0.69949565	0.64569785	0.6897452	0.65125725	0.677247	0.74490655	0.69369	0.59574605	0.68350565	0.6672494	0.72048265	0.73382915	0.68395425	0.71319775
L23c	L43	0.44991665	0.2593679	0.2638877	0.3039578	0.36046115	0.43715195	0.4854262	0.3314547	0.25873895	0.41511595	0.26490135	0.26427515	0.3755029	0.41325165	0.32969815	0.3781806	0.5087438	0.3214429	0.4026344	0.4088547	0.36929935	0.28946335	0.186139385	0.25761355	0.30786845	0.4987544	0.3187288	0.3978561	0.3370583	0.4139365	0.46085665	0.14260401	0.3665224	0.2877619	0.37696735	0.4373482	0.3538107	0.45621595	0.4089463	0.3708198	0.38683125	0.17961235	0.3849957	0.41883545	0.4408824	0.49354705	0.33615425	0.18045681
L23d	L43	0.32708335	0.184017	0	0.170064765	0.12184004	0.28200835	0.2161182	0	0.11058525	0.053610975	0	0.026115535	0.26351565	0.17049229	0.12573565	0.2286164	0.2672691	0.14552595	0.0838497	0.2507955	0	0.042058625	0.06952005	0.097408215	0.041587195	0.118277325	0.08957495	0.21513325	0.16338295	0.1905687	0.3213314	0.041990935	0.11706075	0	0.2046072	0.21725695	0.08284537	0.19936415	0.22480745	0.1449298	0.09610669	0.026275435	0.1230997	0.25493905	0.14473178	0.27326195	0.0978827	0
L24dd	L43	0.4934462	0.41509595	0.20796525	0.28380225	0.53409015	0.4142698	0.605333	0.3856367	0.3975895	0.40641995	0.19495405	0.42254115	0.42729895	0.567874	0.2585368	0.51340725	0.5003862	0.40726295	0.3178308	0.4495046	0.46102685	0.39367195	0.3175231	0.34469385	0.3055853	0.4681034	0.4276588	0.49423515	0.28721025	0.4772995	0.488101	0.1214709	0.4138274	0.39402745	0.43509745	0.3941713	0.38289885	0.45108155	0.3122216	0.42596795	0.47585685	0.3288158	0.589171	0.4587261	0.3814781	0.61993875	0.384037	0.16173453
L24dv	L43	0.5186758	0.13007693	0.0632547	0.32988875	0.51204045	0.44020905	0.5579695	0.33985465	0.3751311	0.37227415	0.12916305	0.45870445	0.33188125	0.61585935	0.174666305	0.3764264	0.39436565	0.33357915	0.3397592	0.41987085	0.32152915	0.33079105	0.2201752	0.1084748	0.3025558	0.51734565	0.45267195	0.4819252	0.27396355	0.4019166	0.48971765	0.041990935	0.39596135	0.2664767	0.3422691	0.31352365	0.4375692	0.4274977	0.3389879	0.40793615	0.4820295	0.38554635	0.63040965	0.5073467	0.41241895	0.6435674	0.2815656	0.13960295
L25	L43	0.04192485	0	0.043178045	0.1572066	0.129966105	0.16252195	0	0	0.0604462	0.091951	0	0.04139214	0.17205285	0.0949776	0.06894285	0.04128667	0.07899665	0.101514315	0.02620253	0.026694205	0	0	0	0.027118705	0.0682814	0	0	0	0.02737477	0.040728545	0	0	0	0	0.06843005	0.12517491	0.02689402	0	0.041312655	0	0	0	0.05216385	0.111491995	0	0.08222295	0	0.0758067
L2	L43	0.68122475	0.65806395	0.6658176	0.7207992	0.6258998	0.6517253	0.63010095	0.6483282	0.63792775	0.67408175	0.57982685	0.679726	0.67624795	0.68273705	0.6846238	0.70577495	0.6056347	0.66816645	0.6455503	0.72297675	0.7213403	0.66957145	0.6772169	0.6592931	0.65219745	0.63292285	0.66452705	0.72068495	0.63311275	0.74144745	0.69327805	0.71161405	0.6811565	0.6796978	0.7158362	0.6753498	0.68312125	0.6407438	0.70115525	0.68841705	0.6606256	0.56073375	0.6360087	0.66040525	0.7021725	0.74283165	0.62660655	0.56102085
L31a	L43	0.28173185	0.1790444	0.0632547	0.19162535	0.1400109	0.30289355	0.23275285	0.06984629	0.07809825	0.05433348	0.104440195	0	0.30329535	0.2028051	0.1479444	0.256169	0.28097375	0.17129515	0.110961695	0.22741345	0.0776352	0.098731075	0	0	0.11721689	0.23199455	0.105792615	0.1479212	0.1526017	0.2381266	0.09468215	0	0.1697776	0.122817845	0.2742492	0.24730975	0.2058378	0.24636125	0.27728405	0.22480285	0.2594199	0.109389805	0.19419405	0.19293905	0.2649852	0.31139545	0.0838497	0.0698015
L31pd	L43	0.2707561	0.1039305	0.090497	0.304415	0.32849865	0.34826565	0.30964105	0.26712745	0.180213805	0.24082825	0.27111055	0.168396355	0.35617955	0.3005482	0.1189363	0.34028825	0.3914269	0.3290818	0.27140935	0.3710423	0.2018695	0.2243051	0.166627515	0.2353726	0.12884356	0.2962255	0.22729945	0.3382483	0.215969575	0.2269145	0.2361746	0.041990935	0.2978563	0.23362525	0.33634895	0.35135995	0.29998985	0.326189	0.3305323	0.3182752	0.189116145	0.18612455	0.34005835	0.3500803	0.2345105	0.3678812	0.29604765	0.1204176
L31pv	L43	0.30504485	0.06771287	0.124905	0.2639797	0.2866659	0.34595895	0.19202815	0.192166475	0.19462911	0.20116085	0.1098211	0.12554665	0.35362835	0.21403632	0.171153605	0.2114032	0.34345435	0.26020015	0.1792613	0.30247745	0.132441	0.187484505	0.18673525	0.15020196	0.0787158	0.28599525	0.24501275	0.2944318	0.142062985	0.17883882	0.18885745	0.0615156	0.2511629	0.17950602	0.24699575	0.2783547	0.2290942	0.20036805	0.25333145	0.168066235	0.10739985	0.05255085	0.2776398	0.30905485	0.21628195	0.33963895	0.2609958	0.08559715
L33pr	L43	0.2362099	0.06215	0	0.15362696	0.07392385	0.2457726	0.2146295	0	0.214966975	0.0952876	0.054796975	0.13057765	0.2385551	0.13468089	0.06894285	0.12386	0.12377295	0.13167101	0.02620253	0.1992425	0	0	0.05378805	0.0629677	0.13668875	0.138546075	0.09569775	0.177466105	0.112092505	0.10715395	0.09136675	0	0.105072	0.042127995	0.0529447	0.1114718	0.042626015	0.0542374	0.1639544	0.11547068	0.11190953	0.12457141	0.1195847	0.1991267	0.13322865	0.32259965	0.123280655	0
L3a	L43	0.85067645	0.79674845	0.86345825	0.84392165	0.8404909	0.8223901	0.84496245	0.77386375	0.76265655	0.83473705	0.7876661	0.82024775	0.8006954	0.86605375	0.822831	0.82172615	0.84415325	0.85360125	0.83674105	0.87214675	0.7737337	0.79770875	0.87338645	0.85481105	0.8451556	0.7877213	0.82438575	0.82997055	0.83743955	0.79598885	0.80158095	0.84669565	0.8362882	0.8046875	0.8263563	0.8832581	0.8512974	0.84564665	0.8495286	0.8301559	0.84851425	0.8436178	0.81297125	0.814534	0.83968055	0.8243246	0.8552726	0.7904421
L3b	L43	0.7238401	0.6761591	0.73040175	0.74283695	0.6994005	0.73634	0.7159731	0.7208548	0.7246634	0.70002285	0.6731462	0.7016163	0.73915345	0.7211954	0.66595085	0.71260745	0.6760982	0.6796008	0.6752374	0.70779395	0.7161163	0.67136715	0.71996475	0.74079315	0.6605806	0.60885995	0.74777085	0.70445845	0.70957405	0.7335591	0.6687244	0.66007865	0.7164994	0.63384925	0.695877	0.67173895	0.7012665	0.66595455	0.721423	0.71675585	0.65530315	0.61519945	0.65325965	0.69435295	0.72020295	0.76663965	0.69206655	0.59505995
L10d	L44	0.43894025	0.5389319	0.48161485	0.4296144	0.4801209	0.5208616	0.46078705	0.5098353	0.4949265	0.4647481	0.48951035	0.47504945	0.5002	0.4830736	0.4905946	0.5051266	0.6232007	0.5191543	0.47286845	0.44283995	0.47726985	0.5284616	0.46946195	0.49826525	0.5261834	0.39511785	0.4912982	0.48784515	0.3967161	0.53563345	0.49970475	0.43657975	0.35920065	0.49973575	0.4160012	0.40598135	0.5430689	0.32687375	0.45915785	0.4896814	0.41213315	0.4926381	0.48105355	0.45139995	0.3507877	0.52724835	0.49779935	0.44635335
L10pp	L44	0.22842015	0.49905065	0.47185875	0.3691792	0.41119345	0.3658003	0.3472839	0.65065835	0.4391238	0.37321875	0.33650755	0.36545865	0.5588034	0.4425686	0.46680645	0.42766205	0.62043175	0.38651655	0.405176	0.390733	0.43545375	0.47489415	0.41527735	0.4181762	0.50050255	0.32848985	0.4709025	0.39490245	0.30307495	0.4245019	0.4345034	0.378613	0.3685579	0.43947325	0.45391295	0.3008438	0.4547231	0.3175496	0.3301762	0.37451705	0.3722046	0.4656013	0.39240485	0.41760855	0.2399099	0.4004365	0.32288915	0.4069211
L10r	L44	0.2169459	0.32747985	0.2950982	0.2725443	0.3793822	0.3516984	0.23508445	0.4050047	0.35660795	0.30370365	0.2101731	0.27164375	0.37112615	0.2969292	0.25891905	0.3512192	0.5686284	0.49108275	0.2901372	0.3508022	0.2058795	0.2992784	0.37958555	0.16367155	0.43679505	0.319879	0.4091503	0.3155857	0.11745001	0.34821195	0.31847715	0.2452452	0.25794315	0.3996087	0.27580235	0.18724645	0.29818755	0.12665925	0.4053851	0.15602845	0.32781435	0.36359415	0.32383135	0.24915065	0.2108117	0.3948263	0.3560822	0.2082517
L10v	L44	0.143924045	0.3826167	0.3609291	0.31785965	0.36878325	0.3526802	0.23909955	0.4323092	0.35130275	0.28637915	0.2929617	0.2965248	0.4668117	0.3922284	0.323401	0.34781075	0.5598189	0.47711525	0.375572	0.30529785	0.270035	0.34130575	0.3928373	0.34350855	0.4236133	0.2673464	0.4693675	0.3019022	0.24725505	0.317003	0.37766955	0.30099195	0.31707715	0.37096555	0.24868965	0.164242055	0.4351255	0.2538408	0.35671225	0.3125488	0.29067285	0.37964495	0.4040841	0.37338535	0.1741914	0.4080402	0.3307246	0.31884285
L11l	L44	0.2800847	0.49943245	0.53442605	0.4064345	0.3951847	0.31067395	0.31904355	0.5876711	0.4175814	0.39442665	0.32485495	0.42232495	0.54485965	0.46454905	0.5184416	0.4840695	0.5695212	0.32915725	0.4070686	0.37995215	0.45454845	0.52516565	0.4106356	0.3685926	0.51471625	0.237376	0.4169285	0.3906242	0.40172	0.4772686	0.50148835	0.3858662	0.33782125	0.45589275	0.47918665	0.39017925	0.44996335	0.37080645	0.37882995	0.4172901	0.2907837	0.4837384	0.4244965	0.4794104	0.2933026	0.3469281	0.35022595	0.3776032
L13l	L44	0.17514265	0.39592045	0.3810771	0.2839058	0.22791075	0.2599751	0.17543425	0.5673476	0.35518685	0.29742255	0.085192595	0.33950055	0.4637966	0.4052691	0.3923774	0.3513822	0.47433295	0.3152508	0.2981809	0.2479019	0.3801833	0.32733855	0.3195401	0.2982909	0.44308875	0.2498438	0.239737	0.2537471	0.3709613	0.23504795	0.40468315	0.21375715	0.258106	0.3175235	0.36991945	0.33720475	0.3264314	0.2560559	0.327501	0.30848545	0.2465248	0.4301022	0.2900698	0.35976195	0.17684025	0.33356305	0.2422466	0.2504978
L1	L44	0.492045	0.53824495	0.5753155	0.605626	0.5676092	0.4904932	0.5418249	0.4849779	0.5309501	0.5635202	0.54096135	0.56721255	0.53542095	0.5537442	0.57411285	0.62538385	0.5480529	0.55394605	0.52225095	0.6215043	0.5878086	0.53041575	0.592409	0.5066065	0.62052805	0.58185835	0.51265915	0.5404258	0.58931725	0.5895082	0.6345403	0.56187435	0.51879575	0.5708719	0.5285671	0.5471484	0.49830055	0.46851975	0.55909245	0.54146895	0.55421455	0.5242211	0.5755021	0.60743975	0.6713806	0.58157825	0.5473242	0.55448895
L23c	L44	0.409315	0.3802016	0.443335	0.4600038	0.51158525	0.55562745	0.45666615	0.35906625	0.40536645	0.5259437	0.4639369	0.29263035	0.3843243	0.47005235	0.39897475	0.4752704	0.4529339	0.5100415	0.4696437	0.55974815	0.4429277	0.3295418	0.3146871	0.42054715	0.468767	0.42957995	0.4441229	0.5066459	0.42182265	0.47156235	0.54806585	0.3772139	0.53051095	0.4479087	0.42261385	0.45440285	0.5237175	0.54711785	0.535904	0.41227055	0.4397459	0.2941865	0.43419935	0.4041451	0.4809646	0.62717595	0.4624963	0.35642465
L23d	L44	0.2372596	0.2241482	0.23131815	0.2535354	0.23137095	0.30178295	0.2566803	0.1732281	0.1438145	0.2093428	0.1885402	0	0.2686384	0.28078335	0.15863625	0.2228492	0.30098925	0.33250855	0.136753	0.3344384	0.14569395	0.122784	0.094552495	0.21854525	0.1434471	0.15747195	0.2376487	0.29056885	0.230282	0.23772925	0.3547392	0.16262705	0.2760251	0.1742402	0.2331822	0.20587495	0.20625615	0.3205661	0.37594015	0.17797555	0.08978545	0.13268075	0.15551235	0.27948625	0.2501562	0.40565165	0.2125444	0.18576405
L24dd	L44	0.4059209	0.32069105	0.31207045	0.37128415	0.46682085	0.4043967	0.5053283	0.284856	0.4011402	0.43746215	0.3815156	0.3908355	0.3129281	0.44926965	0.3047746	0.4632098	0.38670135	0.407734	0.3734376	0.43574395	0.42746035	0.3137151	0.354834	0.34170135	0.39178345	0.40016805	0.34241125	0.45667425	0.23386665	0.40667815	0.44493375	0.23795065	0.4154686	0.40826975	0.36802805	0.3574552	0.3539074	0.39216695	0.3861078	0.3657587	0.39754925	0.27457285	0.46002725	0.3801288	0.36721815	0.55355085	0.41569	0.36365325
L24dv	L44	0.45585625	0.38799645	0.3845196	0.44307365	0.4946042	0.53732745	0.4919843	0.3611881	0.46016805	0.4688179	0.39770355	0.43356085	0.35440045	0.52810535	0.25794995	0.5024115	0.5054179	0.47484565	0.35536455	0.5587755	0.51210855	0.4027823	0.348654	0.300917	0.463958	0.45189825	0.4192942	0.4634793	0.30877995	0.4894436	0.53975945	0.34638065	0.4941485	0.44243115	0.33219055	0.414808	0.4025895	0.5502675	0.4903886	0.39920475	0.43745025	0.33881285	0.48019305	0.44841625	0.4399611	0.60397455	0.50953415	0.39767165
L25	L44	0.0726086	0.1301558	0.19093415	0.1416305	0.14812385	0.1692358	0.105484085	0.26400085	0.0604839	0.10548445	0.19282505	0.06785675	0.38536875	0.2398389	0.243745665	0.05015355	0.20053275	0.2493756	0.0601919	0.1771529	0.06079915	0.187604	0.05147405	0.12039084	0.36421295	0.041365385	0.11605701	0.05221713	0.05244095	0.0979386	0	0.040969935	0.026184775	0.05358265	0.1143441	0.09448276	0.17074175	0.089115635	0.18340355	0.11660256	0.05190765	0.06581354	0.05920375	0.1744707	0.109290985	0.220224	0.15379215	0.14498748
L2	L44	0.5064076	0.56811775	0.567424	0.5956014	0.64165835	0.49673715	0.5815343	0.50547845	0.53281745	0.6040251	0.55962825	0.5852003	0.56144025	0.55525965	0.6108638	0.64272425	0.5710475	0.56799625	0.55941565	0.61367195	0.58304575	0.56007995	0.5961992	0.5178051	0.62887845	0.5961604	0.5104171	0.57091525	0.5694175	0.59521345	0.65846915	0.6195786	0.55312715	0.5722255	0.56147405	0.56886905	0.5355349	0.4740876	0.5866502	0.54902975	0.59086655	0.5496694	0.6096753	0.61438715	0.64447195	0.60351195	0.5521859	0.5597248
L31a	L44	0.2200923	0.29957305	0.25428245	0.27809105	0.29212985	0.3798555	0.2909791	0.18611	0.16827257	0.20498035	0.1886949	0.06380815	0.30259865	0.3271776	0.1704477	0.25632775	0.3049648	0.3539528	0.26928735	0.40441545	0.2478494	0.098427365	0.11173577	0.15051015	0.2375854	0.24847285	0.3508259	0.31446005	0.2693988	0.29787075	0.23039785	0.20415195	0.3650063	0.2529261	0.33505775	0.26641875	0.315111	0.3501569	0.42185815	0.24491475	0.2957491	0.21430545	0.23084325	0.2447588	0.32612005	0.4258296	0.3157587	0.2260671
L31pd	L44	0.3027447	0.3072681	0.34253105	0.4262189	0.44627645	0.3812435	0.3960418	0.32984435	0.3050519	0.3541981	0.3924228	0.2632031	0.42104505	0.37469035	0.25973725	0.35968755	0.44179785	0.5187778	0.3863867	0.4947667	0.2727743	0.26782555	0.28153175	0.33588025	0.29409855	0.3124646	0.4058195	0.4090738	0.39859825	0.3633579	0.38390335	0.29729215	0.4731384	0.41448335	0.41154705	0.3884516	0.3755867	0.41060335	0.51775655	0.39752695	0.28389435	0.2505094	0.39368175	0.37923575	0.33239025	0.5043216	0.3948242	0.2547984
L31pv	L44	0.30673005	0.2611783	0.36281155	0.3490875	0.39919435	0.3717208	0.2974647	0.29314565	0.27947585	0.2951874	0.3247938	0.1951168	0.3822138	0.38082095	0.2196076	0.31751565	0.393567	0.46302635	0.3091319	0.460658	0.24221625	0.2627029	0.3023364	0.3217732	0.274956	0.26852795	0.3996465	0.36899635	0.267276	0.29793145	0.29901815	0.23162275	0.4292062	0.42311465	0.3608614	0.3456607	0.344809	0.34223695	0.44867365	0.2924625	0.17792595	0.0890311	0.31985755	0.3515492	0.33988585	0.45776435	0.3555126	0.1941483
L33pr	L44	0.2442225	0.17094919	0.22680715	0.27875725	0.16612455	0.27222425	0.30231475	0.10230105	0.1869935	0.13938195	0.237848	0.141812155	0.25375985	0.25102175	0.10209858	0.19880715	0.1619634	0.26838005	0.1236752	0.34027335	0.041501885	0.122606825	0.06652925	0.176927985	0.33600605	0.16683085	0.2165902	0.2153336	0.16303355	0.19579195	0.095917405	0	0.1972432	0.2097439	0.095746255	0.0994311	0.1235465	0.15603958	0.23688845	0.1548603	0.15798593	0.09702605	0.21055335	0.27428645	0.27133745	0.46669735	0.20230085	0.024611605
L3a	L44	0.52284345	0.55475105	0.5943584	0.624542	0.62201395	0.53696395	0.6627664	0.51253375	0.6230726	0.59348825	0.61765035	0.5981565	0.52760815	0.58893205	0.60706	0.62552275	0.57307455	0.58500115	0.5481886	0.6607715	0.6045977	0.5531836	0.5777104	0.5672893	0.64679515	0.62273835	0.5602405	0.55927395	0.60371645	0.6308583	0.6114209	0.5622286	0.51227365	0.58696995	0.57291945	0.556886	0.53296145	0.5186751	0.5950612	0.5561436	0.60040715	0.5670914	0.59579615	0.63402595	0.6748523	0.5723882	0.5980029	0.5792916
L3b	L44	0.5352045	0.5680044	0.60749755	0.65118095	0.6032631	0.5316701	0.64542505	0.5348031	0.5665708	0.5893522	0.5941897	0.6062617	0.531929	0.58428545	0.60743005	0.64005705	0.57763925	0.55621265	0.5524897	0.663745	0.60888865	0.5551201	0.61410755	0.55275115	0.6494664	0.62147705	0.57100225	0.57776965	0.62090825	0.6329458	0.65001205	0.55625945	0.52739905	0.5994758	0.5613613	0.5675634	0.533481	0.49397705	0.59490715	0.5558727	0.57586535	0.52763195	0.5949223	0.6424891	0.68152305	0.58198135	0.5843162	0.5627141
L43	L44	0.5271491	0.56018665	0.56573015	0.56652835	0.5804668	0.6546669	0.61672755	0.5445509	0.6802893	0.6041112	0.6357252	0.5661091	0.58672995	0.56079845	0.56745175	0.60737835	0.49525955	0.5569949	0.5786521	0.6197082	0.6389667	0.57741505	0.5399699	0.5686942	0.5807665	0.6225349	0.6283299	0.55519735	0.62271195	0.52667	0.59480085	0.5899978	0.51288955	0.55239605	0.5371895	0.59352205	0.5733275	0.5306916	0.53608355	0.556894	0.5657728	0.6556517	0.59729355	0.5972417	0.6467345	0.62591495	0.6236125	0.5786881
L10d	L45	0.5896727	0.66974875	0.68202575	0.6361426	0.58075915	0.52966315	0.5737727	0.5228887	0.6823451	0.5082405	0.57341725	0.65837745	0.6057289	0.55993285	0.5488684	0.6322299	0.6205651	0.57163985	0.52751145	0.5747876	0.5506827	0.61821665	0.54113915	0.5484297	0.55491755	0.5128298	0.60493815	0.5883745	0.4607344	0.59332005	0.62414535	0.54443065	0.4491471	0.5173576	0.51769055	0.57483275	0.60710235	0.41217165	0.4852671	0.66151065	0.589604	0.62239375	0.6156618	0.4900879	0.49908215	0.68385255	0.5711355	0.54888225
L10pp	L45	0.4021754	0.5412562	0.5064257	0.49114875	0.49241945	0.3861981	0.40216395	0.5452237	0.53106915	0.39534595	0.4005211	0.3988969	0.5148614	0.4327957	0.4457074	0.41659365	0.56610995	0.44521805	0.45346255	0.50950855	0.4433637	0.46305445	0.48911675	0.475939	0.47696595	0.4542255	0.48693385	0.4522492	0.35538145	0.4494894	0.47780885	0.4743201	0.428323	0.3982881	0.4615551	0.41695105	0.50447665	0.36739265	0.3813719	0.5404885	0.467798	0.5160964	0.445629	0.41644335	0.33057185	0.4640994	0.42354005	0.41877
L10r	L45	0.36393175	0.41983435	0.4588214	0.3934117	0.42411735	0.32322245	0.3223342	0.3449106	0.4282292	0.308475	0.2619491	0.40840525	0.3568562	0.27108705	0.3459126	0.37418375	0.523691	0.43561185	0.33786855	0.4618087	0.25426125	0.3392211	0.45497235	0.29416385	0.44568265	0.4395219	0.35010975	0.3807637	0.11117751	0.38017675	0.3475622	0.28455305	0.31724245	0.4092697	0.3709544	0.27107785	0.3147934	0.1744605	0.38952805	0.30886375	0.42814035	0.39976575	0.3386367	0.2565139	0.35398555	0.47380525	0.4166731	0.2405265
L10v	L45	0.3057129	0.47542995	0.46030775	0.4289683	0.4374096	0.3475323	0.32214545	0.3740964	0.43180065	0.28861825	0.32685705	0.37674945	0.4310863	0.344304	0.3485837	0.35268875	0.50859525	0.44355785	0.4368599	0.42090475	0.2666504	0.358977	0.458878	0.37891785	0.4211406	0.38958505	0.42877385	0.3578342	0.2793523	0.35082045	0.39295235	0.39726005	0.36126565	0.3579996	0.33400495	0.2805702	0.45900695	0.27399475	0.35719205	0.4726979	0.3962864	0.4170819	0.4095135	0.35183205	0.29368185	0.4747114	0.39505485	0.36506345
L11l	L45	0.55256205	0.5157775	0.5579743	0.56404035	0.47615035	0.4716657	0.38097385	0.5530752	0.5003063	0.4871263	0.4689397	0.55279765	0.5190909	0.53752895	0.5053917	0.5092768	0.54162625	0.41870485	0.46358575	0.5139591	0.5020619	0.59405865	0.5385515	0.46686495	0.50019055	0.35392285	0.5290041	0.5254573	0.6176848	0.50882245	0.5905722	0.54030275	0.49828995	0.45856865	0.49224715	0.5789897	0.5831131	0.4930412	0.4991814	0.6518822	0.3976633	0.60553815	0.5487357	0.49509765	0.41590375	0.4120201	0.5136713	0.4280387
L13l	L45	0.4203149	0.48265685	0.45986665	0.4522975	0.3376125	0.3264762	0.2825811	0.4781113	0.4010541	0.3911284	0.3844789	0.39752	0.38245885	0.4587342	0.41692015	0.3640416	0.4870034	0.42116355	0.4348407	0.3835437	0.54589595	0.38109005	0.45824625	0.4499425	0.4028398	0.3082905	0.4084318	0.3456414	0.55923575	0.30672545	0.47098265	0.42327265	0.420325	0.3737717	0.49078515	0.4805927	0.44131645	0.41247145	0.53848395	0.5108586	0.36368575	0.5104822	0.44392415	0.4371649	0.39770845	0.4645485	0.46244125	0.34810985
L1	L45	0.57495025	0.5666016	0.59398935	0.639609	0.5586283	0.47345845	0.57028735	0.54116315	0.55294695	0.6205881	0.47331275	0.56856135	0.55693305	0.5771902	0.63100355	0.62867	0.56851265	0.56307115	0.55968605	0.59417445	0.62566895	0.5886789	0.65050335	0.5482767	0.5824099	0.5442989	0.5521882	0.5640608	0.5548088	0.5780025	0.62370445	0.5949064	0.5613917	0.5813002	0.58861985	0.52386165	0.59635185	0.60712575	0.6168639	0.603883	0.55761995	0.520041	0.59449	0.57144045	0.65752505	0.608076	0.5884689	0.59774805
L23c	L45	0.49664955	0.4084331	0.43584795	0.45311455	0.4910217	0.5235137	0.48455285	0.4219378	0.39121455	0.45497065	0.44946755	0.3719931	0.4183652	0.4121045	0.42482635	0.4562777	0.4673034	0.52075725	0.45830165	0.48904835	0.4452045	0.40108285	0.35817515	0.4078582	0.4527546	0.52810525	0.38443095	0.4896869	0.4023687	0.49520635	0.52203895	0.39767545	0.47191595	0.5226071	0.4697832	0.43602495	0.45700965	0.4372729	0.5092364	0.4507703	0.46530165	0.33833545	0.4531307	0.40011955	0.50630865	0.6577437	0.46189	0.4223104
L23d	L45	0.36902945	0.2560015	0.23640195	0.41389675	0.23878535	0.2855788	0.29544515	0.24844345	0.206852	0.1799939	0.2328493	0.1568912	0.3431789	0.2717024	0.20228235	0.31279665	0.36539795	0.3646707	0.20503075	0.30666985	0.2201652	0.14512565	0.2462162	0.2687762	0.22217325	0.3978799	0.27639995	0.3560483	0.20067705	0.3117744	0.35213015	0.2200886	0.2754411	0.2632629	0.3159254	0.24005305	0.21289535	0.24047795	0.3457293	0.25797495	0.2231229	0.19385615	0.2042539	0.2536499	0.40778115	0.46930835	0.3037999	0.23564065
L24dd	L45	0.3973493	0.3673519	0.32428965	0.3361663	0.4612867	0.35358755	0.4844135	0.32113675	0.38985795	0.3506848	0.3275289	0.394054	0.3165763	0.37650195	0.34651555	0.4465764	0.3603527	0.39710755	0.34870285	0.4109805	0.4181864	0.2765513	0.3643123	0.3334873	0.2670079	0.3713766	0.32635785	0.41405375	0.2348402	0.3895517	0.4234757	0.27682975	0.34481445	0.4157255	0.4188068	0.33577085	0.37353235	0.3241804	0.3526824	0.4218025	0.39157905	0.26986505	0.47790505	0.37507085	0.3431065	0.5410122	0.3684688	0.3500514
L24dv	L45	0.3931073	0.3876118	0.32521825	0.3596432	0.4695141	0.4980807	0.42280465	0.35126235	0.3615342	0.4265048	0.3288123	0.42254375	0.347712	0.42930695	0.3439162	0.51060085	0.42585225	0.44295255	0.3476329	0.41202675	0.48976375	0.35741365	0.31123195	0.2886918	0.3578114	0.4041679	0.40104085	0.44589825	0.2768661	0.42620205	0.5161462	0.3608654	0.4314931	0.4934329	0.35900395	0.3566866	0.3933029	0.4212568	0.45115655	0.49076555	0.41580725	0.3254876	0.4748202	0.3715653	0.3969946	0.6072794	0.36093135	0.37309135
L25	L45	0.1486256	0.2543892	0.3145444	0.30068	0.1862564	0.1196399	0.16714425	0.24726295	0.146259585	0.10491605	0.19557615	0.113111435	0.32640135	0.15263585	0.239052995	0.10095266	0.2858197	0.34411815	0.11303951	0.25969925	0.11014095	0.2038985	0.1342762	0.1800712	0.3225775	0.091982235	0.2179924	0.127854805	0.109091485	0.136881735	0.05334145	0.092663	0.1495927	0.135075695	0.22683595	0.25540735	0.1604688	0.109340885	0.1522257	0.25859155	0.20055225	0.20348575	0.18083545	0.163138	0.291551	0.33887205	0.17138555	0.11853195
L2	L45	0.5954388	0.58034025	0.59332815	0.6139135	0.610942	0.49387375	0.6113835	0.57476785	0.53097885	0.6426539	0.5188068	0.58984875	0.53462605	0.57378315	0.64319515	0.64418715	0.58208055	0.57453615	0.57519495	0.605485	0.62831435	0.6251397	0.67942015	0.557785	0.59689365	0.5528704	0.56309205	0.5922369	0.5344346	0.59745685	0.63828125	0.6221932	0.54496765	0.5889339	0.60505045	0.5556021	0.6217428	0.60209785	0.6342881	0.5948959	0.6017486	0.5335567	0.62864545	0.5698334	0.6338531	0.6025723	0.58597055	0.60178375
L31a	L45	0.347888	0.33600515	0.2469886	0.38811375	0.2437926	0.32345275	0.3268602	0.2546305	0.23622805	0.2023372	0.2060079	0.1965466	0.36156275	0.2299073	0.2205763	0.31043655	0.35118075	0.3785744	0.28204725	0.3543694	0.29103985	0.18827495	0.2219473	0.2069677	0.3089802	0.4175664	0.28500735	0.32655005	0.2664758	0.37096465	0.22791715	0.24217735	0.32524965	0.36103355	0.41830695	0.2337659	0.30827945	0.24923325	0.39014625	0.30157385	0.3454512	0.2820118	0.27015405	0.215209	0.384535	0.46185415	0.3547595	0.3178591
L31pd	L45	0.46097385	0.3856362	0.3846312	0.5098549	0.4049322	0.3292006	0.45358095	0.4166976	0.3393134	0.3500366	0.3642223	0.34350785	0.48616825	0.3331255	0.3176799	0.433441	0.4867922	0.5313498	0.43745105	0.5367185	0.3891967	0.40766355	0.45084095	0.42866385	0.36428065	0.4848043	0.4071757	0.4477326	0.3802273	0.436246	0.42808195	0.3433965	0.46542965	0.5015272	0.5067842	0.41887455	0.4667855	0.37845535	0.4823361	0.46897515	0.34801925	0.38784545	0.45613215	0.4213331	0.44038665	0.58067265	0.44919285	0.3322434
L31pv	L45	0.49072675	0.33197275	0.36614425	0.46735635	0.34486155	0.30654845	0.36002255	0.42421505	0.34899445	0.30831205	0.35580245	0.26942055	0.45005275	0.3178691	0.27824055	0.41023135	0.4627771	0.4459732	0.3404925	0.4804664	0.3152659	0.40577235	0.45539985	0.38457665	0.3220524	0.43831505	0.4008857	0.41031725	0.26423835	0.4106773	0.36363875	0.2910647	0.41323555	0.5053749	0.45264685	0.3938603	0.3915634	0.28567875	0.4121137	0.3463664	0.29748795	0.27457545	0.37624135	0.39828895	0.4426912	0.51754485	0.4629797	0.221568005
L33pr	L45	0.4581741	0.2039351	0.28666115	0.40229165	0.18093575	0.19095275	0.36779925	0.2056291	0.3438077	0.197654885	0.27907515	0.2613962	0.2908502	0.193462855	0.2022432	0.34623795	0.35463895	0.34379735	0.157242	0.3033647	0.103152	0.2017408	0.22607735	0.2414592	0.42969435	0.48415605	0.2427609	0.27789945	0.10418193	0.3063933	0.131660505	0.07512325	0.2863446	0.342895	0.22564855	0.185871625	0.207067	0.1162413	0.27323125	0.24543535	0.30433085	0.28032335	0.27398145	0.2415411	0.45779695	0.5668526	0.34704595	0.028576055
L3a	L45	0.6053364	0.5901036	0.60887185	0.6425475	0.60042165	0.51164565	0.58253205	0.53761535	0.6033229	0.60423065	0.5344456	0.58625305	0.58250075	0.5966619	0.63707935	0.6223188	0.5905907	0.59135785	0.5985758	0.62474425	0.62091825	0.59689635	0.6472812	0.57642585	0.60392135	0.59883395	0.57954895	0.5847516	0.5651033	0.61046095	0.61680945	0.57560245	0.56038785	0.59554135	0.62963475	0.5422346	0.62542535	0.6484934	0.63358095	0.61394285	0.5867852	0.54332925	0.6124193	0.6119222	0.6521675	0.5901566	0.6252731	0.596224
L3b	L45	0.6076356	0.5984735	0.62541765	0.6622902	0.5957251	0.51946185	0.58956215	0.570777	0.58316565	0.6359355	0.53366	0.595075	0.57684955	0.6063814	0.65617745	0.64266325	0.5971298	0.56579305	0.60119415	0.63112605	0.62567915	0.6006518	0.67062645	0.58144315	0.61135055	0.58880435	0.5932577	0.6042516	0.58529205	0.6165447	0.6414256	0.59013495	0.58122305	0.61478215	0.6179196	0.54411895	0.6277624	0.6438994	0.63934265	0.6219719	0.5598157	0.5152779	0.6157433	0.61323415	0.6702009	0.62982945	0.6210048	0.6025952
L43	L45	0.5631666	0.59770645	0.57002705	0.5804905	0.61912285	0.53611225	0.5753855	0.5238371	0.63739855	0.5371262	0.51134135	0.5127682	0.56906915	0.55218	0.55900905	0.56974225	0.4894414	0.53939115	0.55896535	0.52141205	0.6041821	0.56677885	0.6288366	0.56432705	0.5304594	0.46402435	0.57472685	0.5486758	0.54094375	0.5555362	0.59506515	0.5985285	0.55253775	0.53759885	0.5547351	0.5864434	0.5215545	0.6503669	0.6198561	0.57164885	0.53076265	0.5354197	0.5628629	0.5613018	0.5665873	0.5403717	0.58939155	0.54017375
L44	L45	0.8639294	0.85236805	0.87998775	0.8656003	0.8686972	0.8406475	0.8992451	0.8734362	0.89349225	0.8146241	0.869652	0.86267385	0.8246776	0.8937157	0.85291485	0.84007635	0.8709167	0.8568126	0.8733438	0.85143715	0.8590705	0.87961	0.87526255	0.835475	0.87301465	0.81722005	0.84653895	0.8618445	0.82548445	0.86416505	0.8765952	0.88113275	0.84790125	0.87333665	0.8593361	0.91669295	0.8246646	0.88153955	0.87510925	0.8532901	0.84167825	0.8492961	0.90207865	0.8934857	0.84987595	0.86447565	0.86678095	0.8818544
L10d	L46	0.56877175	0.55647905	0.54089965	0.55093315	0.45146675	0.4787234	0.54076885	0.5283706	0.62573595	0.42332695	0.5655867	0.60964475	0.53635465	0.45646035	0.62920405	0.5283423	0.46971045	0.52686165	0.5442635	0.5720587	0.4155712	0.5152744	0.6364788	0.5852736	0.5813218	0.58962435	0.4738715	0.60840345	0.59357635	0.59524195	0.61617145	0.59613105	0.46012135	0.4829119	0.4126891	0.50188835	0.55740375	0.380462	0.5098329	0.58304475	0.50401075	0.4624518	0.5035968	0.45380985	0.5181881	0.5231135	0.50428555	0.3804889
L10pp	L46	0.32876995	0.44830185	0.3768189	0.4237072	0.4295902	0.24335855	0.3195886	0.54678405	0.4366208	0.3196179	0.3699399	0.2741346	0.37424425	0.59412295	0.3528652	0.3276933	0.4337077	0.4903409	0.46307685	0.3417756	0.299008	0.53839055	0.5591726	0.44905625	0.49420495	0.54350045	0.39668755	0.43570055	0.39561885	0.38028995	0.44430955	0.5676358	0.3748541	0.35799925	0.43957635	0.4179131	0.5490686	0.36990805	0.3845087	0.44098625	0.50387815	0.4555849	0.37667125	0.406973	0.3067996	0.35420045	0.2670786	0.30674435
L10r	L46	0.2760745	0.2920517	0.3352405	0.3394806	0.2774843	0.25360445	0.2039912	0.37764595	0.2551487	0.23042485	0.18439735	0.34528835	0.26558375	0.23285265	0.3151881	0.3116978	0.45245385	0.4420602	0.38522305	0.34344835	0.11232555	0.2296657	0.53095175	0.2654353	0.4748425	0.4950107	0.2426913	0.39308395	0.2319392	0.39584225	0.32388835	0.3565275	0.27387045	0.4180064	0.28541375	0.28800625	0.22898025	0.17740005	0.41746445	0.2644486	0.42169245	0.29055375	0.31624325	0.23373455	0.4273141	0.4228357	0.3558605	0.0570543
L10v	L46	0.199024995	0.35789855	0.33872195	0.3757005	0.2816543	0.23942325	0.159401715	0.4056886	0.2694766	0.1853157	0.31653135	0.3257558	0.3158045	0.3449766	0.3322311	0.27317585	0.4278184	0.43468215	0.45571055	0.29100895	0.191257	0.3320431	0.54531435	0.3938074	0.44452395	0.45889715	0.32487735	0.3658985	0.3374483	0.34507195	0.3789014	0.4345195	0.30160045	0.3682508	0.2398734	0.2679428	0.41377885	0.23797845	0.3659564	0.3684814	0.4047185	0.3259698	0.40404085	0.3285974	0.36582435	0.4133239	0.3112547	0.23083705
L11l	L46	0.20674995	0.3519094	0.38178395	0.39669085	0.4604342	0.3235252	0.27070435	0.4895191	0.40812305	0.35672535	0.3174016	0.27690115	0.3769875	0.5852289	0.3755265	0.37692855	0.41302275	0.59326245	0.45897945	0.37971545	0.31290415	0.4545844	0.49573995	0.3285481	0.4756102	0.35929905	0.4393861	0.36939045	0.49134045	0.3953704	0.44779585	0.5310265	0.36695535	0.3268448	0.4377007	0.34127975	0.5192948	0.40060555	0.38073565	0.46556455	0.4024064	0.50066235	0.4063054	0.54118815	0.3319459	0.23125365	0.3581176	0.3044296
L13l	L46	0.15258905	0.27920675	0.132613715	0.26196285	0.17367065	0.139136695	0.06550625	0.44791915	0.19348455	0.24977255	0.089565645	0.1600942	0.25888015	0.23519825	0.27338295	0.18495455	0.3235283	0.3456316	0.21871335	0.11083545	0.14762125	0.2408276	0.3314278	0.118420685	0.31506095	0.31592365	0.08735256	0.0633849	0.3695536	0.10732159	0.33260075	0.2777128	0.142727655	0.10749475	0.3238544	0.23813245	0.25313055	0.304148	0.25021775	0.26347235	0.3419412	0.36668875	0.23681285	0.3241312	0.2053611	0.2139345	0.1904128	0.123132535
L1	L46	0.35283115	0.3540467	0.3480418	0.4548756	0.36305715	0.3776386	0.3318346	0.35993725	0.26784525	0.51651955	0.23364085	0.3110716	0.40591955	0.37340025	0.55930865	0.4266783	0.52772685	0.44681805	0.45897175	0.47890005	0.3965389	0.33622815	0.40901145	0.3721389	0.4416347	0.36122705	0.36394355	0.3881441	0.41668165	0.40504805	0.4279758	0.4904087	0.36589775	0.31220155	0.40318265	0.4894752	0.4421146	0.52753255	0.537843	0.5091203	0.47212715	0.47305645	0.4489067	0.43053005	0.36489485	0.420312	0.4347586	0.46938695
L23c	L46	0.4204215	0.3390922	0.26753955	0.46010505	0.35191195	0.48822965	0.2509631	0.25134215	0.3314353	0.39226995	0.43453305	0.29742035	0.3301603	0.2861778	0.3619486	0.5310875	0.3762021	0.45134725	0.5383395	0.35420965	0.3342035	0.21764835	0.26616155	0.4761806	0.41840195	0.51154455	0.2589296	0.5610545	0.4286459	0.42928465	0.51245045	0.45074935	0.46223795	0.48817575	0.3184258	0.41808765	0.3495299	0.50401855	0.49221045	0.419906	0.41338715	0.19431155	0.40023025	0.3381792	0.497553	0.62860905	0.35853945	0.27019135
L23d	L46	0.3251686	0.17058255	0.066673525	0.34359	0.023870995	0.2104741	0.026791335	0.07829473	0.038599465	0.124333695	0.2252701	0.05384125	0.1954627	0.15217895	0.10659744	0.2679916	0.243957	0.2810578	0.23165075	0.1583193	0.02418799	0.02481156	0.111404995	0.2864149	0.17985445	0.3598537	0.10771405	0.3534944	0.2459737	0.21119705	0.3185035	0.24503595	0.2260538	0.1890888	0.1607136	0.2004763	0.094530285	0.24210655	0.33315005	0.19946115	0.13797724	0.041990935	0.132978075	0.19750255	0.4023217	0.4158395	0.16799245	0.10627201
L24dd	L46	0.29856055	0.2400887	0.15944795	0.34319945	0.339929	0.3250068	0.3188015	0.18824365	0.23547315	0.29696985	0.31780475	0.29070995	0.23888285	0.26502865	0.330956	0.49802275	0.259402	0.35632815	0.4493925	0.1544449	0.3352417	0.151311825	0.2227537	0.358469	0.331153	0.31519255	0.22345135	0.5107379	0.23184615	0.28657375	0.3769951	0.2941496	0.2963477	0.41746885	0.25306095	0.30988995	0.2373689	0.4214519	0.3645938	0.38721895	0.3483224	0.149643905	0.41468475	0.3362441	0.31471685	0.51198005	0.2701596	0.20239775
L24dv	L46	0.4169854	0.3359962	0.18826635	0.4093195	0.3204117	0.459361	0.29180335	0.25761635	0.3184982	0.34862445	0.3595542	0.409029	0.3262811	0.3337275	0.3531815	0.58284305	0.3944696	0.38706925	0.4628011	0.29759365	0.39611815	0.23835305	0.2642855	0.3992049	0.41626835	0.42541815	0.24792835	0.51974235	0.26411155	0.4105625	0.47810685	0.4489447	0.4431342	0.4946578	0.2360407	0.36106195	0.29359095	0.41664435	0.42832315	0.4303731	0.395084	0.22457865	0.4049653	0.26782215	0.40459545	0.58989765	0.22551545	0.21799375
L25	L46	0.05728915	0.041957695	0.17821607	0.2169885	0.023870995	0	0.083499055	0.27216265	0	0.0804697	0.1613193	0	0.23165155	0.1679004	0.2424373	0.038337055	0.2669186	0.26780705	0.10385376	0.026694205	0.04837598	0.10599156	0.1251864	0.09647707	0.3215269	0.15846645	0.038227505	0.1406557	0.182765	0.110381335	0.042272105	0.18820075	0.0929642	0.07808105	0.0960511	0.2507077	0.15087565	0.12938415	0.20173425	0.1540296	0.1951995	0.037353895	0.10066201	0.172115	0.2836768	0.2082036	0.10191927	0.07371585
L2	L46	0.39661585	0.36608955	0.36538365	0.4560694	0.395067	0.3998158	0.3182516	0.3861252	0.27039495	0.5440335	0.28508825	0.3690114	0.3959504	0.39670095	0.56065995	0.44557785	0.53552765	0.4650505	0.48044735	0.45982965	0.38344945	0.35589665	0.44582385	0.3757459	0.44478295	0.37493865	0.3947758	0.42242645	0.4204134	0.42366555	0.44047585	0.5080093	0.33560055	0.32254255	0.432675	0.5028244	0.480684	0.5405546	0.5536469	0.5083849	0.50413065	0.4695992	0.4831217	0.44377945	0.3444908	0.43409555	0.47186805	0.4806915
L31a	L46	0.2645549	0.2707162	0.024857985	0.3388141	0.075296735	0.29185515	0.088172375	0.10020613	0.1568148	0.1341603	0.1969972	0.09128885	0.2100059	0.090677925	0.1285907	0.2698687	0.2063896	0.29990445	0.3013868	0.2198726	0.11032823	0	0.12944318	0.19690225	0.27917925	0.39570775	0.1759186	0.33529735	0.32104625	0.2999462	0.146987275	0.27701855	0.3012411	0.31757505	0.22345995	0.2273796	0.08873764	0.2372382	0.3509085	0.2297402	0.27313875	0.14781	0.1870148	0.12973222	0.39976105	0.42624855	0.21789115	0.15685705
L31pd	L46	0.3486267	0.2674552	0.1443199	0.45486355	0.3452658	0.27299905	0.15508725	0.2309477	0.2595327	0.2632245	0.3114755	0.2092499	0.33403005	0.20952985	0.1842082	0.3939968	0.3472417	0.46130045	0.3864753	0.32178395	0.15493065	0.178385	0.25766835	0.3456945	0.27164285	0.48476725	0.24741745	0.44189165	0.4386809	0.3560263	0.32213055	0.37502995	0.4283862	0.4428953	0.31438355	0.390066	0.28360015	0.3721577	0.4426677	0.4004362	0.195658545	0.155381	0.3390205	0.34674065	0.46044505	0.4993759	0.3118126	0.2394184
L31pv	L46	0.40914455	0.23003985	0.138087385	0.41805875	0.18391875	0.2479794	0.04016497	0.22986315	0.2419031	0.2257151	0.34053975	0.1759657	0.3021754	0.1802359	0.19134535	0.3834537	0.3468443	0.3881744	0.3058927	0.29548145	0.14323855	0.144490705	0.26613745	0.3202924	0.2804008	0.4311571	0.2692433	0.39963755	0.3230688	0.3352966	0.2610875	0.3148501	0.37417105	0.4661155	0.2857895	0.371725	0.2434532	0.27500375	0.3884188	0.2712126	0.146549685	0.023567685	0.3142693	0.32857465	0.4755992	0.4248787	0.3178477	0.21433745
L33pr	L46	0.3229751	0.07367685	0.077160675	0.34471055	0	0.139136585	0.08032995	0.100709435	0.1776349	0.1329318	0.2478104	0.10068503	0.13995675	0.11364529	0.13780465	0.35036605	0.13026254	0.21093455	0.15446105	0.14046207	0	0.0786508	0.12786629	0.25518365	0.37470695	0.4492826	0.11594795	0.23962525	0.22292985	0.13111445	0.069929285	0.07740005	0.22405535	0.22818405	0.06741894	0.19263105	0.086152435	0.1535547	0.2981401	0.2527012	0.20824425	0.06616285	0.23289135	0.1340496	0.45827785	0.4602022	0.30617325	0
L3a	L46	0.38525675	0.37956485	0.3793804	0.4995305	0.41363715	0.42321805	0.43669385	0.3826033	0.33318635	0.5314761	0.3207278	0.35262785	0.41111865	0.4349658	0.5725568	0.4304559	0.57896215	0.43476245	0.49180945	0.5039615	0.42331335	0.37036125	0.4318143	0.42131305	0.4625654	0.3947102	0.44730605	0.421032	0.46292925	0.44775265	0.4432273	0.5168325	0.36251175	0.3556862	0.4501508	0.50677365	0.4787921	0.5767656	0.55767085	0.5236166	0.50415625	0.51950585	0.4885216	0.489706	0.36479505	0.4037897	0.4899033	0.4714686
L3b	L46	0.3899531	0.39512945	0.39031305	0.490576	0.41142085	0.4281289	0.44111415	0.4070503	0.31199275	0.551285	0.30158845	0.3540073	0.42559245	0.4075249	0.5978849	0.45110615	0.5984448	0.45426935	0.50627325	0.51066215	0.41593745	0.35363935	0.44548235	0.4145229	0.4975245	0.3907949	0.4465714	0.4256802	0.44077285	0.45677655	0.46921195	0.51436045	0.38217645	0.3739828	0.4438977	0.51767935	0.4920727	0.5658654	0.5629713	0.5433256	0.49147635	0.5042044	0.4751365	0.47271775	0.38500815	0.44202065	0.4855939	0.4898392
L43	L46	0.38714415	0.33507925	0.32052915	0.3346798	0.3901303	0.37828925	0.4279194	0.34708045	0.40031405	0.4236962	0.24239485	0.2493561	0.3585028	0.42894405	0.51145445	0.3585849	0.2637282	0.3319166	0.4511059	0.28149015	0.32930305	0.2780239	0.4550171	0.2901305	0.33675585	0.35261825	0.37006465	0.36995455	0.36113765	0.3386668	0.3785269	0.4581653	0.38423325	0.2169792	0.4304874	0.5070672	0.4966732	0.57453575	0.4261693	0.3755763	0.4816127	0.46064235	0.4782392	0.48840715	0.2778153	0.407056	0.41145835	0.31432165
L44	L46	0.610193	0.6106363	0.6157161	0.5930761	0.54943575	0.6295236	0.42721785	0.5681518	0.5412176	0.60293745	0.59877585	0.5358655	0.5642457	0.6984664	0.5253964	0.6147243	0.58404615	0.65655975	0.63507015	0.5183612	0.55765455	0.5221701	0.6100195	0.5582248	0.60575695	0.6030391	0.60686635	0.5986143	0.51934155	0.63118345	0.57686965	0.6632684	0.55896155	0.52891735	0.59530255	0.61256165	0.6866056	0.6504268	0.63962995	0.61529565	0.71589145	0.60712545	0.6326915	0.6845713	0.49480435	0.5997001	0.6119858	0.59785345
L45	L46	0.60783025	0.64336055	0.63100515	0.54178845	0.6268122	0.69399075	0.4283769	0.56250365	0.49730315	0.7358007	0.5613497	0.5834451	0.57412765	0.65046635	0.6398597	0.58159505	0.59082405	0.5683923	0.6058599	0.5000682	0.59085515	0.53670145	0.5600241	0.48806945	0.59354695	0.5787802	0.55890785	0.6199727	0.62653285	0.53193795	0.5171482	0.61447825	0.5977829	0.508297	0.58976305	0.59564415	0.7287013	0.6716349	0.6348766	0.62932285	0.65120855	0.5371404	0.64536385	0.73806825	0.55618675	0.5630248	0.67942755	0.75621325
L10d	L47l	0.65204195	0.63923555	0.61175675	0.6279911	0.59358595	0.5909156	0.6850689	0.5908433	0.71038045	0.64577465	0.51534405	0.62481175	0.7107424	0.60099135	0.5723286	0.64312805	0.64268265	0.57097575	0.5115012	0.6877106	0.5894674	0.6297088	0.563209	0.6482553	0.5243434	0.5727263	0.60471185	0.60490935	0.5192083	0.62752795	0.62840515	0.64985	0.56124685	0.6093283	0.57273565	0.66565025	0.51940895	0.47677125	0.5901722	0.71726705	0.6319702	0.65063145	0.66294225	0.4997922	0.55217375	0.71160815	0.63504085	0.5899654
L10pp	L47l	0.56946525	0.4740363	0.4197109	0.53520755	0.5686529	0.47722005	0.5748746	0.45621165	0.5779921	0.51576195	0.38787345	0.62143425	0.63455135	0.4296621	0.42131715	0.45431475	0.5910255	0.4189817	0.4532943	0.61078115	0.52750475	0.6201862	0.5148674	0.68405525	0.53820205	0.4823928	0.54140695	0.57570445	0.48787495	0.49514295	0.4971985	0.55053935	0.56165265	0.401851	0.49271365	0.46560525	0.4797299	0.4624732	0.55385875	0.6079381	0.55331405	0.5125911	0.49158405	0.50171805	0.4229269	0.5725407	0.5064397	0.4812698
L10r	L47l	0.5318865	0.38072875	0.3712378	0.3535698	0.3540599	0.343343	0.4415149	0.327206	0.45778145	0.37435435	0.2221827	0.4533347	0.3813476	0.2989228	0.3732674	0.3817017	0.49751855	0.29586375	0.21029945	0.5557206	0.24942035	0.2845255	0.443928	0.2827756	0.31341165	0.40887645	0.25370015	0.35609845	0.19049285	0.38130015	0.34441425	0.33657225	0.38642405	0.35994445	0.3618369	0.31872385	0.22007265	0	0.3191111	0.32306715	0.4060265	0.3857121	0.3619084	0.2913972	0.335261	0.4524625	0.38183435	0.2275796
L10v	L47l	0.47824	0.4146142	0.3672487	0.42388595	0.44733945	0.37857395	0.44957865	0.33895795	0.47560185	0.36557185	0.2976622	0.47403725	0.48734255	0.35306625	0.35640615	0.3714021	0.49270635	0.3611364	0.32685625	0.49608225	0.2809365	0.4506149	0.4590324	0.4866453	0.39734205	0.3933376	0.3760356	0.35835505	0.3402794	0.3586752	0.3898795	0.4500874	0.43419405	0.3270839	0.3313549	0.31447915	0.41457475	0.2736333	0.350266	0.5360433	0.41023865	0.4162826	0.41554305	0.4103483	0.29439665	0.5087219	0.3884796	0.3756112
L11l	L47l	0.7864775	0.63021365	0.72484105	0.734564	0.73787235	0.54981005	0.72263605	0.69429465	0.6909676	0.76770675	0.76159175	0.7305908	0.744088	0.7700184	0.62693715	0.7557353	0.71144975	0.66796225	0.6823519	0.7930998	0.73998435	0.6745646	0.8108273	0.77692965	0.7389458	0.6244086	0.6874257	0.7567258	0.7808136	0.71859035	0.6622868	0.75250305	0.7473235	0.69893475	0.7420992	0.81391915	0.75584595	0.7915554	0.790863	0.82702125	0.57177385	0.7085723	0.8227737	0.7423782	0.59046205	0.62576605	0.74464795	0.6479929
L13l	L47l	0.65721425	0.6364383	0.7437218	0.6645013	0.6142588	0.5003972	0.57680895	0.63063455	0.48019585	0.7068788	0.64910385	0.69645885	0.62375005	0.78106475	0.6311742	0.4550781	0.6577867	0.6451649	0.6383231	0.6767826	0.67703255	0.5832153	0.648184	0.66839115	0.7139914	0.5620901	0.67546745	0.6767986	0.7369594	0.546719	0.5929296	0.61640285	0.6523756	0.5795433	0.68779265	0.71998425	0.52829655	0.69039895	0.77935195	0.77397395	0.55987475	0.5434283	0.60209415	0.7182895	0.54145815	0.6511175	0.6762946	0.55482415
L1	L47l	0.42411175	0.50624685	0.46870385	0.5991583	0.50563265	0.43482715	0.50351965	0.4936944	0.54000045	0.5304945	0.3040366	0.52600155	0.53897275	0.55876625	0.6162437	0.59541775	0.48506425	0.4916987	0.53378225	0.5171761	0.59396405	0.510285	0.54999795	0.4817144	0.470883	0.45694125	0.4892259	0.47139285	0.4719098	0.5039052	0.549873	0.5190996	0.52042755	0.49918145	0.49778165	0.4405477	0.5285226	0.56773695	0.50985705	0.5560891	0.45296885	0.47677255	0.5456097	0.4607011	0.540038	0.5803565	0.49676675	0.50477785
L23c	L47l	0.46717695	0.31546245	0.33232335	0.3412724	0.3640686	0.40967355	0.37830055	0.3982731	0.4324901	0.4183411	0.29578005	0.36886675	0.4070681	0.3414773	0.38581025	0.39914705	0.436965	0.3445971	0.3557666	0.4858252	0.4059066	0.30890695	0.3207757	0.3619494	0.34079845	0.51566135	0.32151495	0.4034581	0.3356206	0.4577759	0.41172695	0.31679615	0.35258735	0.43394475	0.40992385	0.32476165	0.3642145	0.33533335	0.3625268	0.38016415	0.4001157	0.29153775	0.4140927	0.3316282	0.5013617	0.54113695	0.44690265	0.26615555
L23d	L47l	0.41990655	0.23848555	0.043229145	0.25885115	0.17553345	0.23363295	0.163298	0.21582565	0.2559031	0.20519575	0.1326421	0.1913726	0.3512656	0.1614123	0.152070725	0.32823	0.32562715	0.2742788	0.102679735	0.3369944	0.21587125	0.16312085	0.18093295	0.2171513	0.07185215	0.3877571	0.22716335	0.3249769	0.09498201	0.28757415	0.24921265	0.19785965	0.20288385	0.114753385	0.28886025	0.2621575	0.15674545	0.1496933	0.2064723	0.2215021	0.16839064	0.20100235	0.236214	0.2076268	0.45933455	0.3847984	0.3148883	0.10980441
L24dd	L47l	0.31644215	0.293892	0.22264165	0.25272425	0.38360675	0.24187935	0.39264665	0.27394455	0.35597685	0.3180575	0.0991159	0.3420138	0.28385805	0.32871825	0.31232245	0.43446215	0.29370535	0.2463254	0.19356455	0.35712845	0.3372779	0.18567825	0.28590065	0.2916329	0.156558765	0.32649385	0.194758895	0.31445175	0.136562815	0.32824475	0.3227835	0.161919095	0.30266165	0.36335085	0.360378	0.22262335	0.2892792	0.26398755	0.18916405	0.3489884	0.3281118	0.151574	0.4211765	0.27729925	0.27647755	0.46400195	0.32182845	0.2624105
L24dv	L47l	0.28224465	0.25412635	0.14492635	0.2375732	0.34995375	0.3758582	0.3344632	0.3075465	0.3322313	0.40875135	0.041260935	0.33345395	0.2454367	0.3474155	0.2801115	0.38457785	0.36630155	0.2333532	0.14147875	0.3634408	0.33888935	0.19048945	0.21239345	0.19617965	0.2429776	0.3449923	0.234596	0.33145075	0.18908035	0.327684	0.4020801	0.1856405	0.3102243	0.3336452	0.2409987	0.21652265	0.27355145	0.24012385	0.27333235	0.39262045	0.3552091	0.26117405	0.4220911	0.24250325	0.31236265	0.4931448	0.20870575	0.2611179
L25	L47l	0.31971285	0.2404555	0.22573625	0.269656	0.2258103	0.16436045	0.24124	0	0.139705135	0.21527215	0.20927675	0.206065	0.29892355	0.1420258	0.211562445	0.17553005	0.2799807	0.27435625	0.041260935	0.32861815	0.1123749	0.15270945	0.07847822	0.130719975	0.23215225	0.127778135	0.2336651	0.134175355	0.17786255	0.10082205	0.02667073	0.1321947	0.114032055	0.1044628	0.224892	0.26021325	0.116552165	0.05311555	0.1474285	0.2851294	0.196312	0.19294385	0.26861075	0.1916408	0.3501209	0.3150795	0.1226011	0.11283643
L2	L47l	0.47402355	0.5266168	0.50277085	0.5737816	0.5531045	0.4664811	0.54909615	0.52647695	0.51173785	0.56779765	0.3710922	0.55824915	0.51501455	0.56522585	0.6224467	0.5993448	0.49769845	0.50569985	0.544436	0.53980125	0.60765695	0.55723515	0.59189445	0.51491225	0.4941206	0.45674525	0.5256643	0.5128436	0.4525902	0.52336595	0.5635431	0.5470694	0.4949181	0.5104026	0.5268454	0.47877995	0.5576017	0.56372165	0.53530125	0.54340675	0.50097065	0.48385935	0.58028325	0.4649349	0.509893	0.58176275	0.5082277	0.52412725
L31a	L47l	0.3630554	0.2717535	0.0818038	0.2356019	0.123114525	0.19571435	0.25436635	0.21393775	0.2709129	0.1972829	0.041260935	0.1611186	0.36234215	0.09506642	0.18148955	0.31818955	0.285587	0.2182158	0.17544145	0.37488635	0.31638385	0.06667175	0.1719074	0.143942525	0.16618515	0.39593255	0.2081484	0.23934385	0.1918235	0.32207855	0.096153835	0.147425	0.24514295	0.21941955	0.38841565	0.16735965	0.2461223	0.1715964	0.17057065	0.24555915	0.25990745	0.24712315	0.22133965	0.10667985	0.400983	0.36983925	0.35273125	0.099057045
L31pd	L47l	0.45987685	0.33419285	0.27365565	0.41720355	0.3365347	0.28201705	0.3297084	0.42251775	0.38607155	0.3587346	0.24065215	0.36233715	0.48238175	0.30803945	0.29798925	0.41007435	0.4392388	0.392141	0.38912555	0.50674105	0.41029125	0.32529025	0.4034171	0.40273735	0.2693785	0.4707816	0.3718738	0.4019668	0.3019549	0.4153955	0.33697135	0.2945301	0.388745	0.4095388	0.4852223	0.36927825	0.41409445	0.3187271	0.32807455	0.41389535	0.26142235	0.38033495	0.4280753	0.41101415	0.4466779	0.50404035	0.4298335	0.2902044
L31pv	L47l	0.5160958	0.31702115	0.24544925	0.36475245	0.30580505	0.2611237	0.2230905	0.41286975	0.40279665	0.3478969	0.224635	0.3217712	0.45730455	0.2627796	0.2893912	0.385767	0.4230888	0.3222712	0.24418805	0.46555745	0.3097613	0.29490965	0.40778025	0.3671504	0.22551005	0.41745805	0.31764185	0.35939335	0.2029844	0.3923046	0.2880166	0.2490209	0.33574675	0.3650786	0.4398326	0.3830044	0.3542302	0.2390697	0.24759135	0.2848296	0.2493239	0.27149495	0.35931775	0.3776088	0.44158055	0.4193643	0.44176625	0.208819355
L33pr	L47l	0.5471242	0.2086107	0.16139125	0.2527139	0.16936445	0.1883748	0.25244115	0.18007615	0.4104628	0.332892	0.22346035	0.35552395	0.2847329	0.14777589	0.2220499	0.36916795	0.3046532	0.2650921	0.041260935	0.3560033	0.1537712	0.24459305	0.17647435	0.1209088	0.27905895	0.47078305	0.19205375	0.29046365	0.06764125	0.28792625	0.0994311	0.096209365	0.18611195	0.2560908	0.1697738	0.205143875	0.143554585	0.07967335	0.1666156	0.21609645	0.2624101	0.2945293	0.32323135	0.19963565	0.5200942	0.4828274	0.2975146	0.0518769
L3a	L47l	0.45078795	0.5336089	0.48673855	0.6085803	0.5410155	0.46766965	0.4716582	0.48436225	0.59018455	0.5173464	0.3776413	0.5556391	0.55708515	0.55739885	0.6272637	0.59903895	0.52263455	0.53103415	0.57854975	0.5480012	0.57835215	0.5269692	0.54702085	0.51926315	0.5036876	0.47277615	0.50684425	0.4965684	0.4859436	0.54597605	0.5402815	0.4937377	0.5243623	0.49881295	0.5419286	0.45607235	0.55922565	0.609248	0.529064	0.56401595	0.47969515	0.49366215	0.567676	0.52856475	0.550285	0.5665876	0.52334685	0.5026853
L3b	L47l	0.4511049	0.53998475	0.5028442	0.6207647	0.54879985	0.48515915	0.51146575	0.51776275	0.5757125	0.54959365	0.37493315	0.55699115	0.55714615	0.58538245	0.6441009	0.61407275	0.52293795	0.49488865	0.57375775	0.560241	0.58567645	0.5288653	0.56928455	0.5169028	0.49737155	0.4786691	0.52731235	0.5076487	0.5013297	0.54929225	0.56865645	0.5157329	0.5392397	0.53371365	0.52666305	0.4584605	0.5617214	0.60633995	0.53010325	0.5793908	0.4525201	0.4732433	0.57349835	0.5109232	0.55974635	0.59348535	0.51732325	0.5172096
L43	L47l	0.3658141	0.5138066	0.43017415	0.45514775	0.53922225	0.42146775	0.4163837	0.4212472	0.58970495	0.4376306	0.28633725	0.4792086	0.51862385	0.48036685	0.5320429	0.50472945	0.3912897	0.47594825	0.48350675	0.41266745	0.5588996	0.47895665	0.5105306	0.4320223	0.43595945	0.38611855	0.45268345	0.4981913	0.4165049	0.44888275	0.4960043	0.4573459	0.4568107	0.46700115	0.4393487	0.46735765	0.42811845	0.60100615	0.5257876	0.42977815	0.4041843	0.400571	0.4803068	0.4747316	0.4074303	0.4637942	0.4724133	0.4271446
L44	L47l	0.4869642	0.63500845	0.49555995	0.57649105	0.6242401	0.5653493	0.64470925	0.596929	0.5996901	0.49707825	0.4259941	0.50024775	0.55181665	0.6094903	0.5562411	0.60072295	0.57763315	0.5680559	0.59840715	0.61478435	0.6646682	0.5608075	0.54660265	0.6112057	0.5791236	0.55393695	0.49968455	0.6006413	0.53454015	0.60070115	0.5403199	0.56463475	0.50900015	0.578519	0.4939052	0.6044054	0.5495545	0.5041501	0.56065475	0.54534605	0.5742645	0.62113195	0.55644195	0.52228695	0.59017505	0.60541715	0.4947361	0.53801975
L45	L47l	0.82728995	0.89737115	0.884165	0.865975	0.8650686	0.88309175	0.85271245	0.88433225	0.852839	0.8226849	0.80996645	0.8396123	0.87083225	0.8633927	0.88170085	0.8769977	0.8598181	0.85457595	0.8554819	0.84839325	0.89555645	0.8609033	0.8577381	0.8420024	0.87420545	0.8508303	0.88749415	0.8746707	0.8932743	0.8685924	0.9028235	0.89504675	0.84162875	0.86282395	0.87036725	0.8677942	0.89690755	0.82971315	0.8949586	0.86750225	0.79899945	0.85637165	0.8580193	0.8863291	0.8596012	0.86807605	0.85742935	0.87760185
L46	L47l	0.3299487	0.46767225	0.31926285	0.38203485	0.37827025	0.54897525	0.32056935	0.50680655	0.44844035	0.4051218	0.2416263	0.33551155	0.40101325	0.43782495	0.52099855	0.4673491	0.43022295	0.36527655	0.34257925	0.4287068	0.35992245	0.3043072	0.44058155	0.4209402	0.4170407	0.4405748	0.319418	0.3985227	0.58357375	0.37656995	0.35482815	0.4432844	0.4338726	0.343438	0.4198487	0.44588565	0.5283934	0.54269275	0.4634485	0.50166295	0.53664495	0.41744805	0.4380296	0.47621605	0.5289038	0.3777389	0.4280328	0.50617385
L10d	L47m	0.54335745	0.58425695	0.42996835	0.53624685	0.41663165	0.58044295	0.59995105	0.32936735	0.61968815	0.5917807	0.36350635	0.49216365	0.61345295	0.4761475	0.5488249	0.5381585	0.4990906	0.44872025	0.44427275	0.5086935	0.5294545	0.4991398	0.3912468	0.4440225	0.410046	0.57329995	0.40061265	0.55674205	0.4857196	0.5839034	0.48835885	0.3965689	0.51303035	0.53803555	0.4801586	0.577618	0.3600137	0.42498155	0.3082405	0.5437753	0.6314723	0.5820255	0.5752492	0.3613496	0.55556115	0.58443725	0.4935703	0.5223276
L10pp	L47m	0.70337425	0.4848789	0.43780605	0.5778948	0.5749553	0.7742162	0.7072801	0.4467462	0.64752175	0.5907311	0.53236625	0.7113227	0.70982165	0.3906882	0.6093551	0.65212145	0.60972075	0.43967015	0.486163	0.57634885	0.635948	0.7307383	0.4650319	0.56732725	0.57955085	0.60289465	0.5516717	0.6322952	0.58092945	0.5675417	0.5298364	0.5671088	0.6251105	0.4978876	0.60625335	0.469722	0.49677775	0.4931733	0.50749875	0.6308276	0.6743083	0.52772415	0.6595783	0.520957	0.649933	0.64884235	0.51787465	0.5485454
L10r	L47m	0.6178498	0.3149386	0.16732608	0.3675456	0.25418365	0.394031	0.36479185	0.1359807	0.47613535	0.39217185	0.1310197	0.39331095	0.34413525	0.210532175	0.29851625	0.48852535	0.53332845	0.21898425	0.1052815	0.4552336	0.11833565	0.18515275	0.2643766	0.17036545	0.2952322	0.4270435	0.0942429	0.33130095	0.23270884	0.34014945	0.3050056	0.20288645	0.3856113	0.3117522	0.35238665	0.2199368	0.09601195	0	0.09696602	0.29536315	0.42565855	0.3533888	0.36927655	0.195970485	0.21805235	0.3583833	0.30148325	0.1608099
L10v	L47m	0.58447905	0.37724215	0.2480588	0.45015905	0.3681841	0.61738735	0.5203903	0.206691975	0.50227745	0.40946705	0.28668295	0.48280855	0.5003524	0.2729397	0.37744265	0.5116139	0.51504555	0.2889544	0.30262215	0.4048923	0.23725065	0.4950662	0.3243519	0.39330975	0.400401	0.454792	0.29348795	0.3541272	0.41143545	0.3596199	0.3861807	0.3494037	0.4565647	0.3401857	0.3187744	0.2672818	0.3899118	0.26633	0.21679645	0.51513995	0.45173185	0.37293875	0.5113563	0.3849389	0.3083549	0.4918101	0.3479358	0.4057022
L11l	L47m	0.8722888	0.84898215	0.8532584	0.85058095	0.89203225	0.839279	0.88735685	0.8770826	0.8840829	0.8431463	0.86921315	0.8378964	0.8994688	0.8487412	0.83364485	0.88478455	0.874843	0.86877265	0.85969145	0.87314125	0.8426366	0.8939101	0.8763162	0.88854455	0.85633475	0.87581455	0.77830485	0.86582275	0.86778605	0.8417087	0.8697231	0.8788374	0.8871479	0.8544216	0.86633425	0.86743305	0.8718977	0.8080023	0.9104883	0.8574617	0.8785527	0.8559276	0.8951714	0.8665089	0.8623604	0.84359125	0.87219475	0.88703095
L13l	L47m	0.8808093	0.85146675	0.86803795	0.883238	0.8974535	0.84720535	0.8724397	0.8471371	0.85820895	0.838232	0.8795744	0.85630805	0.83454375	0.89747205	0.8567539	0.84639555	0.8368317	0.8655085	0.8515381	0.87426895	0.8515594	0.88786105	0.86458965	0.8871372	0.88121305	0.87305965	0.86532745	0.84948185	0.8624556	0.8081443	0.8685223	0.8365562	0.9131537	0.81991925	0.9186307	0.86374925	0.753234	0.8457204	0.89449005	0.87292285	0.89339505	0.86500975	0.87037865	0.88356955	0.8309044	0.82712925	0.81982745	0.8216988
L1	L47m	0.28362825	0.4102016	0.3155809	0.53392015	0.3075118	0.3182237	0.27621715	0.3691386	0.47475985	0.3689786	0.06398015	0.4324498	0.40600775	0.4366783	0.43751355	0.43733375	0.3248054	0.31902315	0.41081225	0.31072385	0.45428605	0.3296767	0.4169931	0.30084495	0.33324165	0.3582223	0.36373465	0.38265405	0.3681255	0.35810935	0.3630218	0.2876285	0.41264325	0.36301155	0.33419765	0.3077369	0.38696015	0.40265515	0.3175247	0.43436695	0.37080685	0.36341775	0.3826269	0.35111225	0.3755158	0.48410695	0.32154075	0.3563761
L23c	L47m	0.278841	0.311339	0.1839012	0.18962225	0.1592788	0.25360155	0.155623305	0.23541192	0.3046638	0.28225115	0.0873465	0.27606005	0.2902501	0.26421165	0.33604165	0.21703455	0.2986331	0.2209488	0.26920185	0.22093985	0.2797642	0.1470044	0.2049171	0.20341725	0.2066137	0.3925923	0.158397725	0.31278945	0.2478463	0.3306849	0.18459855	0.140579275	0.2839988	0.295018	0.28191215	0.08045255	0.23616985	0.22382795	0.1839022	0.2258703	0.346555	0.21638095	0.2869908	0.23315915	0.3565877	0.4218496	0.2300302	0.042309315
L23d	L47m	0.2828745	0.3229974	0	0.069822025	0.0632547	0.1023951	0	0.043922785	0.118321245	0.14011412	0.02755475	0.1773943	0.175434255	0.11898375	0.144307425	0.2152477	0.1396239	0.167347935	0	0.043858435	0.0917996	0	0.096814045	0.05454968	0	0.21862475	0.043178045	0.2599829	0.05411975	0.1729519	0.06931955	0	0.162992	0	0.1950267	0.08520644	0.06444205	0.05550735	0	0.089891	0.1177393	0.123347035	0.14141615	0.124476385	0.33130665	0.30113895	0.06921044	0.042309315
L24dd	L47m	0.16128275	0.178657855	0.0758861	0.14717862	0.19505795	0.08068205	0.18657506	0.12172075	0.240929115	0.15282181	0.02755475	0.23767055	0.11386965	0.26646925	0.23368795	0.287151	0.176466325	0.12085078	0.110368865	0.136403	0.21394215	0.080476425	0.1180119	0.07647885	0.095153165	0.25209855	0.1196569	0.21312595	0.10013345	0.19885745	0.11182265	0.0275929	0.21574955	0.22193705	0.2151864	0.079810375	0.13644349	0.14341688	0	0.1695785	0.25233075	0.1480527	0.28129905	0.1914289	0.0626988	0.3490475	0.14330225	0.1016343
L24dv	L47m	0.080629735	0.15588495	0	0.080935805	0.12759154	0.2107585	0.0700242	0.14098475	0.2275228	0.282529	0	0.2369537	0.0865623	0.2473027	0.2302001	0.1660805	0.2560165	0.06801762	0.0538953	0.13514555	0.18997435	0.07694795	0.0537356	0.089685855	0.122595385	0.21420415	0.13496375	0.21005145	0.1149484	0.20576175	0.17218985	0.043733715	0.2401923	0.1845835	0.089125255	0.0601569	0.131852875	0.179555775	0.02622047	0.24912195	0.29585195	0.19585531	0.30312745	0.09391955	0.12713455	0.34848415	0.07572855	0.09569775
L25	L47m	0.25338075	0.2272686	0.08095637	0.2319314	0.0863561	0.21037985	0.2395413	0	0.04242398	0.22434635	0.11490125	0.10867375	0.27019725	0.04293514	0.172063215	0.12358875	0.29027795	0.19280325	0	0.043858435	0	0.1583043	0.042584445	0	0.116489805	0.1253917	0.1196569	0.10517595	0.17666695	0.096970035	0.02681646	0.0275929	0.15613073	0.129484775	0.1947048	0.162668	0.16101465	0.06444205	0.130306395	0.2261724	0.16010865	0.12267315	0.23043415	0.157434735	0.27664295	0.2031179	0	0.0749401
L2	L47m	0.3161074	0.4355528	0.3467031	0.50615685	0.369752	0.34809145	0.31423245	0.40922415	0.4478167	0.4193361	0.125299455	0.4653619	0.3788963	0.46192245	0.47965765	0.43979855	0.3511905	0.34411905	0.42937665	0.337208	0.46895665	0.3704985	0.4531938	0.3499716	0.3741877	0.3604295	0.4131497	0.4320177	0.34343035	0.3872923	0.38541225	0.33144235	0.3870504	0.37810805	0.3774734	0.3454701	0.4343907	0.4136977	0.3629122	0.42551705	0.42560535	0.39245585	0.42833585	0.36802415	0.3696335	0.4843997	0.3384229	0.3643884
L31a	L47m	0.19735465	0.3029623	0	0.081695275	0	0.06952005	0.0628311	0.02771219	0.1554035	0.07010085	0	0.107730935	0.21320045	0.04293514	0.158950905	0.1790536	0.1165831	0.080154	0.0969332	0.091479745	0.1862133	0	0.04349883	0	0	0.2075881	0.043178045	0.13626925	0.103720375	0.19956355	0.0622659	0.043229145	0.14980155	0.086634285	0.29371295	0.04302989	0.1631386	0.083178945	0	0.1181173	0.2013587	0.170311785	0.089595725	0.0762164	0.24115635	0.2329765	0.1446439	0.042309315
L31pd	L47m	0.30838	0.30169355	0.1380212	0.30693485	0.14363251	0.20236595	0.12720919	0.29285825	0.2661019	0.2600436	0.02755475	0.26116555	0.3589616	0.2341567	0.2635117	0.26602895	0.34951995	0.26588845	0.31117355	0.2861705	0.27220875	0.1164332	0.25864815	0.197943	0.167264415	0.3244141	0.26292455	0.3339532	0.193472005	0.2784988	0.1375492	0.16364255	0.3081162	0.28326425	0.39709055	0.20469135	0.3283523	0.25362455	0.17307535	0.26520545	0.27244825	0.25622125	0.3494539	0.33543655	0.2865556	0.4037875	0.201824985	0.20389365
L31pv	L47m	0.3437509	0.34679205	0.0758861	0.25172185	0.11759033	0.13904005	0.04293514	0.234379675	0.2619491	0.2608725	0.04367324	0.24610145	0.3394523	0.183744525	0.2678975	0.2609931	0.3073765	0.19366428	0.20522792	0.21122645	0.169725345	0.1070856	0.28736495	0.17577705	0.142693	0.2582581	0.18781035	0.30416065	0.10572	0.25326275	0.096136	0.06406875	0.2594829	0.2532234	0.34421925	0.2044302	0.27306665	0.15320535	0.12371243	0.14890038	0.12953415	0.16235481	0.2676359	0.29077575	0.2916996	0.2972182	0.21807555	0.14008925
L33pr	L47m	0.35377295	0.25272204	0	0.07053723	0.043178045	0.1727282	0.114079935	0.0643457	0.29425285	0.24566825	0.0551095	0.2528395	0.16704225	0.13159815	0.22752525	0.2426436	0.14703645	0.17385676	0.02694764	0.0830148	0.06161475	0.05886455	0.0806034	0	0.1000272	0.3114739	0.05448465	0.2499133	0.089891	0.152340085	0.06931955	0	0.136141165	0.153256785	0.11060625	0.0702579	0.04398853	0.06444205	0	0.10013345	0.22600905	0.1608339	0.2403826	0.0701787	0.413009	0.38849525	0.11482573	0.026694205
L3a	L47m	0.29681045	0.4486728	0.3522429	0.54586445	0.32725205	0.3387509	0.206926	0.37036485	0.52283625	0.3664048	0.17127046	0.4603218	0.41069855	0.4352804	0.45223895	0.444236	0.3802298	0.35237955	0.47006555	0.3530394	0.46705365	0.3691156	0.4183291	0.34551345	0.36186395	0.36454255	0.3868774	0.4169575	0.39335045	0.4057199	0.36040685	0.2856144	0.4114894	0.3852395	0.36779315	0.31765575	0.4088774	0.44114975	0.3592342	0.4403812	0.3994334	0.39293065	0.4156662	0.417922	0.38572345	0.48391935	0.3538483	0.3418349
L3b	L47m	0.2982442	0.4472646	0.3603014	0.55321025	0.3573999	0.36171955	0.29343835	0.40292935	0.5222251	0.39666895	0.1646844	0.46551155	0.4171697	0.46558125	0.46005285	0.4600751	0.37217205	0.3220968	0.4518806	0.35179025	0.4700495	0.3533008	0.4396517	0.34192305	0.35025495	0.37415635	0.41011325	0.41747435	0.40222695	0.40970985	0.3808487	0.29475565	0.42585695	0.4059064	0.3678138	0.32061285	0.41799035	0.44213835	0.3416376	0.45912365	0.3765768	0.3648034	0.4070335	0.4036778	0.3897329	0.50022785	0.3462587	0.3691897
L43	L47m	0.203211	0.37096215	0.29874825	0.36680535	0.25664165	0.31372245	0.16013165	0.3031983	0.44817095	0.29070875	0.070139195	0.3664406	0.3635404	0.34841585	0.2950551	0.36466765	0.25244125	0.2379473	0.33735905	0.211763	0.4446569	0.2909908	0.3900578	0.2525208	0.2804434	0.27010055	0.29783765	0.38400315	0.29928715	0.30500755	0.3171865	0.1730904	0.31345375	0.39201025	0.25676695	0.3048178	0.2794107	0.4728749	0.3673878	0.3135829	0.3259764	0.34311845	0.3195561	0.33327005	0.2494729	0.33345285	0.31780055	0.176086965
L44	L47m	0.28850975	0.46422245	0.3690833	0.4115212	0.27477865	0.3114498	0.30150735	0.3759224	0.3894894	0.3344289	0.1984012	0.33025455	0.42789355	0.4224762	0.41256215	0.47097625	0.5462028	0.35073135	0.34426805	0.4124113	0.57842465	0.41096055	0.4139119	0.4632378	0.3598429	0.32932085	0.28817725	0.4272505	0.4446436	0.4140633	0.33479345	0.44718195	0.36269165	0.3942908	0.3490939	0.4255302	0.33412185	0.35781195	0.36673505	0.39822695	0.4675943	0.6016587	0.3583573	0.31436185	0.39087005	0.4699796	0.31012435	0.31285625
L45	L47m	0.5636223	0.67245355	0.59693015	0.6375663	0.42482105	0.50623015	0.42013405	0.56776625	0.61940895	0.5164861	0.5957542	0.4954827	0.46981375	0.52645215	0.5293163	0.59587945	0.5271681	0.5203957	0.5420099	0.63811825	0.72752175	0.4797326	0.68027815	0.621617	0.4590863	0.56746725	0.6362737	0.6233173	0.67019175	0.5063405	0.68298335	0.71963325	0.6209347	0.54605765	0.62194165	0.61050455	0.69454695	0.60373355	0.5912991	0.64225215	0.6619654	0.73667565	0.62648795	0.53476595	0.6554488	0.6286607	0.6663508	0.45481315
L46	L47m	0.17520635	0.28643	0.15462415	0.2473133	0.15205645	0.24401405	0.05243033	0.18479235	0.23728485	0.26691655	0.02755475	0.10837484	0.28333015	0.24362595	0.3233117	0.2232786	0.3752358	0.2357504	0.2081069	0.19812295	0.21330665	0.15559875	0.26797975	0.25922645	0.235054	0.2695471	0.11048695	0.26803375	0.47495425	0.26696045	0.1984204	0.26689055	0.2523344	0.19528915	0.2676067	0.2650463	0.23350355	0.3861092	0.24608125	0.29746045	0.418911	0.32462575	0.30537195	0.31309995	0.24093485	0.25209235	0.2691696	0.22246555
L47l	L47m	0.8987169	0.9116484	0.94370905	0.9248393	0.8418029	0.839264	0.86882485	0.9176344	0.9068156	0.92448485	0.9340191	0.9191709	0.9040094	0.9542944	0.9165121	0.92041105	0.88978065	0.90403765	0.9090236	0.8974813	0.92907975	0.8443814	0.9473769	0.91689575	0.88694375	0.90680585	0.9032403	0.94228395	0.9399495	0.91869945	0.85702445	0.9079671	0.9179825	0.91255255	0.931701	0.9201964	0.8923608	0.957427	0.90477465	0.94441935	0.9356557	0.9193806	0.90602315	0.9250731	0.8602421	0.92273665	0.9447492	0.8573757
L10d	L47s	0.57309305	0.5904681	0.4819201	0.6568725	0.50921865	0.6247363	0.64458435	0.5827938	0.6398257	0.62343225	0.5702212	0.54306035	0.62313325	0.6172932	0.6293357	0.55723155	0.62099055	0.6016474	0.52685075	0.6554257	0.61241315	0.51236315	0.5279333	0.395869	0.52345325	0.71945255	0.53444325	0.49258655	0.5876303	0.62019865	0.55737335	0.47084845	0.5574861	0.6320314	0.5647425	0.70178345	0.4071329	0.4161779	0.30055025	0.6051722	0.68517095	0.65578535	0.61540845	0.37524595	0.63672435	0.63995895	0.5495584	0.56953525
L10pp	L47s	0.7994708	0.64268305	0.74542645	0.78796225	0.733425	0.84776785	0.7866007	0.77045595	0.75610105	0.81817295	0.69992395	0.7811975	0.8172399	0.66749765	0.6872222	0.73492175	0.76226405	0.6517926	0.59165245	0.8119336	0.76679185	0.72307055	0.65116555	0.75082985	0.6399469	0.79072405	0.67021895	0.649142	0.81632705	0.66743435	0.6447426	0.6500086	0.69926155	0.6720898	0.642396	0.7457031	0.62614155	0.71936175	0.6161428	0.72643775	0.76606645	0.6663494	0.7857231	0.6486052	0.79507135	0.8217149	0.64913255	0.69764945
L10r	L47s	0.69639975	0.3641039	0.31155675	0.57975175	0.35026365	0.5862277	0.4813697	0.55178215	0.63765275	0.6111388	0.36508215	0.49399295	0.5554953	0.44696505	0.3648259	0.55009005	0.64705905	0.3751143	0.14010835	0.6765898	0.19102475	0.2835907	0.45151895	0.3984975	0.36877575	0.6513383	0.24208185	0.3948087	0.50507335	0.4220715	0.4259497	0.3122175	0.47974455	0.4462601	0.44397625	0.36826715	0.3026995	0	0.23010565	0.49550945	0.5462856	0.44687895	0.5476921	0.28988095	0.4548828	0.5000623	0.4460223	0.34369685
L10v	L47s	0.6783007	0.4707829	0.56500435	0.681957	0.53207465	0.74117005	0.6539357	0.56404255	0.64716185	0.6404596	0.48063285	0.6099402	0.73559205	0.56430285	0.4648917	0.58297315	0.6678623	0.4834813	0.37654605	0.6740677	0.46745355	0.52547665	0.49732425	0.6517468	0.46783995	0.6861022	0.41518215	0.44615705	0.67397235	0.47715005	0.5007234	0.43325105	0.63642475	0.51907855	0.4182702	0.53768425	0.5287703	0.38317965	0.381716	0.5992035	0.6286587	0.5103539	0.708337	0.52238435	0.5780268	0.72555485	0.53708675	0.6332069
L11l	L47s	0.87793885	0.79576725	0.85834985	0.85046715	0.86223835	0.73700345	0.83487595	0.8298822	0.82972995	0.8510418	0.84313265	0.8317094	0.86637825	0.82827525	0.84186055	0.83287925	0.789899	0.80322165	0.8170232	0.8611825	0.8115406	0.7556032	0.8493597	0.8494513	0.7691898	0.81052555	0.83572695	0.81082935	0.8769131	0.8141967	0.81486115	0.7838603	0.790512	0.80833095	0.75444805	0.8455066	0.8192124	0.85051405	0.84676585	0.82924145	0.8288398	0.8063113	0.83395295	0.8415507	0.8395716	0.84126455	0.8321357	0.8055086
L13l	L47s	0.9545458	0.91606595	0.93465675	0.9473847	0.93131505	0.9104109	0.8785425	0.93527455	0.93125155	0.91844855	0.93698105	0.89992025	0.93693825	0.9407178	0.91726985	0.90866415	0.92319935	0.92548015	0.9177277	0.92197555	0.9168144	0.89468275	0.9274092	0.9450794	0.91218625	0.90692475	0.94994435	0.94008555	0.94666625	0.91420775	0.938635	0.92276615	0.91755565	0.9447001	0.9179593	0.92722255	0.93998025	0.9554699	0.9576628	0.9265013	0.92664155	0.9217181	0.8961915	0.9451826	0.900087	0.90973805	0.9289226	0.89892355
L1	L47s	0.246353	0.4104645	0.40041635	0.4733825	0.36209975	0.32027465	0.34967595	0.4448165	0.4192839	0.4360414	0.041365385	0.4250023	0.38083005	0.4149059	0.4363454	0.38035365	0.3568511	0.3985572	0.38564305	0.36951645	0.450512	0.37130475	0.5128965	0.25097715	0.40183035	0.3460347	0.3357329	0.32335055	0.33760545	0.33872705	0.4126952	0.3500346	0.40948165	0.3321676	0.31947725	0.32157435	0.393768	0.38453275	0.3420667	0.4189135	0.3997691	0.35277645	0.37010845	0.3226839	0.36858565	0.4744973	0.35017955	0.41291345
L23c	L47s	0.32132555	0.352674	0.20860625	0.2659868	0.2404251	0.28471045	0.2565761	0.3169715	0.29509005	0.34422765	0.2738266	0.30463485	0.35298685	0.2703774	0.3735528	0.148162155	0.29956955	0.38337105	0.2613011	0.30596375	0.2257228	0.16275708	0.302466	0.15549074	0.2601293	0.43587075	0.1248437	0.2486553	0.23191125	0.33205165	0.25901215	0.15660975	0.29009215	0.35786555	0.2878888	0.2393351	0.28270715	0.2079409	0.2285291	0.27048835	0.38449975	0.2186922	0.30747725	0.21120105	0.50400955	0.457938	0.190506	0.138612905
L23d	L47s	0.3395376	0.37420895	0	0.2379759	0.10840502	0.19041735	0.128130035	0.14928595	0.1027347	0.2797492	0.135214905	0.2177439	0.2906962	0.20482385	0.20426775	0.172779985	0.25436075	0.33111035	0	0.18848645	0.17936999	0.09989965	0.1812568	0.06862002	0.10041135	0.35922185	0.04116038	0.21542565	0.12804495	0.24190995	0.1637072	0.148301	0.173554445	0.1490726	0.2159963	0.1883866	0.09621415	0.05290325	0.041365385	0.25657975	0.19833385	0.12158298	0.1927331	0.068309215	0.50075435	0.3582028	0.086769755	0.0522996
L24dd	L47s	0.16620435	0.16172205	0.08640964	0.11459552	0.2102998	0.132278865	0.2471032	0.21031535	0.1713724	0.25325305	0.05155008	0.2483822	0.11268258	0.27635395	0.25900365	0.238807	0.177977295	0.23073785	0.15535875	0.2042449	0.21478845	0.078134825	0.19856405	0.06052195	0.156122415	0.26455505	0.09609785	0.15824975	0.041419165	0.172822335	0.1886643	0.07312875	0.18694205	0.21058855	0.20217425	0.085750275	0.16506105	0.13489225	0.026098655	0.187881525	0.2783434	0.14112335	0.2948329	0.1604014	0.084391355	0.35896575	0.12340385	0.1021644
L24dv	L47s	0.07225295	0.1595486	0.1202895	0.098544605	0.2133866	0.2595631	0.2138777	0.28220395	0.16528964	0.35315095	0.05272334	0.25303655	0.086204625	0.288809	0.294895	0.1754907	0.22708485	0.2153223	0.11965025	0.2031266	0.162162875	0.09709435	0.1541522	0.06052195	0.178131775	0.2573379	0.11580836	0.14017917	0.07336345	0.163104005	0.2375575	0.06713582	0.241308	0.2512313	0.12380215	0.08232075	0.149922985	0.19845215	0.1307369	0.2072834	0.31321945	0.22352595	0.29068875	0.12350592	0.2405067	0.3971249	0	0.14378063
L25	L47s	0.33522485	0.31543915	0.3597004	0.39954195	0.122081555	0.37495765	0.3231953	0.1670697	0.2942392	0.5936583	0.316604	0.2039475	0.50723805	0.18220345	0.3059851	0.2286385	0.30498655	0.2910591	0.093598495	0.35811275	0.0808257	0.2176739	0.1459897	0.17101085	0.2569571	0.221208385	0.20049165	0.3440669	0.3523188	0.4110987	0.14077055	0.11680199	0.43036395	0.4055321	0.30663245	0.38340555	0.3174202	0.15143345	0.15632355	0.4004184	0.2333319	0.161306835	0.41239645	0.43015655	0.44323465	0.2577962	0.0601222	0.15101008
L2	L47s	0.2713778	0.43278805	0.40768095	0.4552412	0.4135459	0.36467195	0.39336955	0.47382595	0.4070399	0.4653153	0.13358765	0.453807	0.3589825	0.4400364	0.4790866	0.3959676	0.36744595	0.40568905	0.40021495	0.3826151	0.44826975	0.4185965	0.56026655	0.29725485	0.41814865	0.34778845	0.3541407	0.36188695	0.31825065	0.3621192	0.42699765	0.3815616	0.37491815	0.33545415	0.3575269	0.36551795	0.42930015	0.3896797	0.3788027	0.4070797	0.45123155	0.37050265	0.4061961	0.33694355	0.35819215	0.475298	0.3451064	0.42346745
L31a	L47s	0.2422056	0.3472766	0.0527818	0.1728386	0	0.08125145	0.14385205	0.1296566	0.12253555	0.14474655	0.06415915	0.12093229	0.2486949	0.12242127	0.1687716	0.113637745	0.141842485	0.2259938	0.1061899	0.18647745	0.1225763	0.0678258	0.108572695	0	0.08222295	0.3270561	0.07927936	0.06037185	0.127249675	0.19848435	0.0734606	0	0.1787293	0.16536825	0.2710249	0.11202911	0.22925975	0	0.06746405	0.08994775	0.2954971	0.163551035	0.10958757	0	0.40252445	0.28733285	0.02589321	0.06759625
L31pd	L47s	0.3231497	0.3364971	0.2094522	0.3570926	0.20026905	0.24888615	0.24643965	0.35754485	0.26631445	0.33146485	0.0605992	0.31299065	0.3628376	0.26033565	0.3115699	0.21396185	0.32188535	0.36705175	0.27543125	0.31874075	0.2374703	0.14148685	0.35880985	0.1632094	0.15937791	0.36078075	0.27539115	0.2623482	0.162651005	0.27709105	0.2223858	0.1731582	0.33874105	0.3074854	0.36034155	0.3094726	0.3699149	0.2306564	0.17865805	0.31345145	0.36340915	0.2811546	0.36740495	0.26847525	0.42190835	0.42271405	0.23782425	0.19529765
L31pv	L47s	0.39574505	0.38687935	0.1631262	0.29531245	0.2121285	0.20623285	0.136317285	0.32455645	0.26908815	0.3100048	0.21059785	0.29735595	0.3603279	0.2553445	0.3433806	0.2312419	0.3099345	0.32381815	0.1652168	0.27340535	0.12862025	0.168001405	0.3679819	0.11918916	0.16580683	0.33997255	0.1951863	0.20913975	0.1089709	0.2821898	0.10911525	0.10419595	0.29603405	0.2821339	0.32372575	0.2859592	0.3065534	0.1643533	0.0605992	0.2997385	0.2818033	0.18073975	0.29954615	0.15863415	0.4295901	0.34110015	0.1358857	0.130749
L33pr	L47s	0.42626905	0.31608865	0.04182859	0.216628	0.040686935	0.32195655	0.2221109	0.113226	0.29656995	0.365226	0.26049725	0.31737905	0.31945415	0.236792	0.34829635	0.21171925	0.2717615	0.30460175	0	0.21051245	0.1274883	0.2098265	0.25523375	0.07231605	0.25523145	0.4693739	0.15999115	0.2432924	0.19534935	0.19325125	0.1244221	0.06733565	0.22946015	0.3441019	0.1840336	0.2027566	0.1159485	0	0.026098655	0.26163755	0.30799485	0.21713515	0.30009435	0.122102705	0.5855116	0.43272545	0.02589321	0.0522996
L3a	L47s	0.26270595	0.44652685	0.419924	0.476549	0.4120257	0.35521575	0.29528735	0.44925125	0.46466415	0.4375247	0.13817186	0.44766095	0.38267695	0.4490468	0.44428975	0.400647	0.3851481	0.45914375	0.46283125	0.40064265	0.4661865	0.3827987	0.50780305	0.2965858	0.4388783	0.36795435	0.3602725	0.353015	0.3538833	0.38206785	0.4072487	0.3301881	0.40235165	0.34790195	0.3566325	0.3556432	0.4126023	0.4122208	0.3757936	0.42805085	0.4189317	0.3676057	0.40548905	0.43391895	0.3886876	0.4771673	0.3892516	0.3928471
L3b	L47s	0.2593973	0.4479355	0.4289691	0.48889925	0.4125419	0.37461905	0.35604375	0.4727139	0.4683297	0.4651724	0.11990918	0.450948	0.39067255	0.45294985	0.4444726	0.40609195	0.38790215	0.4129319	0.4278185	0.40758715	0.4623997	0.38228115	0.52531915	0.28379165	0.41918855	0.36376245	0.3767712	0.3584423	0.36685235	0.386981	0.42583445	0.3416035	0.40949605	0.3742016	0.34868925	0.3482976	0.41509255	0.41212975	0.36823535	0.43266215	0.39503535	0.34810825	0.3949419	0.3842172	0.3930274	0.48929735	0.37031715	0.4167249
L43	L47s	0.19588495	0.4155751	0.37283665	0.35709875	0.45603225	0.3801988	0.28292385	0.3961165	0.44375985	0.44114265	0.095100985	0.3684075	0.3667122	0.404818	0.3457903	0.3852333	0.2991689	0.4299845	0.4507562	0.30667195	0.4825589	0.3910365	0.5225556	0.2223898	0.415397	0.30352665	0.3538357	0.34085015	0.28730275	0.31633365	0.4235228	0.3256047	0.34668675	0.35473055	0.28133495	0.38448745	0.2893542	0.50779205	0.39760875	0.35275115	0.40426875	0.33599915	0.3553147	0.35480825	0.2882581	0.36783665	0.39212335	0.41515365
L44	L47s	0.26870745	0.4896581	0.47441535	0.35049495	0.44257795	0.39725855	0.4187899	0.58257845	0.42147055	0.4980614	0.2225482	0.3644351	0.51306195	0.4925529	0.4931681	0.4956259	0.4908063	0.5247703	0.3853149	0.51225595	0.59041165	0.4573394	0.45406825	0.3905161	0.48560105	0.43776785	0.328248	0.3361286	0.421337	0.4161517	0.4485072	0.3855499	0.36434435	0.41198705	0.3921102	0.43650235	0.37319485	0.3380418	0.3910633	0.42385985	0.50832575	0.5287197	0.4015275	0.3607507	0.4894166	0.49806295	0.33697915	0.45339235
L45	L47s	0.56076135	0.6164017	0.5816738	0.5517757	0.57086395	0.5336349	0.55733295	0.58859775	0.5178848	0.5241945	0.55855435	0.540398	0.4749784	0.55066295	0.58502055	0.5171328	0.60057385	0.6122838	0.5908007	0.63867645	0.71564725	0.6059016	0.6232561	0.55606265	0.56367535	0.5474363	0.568051	0.4531415	0.64392945	0.52694375	0.58430095	0.65052105	0.5645328	0.54722915	0.6055076	0.5842294	0.5558244	0.5506623	0.633888	0.6295599	0.6761762	0.6375743	0.62723715	0.5562264	0.66514135	0.64744645	0.55031165	0.62856275
L46	L47s	0.1921319	0.3178585	0.22465725	0.27645465	0.22208145	0.29862645	0.1995652	0.4223495	0.23580755	0.37752425	0.16708285	0.15434815	0.30278945	0.3335985	0.39354955	0.2615528	0.2887878	0.34367305	0.2667889	0.29187605	0.1923446	0.2201415	0.3772213	0.1921198	0.3093024	0.3867023	0.10853659	0.22146155	0.43895975	0.2115712	0.3184782	0.3093062	0.2754972	0.2433648	0.3124879	0.3434701	0.2768323	0.40338685	0.25204925	0.33164565	0.45083835	0.34503615	0.33275345	0.3180093	0.322547	0.3078306	0.2448313	0.3443204
L47l	L47s	0.8219147	0.802555	0.8320105	0.81948855	0.8232746	0.7880856	0.83160145	0.8596862	0.7840089	0.8601174	0.8543172	0.8723976	0.8422845	0.84570545	0.83654695	0.7505343	0.84525245	0.8091283	0.8434603	0.7975806	0.8645164	0.86127085	0.7950535	0.8054106	0.8239402	0.8071107	0.8381722	0.8189478	0.8179632	0.8097019	0.8627295	0.8459161	0.82966255	0.80944845	0.8381085	0.80338365	0.81365145	0.82470875	0.8855322	0.81850825	0.8155092	0.784062	0.8359457	0.8552791	0.82879675	0.8556957	0.83166205	0.82031175
L47m	L47s	0.935872	0.90982825	0.9025419	0.90364485	0.91262805	0.9282587	0.9155544	0.8723391	0.9119085	0.87917665	0.90328155	0.8652007	0.8738963	0.89719885	0.92266695	0.9122231	0.8732761	0.8856644	0.9051655	0.89878855	0.9170027	0.8684797	0.8929985	0.91012105	0.90053255	0.92666305	0.92644825	0.90164805	0.90799525	0.88711615	0.8974156	0.86839965	0.92387745	0.87948985	0.89980565	0.8731476	0.89840515	0.8952544	0.89625365	0.89631535	0.9128481	0.88412325	0.8585402	0.9059964	0.921405	0.9141028	0.8897915	0.87864725
L10d	L4	0.40825305	0.4677997	0.40296675	0.5388656	0.48395645	0.4585739	0.466528	0.4038816	0.49255525	0.4196034	0.4507092	0.42990215	0.49007975	0.49050785	0.5043202	0.48224615	0.43556515	0.4781994	0.5041799	0.37185305	0.47736515	0.4160332	0.4711686	0.45650235	0.4347218	0.4617234	0.4627392	0.4389708	0.4008815	0.48682035	0.476529	0.41117265	0.4160495	0.414226	0.3912421	0.4913137	0.4848741	0.35400655	0.42258965	0.48702645	0.42397445	0.4236982	0.46159495	0.4679591	0.34046395	0.55817725	0.45576605	0.4709885
L10pp	L4	0.27252335	0.3649237	0.38625485	0.5124082	0.46785805	0.417422	0.3922881	0.45766665	0.52746835	0.3786182	0.34041095	0.415637	0.4920746	0.50334345	0.43091235	0.3753925	0.4016979	0.4362123	0.47145355	0.3570359	0.45786115	0.407534	0.4914858	0.43131965	0.44951615	0.41227955	0.4361232	0.4106882	0.30743675	0.4129044	0.40775135	0.37494895	0.4537638	0.33675865	0.3741768	0.44417985	0.48149075	0.3768721	0.3144744	0.41185645	0.41490695	0.3879767	0.38082115	0.44765765	0.2532461	0.562373	0.41493005	0.4218205
L10r	L4	0.27032255	0.27452135	0.2340614	0.36894755	0.4026641	0.3294924	0.2502786	0.26865825	0.4298878	0.27336735	0.22944535	0.2861579	0.29945805	0.3399229	0.27768275	0.3347507	0.33534505	0.3543437	0.2631976	0.30479095	0.2146658	0.18654005	0.4351216	0.2365199	0.35792895	0.3766366	0.23103525	0.28078985	0.19312075	0.4030817	0.2713369	0.20505925	0.3130987	0.2682046	0.2436853	0.2554637	0.3278897	0.06305564	0.3044586	0.2271882	0.3104602	0.25963955	0.25617695	0.2505208	0.1518808	0.39495575	0.3653522	0.20715195
L10v	L4	0.21933605	0.2895311	0.27874135	0.4220124	0.3950821	0.3551872	0.27424155	0.30576005	0.42717815	0.2760417	0.25598705	0.3250241	0.37497915	0.42880155	0.3263289	0.31855155	0.33725765	0.393073	0.382647	0.26374925	0.2861451	0.2717038	0.4239416	0.33536995	0.3590086	0.3602395	0.3381485	0.2780927	0.26226855	0.32428935	0.31989995	0.3027304	0.3748	0.2494409	0.2109547	0.2820131	0.44484495	0.2427158	0.2580199	0.3539255	0.28888665	0.2814011	0.32686025	0.36585255	0.097330685	0.51049385	0.37087065	0.33564795
L11l	L4	0.3351598	0.40714295	0.47519355	0.57563135	0.45391235	0.37261415	0.3855355	0.45935725	0.5053049	0.40548965	0.40202495	0.4880393	0.48734595	0.47523885	0.51548905	0.4636296	0.39396275	0.4303399	0.50473635	0.35067785	0.45965345	0.4589225	0.50825575	0.35956655	0.49929205	0.42462115	0.5123497	0.4472831	0.3716124	0.46844755	0.48257765	0.38653495	0.4283592	0.4478803	0.42467125	0.4409058	0.5343172	0.41199895	0.34909585	0.454565	0.3751086	0.44419835	0.46154605	0.5201836	0.36311975	0.48641055	0.43249175	0.3927267
L13l	L4	0.1838805	0.32866885	0.3436523	0.47790795	0.26972045	0.28096115	0.24972685	0.400043	0.38281525	0.28155765	0.2055442	0.3960629	0.3702862	0.41098945	0.3662429	0.2832377	0.30325945	0.3184045	0.39912205	0.1909449	0.3245412	0.32893205	0.40449395	0.2276143	0.429242	0.3307911	0.2868122	0.32520385	0.2814925	0.2342554	0.36263795	0.23226275	0.3260767	0.3099461	0.3363544	0.32437375	0.38715935	0.27027475	0.2707482	0.3040398	0.30749265	0.34272175	0.3210365	0.40923055	0.16132275	0.374912	0.32067405	0.20880735
L1	L4	0.78235405	0.78028785	0.78446315	0.7819011	0.7813596	0.7785742	0.76868695	0.76815995	0.7806834	0.7839115	0.77530375	0.7910018	0.82218415	0.7925858	0.78732475	0.80155675	0.78358315	0.82093075	0.80270475	0.79465585	0.7978848	0.77587495	0.78246365	0.74953365	0.7869952	0.7888115	0.75890935	0.7659965	0.78491245	0.7705921	0.8058449	0.7996167	0.8120581	0.8016171	0.8082344	0.7900959	0.7986902	0.79094445	0.76980275	0.76812095	0.8010571	0.7801731	0.79888005	0.807842	0.8087098	0.8080965	0.78100935	0.7862199
L23c	L4	0.7435762	0.660438	0.6393541	0.6884754	0.6274608	0.5970139	0.62220065	0.71652725	0.46515405	0.73654365	0.6816501	0.70857365	0.64645265	0.7979913	0.6569204	0.6908489	0.72891525	0.50250855	0.5823088	0.71028175	0.66768385	0.7396887	0.6696559	0.63699205	0.67302375	0.6542843	0.72294715	0.6341244	0.74605585	0.7432805	0.645063	0.6088185	0.6497925	0.63674725	0.66327585	0.72465925	0.65176585	0.62677795	0.5905791	0.627847	0.67952435	0.75838615	0.68687965	0.62761575	0.64758965	0.7174168	0.66166535	0.67270645
L23d	L4	0.5987313	0.46929555	0.38762925	0.6183094	0.582856	0.49581485	0.36780685	0.46242365	0.20180555	0.49187935	0.43970015	0.2947896	0.51597025	0.48492295	0.4190539	0.50765995	0.49913035	0.3851301	0.32886195	0.5420553	0.43943015	0.52651555	0.5760568	0.4660715	0.48088495	0.3991105	0.36678015	0.4183859	0.47214445	0.51121235	0.41901835	0.26773525	0.3912114	0.2833104	0.42727155	0.4560345	0.61872455	0.43864715	0.4283909	0.47050805	0.30549315	0.42742415	0.44929335	0.4951077	0.32716575	0.57206035	0.45332385	0.27647495
L24dd	L4	0.8761099	0.8395398	0.83444515	0.8275358	0.8277731	0.87208785	0.84060225	0.81728815	0.83048575	0.85468365	0.84181895	0.8730649	0.8545256	0.85880265	0.87368615	0.84192715	0.826812	0.7993037	0.8521714	0.8340691	0.8481748	0.86519795	0.83186455	0.82885055	0.8277141	0.8665835	0.8452329	0.8602166	0.8332412	0.86900595	0.85067595	0.8239458	0.85406735	0.8615864	0.85883315	0.8384367	0.82798875	0.82335175	0.84578295	0.8387914	0.85721125	0.85499995	0.86065375	0.867511	0.84116285	0.8511813	0.87155695	0.85066205
L24dv	L4	0.59017745	0.63228335	0.60535	0.5711923	0.65284855	0.57559585	0.6464903	0.6105418	0.5418453	0.5735684	0.49850945	0.6151041	0.5592277	0.6456731	0.5764701	0.5622565	0.5688129	0.5937288	0.5374572	0.61469265	0.5196112	0.6636905	0.5523878	0.4827155	0.6014901	0.60324625	0.6130064	0.64770905	0.6724956	0.66109305	0.63997385	0.52184525	0.5352129	0.6325392	0.5282754	0.60840855	0.59464815	0.57489635	0.62828695	0.59584205	0.6052168	0.6727907	0.6541192	0.5643782	0.60413	0.67586235	0.5437464	0.55597895
L25	L4	0.1062115	0.1481978	0.115541915	0.32123415	0.28633925	0.2043457	0.17690775	0.112266235	0.06295205	0.14669308	0.1444412	0.110784185	0.3771052	0.2811207	0.2483916	0.159736085	0.0906719	0.2316791	0.1751064	0.28238785	0.0722626	0.103265085	0.44950725	0.06577558	0.262191	0.1527174	0.149436185	0.07811691	0.118428675	0.2994737	0	0.06787855	0.07870945	0	0.16043745	0.16607735	0.24338125	0.104119305	0.15517115	0.16362975	0.112414165	0.15217735	0.12893505	0.274503	0.120076835	0.2444929	0.20212885	0.12414698
L2	L4	0.78014775	0.77545475	0.7753421	0.757123	0.76590235	0.77784915	0.68669805	0.77730975	0.7846231	0.7578976	0.7901439	0.789597	0.78758425	0.78645665	0.7883443	0.7852558	0.7845367	0.81679785	0.79923455	0.77287835	0.7585606	0.7801649	0.77637535	0.74631135	0.7591667	0.76866085	0.7544302	0.7771106	0.7500528	0.760695	0.77214215	0.77102965	0.77542345	0.7676016	0.80528915	0.7844415	0.793482	0.78234725	0.7750816	0.7417425	0.78069545	0.777327	0.8225132	0.7756786	0.76854755	0.77209185	0.7683524	0.74450605
L31a	L4	0.4584248	0.37969095	0.37252265	0.42146315	0.40580565	0.39524955	0.3809864	0.30062345	0.11843388	0.36049125	0.3912452	0.31277755	0.4159406	0.42362125	0.3437577	0.3943093	0.42303535	0.34267665	0.3641642	0.4355019	0.39230195	0.36059895	0.36284845	0.3212132	0.4049116	0.47731265	0.32514205	0.34177395	0.4207565	0.42411045	0.19507915	0.3200885	0.37929155	0.2947645	0.38589415	0.44283545	0.4628356	0.36269755	0.4279971	0.36990695	0.3761246	0.3740736	0.33063325	0.39155895	0.3411409	0.48281625	0.3954653	0.2748079
L31pd	L4	0.42369095	0.40502125	0.33617555	0.4613012	0.45271325	0.4205249	0.4263685	0.39345675	0.2515424	0.44914515	0.56411215	0.34127575	0.4381042	0.45145765	0.3608218	0.42452115	0.5080354	0.4797127	0.4377764	0.5207584	0.3364828	0.4291029	0.41458405	0.420872	0.3539986	0.46072475	0.3724429	0.4525074	0.4735978	0.45160415	0.3290484	0.31371575	0.44174025	0.42820485	0.4383262	0.49315615	0.4538216	0.4026977	0.44112285	0.4240342	0.3117835	0.41718455	0.4280471	0.4155653	0.3529489	0.5132994	0.4645177	0.3042507
L31pv	L4	0.4506223	0.319137	0.36790735	0.39762525	0.4085724	0.4222176	0.27933825	0.34341485	0.22367165	0.37532185	0.4205208	0.29589195	0.42564335	0.42833665	0.3540028	0.34789785	0.4542202	0.3939219	0.33603565	0.46121155	0.28789515	0.39512745	0.4364855	0.3807405	0.33507765	0.4327564	0.2861739	0.37781835	0.361261	0.4028585	0.2609535	0.2654813	0.34992955	0.38247485	0.38078175	0.410479	0.4115741	0.34215335	0.33965525	0.3177781	0.2112993	0.176711	0.3902292	0.39472565	0.33747975	0.465745	0.44537205	0.249088
L33pr	L4	0.4735022	0.28049245	0.2429209	0.49505095	0.37587785	0.3956255	0.30043305	0.28852995	0.21860405	0.4316601	0.28829905	0.3059823	0.45467055	0.3718627	0.40443045	0.30749315	0.208204695	0.2965942	0.2381177	0.45064355	0.20245545	0.31595645	0.53242655	0.2545294	0.4344085	0.37641665	0.27264685	0.3268529	0.40752165	0.37404205	0.1756819	0.028336215	0.2221511	0.2700949	0.25790455	0.299872	0.39227845	0.2568915	0.3206914	0.2732738	0.21380395	0.2875299	0.315696	0.4743961	0.2937491	0.47260385	0.310223	0.051522835
L3a	L4	0.94254095	0.9401998	0.94223715	0.94129415	0.9427839	0.93282075	0.9438741	0.9430619	0.93597095	0.9339967	0.9431784	0.93455255	0.94568145	0.9372461	0.9353501	0.9362277	0.9443163	0.9364041	0.93858235	0.93809085	0.939212	0.93448425	0.9432678	0.93842985	0.9349242	0.9443686	0.94666005	0.9347085	0.93893995	0.9375315	0.94427905	0.94406015	0.94457995	0.94487175	0.95364685	0.9375589	0.94498445	0.94521325	0.93711595	0.92720995	0.93811175	0.93038905	0.93873715	0.9331529	0.94194995	0.9432092	0.94179435	0.93795885
L3b	L4	0.8298441	0.83632935	0.8361397	0.8428644	0.8496864	0.84332855	0.88266735	0.8469296	0.85200705	0.83542795	0.83216895	0.8456983	0.863731	0.8454893	0.84007495	0.8535106	0.8612066	0.85633865	0.86679635	0.84501375	0.84919665	0.8221764	0.84570075	0.8164423	0.8469346	0.8459235	0.85526245	0.8260796	0.83393355	0.8320132	0.8578752	0.8619537	0.86857175	0.8571641	0.85807445	0.84930875	0.85505265	0.83833035	0.83590995	0.8415032	0.84901285	0.83580315	0.85014995	0.85339765	0.8562617	0.8649803	0.83212825	0.832647
L43	L4	0.7557107	0.78980765	0.8176819	0.79170455	0.77038595	0.824214	0.8592589	0.7629694	0.74251625	0.793589	0.81124945	0.75426885	0.75557195	0.8068202	0.7799877	0.79093835	0.8208104	0.81769675	0.7287042	0.8028433	0.7906019	0.73319955	0.8338502	0.8329799	0.79449835	0.7856167	0.84186135	0.74165965	0.7983684	0.80557125	0.749142	0.81215085	0.8027657	0.80076175	0.7803602	0.81307925	0.83522025	0.81802615	0.8483184	0.7310638	0.79435575	0.7899302	0.8110971	0.80887115	0.7334605	0.71495915	0.80201305	0.733413
L44	L4	0.57261925	0.5664055	0.5966618	0.5533394	0.5455738	0.5090893	0.68334035	0.4963822	0.60796105	0.5470376	0.5940852	0.57843865	0.53196465	0.61647305	0.61063945	0.6051526	0.5078362	0.56275815	0.5559444	0.6439308	0.59956745	0.5254226	0.57453085	0.59037535	0.646106	0.61678935	0.5510409	0.48417065	0.5517554	0.61097775	0.5987701	0.5638307	0.494757	0.5812336	0.5952609	0.5948499	0.55483915	0.44431295	0.5669026	0.51614365	0.6207541	0.5935315	0.60999325	0.62754745	0.63746685	0.5351982	0.62308805	0.5836061
L45	L4	0.55632015	0.6112658	0.57902475	0.6047357	0.5440401	0.4766132	0.6169998	0.517699	0.57857925	0.53667855	0.534035	0.5568446	0.5751497	0.59570945	0.5889049	0.614771	0.5380544	0.57438805	0.59007405	0.61064345	0.60824085	0.56230485	0.63029775	0.5719281	0.60742505	0.5800263	0.5452995	0.5340732	0.51079855	0.5972932	0.58827475	0.5332752	0.53042555	0.5991302	0.6387727	0.58606255	0.62676735	0.5367642	0.5926776	0.56181025	0.58864335	0.505819	0.59095165	0.5823128	0.60922095	0.5705591	0.61234815	0.5573996
L46	L4	0.4698425	0.41524395	0.3854569	0.46365425	0.4169078	0.4048052	0.56108905	0.36962245	0.3553782	0.54915805	0.38210975	0.3390845	0.4480772	0.5033488	0.6504911	0.4439912	0.551153	0.49639985	0.52966865	0.51914895	0.45426785	0.3282201	0.4738869	0.4261852	0.52768295	0.42493455	0.4320841	0.40741285	0.4640171	0.4561461	0.50706285	0.5317243	0.37944285	0.417792	0.47256075	0.5818676	0.55361545	0.51366755	0.5737908	0.501004	0.54838535	0.55927385	0.5785298	0.49955995	0.3657828	0.4376734	0.52303265	0.4731663
L47l	L4	0.4501443	0.5596759	0.46835935	0.5794429	0.518221	0.4312241	0.5096831	0.48437545	0.54931675	0.47429325	0.4008303	0.5228005	0.5667947	0.53946295	0.58749535	0.61061255	0.49873485	0.50593725	0.56623215	0.52384465	0.57979145	0.5196966	0.53611595	0.51370235	0.52145765	0.48630195	0.4818359	0.45157355	0.43560995	0.54234255	0.51110065	0.4520713	0.5073818	0.51687535	0.55475735	0.4923889	0.5551183	0.498435	0.47508245	0.5130179	0.4874915	0.4749626	0.5440936	0.4894489	0.5210758	0.5576723	0.50954345	0.46927545
L47m	L4	0.30206465	0.4882843	0.33864105	0.5115106	0.3030565	0.32066185	0.2998145	0.38461395	0.47007815	0.3489547	0.18506366	0.4331071	0.45334665	0.4462064	0.44627165	0.4702406	0.37604025	0.3465846	0.46830595	0.32632105	0.4841223	0.386369	0.4121035	0.3549722	0.3854479	0.39117075	0.38293445	0.38176245	0.36108935	0.4137599	0.3080073	0.24962455	0.41571285	0.43857925	0.39268265	0.35279005	0.4241059	0.3660118	0.28283355	0.38327485	0.4093919	0.4086476	0.4043984	0.39321245	0.3742414	0.4739793	0.3505117	0.30623225
L47s	L4	0.2653744	0.4809383	0.38279135	0.447828	0.3753096	0.32624215	0.3489261	0.4450885	0.41859445	0.3893453	0.18387915	0.4260887	0.4374668	0.4693878	0.43047985	0.41636655	0.3673297	0.43473905	0.45737905	0.3702755	0.4871783	0.3642184	0.4807555	0.2990857	0.4495974	0.4083299	0.34709805	0.29257735	0.3073358	0.37405815	0.3481056	0.27797215	0.396843	0.3678133	0.39260785	0.37976615	0.4198798	0.3073597	0.2983295	0.3623389	0.41928925	0.3895021	0.3986953	0.37322205	0.36946875	0.4696245	0.3547055	0.33851025
L10d	L52	0.5525989	0.6123916	0.5210631	0.5999809	0.68534885	0.4405291	0.5571116	0.5029224	0.6423666	0.5933858	0.3555433	0.57729865	0.6312502	0.6232873	0.589482	0.6353743	0.6440706	0.63770735	0.59581785	0.5665781	0.5357317	0.6494652	0.550781	0.60513175	0.47863055	0.3146319	0.68666585	0.58171005	0.295426	0.66751945	0.65932635	0.5811109	0.62644755	0.3282811	0.3826261	0.57974315	0.6046125	0.5480234	0.55494575	0.6503495	0.64099735	0.5673351	0.67922195	0.508835	0.52861035	0.6847017	0.60509825	0.60677905
L10pp	L52	0.5085119	0.4985198	0.52516565	0.67050585	0.75578045	0.498688	0.522262	0.5242587	0.7399709	0.633776	0.2072881	0.6531232	0.64754555	0.6580004	0.6480686	0.62681935	0.5554165	0.6270634	0.6130545	0.5935629	0.5286974	0.66891305	0.4951723	0.5888575	0.5117521	0.24441495	0.64099495	0.57459525	0.25413765	0.62553765	0.61537085	0.4986368	0.66693225	0.22667095	0.36592905	0.63080075	0.6065015	0.67856695	0.4072136	0.65687355	0.55235945	0.48877485	0.65716405	0.5783872	0.47206775	0.6116536	0.60593485	0.5821258
L10r	L52	0.49833495	0.3736249	0.32501185	0.53372515	0.5316426	0.4110138	0.34075365	0.33717255	0.65663345	0.4369356	0.126224715	0.43796285	0.43639785	0.45476965	0.3720913	0.5075736	0.5274576	0.47707045	0.4248662	0.5024331	0.23355805	0.36183165	0.432792	0.33893145	0.33343115	0.22536235	0.3570026	0.39059915	0.104292375	0.45892615	0.43234965	0.3110715	0.4677395	0.12542304	0.24827815	0.3044539	0.3427543	0.1758403	0.40891185	0.4219943	0.43912765	0.3795699	0.4478166	0.30988715	0.29738495	0.42437525	0.47489695	0.35439525
L10v	L52	0.43828385	0.4059837	0.39013645	0.5896577	0.65467695	0.43058895	0.38902455	0.38959355	0.6420454	0.4578763	0.13226283	0.5036777	0.53300425	0.5690807	0.5216815	0.5309681	0.50764735	0.5778743	0.5419686	0.4656199	0.27007115	0.5320402	0.4382437	0.47493045	0.37833955	0.18851155	0.499547	0.42474745	0.16006425	0.46652865	0.50566425	0.41584035	0.5552121	0.1550737	0.2116475	0.4305188	0.55731845	0.47691305	0.36005915	0.5647276	0.4278857	0.3930763	0.57654275	0.49663095	0.29887925	0.53918485	0.5222718	0.50247345
L11l	L52	0.5645575	0.6004716	0.5978021	0.7211674	0.71900925	0.41994415	0.51760935	0.5584847	0.7572248	0.66454715	0.29322655	0.6800151	0.63188835	0.66631595	0.7045868	0.64897895	0.54758395	0.59091305	0.62267155	0.58829515	0.54787565	0.67481405	0.54780575	0.52354715	0.5770245	0.29469785	0.6839654	0.60686465	0.41885515	0.71050725	0.6900777	0.5169447	0.66509115	0.35741145	0.4262292	0.6248872	0.66241945	0.6968288	0.49292015	0.69398755	0.5763911	0.60183195	0.7314698	0.64707195	0.57255515	0.5686688	0.68426435	0.5854993
L13l	L52	0.39985305	0.44343365	0.5444836	0.6766104	0.55625095	0.3889228	0.41602145	0.44633215	0.6560111	0.5042024	0	0.62876015	0.4638404	0.547213	0.5930925	0.50466965	0.4026598	0.4539952	0.46849215	0.39094695	0.4517526	0.64904095	0.4855203	0.3993669	0.52279275	0.1834263	0.51973465	0.46431875	0.3427794	0.4340379	0.6424231	0.35601825	0.54926535	0.21473385	0.37121285	0.56074225	0.5113427	0.58376715	0.4520804	0.54294545	0.498896	0.51852825	0.58062255	0.5453278	0.34175155	0.45159005	0.61978765	0.41230985
L1	L52	0.5923992	0.4735036	0.5936151	0.69718465	0.67250635	0.496589	0.49453815	0.5711146	0.52008505	0.53194935	0.4713704	0.5226649	0.5967507	0.64758055	0.52581775	0.5528264	0.4182496	0.46896525	0.60557715	0.4974857	0.6418675	0.49704245	0.5502021	0.5698693	0.6415209	0.53209505	0.578049	0.58441965	0.6260167	0.52478415	0.6491449	0.6029857	0.54928335	0.6375817	0.53987325	0.44678365	0.71677605	0.4979934	0.5700633	0.5414347	0.5292297	0.5455068	0.5391229	0.5361276	0.57777585	0.53650505	0.4576502	0.5865812
L23c	L52	0.5559218	0.3993722	0.4913464	0.45997035	0.4829918	0.4515167	0.57482795	0.531648	0.4296122	0.4729417	0.43135735	0.44868565	0.5129075	0.522749	0.49412365	0.4303253	0.4492564	0.4732693	0.49783045	0.4546674	0.55555975	0.40980515	0.3447465	0.4968878	0.5383066	0.51947195	0.45806705	0.5209025	0.56423655	0.54719935	0.5122329	0.5305147	0.50278995	0.5342409	0.6192493	0.4966959	0.54778475	0.46662775	0.53357135	0.5553406	0.5678334	0.36733645	0.52609225	0.59659115	0.5990652	0.58444605	0.480353	0.40284545
L23d	L52	0.43030455	0.3647256	0.27581805	0.3768586	0.3399759	0.4139299	0.38828135	0.26062685	0.27946975	0.2711263	0.25151495	0.22707335	0.45087555	0.3111805	0.2995546	0.4185646	0.3213039	0.4358581	0.31145045	0.2781103	0.25376365	0.2264846	0.22821025	0.37742085	0.29055215	0.1584499	0.3112766	0.3960378	0.3921069	0.4000634	0.35313685	0.315916	0.3182925	0.23830535	0.40853565	0.2584025	0.3479628	0.31711445	0.3154201	0.40439085	0.3436501	0.2648892	0.3361869	0.42807235	0.4226863	0.45194025	0.2664667	0.2384349
L24dd	L52	0.3034806	0.28959745	0.26673565	0.2829923	0.41162095	0.24362715	0.4419975	0.3232939	0.3715428	0.31131405	0.26623805	0.3023496	0.32212835	0.4001412	0.31870955	0.3423037	0.25070995	0.3245132	0.2980542	0.33327115	0.3451467	0.18295345	0.27700235	0.3243639	0.2626101	0.2937769	0.24637355	0.3841741	0.26115835	0.3024273	0.37380325	0.2752351	0.36722	0.28667655	0.3729794	0.2430655	0.3334451	0.31661835	0.26862855	0.35002905	0.38218025	0.24751455	0.4835706	0.3364315	0.26156245	0.4867866	0.31026965	0.29800295
L24dv	L52	0.2579081	0.31581085	0.29563515	0.2778096	0.40703655	0.34444955	0.40699545	0.28017045	0.34671165	0.4081384	0.125404985	0.24952715	0.3288622	0.4094083	0.3391035	0.3298269	0.3026953	0.31176475	0.26201825	0.35900725	0.397935	0.30511455	0.2586041	0.3468346	0.3386716	0.195282	0.29084575	0.38173735	0.2681414	0.32616605	0.48664965	0.3299841	0.4322231	0.26352995	0.27113135	0.3255737	0.34770675	0.391137	0.34909975	0.3754027	0.3607512	0.30633275	0.4514915	0.24072605	0.28633475	0.5397816	0.25730695	0.2910511
L25	L52	0.2226258	0.28729385	0.2219438	0.49313065	0.37070915	0.2401563	0.17962225	0.116079435	0.2114847	0.31699975	0.02763184	0.20572975	0.30644815	0.43442065	0.30295615	0.27276225	0.28826915	0.4148102	0.22859	0.19869135	0.1333266	0.2149755	0.1416927	0.2268062	0.1761855	0	0.322637	0.1510143	0	0.2276413	0.147838	0.1672685	0.27187315	0.05358265	0.1819904	0.41505685	0.2388175	0.23355495	0.1902557	0.3138879	0.22700975	0.22201795	0.31100475	0.24873915	0.34131875	0.286026	0.1536101	0.2003635
L2	L52	0.7510526	0.50714875	0.667234	0.70979355	0.7194475	0.61654645	0.51714905	0.6332752	0.5669458	0.64945545	0.62686055	0.6341734	0.66326605	0.722267	0.66356755	0.62025955	0.46488925	0.58446925	0.7045775	0.57772895	0.74949005	0.6729346	0.63321915	0.6551135	0.7131714	0.67759535	0.65059665	0.6964796	0.6799233	0.62773255	0.7498292	0.7257147	0.6243771	0.74655005	0.6939647	0.60730305	0.8055067	0.64019	0.7015504	0.6157401	0.69595955	0.64679275	0.60238795	0.63481045	0.6740935	0.6658179	0.5361711	0.6782292
L31a	L52	0.47609515	0.3640446	0.33514845	0.36779485	0.2993939	0.36600415	0.4396588	0.35263185	0.2577023	0.32287045	0.2662246	0.29957535	0.50187665	0.30195095	0.3931153	0.4277088	0.40828445	0.3794003	0.3912376	0.28159225	0.4281622	0.2897664	0.2500096	0.32686865	0.32372595	0.39551825	0.3596898	0.38303955	0.43778125	0.47507785	0.27966925	0.43471195	0.3756355	0.34908355	0.64118075	0.33459725	0.47096535	0.3206678	0.39244585	0.4656363	0.52492475	0.33912415	0.4468021	0.4043132	0.49672915	0.4768461	0.27215235	0.3324093
L31pd	L52	0.6332893	0.4897636	0.50502895	0.55301195	0.53739255	0.6261812	0.5886845	0.59251865	0.3867892	0.5414667	0.5420828	0.482033	0.6355822	0.5936971	0.50986585	0.54263015	0.6179527	0.59083295	0.587381	0.60806315	0.54537045	0.4458569	0.51375995	0.64218815	0.49508	0.4960618	0.51883975	0.59810075	0.5874817	0.5187248	0.50833525	0.50484505	0.5449669	0.57188055	0.67575665	0.5470227	0.6140938	0.6065132	0.50576345	0.58739895	0.53065135	0.5127262	0.6511473	0.6588955	0.55468355	0.5825752	0.5739988	0.51003705
L31pv	L52	0.6107399	0.4204469	0.4330448	0.49179855	0.4881291	0.56940805	0.5032086	0.56251695	0.4041779	0.47470905	0.44307855	0.39792415	0.59213705	0.5143869	0.4443823	0.51491935	0.5383487	0.5032155	0.474195	0.5497694	0.39171305	0.4182447	0.49546005	0.56951055	0.39216425	0.44318235	0.43927845	0.52573915	0.4982215	0.4873107	0.40176465	0.42969405	0.4859804	0.5027351	0.62007015	0.41696945	0.5327195	0.44505565	0.4036342	0.4553494	0.4221563	0.3530656	0.5445111	0.63236495	0.5330078	0.51091905	0.53923485	0.43293175
L33pr	L52	0.4574862	0.3337057	0.29086045	0.3771707	0.31153935	0.4535445	0.4604348	0.25941435	0.3843838	0.3527903	0.2229325	0.35019135	0.4282874	0.29684935	0.33817405	0.43683625	0.2823854	0.42134585	0.2368738	0.25571995	0.1910557	0.29827945	0.2218947	0.27979625	0.3760662	0.1715548	0.3583199	0.3636925	0.33384755	0.3734865	0.24893995	0.16461005	0.34168405	0.26109585	0.2455968	0.20022595	0.3303109	0.23140765	0.2845097	0.39816485	0.3949373	0.3443449	0.4525003	0.36413065	0.4912676	0.5117067	0.3239996	0.088767955
L3a	L52	0.5393123	0.4829361	0.55358575	0.56691155	0.56505265	0.51353335	0.4744971	0.5405415	0.5188925	0.54539545	0.4746239	0.57077055	0.5412686	0.5408967	0.5265075	0.5106947	0.4534659	0.4986202	0.5889264	0.5317719	0.5475205	0.55750545	0.515098	0.5830358	0.5979785	0.5015449	0.5355897	0.5919222	0.5739798	0.50927925	0.54477475	0.47776865	0.523123	0.50001705	0.51171805	0.51274395	0.60423285	0.54949215	0.5625871	0.5169861	0.5617423	0.55881175	0.55430475	0.553619	0.5074689	0.54527775	0.50451625	0.53130155
L3b	L52	0.5730622	0.49820235	0.57379095	0.652057	0.66211795	0.5150753	0.50183435	0.57751395	0.53344455	0.5505404	0.50114175	0.54987205	0.55708245	0.59646575	0.50535865	0.5274262	0.44498375	0.465214	0.6244809	0.5187193	0.5546327	0.50240895	0.5333699	0.598722	0.60551675	0.51205775	0.5667967	0.59380615	0.6084997	0.5274026	0.57299895	0.521336	0.50243395	0.5729634	0.55501105	0.46457975	0.67074665	0.53119145	0.54006965	0.52651175	0.4970303	0.5112308	0.52929295	0.5667169	0.5171262	0.54483265	0.47354275	0.5636353
L43	L52	0.4809398	0.4854303	0.56722315	0.5897108	0.61375265	0.48039835	0.45634515	0.5308373	0.5581609	0.6025132	0.48457795	0.59140935	0.59689985	0.50894065	0.547691	0.57793795	0.46763695	0.4552267	0.54550965	0.55777665	0.55962085	0.53377845	0.58798765	0.5606808	0.5691411	0.4727153	0.57035	0.5927863	0.55168875	0.5646265	0.60130085	0.5005266	0.55002	0.50110185	0.51251705	0.5727181	0.57712695	0.58836875	0.6128606	0.4901297	0.60374025	0.56203465	0.6049846	0.56284735	0.48198075	0.5538955	0.5156234	0.55116195
L44	L52	0.49383225	0.58320625	0.6495572	0.4847278	0.5630853	0.3703232	0.6623806	0.5549196	0.6108929	0.60516325	0.5327449	0.6161752	0.59240615	0.50474135	0.56517155	0.6296273	0.54584275	0.44517325	0.4882781	0.62151265	0.5971961	0.5753523	0.54874295	0.5812121	0.60321175	0.36899515	0.54352365	0.5196606	0.55600435	0.60554615	0.6396581	0.47841035	0.5281018	0.45490155	0.51810925	0.44847715	0.5274592	0.4761611	0.528059	0.51104795	0.59661445	0.5708932	0.5994024	0.5350292	0.5822579	0.5867213	0.51586935	0.58589105
L45	L52	0.66722095	0.75351325	0.7491023	0.6528899	0.73237605	0.3974075	0.76350745	0.6024007	0.69497325	0.6531978	0.4940424	0.68477445	0.6281566	0.5803939	0.61141675	0.7405021	0.5885423	0.65526145	0.5908265	0.75539575	0.7260858	0.70830835	0.73453545	0.74352655	0.59303755	0.3392041	0.69202835	0.5803879	0.5587545	0.7476615	0.7325206	0.61800225	0.69303615	0.51534845	0.5709985	0.5834463	0.7077251	0.6859551	0.63279215	0.6974666	0.7400934	0.69145885	0.72744125	0.60444485	0.6694401	0.74342135	0.7063698	0.7313584
L46	L52	0.36578035	0.4434421	0.4803362	0.42417185	0.4476995	0.2254023	0.3806083	0.38452015	0.34211295	0.51462305	0.2337115	0.3293292	0.46129385	0.35882205	0.47511165	0.40704465	0.3782805	0.3596459	0.39000695	0.36877135	0.33620335	0.3697073	0.4390794	0.4890598	0.41100815	0.1995456	0.353095	0.3867742	0.41908305	0.38909055	0.4535003	0.4923008	0.43803305	0.2550392	0.39312465	0.4193295	0.4659617	0.6384208	0.49858095	0.5417289	0.54831645	0.39935635	0.5118279	0.52587515	0.42039145	0.4161225	0.49682835	0.56393255
L47l	L52	0.6054189	0.69963925	0.65700115	0.6170434	0.7131842	0.390105	0.6268671	0.5549028	0.70081015	0.64580805	0.3167459	0.71227035	0.6011011	0.5950219	0.60132795	0.742589	0.55466735	0.60975025	0.5896126	0.6872606	0.72121645	0.65846325	0.68860965	0.6995528	0.53363045	0.31350425	0.6887582	0.5647021	0.4917379	0.69297125	0.67970005	0.59377505	0.67906015	0.48563445	0.48207285	0.567829	0.66222105	0.6574158	0.5794661	0.6769866	0.6567014	0.6424038	0.7244806	0.5981421	0.5940591	0.76974925	0.69539745	0.68511865
L47m	L52	0.49956235	0.603542	0.51451605	0.59188245	0.55682685	0.36066055	0.4129475	0.4504609	0.64239165	0.5636096	0.0551095	0.6377132	0.51735885	0.53435185	0.53207995	0.6278975	0.5634308	0.47788825	0.52025565	0.5287786	0.54863485	0.56137915	0.53511815	0.52199815	0.46123315	0.2529207	0.59604125	0.53477235	0.4268559	0.61116965	0.5555889	0.3738526	0.58254375	0.35385235	0.3597424	0.47084925	0.5597622	0.5792414	0.4495483	0.57775205	0.58759465	0.49966315	0.6534179	0.51556785	0.5321307	0.597079	0.55023845	0.52142035
L47s	L52	0.43006715	0.57815335	0.58708205	0.57371385	0.6094568	0.39988815	0.5121285	0.48929955	0.61080865	0.62674515	0.0732682	0.6617514	0.48380985	0.5150125	0.5351463	0.56417235	0.43610885	0.51720785	0.46188095	0.5456647	0.51925095	0.534068	0.6237935	0.4523574	0.4373087	0.2844224	0.57110425	0.44563275	0.35409465	0.53802015	0.5617603	0.40726165	0.59797725	0.2779572	0.3791145	0.5157291	0.55671455	0.59485725	0.45824025	0.50295555	0.66563685	0.4672369	0.620928	0.41355745	0.4809656	0.60573015	0.53535865	0.57151455
L4	L52	0.50389505	0.49024435	0.519323	0.53561105	0.52112175	0.4854463	0.51758085	0.52598635	0.49575075	0.49084645	0.47965505	0.53248785	0.53658465	0.54529575	0.49885595	0.494914	0.4442771	0.49246045	0.56835105	0.5233191	0.53389405	0.53025505	0.478366	0.56566015	0.5787069	0.47894565	0.5300882	0.51070305	0.4877397	0.49465115	0.50127145	0.44844415	0.52559405	0.49124425	0.491352	0.49767325	0.5691181	0.48683165	0.5022499	0.4668641	0.52418735	0.50357985	0.5275905	0.50073525	0.4672796	0.51579885	0.50114815	0.49606395
L10d	L55b	0.4532465	0.4258752	0.3225254	0.38147045	0.4016924	0.31922435	0.39289675	0.28974145	0.4618131	0.1245683	0.36605185	0.2411268	0.3767359	0.4319292	0.34004635	0.36416145	0.3875001	0.3826377	0.35347875	0.2720867	0.4289614	0.33318605	0.44081735	0.3159145	0.37460935	0.3107432	0.30603775	0.20871945	0.34899435	0.404232	0.3947562	0.2574378	0.27053285	0.2418592	0.32618715	0.4887899	0.2986916	0.218622	0.271263	0.4427783	0.142019275	0.3333299	0.4608058	0.4035982	0.1440233	0.2760857	0.32485325	0.32306045
L10pp	L55b	0.28485215	0.3967335	0.3026608	0.3702103	0.40081775	0.2645467	0.2953744	0.40641815	0.43909715	0.1485762	0.2126655	0.21749875	0.41087975	0.4688966	0.2622218	0.26714315	0.4479142	0.32394055	0.3165273	0.14434179	0.388969	0.36790385	0.42724195	0.306134	0.40361155	0.23503925	0.2690914	0.14679325	0.2621215	0.2906586	0.34390015	0.2527965	0.3119103	0.1775841	0.36177965	0.4340898	0.30421575	0.2386635	0.155647515	0.31682565	0.12024435	0.32917545	0.3413642	0.39332265	0.08641551	0.2600067	0.23393345	0.2815076
L10r	L55b	0.26511955	0.21247295	0.117668615	0.20146085	0.27135885	0.19567705	0.13097474	0.21331705	0.3340185	0.02694764	0.02647236	0.1033348	0.1679739	0.29425515	0.12307396	0.21508815	0.3889141	0.2767975	0.11416635	0.09765795	0.122813835	0.079375855	0.34008815	0.026451635	0.22462225	0.2221839	0.05150125	0.0600878	0.0611415	0.20625565	0.2172376	0.06567475	0.14724739	0.0527818	0.1954061	0.2328803	0.078779705	0	0.12513792	0.1602644	0	0.17253155	0.2247358	0.21055425	0.067310185	0.05298665	0.2064242	0
L10v	L55b	0.2025092	0.29542525	0.143029675	0.272455	0.314546	0.1898395	0.129440035	0.2364758	0.3429537	0	0.1750995	0.16089675	0.29268465	0.40782345	0.1703639	0.19180474	0.38619935	0.30775585	0.2235993	0.113262945	0.2530415	0.2095826	0.3527676	0.21757915	0.2770352	0.197630395	0.134575825	0.0927731	0.25221275	0.18783251	0.26991695	0.11159325	0.2220911	0.091550205	0.1684991	0.24370715	0.2699149	0.09874253	0.11564629	0.28801465	0.04103977	0.19635755	0.2950568	0.30132935	0.02596931	0.182446855	0.1536264	0.18346205
L11l	L55b	0.2969579	0.4014354	0.4057945	0.411122	0.4449197	0.24618705	0.26074455	0.37478845	0.366855	0.1779196	0.23871175	0.33054975	0.408779	0.4059678	0.31994395	0.3791407	0.41272785	0.2965302	0.35571395	0.22669183	0.39343295	0.4128293	0.44169765	0.2335782	0.4562	0.244202	0.33649655	0.195010995	0.252418	0.3769806	0.41385215	0.2743926	0.30731825	0.3207835	0.4138405	0.39070225	0.36199545	0.23882885	0.2151649	0.36574935	0.10116195	0.3785066	0.40407215	0.4475631	0.16513535	0.18969605	0.2496681	0.27509255
L13l	L55b	0.1868806	0.2931184	0.2143868	0.2912229	0.18709375	0.105122475	0.052084865	0.3177775	0.26783745	0.10268533	0	0.2137784	0.3155664	0.286597	0.1934806	0.11942634	0.3279326	0.206884	0.2306684	0	0.2147287	0.21723225	0.293441	0.084474285	0.37362215	0.1231904	0.098876295	0.0776352	0.14278535	0.0786614	0.25665455	0.096822615	0.20611675	0.159584685	0.29686235	0.2675059	0.25902295	0.076962085	0.13344173	0.2021511	0.081325695	0.25504515	0.2207008	0.3165323	0	0.086753755	0.1417376	0.099960945
L1	L55b	0.65872055	0.6383143	0.66028955	0.6206994	0.6852803	0.53274495	0.53248275	0.59356935	0.6159796	0.61659015	0.5487903	0.72899595	0.6909542	0.68909905	0.70044145	0.6518205	0.66332445	0.75624895	0.680365	0.63110475	0.7208009	0.5910753	0.55373225	0.61782355	0.6448968	0.6436469	0.5782777	0.52752965	0.707591	0.6204826	0.60769345	0.73590735	0.66768015	0.5919924	0.62945795	0.7050098	0.6811822	0.603356	0.65392825	0.56564995	0.64219675	0.59025175	0.6670529	0.61660555	0.6944164	0.71739855	0.6567405	0.63219995
L23c	L55b	0.46284955	0.22057985	0.3011603	0.3303728	0.4388749	0.3964116	0.3498013	0.3271895	0.2471728	0.3110816	0.310203	0.2178734	0.33734135	0.47565005	0.3133358	0.35243945	0.4688946	0.35505805	0.30582675	0.3253832	0.2989813	0.2613179	0.3020286	0.2892258	0.3900484	0.531604	0.1769865	0.289369	0.3601605	0.3979263	0.44878135	0.13549775	0.37147175	0.31657925	0.29820475	0.41043725	0.28050365	0.4124754	0.32951855	0.3474538	0.151370615	0.1834765	0.4468072	0.40984355	0.3813297	0.39785935	0.33819605	0.3076914
L23d	L55b	0.2575167	0.11624865	0	0.1734187	0.19718165	0.180829	0.11774656	0.053223075	0	0	0.02792918	0	0.1864851	0.20062635	0.02590816	0.07893925	0.2619455	0.1826258	0	0.0893586	0.02590816	0	0.08646577	0.05461475	0.053250525	0.2439388	0	0.04101629	0.16022635	0.114423	0.31278975	0	0.06867275	0	0.15429865	0.15032815	0.05226515	0.123744585	0.12654005	0.026514555	0	0	0.07815515	0.19907235	0.09555816	0.13478385	0.026647555	0.026184775
L24dd	L55b	0.59779705	0.50699365	0.3689755	0.4740674	0.64780975	0.52139895	0.4342476	0.5094548	0.503768	0.4165822	0.2423694	0.3996309	0.52622555	0.6184877	0.3484241	0.5715232	0.4884901	0.53408165	0.21039755	0.41208225	0.4225154	0.41681055	0.5188925	0.40572745	0.35330585	0.5358564	0.4228288	0.50319325	0.49414385	0.4834758	0.5273547	0.23206025	0.56913935	0.5254118	0.47531115	0.45694635	0.38969705	0.6192095	0.3147037	0.50151145	0.2740809	0.36372375	0.6824577	0.59575385	0.4570462	0.50802505	0.4570274	0.41876405
L24dv	L55b	0.5953321	0.3444822	0.1159172	0.4655418	0.6416653	0.4940483	0.46372515	0.46956065	0.43363725	0.33118135	0.2460823	0.3141446	0.4224456	0.6298888	0.248448	0.36936565	0.4227934	0.4405425	0.2630547	0.3371993	0.27331415	0.4129718	0.45825705	0.165247405	0.4290995	0.46062145	0.44774875	0.46454405	0.420822	0.40715785	0.50763625	0.051255615	0.5080444	0.3286718	0.42677625	0.33840215	0.3593837	0.51632365	0.41671625	0.44774905	0.2422091	0.41570305	0.6742641	0.6097645	0.44393035	0.517936	0.3869001	0.2833694
L25	L55b	0.10986715	0.0750746	0.06127775	0.1166653	0.118013455	0.0758052	0.042503085	0.0737645	0	0	0.04106346	0	0.199445825	0.2472162	0.0669716	0	0.051741505	0.22331135	0.04000153	0	0.0518163	0.026431155	0.040469195	0.026451635	0.1849572	0.02590816	0.05979115	0	0.05370698	0	0	0	0	0	0.073038	0.0716473	0	0	0	0.11505451	0	0	0.05267489	0.0517274	0	0.02649333	0.026514555	0.026184775
L2	L55b	0.6741886	0.63159255	0.65646695	0.62118605	0.6951335	0.5462839	0.4566189	0.60003365	0.6400233	0.61315835	0.62521195	0.72544445	0.64195885	0.69129205	0.6997919	0.63501705	0.6576899	0.75418095	0.68126175	0.5920902	0.6817622	0.59921	0.58172695	0.62708175	0.64184525	0.62939725	0.59855835	0.5771884	0.69383675	0.57893735	0.58400805	0.68616855	0.6410345	0.56652945	0.6574083	0.6834081	0.6833832	0.61533035	0.6668423	0.5676221	0.61743375	0.5802675	0.7071813	0.6213418	0.6443627	0.7168759	0.67701345	0.6182622
L31a	L55b	0.22367825	0.1539009	0.0527818	0.16337025	0.19576755	0.25656515	0.1234393	0.0698015	0	0.027753675	0.02763184	0	0.2309341	0.2165358	0.11838876	0.053984675	0.22785515	0.160513595	0.04000153	0.09678994	0.0601569	0.10788605	0.07094355	0	0.12846325	0.35411915	0	0	0.172074	0.2118656	0.06816835	0.025406465	0.1410568	0.0521973	0.21888665	0.18651755	0.060678	0.2182176	0.156990955	0.18942425	0	0.0672937	0.192673875	0.2676488	0.12419215	0.08398185	0.0550347	0.026184775
L31pd	L55b	0.3329658	0.19772475	0.1526333	0.30147415	0.40117635	0.30586285	0.2332915	0.18733255	0.17221685	0.16162135	0.28246205	0.091552855	0.28624525	0.25923735	0.1798768	0.17164682	0.3598305	0.3351903	0.20454515	0.19920015	0.1175909	0.1006328	0.2077935	0.09150765	0.23809145	0.3162791	0.07713323	0.14843775	0.2647492	0.23344605	0.22161315	0.14415168	0.27600285	0.18438105	0.28336355	0.32849555	0.2633751	0.3012559	0.2161495	0.30956685	0.02589321	0.18611605	0.3147104	0.29897215	0.18109735	0.15835805	0.2269727	0.18733075
L31pv	L55b	0.33667045	0.08883535	0.09765795	0.2311181	0.3881464	0.30131715	0.111138735	0.16657645	0.0522996	0.0538953	0.141720425	0.02542879	0.2798524	0.2496883	0.14992749	0.12983413	0.29705985	0.251487	0.10316	0.149237235	0.0518163	0.17384255	0.20243765	0.13582111	0.1541512	0.3011836	0.025750635	0.104234	0.18486525	0.1872273	0.09122905	0.106130845	0.19533135	0.12526006	0.23786265	0.2407568	0.2319975	0.2201695	0.17109305	0.1565761	0	0.041260935	0.21957835	0.2445811	0.17884005	0.1595526	0.1704037	0.07350995
L33pr	L55b	0.20432365	0.11217991	0	0.14386905	0.120354855	0.21210075	0.1020998	0.027796075	0.0522996	0	0.02590816	0.04030368	0.104149505	0.0803638	0.0928798	0.07387015	0.11890729	0.1224253	0	0	0.02590816	0	0	0	0.18388025	0.22718775	0	0.0517568	0.069664745	0.06777895	0.055078705	0	0.0521973	0.02734076	0.026016665	0.08477985	0.041419165	0	0.026081935	0.026514555	0	0.0520655	0.13463438	0.2376071	0.04116038	0.18379418	0	0
L3a	L55b	0.73592465	0.7274911	0.72776355	0.7614253	0.7476764	0.64664825	0.6788852	0.7270909	0.7300457	0.6949815	0.68993745	0.7460131	0.7446947	0.77992	0.7574459	0.705655	0.72780455	0.7791845	0.7455753	0.74229695	0.77542375	0.73516905	0.6874168	0.7480183	0.79033145	0.73526705	0.72807615	0.66970125	0.7990759	0.7015978	0.7214971	0.80672935	0.71345845	0.70422975	0.78338665	0.76459975	0.7686474	0.70430605	0.74637085	0.72187085	0.75698515	0.70199045	0.73601185	0.68313875	0.7365867	0.7752428	0.7583618	0.69750165
L3b	L55b	0.69363995	0.68067885	0.69399035	0.667709	0.72483795	0.61962675	0.63816595	0.6779243	0.6842503	0.6553508	0.61402005	0.7506278	0.72193505	0.71741875	0.74729175	0.6820016	0.71344355	0.76131395	0.73176905	0.6796631	0.74146545	0.62446585	0.6528792	0.67311365	0.71282065	0.6986602	0.6800134	0.5959209	0.73753575	0.66809995	0.6655887	0.795914	0.6980282	0.66381805	0.6871249	0.75156175	0.7376324	0.6428885	0.694644	0.6484965	0.67833405	0.63763045	0.70413505	0.6523072	0.7231654	0.77277425	0.71113695	0.6636586
L43	L55b	0.50686885	0.5320891	0.4876428	0.54461325	0.592986	0.5897907	0.6042391	0.49161595	0.5702519	0.50677905	0.47357535	0.46255775	0.57921145	0.59763845	0.6296721	0.6079662	0.4592475	0.48946475	0.5510897	0.41524625	0.55364145	0.4627932	0.5222654	0.443682	0.6398738	0.68447745	0.5087567	0.4467149	0.464542	0.56000125	0.5218215	0.5598253	0.57493365	0.589959	0.62582665	0.5943975	0.6033885	0.53528545	0.48468815	0.4695318	0.5781808	0.58097955	0.6070823	0.526139	0.5909332	0.56017515	0.5320555	0.4341234
L44	L55b	0.62853225	0.5502405	0.6842033	0.56257925	0.5921562	0.4483904	0.57306125	0.42666745	0.5762266	0.41396325	0.6254963	0.45499435	0.5024374	0.5125794	0.6452004	0.5867845	0.51828885	0.5637873	0.4251063	0.522421	0.6201894	0.64583505	0.7047443	0.6841652	0.63821385	0.55679375	0.39392395	0.26634835	0.56921095	0.6327702	0.61398355	0.5026484	0.66060765	0.4054971	0.66103095	0.5303209	0.52702775	0.37293155	0.7023045	0.5859101	0.49833485	0.4890804	0.53608835	0.64292335	0.51622945	0.419797	0.5668849	0.705229
L45	L55b	0.4922266	0.52057365	0.5457728	0.47918075	0.5335739	0.4332095	0.43876975	0.33208595	0.5071624	0.40519315	0.5011975	0.3549984	0.4439752	0.4472812	0.4839296	0.48450405	0.42099	0.48922685	0.4049718	0.3496612	0.4934448	0.4458483	0.57000585	0.48626	0.5456922	0.4092835	0.30341225	0.35635055	0.4171864	0.5508434	0.51088495	0.44694115	0.5274381	0.4168793	0.547192	0.5111082	0.474596	0.41689445	0.44356685	0.4602156	0.36106445	0.37681355	0.44424135	0.55502115	0.44872945	0.3318639	0.49409325	0.53485375
L46	L55b	0.61273475	0.3698278	0.31604675	0.4102404	0.55177895	0.53798525	0.6907424	0.30055255	0.4702096	0.6149389	0.48819495	0.27961685	0.4792256	0.4630588	0.60334555	0.3735337	0.5051956	0.50772665	0.56970785	0.56648395	0.50979405	0.40745845	0.6275246	0.35086335	0.6486807	0.40927575	0.38213695	0.34881225	0.3154589	0.51011225	0.5604387	0.43747675	0.43805825	0.33539225	0.57053845	0.58241895	0.5232123	0.5051861	0.5041482	0.54594035	0.41401455	0.6368936	0.52793075	0.5570683	0.4549575	0.27752595	0.59909095	0.4140075
L47l	L55b	0.4131002	0.46950425	0.38308235	0.4152988	0.40429515	0.3325127	0.29887515	0.33742305	0.46474415	0.2043107	0.2370614	0.31385585	0.4337259	0.3770013	0.44489375	0.49365155	0.37054475	0.3121872	0.3055844	0.3317793	0.441729	0.3872462	0.4282822	0.3664096	0.42390245	0.288004	0.22828145	0.2407255	0.2584018	0.4644104	0.3804125	0.3109491	0.3929092	0.3682243	0.44430295	0.4030439	0.3548163	0.3503011	0.29694975	0.3911864	0.20102845	0.36469735	0.3952088	0.31244695	0.3272852	0.2746996	0.32950895	0.38955905
L47m	L55b	0.2550839	0.3639577	0.20573955	0.29666945	0.21146015	0.1662475	0.085438225	0.2393676	0.3286288	0.08118504	0	0.23148935	0.3460106	0.2859319	0.2503099	0.33719665	0.36926895	0.16104645	0.17522405	0.0527818	0.28655405	0.32443495	0.28116615	0.1779803	0.29133205	0.17576245	0.1677489	0.102755995	0.16753565	0.31060275	0.18801505	0.14460535	0.2555316	0.29054545	0.3183603	0.24748445	0.20498285	0.15486465	0.111034815	0.172430055	0.0895758	0.31714225	0.3241197	0.22668855	0.12691085	0.1665442	0.102243105	0.1016343
L47s	L55b	0.2413423	0.3907738	0.24173725	0.2959162	0.28243895	0.188389	0.1484316	0.36115765	0.31368845	0.1101475	0	0.238118	0.37118715	0.33445145	0.2488779	0.28215665	0.31071055	0.229581	0.2371297	0.1349643	0.27603885	0.2747034	0.35690775	0.122905035	0.3675193	0.24643915	0.124625035	0.026000735	0.19409565	0.265944	0.2373975	0.12182327	0.2555027	0.20256755	0.337548	0.3267739	0.2271466	0.1474804	0.12543205	0.2648134	0.10357285	0.3111341	0.29869135	0.20947635	0.165995	0.1796314	0.13070875	0.22364255
L4	L55b	0.80786975	0.83694195	0.8135755	0.8468879	0.8320741	0.82086495	0.8629433	0.78543745	0.8336692	0.83884515	0.81387775	0.82663865	0.8192537	0.85707225	0.83204905	0.8377338	0.815998	0.81585325	0.8502239	0.80357425	0.8322492	0.81474245	0.80469045	0.82161295	0.8444627	0.82843535	0.82551345	0.8282582	0.83425455	0.82199615	0.8291976	0.82641815	0.8311212	0.85675585	0.84913805	0.82012735	0.82063795	0.83237395	0.81677695	0.781379	0.87234605	0.82696415	0.80789515	0.7942481	0.82906095	0.8286576	0.8193892	0.80719515
L52	L55b	0.3535246	0.3476282	0.3971118	0.43784395	0.4520512	0.28354395	0.3378203	0.3968744	0.3957256	0.3222959	0.32962665	0.33422	0.47590805	0.47109525	0.43095965	0.3306087	0.4510121	0.37149315	0.41221255	0.33136575	0.45827785	0.4330871	0.3787504	0.45954515	0.61154625	0.1977603	0.39202885	0.35270265	0.34514785	0.37072545	0.38640055	0.4148977	0.44388635	0.31602245	0.35096525	0.399813	0.4698601	0.3532671	0.4144039	0.4032704	0.26749235	0.42069605	0.3769183	0.36793425	0.3266591	0.2855785	0.37640945	0.45299815
L10d	L5L	0.36664885	0.36195165	0.38153405	0.40117075	0.3888575	0.4221865	0.3231639	0.3222587	0.3399097	0.31002255	0.31149745	0.3291989	0.3577109	0.43239515	0.3325122	0.37757625	0.34611665	0.4112639	0.47241525	0.2699896	0.33820445	0.3070346	0.40798235	0.4131915	0.36329445	0.4183057	0.3446434	0.39318015	0.31723745	0.37023635	0.35113485	0.3445241	0.3688752	0.31790785	0.35396205	0.3631755	0.43385415	0.30263695	0.39693695	0.407595	0.30818915	0.279557	0.4354491	0.3395863	0.2372853	0.4932162	0.3528818	0.42098035
L10pp	L5L	0.20924915	0.2414739	0.3201766	0.39028125	0.39585225	0.35384	0.23115195	0.34473475	0.2990971	0.26122615	0.17516305	0.2688751	0.3317447	0.42699875	0.2812528	0.35230105	0.25990365	0.3692781	0.42664545	0.2826962	0.3377678	0.2913694	0.41657995	0.41703835	0.36641275	0.3413066	0.30291235	0.33108655	0.18760225	0.31129365	0.27450545	0.3291762	0.37278595	0.2159345	0.3139149	0.2990831	0.3786656	0.21533795	0.2800455	0.3079961	0.3311784	0.24673545	0.36945905	0.3375683	0.12728005	0.46556055	0.26964775	0.36285315
L10r	L5L	0.25165135	0.2259086	0.24021055	0.3063815	0.3599851	0.4542145	0.1262407	0.25160975	0.2208555	0.1404322	0.142459775	0.23630125	0.2769162	0.3455461	0.16828865	0.2721038	0.25102635	0.32636445	0.2122708	0.23615605	0.0596053	0.1476842	0.35366865	0.3546695	0.3014773	0.3127015	0.09298232	0.19232125	0.22464035	0.38130585	0.1282818	0.2094961	0.32255485	0.18183095	0.228724	0.2949861	0.43810085	0.14944283	0.389864	0.3194651	0.25068545	0.2147211	0.25468565	0.19166465	0	0.33896075	0.2864508	0.1501152
L10v	L5L	0.18313195	0.23396995	0.2128532	0.3092326	0.3432969	0.36588025	0.127171885	0.21052995	0.2208568	0.17321875	0.092763875	0.2169913	0.2579046	0.34158975	0.2064664	0.26053425	0.230945	0.3496643	0.335133	0.20660725	0.084675775	0.1861995	0.35709575	0.3434471	0.2882248	0.3060691	0.1632219	0.2057144	0.2774877	0.2789358	0.17160265	0.2483519	0.3431631	0.1434823	0.19667235	0.20856925	0.3595086	0.13157948	0.28536245	0.2922323	0.18855225	0.156376775	0.30515215	0.26419325	0.039760105	0.41542015	0.2523749	0.2597489
L11l	L5L	0.2654736	0.2804415	0.3951326	0.42819965	0.3679656	0.2997194	0.2427857	0.35234325	0.2538276	0.2922892	0.2497756	0.3702309	0.3400233	0.40938475	0.34724385	0.3779225	0.251602	0.3285597	0.45728165	0.2759789	0.33756515	0.3275602	0.4411553	0.3496382	0.3962778	0.38836325	0.39002265	0.3851597	0.27607205	0.33419435	0.35150385	0.3338391	0.33787115	0.2889087	0.36533535	0.23558805	0.4229524	0.26003065	0.2787358	0.3293863	0.24270095	0.2153708	0.4135384	0.42051285	0.25689975	0.40654915	0.24482075	0.32560155
L13l	L5L	0.1471261	0.16859015	0.24996975	0.32961765	0.143701225	0.23009645	0.075458305	0.2768831	0.11632825	0.16101755	0.07663575	0.25954845	0.22189785	0.3176087	0.19217425	0.2264428	0.15791599	0.17898825	0.29277055	0.0758052	0.23377715	0.2085623	0.3536289	0.171997875	0.3121125	0.2622875	0.149839265	0.25149945	0.1755918	0.100492485	0.289943	0.183887	0.2515755	0.19363975	0.2900391	0.10806705	0.317189	0.108860705	0.15343085	0.1638208	0.1980676	0.15398815	0.2497823	0.3160997	0.11071026	0.2745502	0.1677184	0.14313005
L1	L5L	0.8203062	0.8222886	0.8259978	0.80453615	0.8352931	0.81705535	0.837804	0.80577845	0.8501116	0.789272	0.81068635	0.8249363	0.8203187	0.8295331	0.8142016	0.8268358	0.82696395	0.78270995	0.7911283	0.82805985	0.826583	0.83392905	0.78354745	0.8114159	0.8250084	0.8527207	0.83605185	0.830867	0.8144952	0.7887461	0.8365045	0.80639445	0.82413195	0.82132545	0.82307895	0.8163342	0.81447525	0.81829105	0.8176889	0.85221755	0.81704815	0.80448745	0.834051	0.8219085	0.78643265	0.8095559	0.8106795	0.8187441
L23c	L5L	0.7715757	0.6655597	0.8138484	0.6654134	0.655076	0.6996562	0.79392355	0.78199165	0.7087351	0.7291569	0.7160309	0.73006135	0.76549785	0.79309465	0.79689335	0.77756115	0.7523824	0.63075295	0.66334455	0.74365855	0.76919785	0.70554205	0.68932365	0.74210245	0.79439355	0.68788625	0.65154665	0.75647665	0.7863237	0.7950902	0.78734205	0.71235165	0.7713351	0.7292194	0.7277412	0.7968101	0.7584533	0.7883722	0.8100025	0.7801055	0.7628462	0.7914665	0.60859865	0.7434283	0.76361705	0.7007556	0.80190425	0.77689005
L23d	L5L	0.6084976	0.49271045	0.30483825	0.4820771	0.5446339	0.6834175	0.6677433	0.4388241	0.41580445	0.4960952	0.3920667	0.43683525	0.57716925	0.59829255	0.59287745	0.5300588	0.58447025	0.4354936	0.355887	0.60299815	0.38450575	0.54581215	0.57237555	0.5656929	0.513255	0.3223774	0.36175425	0.4577176	0.6832053	0.63262685	0.43360485	0.4304399	0.53405945	0.3761886	0.56194475	0.64752595	0.6323706	0.59106215	0.57537195	0.62372545	0.42770035	0.3558193	0.4463163	0.6216898	0.44905995	0.5552281	0.67048625	0.3646801
L24dd	L5L	0.7207981	0.5715529	0.61516315	0.69605875	0.6020434	0.6876512	0.59673815	0.720259	0.74020475	0.6221005	0.6415733	0.6809212	0.7684198	0.7275722	0.7042574	0.6883392	0.59319775	0.72503675	0.76046765	0.7439174	0.7181623	0.69548335	0.7354498	0.6416511	0.67107775	0.6788823	0.6376211	0.7233683	0.66805515	0.73007735	0.6721301	0.75214805	0.66022765	0.64109815	0.771203	0.68783205	0.65723695	0.7610157	0.70994545	0.70645305	0.73488145	0.75806	0.6503779	0.61340465	0.69208175	0.64072615	0.7539348	0.6759316
L24dv	L5L	0.46620315	0.46298095	0.5613132	0.571212	0.4144111	0.6419782	0.5462792	0.59437535	0.59184065	0.412829	0.40945245	0.47759385	0.5749645	0.55900725	0.5327313	0.4803783	0.57055165	0.5223568	0.5797251	0.58868975	0.53200325	0.64174695	0.56150905	0.43073445	0.6252409	0.4541056	0.5382784	0.6087465	0.6225341	0.6873181	0.64574895	0.6047337	0.57844265	0.41235515	0.55839685	0.64379495	0.61610135	0.58017225	0.7277963	0.66677675	0.65141685	0.65149195	0.57144185	0.43912205	0.50488025	0.60901515	0.5582071	0.56947275
L25	L5L	0.14091067	0.30324785	0.06818069	0.2761995	0.25359725	0.3568022	0.08310862	0.07947277	0	0.12229703	0.097612025	0.2034636	0.3782142	0.3116326	0.22150935	0.3564576	0.29331345	0.2079983	0.16452825	0.32292295	0.067398205	0.10047955	0.4455188	0.20314	0.2482125	0.026557785	0	0.05126395	0.18823655	0.3933055	0.079712565	0.16928635	0.3411878	0.151500615	0.2393624	0.3208699	0.36743475	0.31634965	0.3193636	0.27715085	0.21128825	0.2286546	0.14907405	0.3407357	0.09542357	0.23965155	0.3536943	0
L2	L5L	0.893149	0.8875813	0.86436795	0.8738229	0.86920605	0.8838994	0.84071235	0.87750725	0.7865707	0.8735029	0.82579285	0.8921426	0.8721393	0.88506175	0.767232	0.78233545	0.895733	0.85137715	0.85614275	0.87306495	0.8417544	0.8627537	0.8572014	0.90261165	0.82848805	0.7938008	0.86913195	0.8812125	0.84620925	0.8874311	0.8640076	0.8356373	0.8497565	0.88258545	0.91052535	0.8972789	0.9051543	0.8994604	0.86091015	0.8555926	0.8359322	0.8851986	0.89838795	0.8839374	0.84785725	0.8736245	0.90945265	0.87899105
L31a	L5L	0.6380374	0.45830645	0.39101805	0.5466095	0.45884995	0.6423368	0.546041	0.5236049	0.26131704	0.48014325	0.3743938	0.49949995	0.5534869	0.56640865	0.566547	0.56416195	0.63245005	0.4254613	0.4124061	0.49970215	0.4945187	0.5427433	0.5948491	0.4554602	0.5912212	0.42988555	0.4771975	0.4784583	0.553748	0.62393295	0.4016123	0.54981575	0.6420313	0.460497	0.59055985	0.62297145	0.6291774	0.56271465	0.5700455	0.6752282	0.54838015	0.49278925	0.5561192	0.55235235	0.5329253	0.61826735	0.6523779	0.4413626
L31pd	L5L	0.46958105	0.349866	0.3618123	0.43193145	0.5028591	0.47770765	0.48112075	0.4297901	0.27952775	0.45862895	0.497475	0.42925415	0.4552892	0.513829	0.425796	0.56614115	0.5897114	0.4762416	0.440886	0.5497506	0.36599015	0.46677935	0.5072158	0.44806525	0.42562905	0.42251355	0.5073231	0.5008239	0.52775065	0.4884758	0.39080775	0.4677669	0.51667835	0.4936826	0.51732685	0.58856795	0.55904395	0.490996	0.53533035	0.5089862	0.43200235	0.6081516	0.5040676	0.4529684	0.4629916	0.52070725	0.59111915	0.30645175
L31pv	L5L	0.5541399	0.26652845	0.3929816	0.40867605	0.44601175	0.5507635	0.3786305	0.4398805	0.2729321	0.4324657	0.33237605	0.37453835	0.4824235	0.5028203	0.45190915	0.48974865	0.56784835	0.44430795	0.344389	0.52563845	0.42164195	0.39067565	0.5644845	0.4293951	0.43373735	0.3674211	0.34488795	0.49102615	0.4468058	0.52562725	0.2848118	0.42688135	0.4708345	0.41122545	0.4748101	0.54744585	0.5552531	0.47457975	0.44503925	0.5543026	0.33793815	0.1174143	0.4787887	0.4374491	0.355924	0.53219515	0.63449645	0.25273985
L33pr	L5L	0.5214721	0.42036495	0.25966525	0.4182853	0.46640885	0.62959505	0.4904752	0.3667932	0.37007535	0.43665405	0.35080215	0.38130445	0.4860653	0.5017268	0.4827017	0.44786125	0.45806385	0.35889545	0.2653295	0.52199175	0.24868805	0.4695515	0.5549083	0.4031204	0.4449024	0.30619865	0.2832501	0.4272474	0.6121865	0.53177185	0.26282235	0.2249117	0.45329325	0.3864362	0.4196351	0.49852485	0.5525523	0.46565195	0.4793035	0.5403334	0.39004755	0.32491185	0.4298441	0.5210062	0.3432619	0.4956604	0.45069145	0.23705455
L3a	L5L	0.78551945	0.69283735	0.79064985	0.74794855	0.7776614	0.75829815	0.4311058	0.75226155	0.8003839	0.80965055	0.726595	0.76450565	0.7207457	0.6998111	0.80220295	0.8195905	0.7172751	0.6670118	0.76321335	0.8212771	0.75969045	0.808416	0.7524634	0.61851955	0.72965845	0.7547037	0.73564825	0.7921805	0.8099012	0.782932	0.77648305	0.69315495	0.7525175	0.7367299	0.781068	0.76834605	0.79805865	0.73088485	0.72583475	0.77546065	0.766285	0.6507409	0.7177817	0.73346205	0.6426392	0.69285105	0.7468757	0.8044379
L3b	L5L	0.8254366	0.76007535	0.83747055	0.8217562	0.82621645	0.7895561	0.70049395	0.76899665	0.82726325	0.7856594	0.79876725	0.8138903	0.8052393	0.7956248	0.8123732	0.8393774	0.71206315	0.6980793	0.76898055	0.83450045	0.830912	0.81981745	0.7394778	0.7768475	0.76549465	0.8421677	0.7237962	0.80521455	0.8316144	0.7820724	0.83593915	0.7127689	0.8146035	0.78413875	0.7883111	0.8122331	0.7684262	0.8082724	0.75093995	0.8154848	0.7564571	0.76482175	0.74229995	0.80827205	0.68759625	0.70591785	0.79054155	0.8225536
L43	L5L	0.4368733	0.4071802	0.3958078	0.3531165	0.4013394	0.44656115	0.3753007	0.3615167	0.2782046	0.4138785	0.26637515	0.3498739	0.4229521	0.4204017	0.3376313	0.4591775	0.3766193	0.38265065	0.47844005	0.54072565	0.39609035	0.4219465	0.36776795	0.4264327	0.3824316	0.520302	0.37226695	0.44597395	0.38719455	0.4261188	0.3527105	0.3254761	0.44522545	0.4195475	0.50827725	0.4428151	0.39760095	0.3549262	0.42925755	0.39729455	0.403538	0.30028775	0.4721316	0.4804718	0.44596215	0.4977925	0.37371925	0.38683005
L44	L5L	0.33443725	0.4202586	0.4442998	0.43964845	0.3753879	0.39800795	0.3724536	0.3221047	0.3311471	0.455094	0.3431698	0.3791244	0.38327275	0.39431775	0.3376444	0.47192915	0.3954303	0.52377605	0.45318425	0.5098188	0.3573947	0.36270445	0.42616805	0.4380868	0.45376595	0.447789	0.2955926	0.3701988	0.46043085	0.39936265	0.43294935	0.37339805	0.443636	0.40946235	0.455141	0.37079135	0.41226415	0.3244955	0.49001635	0.39302715	0.3816574	0.2961623	0.45257885	0.45806465	0.4356877	0.4374641	0.3725364	0.4402929
L45	L5L	0.4705336	0.45653045	0.47437365	0.45316265	0.4148127	0.3713819	0.3935147	0.40679275	0.37869365	0.4084667	0.3570615	0.43071	0.4231962	0.4146688	0.36331125	0.51682105	0.4313438	0.46464115	0.5105258	0.52112835	0.44425415	0.4407163	0.55022615	0.49541765	0.4651698	0.43847455	0.39814165	0.4210032	0.43066175	0.4278367	0.4607069	0.4469976	0.4182272	0.48405645	0.51826965	0.3915038	0.4526596	0.34135775	0.4779744	0.4457428	0.3992732	0.30590575	0.49478445	0.4413071	0.43437675	0.4371002	0.3750671	0.46602525
L46	L5L	0.3033791	0.2631482	0.27117265	0.40564755	0.30528425	0.3227845	0.2005102	0.2198431	0.21141165	0.3333977	0.19344815	0.25249595	0.2906526	0.24768595	0.22726835	0.42275395	0.25354715	0.45949995	0.4821996	0.25480525	0.22561585	0.2119311	0.327487	0.32464015	0.35884	0.3366245	0.17862397	0.3133767	0.37319025	0.28316745	0.3483089	0.3734121	0.32770115	0.3661055	0.29935285	0.3633455	0.3290608	0.38071775	0.45090315	0.39412435	0.3280643	0.1200629	0.37258135	0.3704001	0.2578944	0.4005289	0.3043448	0.37696615
L47l	L5L	0.3915046	0.4029413	0.40845675	0.417931	0.42099755	0.3474743	0.3395481	0.40406935	0.34954495	0.36972155	0.201683725	0.42958815	0.4240147	0.43212005	0.35191575	0.48940095	0.3785998	0.3667945	0.4625031	0.4708496	0.4472977	0.37786545	0.4695265	0.4761408	0.37833955	0.42892905	0.3874502	0.38146575	0.363124	0.36755115	0.3600432	0.38799485	0.40245485	0.45064265	0.47102265	0.311692	0.40207855	0.2826279	0.3457197	0.3764016	0.31123985	0.2733349	0.4440389	0.34995715	0.37362405	0.44844855	0.34850855	0.40905765
L47m	L5L	0.21938645	0.33195625	0.21401395	0.2972223	0.227891	0.1973981	0.140015935	0.24940075	0.20914044	0.2265021	0.07735595	0.3163843	0.28574565	0.3606649	0.25701635	0.2936592	0.2670425	0.2069772	0.36090645	0.2544469	0.3328654	0.22602005	0.31482205	0.29667295	0.22601135	0.37473905	0.26349185	0.29734625	0.2594821	0.1945872	0.1213059	0.21159325	0.30774365	0.3060795	0.3284509	0.15847265	0.27549665	0.137529255	0.11515725	0.19040457	0.21645065	0.16706575	0.33999945	0.22635605	0.231122	0.3330489	0.13607285	0.2438208
L47s	L5L	0.2043483	0.28505045	0.25597245	0.3069283	0.26968945	0.2302352	0.16429115	0.31466715	0.1535185	0.2615978	0.0902865	0.2987647	0.26913215	0.353946	0.2534609	0.26700555	0.25178635	0.26235355	0.3064472	0.2940271	0.2737739	0.12874995	0.4167322	0.2220021	0.27556055	0.36158425	0.19636167	0.22404365	0.2335409	0.1957795	0.21233725	0.2063779	0.30276215	0.2660383	0.3060111	0.15431465	0.2920123	0.15828545	0.1506308	0.22625795	0.27510595	0.19845305	0.30930675	0.2190541	0.2123655	0.33198725	0.13018144	0.27958945
L4	L5L	0.7137607	0.64410565	0.67823165	0.63575385	0.6881139	0.71362615	0.5072646	0.6972901	0.7084863	0.670635	0.69784175	0.70148575	0.73216815	0.70031235	0.6937301	0.7192721	0.70474345	0.63497205	0.69929315	0.69991215	0.73774475	0.6738486	0.689509	0.66810255	0.70520295	0.72510885	0.66634555	0.7148291	0.6633944	0.68670575	0.63914685	0.67455985	0.7248198	0.66816405	0.77664505	0.7044408	0.64845865	0.7352672	0.66017295	0.6839516	0.6937947	0.65731565	0.6375214	0.61424	0.695453	0.69631215	0.7281139	0.66652005
L52	L5L	0.5680285	0.45936875	0.54588095	0.53639765	0.56901995	0.55760545	0.38364935	0.5663674	0.4196661	0.48753325	0.4681241	0.51323915	0.53537585	0.6262349	0.40757395	0.50147615	0.402894	0.54516445	0.63089475	0.54749895	0.5677764	0.3585819	0.56811345	0.63047755	0.596136	0.64746355	0.56067705	0.60051665	0.552621	0.47946275	0.52912115	0.54447915	0.57544265	0.63239545	0.6582649	0.4724747	0.64085475	0.4736977	0.5255983	0.5395839	0.49545845	0.4350566	0.6414527	0.6133373	0.6310541	0.6333987	0.3123957	0.5847059
L55b	L5L	0.4066229	0.3059461	0.37352065	0.3449252	0.36274585	0.3654712	0.27205705	0.33837365	0.3950956	0.34346645	0.299446	0.2086906	0.39527575	0.3938402	0.2753823	0.3497234	0.2433191	0.40891005	0.46389865	0.32750835	0.34189895	0.3106955	0.3593215	0.4088793	0.419346	0.31031	0.20407925	0.31153645	0.3739147	0.33220265	0.3215731	0.32023535	0.4459091	0.37754085	0.3701711	0.4130076	0.3244507	0.3852368	0.32325675	0.3155519	0.19517955	0.23090845	0.41511205	0.42188585	0.43397065	0.32408105	0.3332	0.3727824
L10d	L5m	0.2932322	0.34662415	0.26196695	0.3717188	0.3891062	0.3910256	0.37094065	0.27629785	0.3183037	0.24293355	0.23595335	0.27908995	0.31519685	0.35861745	0.34416775	0.3465802	0.32113065	0.3422058	0.41267495	0.2167293	0.2956587	0.2851798	0.3946735	0.36327405	0.30930715	0.2922153	0.24163025	0.32864935	0.21280655	0.3572787	0.36704165	0.2109075	0.35512115	0.2293768	0.3558236	0.3920539	0.4114763	0.22321705	0.32114945	0.3686689	0.30952085	0.11736213	0.3900537	0.31851495	0.23593475	0.422824	0.3162202	0.36770235
L10pp	L5m	0.11795925	0.18217415	0.25636425	0.33271525	0.32977835	0.3176315	0.28815485	0.25498675	0.3116972	0.1633061	0.121129	0.18098155	0.27157605	0.31820405	0.30307215	0.28374855	0.25027985	0.297746	0.37455755	0.2010195	0.30585455	0.26379635	0.3307858	0.3388815	0.28335405	0.2229844	0.1871136	0.25902435	0.12308585	0.2865433	0.26237125	0.1805814	0.322431	0.10868585	0.25395105	0.2771267	0.3479123	0.122717135	0.191066	0.2721513	0.30596915	0.11335254	0.28143435	0.3256065	0.13559795	0.3785248	0.21434275	0.2956203
L10r	L5m	0.2452379	0.18760745	0.0749401	0.27466185	0.454941	0.30844625	0.1389291	0.2997814	0.23753085	0.0518163	0.15853435	0.24277935	0.32735215	0.34788615	0.17082255	0.2166489	0.2442184	0.22880575	0.19149425	0.1914213	0.094370835	0.11483327	0.37821805	0.3234697	0.28977785	0.1699584	0.1197675	0.1510257	0.2134312	0.39563355	0.14786386	0.0681178	0.33769305	0.0912975	0.25737215	0.3682206	0.43169275	0.11355704	0.2790189	0.2613699	0.2260915	0.02631308	0.2334899	0.09322355	0.06791603	0.2934095	0.2277705	0.12646305
L10v	L5m	0.160124795	0.1572313	0.15356002	0.23659495	0.3615569	0.28984	0.1767319	0.182222375	0.2239703	0.1251162	0.07864558	0.2319137	0.30534165	0.2723761	0.21633855	0.185901	0.22034715	0.28163065	0.2838276	0.1502093	0.06770365	0.13697997	0.35895405	0.28436445	0.252952	0.1629494	0.09202353	0.10310635	0.28585525	0.2775429	0.21146275	0.13973975	0.34015505	0.025320115	0.2088002	0.25485585	0.3294975	0.044055735	0.161721875	0.25756155	0.1790311	0	0.2580851	0.22439035	0.041766225	0.3421677	0.22491045	0.17839745
L11l	L5m	0.1911909	0.2285983	0.3441474	0.4024107	0.29270395	0.2488054	0.2916111	0.2367694	0.2537884	0.2085813	0.08009895	0.25458855	0.259169	0.29539405	0.39020325	0.32991245	0.24009655	0.27866635	0.4111873	0.16661605	0.29885255	0.31683895	0.33665375	0.2647385	0.2780027	0.2360293	0.28566705	0.31371135	0.163891	0.30490775	0.2903134	0.19691805	0.2665569	0.17562675	0.25827495	0.15625055	0.3920614	0.1471093	0.18708935	0.3083783	0.2333244	0.1603129	0.3422102	0.39258735	0.26823345	0.29570345	0.1764376	0.25798945
L13l	L5m	0.11358454	0.166228	0.18616445	0.2602465	0.06687953	0.1985538	0.15033115	0.16729355	0.1840171	0.06542445	0	0.1323633	0.09339225	0.1719266	0.2174332	0.1729468	0.09716855	0.150113345	0.25683485	0.025268405	0.17717115	0.1637797	0.25728975	0.0895846	0.168250445	0.1769261	0.07926765	0.18060205	0.06919055	0.051081155	0.24124835	0.076493	0.145174115	0.0706069	0.17044505	0.06542745	0.26588425	0	0.12304125	0.16741685	0.1632414	0.10841618	0.1829912	0.27140295	0.026351555	0.16238984	0.067717165	0.024708345
L1	L5m	0.7790606	0.80260195	0.77566345	0.8248152	0.8092888	0.8441857	0.77069975	0.822889	0.7842051	0.80302105	0.79426535	0.8095374	0.8323705	0.81053	0.8109432	0.8299401	0.7888956	0.79987615	0.7726822	0.78575485	0.8303628	0.8189265	0.81206065	0.8116532	0.80697265	0.81139535	0.83767625	0.81275565	0.74172555	0.78381045	0.81786965	0.8230231	0.8190615	0.82697175	0.81460765	0.8220029	0.8324936	0.78590395	0.83251615	0.8287265	0.8360233	0.80871925	0.8275416	0.7760394	0.7976585	0.85276185	0.8195443	0.83097445
L23c	L5m	0.7443404	0.73649145	0.7293456	0.76267835	0.7424688	0.6704451	0.7361197	0.8299925	0.67579985	0.68208175	0.76348315	0.83149285	0.73232435	0.8410421	0.76191565	0.65527455	0.77415965	0.59361	0.76985435	0.7881526	0.72590145	0.7879842	0.77653305	0.62070985	0.76613565	0.7079222	0.75062505	0.77229395	0.8374957	0.81758775	0.77632	0.7547185	0.79455655	0.6786301	0.78683445	0.8329274	0.8029872	0.74894595	0.6407868	0.7054197	0.6958643	0.7334886	0.7638539	0.734932	0.72599225	0.71881895	0.73395195	0.7606774
L23d	L5m	0.64146465	0.56469525	0.4386309	0.5651034	0.7336017	0.6790313	0.59480545	0.5826915	0.2851084	0.465247	0.4960311	0.4958137	0.62397685	0.64784935	0.63982745	0.53220575	0.5865135	0.4612304	0.44061805	0.6673741	0.4669409	0.6538546	0.7082969	0.60376925	0.5901024	0.38876605	0.4714024	0.495523	0.66966495	0.6667241	0.39022645	0.4212849	0.6155862	0.41129265	0.62903135	0.74565545	0.7437624	0.5844637	0.4972424	0.60983295	0.4038841	0.32023285	0.61284735	0.50696715	0.4810607	0.60906765	0.64587045	0.38009775
L24dd	L5m	0.8370922	0.75568565	0.7461255	0.78410175	0.8055601	0.7880106	0.80220575	0.8138924	0.84985025	0.800361	0.77665	0.80151715	0.817305	0.80353885	0.74317115	0.79688015	0.7676916	0.77164835	0.80330185	0.81675285	0.8183661	0.824503	0.81306955	0.8173795	0.803008	0.83211145	0.78757275	0.82879235	0.81460225	0.8380934	0.75652375	0.8581891	0.6789778	0.815306	0.82537855	0.77720265	0.8548589	0.8213615	0.78534215	0.76968635	0.6485981	0.81804425	0.8014834	0.71012495	0.7923252	0.7817481	0.87201375	0.8126324
L24dv	L5m	0.5431181	0.600288	0.58723275	0.5454375	0.53218805	0.63707905	0.4846155	0.62166595	0.60990745	0.4283488	0.5538641	0.5422214	0.61697945	0.55867965	0.51806775	0.48462825	0.51211445	0.55158265	0.56108235	0.6339306	0.50206515	0.58508785	0.57791325	0.4666242	0.63429855	0.48654325	0.5422672	0.5965918	0.6589416	0.70738895	0.65503245	0.65303985	0.60084165	0.46001575	0.5445297	0.6144223	0.63775945	0.62053265	0.57185525	0.6173175	0.56061485	0.60815035	0.61066555	0.4704817	0.5564624	0.63177235	0.580994	0.5495732
L25	L5m	0.195958	0.2366719	0	0.23662585	0.3470771	0.2031499	0.08404174	0.1208605	0	0.02681646	0.10551183	0.2732175	0.4689959	0.3412316	0.2571123	0.2298385	0.2079433	0.187790495	0.2205145	0.3506123	0.041766225	0.1099283	0.5344496	0.21133375	0.290436	0.11074395	0.02734076	0	0.1873563	0.41086205	0.042272105	0.026351555	0.33301685	0.13772115	0.2999872	0.3970154	0.3928488	0.24255575	0.19918135	0.14313485	0.105072	0.08773188	0.24899195	0.2329616	0.06250775	0.227608	0.3000102	0
L2	L5m	0.70769935	0.74163095	0.7044923	0.72351015	0.70189635	0.80639855	0.6452108	0.6953921	0.7124332	0.71924985	0.72311095	0.6449535	0.6297665	0.7001709	0.65117605	0.7473277	0.73019345	0.68561455	0.6074576	0.6680984	0.6159035	0.7149676	0.7678664	0.7364864	0.5811615	0.5681268	0.78966945	0.77829105	0.6588643	0.7324807	0.69802575	0.67773365	0.6708821	0.69032425	0.7272958	0.70951485	0.781793	0.727337	0.7195557	0.72153455	0.72286015	0.7476804	0.8016207	0.72945745	0.6248617	0.72999	0.7594409	0.6948961
L31a	L5m	0.5954006	0.52615275	0.42206965	0.61694835	0.58331105	0.5049339	0.4392936	0.51287015	0.1729322	0.33604645	0.44212705	0.51743365	0.38690245	0.58286585	0.45801735	0.51326465	0.47760465	0.37156975	0.40119685	0.4896504	0.4460443	0.50236625	0.6304556	0.39477145	0.54369915	0.4648879	0.45760655	0.4225282	0.47282935	0.53108065	0.20911045	0.38043065	0.66993135	0.44383505	0.49296845	0.66169155	0.6413818	0.50008735	0.50355035	0.4708102	0.46477335	0.42211425	0.52325665	0.4346727	0.4935582	0.5152257	0.5994217	0.3546794
L31pd	L5m	0.4312711	0.4394368	0.336085	0.501375	0.49267285	0.45134115	0.42708105	0.3896912	0.26721415	0.40348275	0.6097956	0.4602687	0.4007784	0.503729	0.38526395	0.48700735	0.52762235	0.4548591	0.44084355	0.57032505	0.28598685	0.5047259	0.46809155	0.4628991	0.3742279	0.42123	0.43851365	0.4704373	0.44604405	0.41480895	0.3323462	0.41869695	0.52794055	0.4649543	0.46114095	0.63107035	0.5177582	0.4680647	0.49507285	0.426198	0.3354247	0.41609455	0.5247784	0.3780332	0.40772755	0.5109796	0.51673085	0.24260245
L31pv	L5m	0.4928751	0.3474089	0.36378535	0.46401185	0.49779595	0.4947177	0.3421999	0.43346295	0.21280075	0.26696005	0.4301202	0.36930445	0.37711495	0.4916904	0.3874692	0.3493005	0.5062828	0.42980265	0.34034065	0.53837945	0.3530918	0.4559039	0.5052156	0.43289145	0.3949489	0.37770505	0.2912693	0.4198221	0.33613985	0.43091985	0.21968595	0.3548766	0.4268906	0.3939975	0.42014045	0.59579835	0.5161278	0.45772295	0.3748144	0.3756344	0.24014705	0.09806168	0.5019098	0.3049783	0.3237857	0.4609605	0.5605042	0.1893634
L33pr	L5m	0.5308677	0.39665685	0.30968685	0.45107085	0.50018065	0.5249104	0.41683685	0.41420905	0.2564663	0.3998901	0.3276739	0.4486615	0.5746156	0.52655695	0.5334646	0.34352565	0.35944205	0.38078775	0.35767765	0.56282805	0.2796442	0.4303089	0.63648095	0.38730075	0.4811866	0.3470365	0.34747085	0.3801583	0.59748565	0.5194366	0.1928264	0.05468777	0.43831835	0.3794593	0.4746492	0.57939635	0.55762955	0.3979692	0.3705554	0.3801223	0.26927755	0.2289586	0.4912077	0.4435621	0.33600895	0.48430605	0.4105997	0.14833664
L3a	L5m	0.88706725	0.8692114	0.8863044	0.90058925	0.86407345	0.83575305	0.7689733	0.87556795	0.8478289	0.90658065	0.83612995	0.8856876	0.8600032	0.89180325	0.8847475	0.90672285	0.8380312	0.84603205	0.8639353	0.87908765	0.88211365	0.87639775	0.84704885	0.8498788	0.84169735	0.8950772	0.88982815	0.87531045	0.8879457	0.87473515	0.81374405	0.83341465	0.874609	0.88001005	0.87427155	0.9002252	0.8895674	0.860433	0.8919434	0.85605885	0.87116325	0.83185575	0.7216902	0.87877145	0.8423215	0.8145983	0.8545897	0.86349125
L3b	L5m	0.80760305	0.81380915	0.8404341	0.87397885	0.8528097	0.852067	0.8224416	0.83903865	0.81073385	0.8361134	0.8251351	0.81758295	0.8594843	0.8505154	0.8423371	0.87253935	0.793949	0.802363	0.7912915	0.8083337	0.8760787	0.84998595	0.8053305	0.8562919	0.82870895	0.8715653	0.81986415	0.82794585	0.8282269	0.8129857	0.8067243	0.8097993	0.84557025	0.8444882	0.83307975	0.86226565	0.83349115	0.8368608	0.83132815	0.851926	0.8488662	0.83676325	0.7673688	0.86086655	0.82553715	0.826177	0.8278167	0.83222925
L43	L5m	0.4228893	0.39241425	0.4308858	0.3177069	0.36463075	0.4502325	0.351327	0.2862879	0.2760798	0.31938775	0.32203405	0.20619605	0.376486	0.35023075	0.3476329	0.47928535	0.34960915	0.39874855	0.3867488	0.46726735	0.3390959	0.43437585	0.3961117	0.3883502	0.242777	0.3969984	0.27773045	0.42004475	0.28891905	0.39487105	0.3282552	0.236148605	0.3875217	0.34917065	0.41426285	0.38701845	0.42050925	0.2903852	0.4288931	0.3842021	0.3569664	0.16935079	0.41217925	0.48928445	0.45648015	0.4296773	0.33662935	0.34921685
L44	L5m	0.33043595	0.36769375	0.3909368	0.3389667	0.38142385	0.39318185	0.4325688	0.20744095	0.32617405	0.3882651	0.28266805	0.2289211	0.32480255	0.3052772	0.3403986	0.4416509	0.338177	0.3982271	0.38960355	0.43093015	0.29017335	0.34344755	0.42209365	0.32202385	0.3304692	0.36079095	0.203408	0.3188779	0.3186048	0.35924845	0.382767	0.25447105	0.38557065	0.3820306	0.364838	0.31459065	0.38876305	0.2965265	0.40134505	0.34819105	0.3282418	0.2067186	0.3994626	0.434927	0.4739758	0.37369955	0.34674725	0.34915715
L45	L5m	0.4521643	0.42946925	0.4226757	0.4029973	0.4123656	0.3697589	0.45048445	0.2897949	0.3841641	0.3549546	0.27417405	0.28317985	0.35461705	0.32217525	0.38176945	0.50235945	0.37515745	0.40525725	0.4494517	0.41515965	0.36292075	0.4239644	0.4672614	0.4113201	0.3542872	0.31476775	0.25045725	0.37035065	0.32540225	0.3908072	0.40779375	0.35238395	0.3741003	0.41316685	0.43016305	0.31039105	0.47196765	0.3366381	0.46694235	0.4066956	0.3844143	0.21348184	0.4173826	0.43433355	0.4763161	0.37676185	0.33435675	0.41219115
L46	L5m	0.2399227	0.2627114	0.18946425	0.32006895	0.1816217	0.3111712	0.1924324	0.105418625	0.2101337	0.26226235	0.14739435	0.127270265	0.1877204	0.103945085	0.2306892	0.336401	0.18026836	0.31947925	0.36068835	0.14620805	0.18737515	0.19170065	0.259266	0.3011161	0.2725468	0.17720665	0.0834376	0.28930345	0.2596321	0.25991495	0.33694955	0.2642091	0.2789401	0.24805125	0.2306834	0.2671115	0.3007011	0.3309823	0.3812607	0.32486645	0.31419025	0.07070305	0.3293875	0.35817315	0.27042045	0.36083735	0.2724452	0.30574775
L47l	L5m	0.3204705	0.386728	0.3290167	0.37166555	0.385229	0.339158	0.3842105	0.27714915	0.3610397	0.2850919	0.1237828	0.3113603	0.34794925	0.32569975	0.3632299	0.48436335	0.31624275	0.3180723	0.40678105	0.36869715	0.3573733	0.35490825	0.37567755	0.39917105	0.2420499	0.2830786	0.23231265	0.31768295	0.27548865	0.3281776	0.3044565	0.30240475	0.35876045	0.3699579	0.37657925	0.21011615	0.41604185	0.278091	0.34981235	0.354818	0.3189006	0.18287289	0.36399825	0.37279375	0.41105155	0.3626326	0.2992604	0.3437123
L47m	L5m	0.12895185	0.303542	0.147917115	0.28443795	0.17329755	0.2497872	0.174912155	0.14930445	0.22871465	0.1355935	0	0.19594355	0.16623255	0.25615755	0.26788025	0.30341265	0.20192585	0.190535495	0.32206765	0.1483006	0.23416535	0.2485159	0.19934032	0.2092843	0.11872945	0.2163922	0.13367505	0.23102805	0.15886535	0.19872955	0.096136	0.0827787	0.2482169	0.216848	0.1916196	0.08535055	0.28345095	0.15251755	0.126506865	0.2045637	0.25390355	0.11308295	0.2553596	0.23130815	0.25055435	0.27944335	0.1145881	0.177367105
L47s	L5m	0.1386299	0.28263665	0.20762125	0.22871885	0.26188605	0.26323645	0.22939675	0.20717305	0.1637344	0.16966575	0.026098655	0.16705165	0.165135705	0.25955425	0.2550104	0.23628575	0.1696489	0.24018145	0.2808192	0.2292967	0.170747095	0.13769825	0.30419505	0.1162368	0.162361745	0.2604432	0.10145925	0.134812	0.128042335	0.13587265	0.13652466	0.09917775	0.2368989	0.19509455	0.1953997	0.02667073	0.2630921	0.105474535	0.17003395	0.2054542	0.27981215	0.10915835	0.2427445	0.28512745	0.2376973	0.2767365	0.02589321	0.2138575
L4	L5m	0.85046155	0.85531865	0.8598118	0.8206854	0.83749085	0.83264365	0.7931968	0.82296315	0.85681215	0.8469719	0.8451993	0.83406515	0.8482361	0.82309555	0.83985415	0.8435983	0.8453047	0.8258646	0.82063595	0.8467063	0.83694305	0.86371595	0.8586901	0.8442233	0.8517354	0.8489944	0.8626099	0.8658542	0.8233617	0.8357908	0.80600425	0.8167561	0.8124907	0.85858545	0.86592565	0.8350194	0.83823425	0.85463165	0.83765085	0.8394561	0.84027195	0.84769445	0.80342665	0.84669395	0.8395629	0.8786149	0.84357355	0.82752555
L52	L5m	0.3858789	0.32223175	0.4398037	0.3576236	0.44919435	0.41950935	0.4021574	0.42445565	0.39339525	0.262472	0.36003885	0.24400805	0.37979265	0.45701585	0.31627735	0.4196483	0.20857645	0.37019755	0.52115565	0.30820055	0.3583788	0.30150835	0.4126898	0.47499475	0.44352245	0.4220657	0.32698735	0.4726945	0.3642871	0.3109793	0.4825053	0.37694545	0.44200595	0.47138325	0.49226715	0.3257268	0.5346265	0.2719249	0.4680404	0.32936845	0.3872548	0.17087205	0.4252367	0.55065025	0.42684055	0.366924	0.2149576	0.4060677
L55b	L5m	0.34742205	0.3053738	0.33273955	0.27263985	0.3152708	0.36149165	0.29989885	0.17223755	0.412926	0.20413445	0.2283941	0.15113684	0.2864124	0.2841563	0.26651535	0.3127083	0.19260935	0.3305039	0.1424405	0.156084175	0.29539335	0.28473365	0.26101695	0.3172041	0.2957093	0.2399837	0.129277985	0.2063202	0.24320175	0.33245665	0.2182326	0.20873075	0.325344	0.22460785	0.3005662	0.2947116	0.27393965	0.28765615	0.28671655	0.2984566	0.1688574	0.13689833	0.34948555	0.33880715	0.38142635	0.24649875	0.27865605	0.3009976
L5L	L5m	0.88060815	0.86581385	0.8551276	0.8531283	0.88205355	0.9167599	0.7954027	0.8500684	0.90962665	0.88308245	0.89379065	0.8644336	0.8696872	0.86146975	0.8764812	0.88945705	0.85951065	0.86320065	0.83768305	0.8889597	0.89806805	0.89182615	0.88466635	0.8872199	0.88544395	0.8579514	0.90465285	0.8741068	0.90240625	0.8906345	0.9039599	0.9028546	0.90270975	0.8612018	0.8873516	0.8685272	0.8960266	0.8789218	0.89083555	0.89991155	0.88509775	0.89488765	0.8734785	0.8149365	0.8530123	0.88392615	0.89327615	0.8819326
L10d	L5mv	0.40884995	0.4588814	0.4568695	0.4631337	0.4943477	0.5022654	0.33234895	0.4142608	0.3442373	0.4843711	0.4052229	0.39875165	0.38040325	0.4418806	0.4422477	0.39555895	0.41550515	0.479008	0.45118715	0.30605175	0.3645268	0.302659	0.49365795	0.4243083	0.47160275	0.43054815	0.36958135	0.4141456	0.35576565	0.4754704	0.521982	0.3939488	0.40073885	0.41337715	0.44355995	0.4125638	0.48806365	0.3256004	0.42537725	0.45458075	0.47311335	0.30081745	0.5253641	0.42039445	0.30969395	0.53564335	0.43997495	0.37848745
L10pp	L5mv	0.26563885	0.3112538	0.30904815	0.41165375	0.4347695	0.35890705	0.2397277	0.3737386	0.1966274	0.4032502	0.26892425	0.2858798	0.28358885	0.3906111	0.3311941	0.2987627	0.31928685	0.42219425	0.3813448	0.27568495	0.3272104	0.2334858	0.38328135	0.32452785	0.42667595	0.34863395	0.29899235	0.3340792	0.2495187	0.3720738	0.398947	0.3333716	0.36584885	0.3247817	0.3520714	0.33065435	0.37752395	0.22571895	0.31424565	0.32130775	0.4063079	0.22645415	0.3940692	0.3504322	0.20612985	0.48289075	0.28831065	0.2927789
L10r	L5mv	0.31044265	0.37291625	0.3556402	0.3970751	0.55792975	0.50760165	0.16182184	0.4692617	0.25890965	0.4054022	0.3197702	0.4066371	0.4110187	0.42261275	0.31258605	0.28062665	0.349138	0.4021971	0.22148825	0.26703125	0.18842045	0.214302	0.48796885	0.47863915	0.4469626	0.31709495	0.25726895	0.26175385	0.3053054	0.5205512	0.33232445	0.31055045	0.37063345	0.33953815	0.32515105	0.3277677	0.52727655	0.19432444	0.4179098	0.4022261	0.44710185	0.24601725	0.3695629	0.31038655	0.19473615	0.41452705	0.37119015	0.24267925
L10v	L5mv	0.2513422	0.36202785	0.3127263	0.36149815	0.46440575	0.41592545	0.1363607	0.3417111	0.2227657	0.38174735	0.26088045	0.3275371	0.32534695	0.34532785	0.2952518	0.2522488	0.3095189	0.42727625	0.2993291	0.20285335	0.1440159	0.1952999	0.4666134	0.40273445	0.4022851	0.29419475	0.25216585	0.18826965	0.3652242	0.40219815	0.35842875	0.2802906	0.36347105	0.2882035	0.29260565	0.26046675	0.3897067	0.21628145	0.35155745	0.3481031	0.35916405	0.1928695	0.3755269	0.3037922	0.1617348	0.45312985	0.3251601	0.2191199
L11l	L5mv	0.27282655	0.2261796	0.35292665	0.4133769	0.36577545	0.25615425	0.19889015	0.34978425	0.2084693	0.3466393	0.28663305	0.3524672	0.28610285	0.3594278	0.3798124	0.3283067	0.3113532	0.3371579	0.4218459	0.24221145	0.32825275	0.2820037	0.3766945	0.2347403	0.3846985	0.39500515	0.34891415	0.34411615	0.2558419	0.394549	0.3761194	0.33657875	0.3225698	0.31079915	0.3872808	0.257566	0.41577195	0.21640105	0.2801494	0.3034179	0.2683493	0.22855485	0.388035	0.42302695	0.28161415	0.40410645	0.2422049	0.2412666
L13l	L5mv	0.1855875	0.1871141	0.20661425	0.3163293	0.22351245	0.1873471	0.064396525	0.27246655	0.117121845	0.22444265	0.07171455	0.23246045	0.145456025	0.2727718	0.2406118	0.1601845	0.2117188	0.19649895	0.24345015	0.075910345	0.22097685	0.1922876	0.27566145	0.12682364	0.30384285	0.2627952	0.1202135	0.22276845	0.1585215	0.17264135	0.28684875	0.1964802	0.21285815	0.142044375	0.3126955	0.1763144	0.32933545	0.065854775	0.15867965	0.1587027	0.23772165	0.1586762	0.2386979	0.30137085	0.11431805	0.2985778	0.18188105	0.049416685
L1	L5mv	0.6405204	0.5938162	0.5702496	0.6051019	0.6621924	0.5638642	0.58992755	0.6713264	0.4669447	0.68235155	0.56119785	0.6770931	0.68421255	0.6521197	0.6944725	0.68549865	0.63552185	0.5303869	0.5117309	0.618275	0.7296746	0.6457821	0.53910255	0.59341155	0.71730935	0.6511455	0.71240075	0.6575875	0.6746549	0.6700451	0.68840825	0.6828845	0.6053284	0.70258405	0.7017097	0.61954835	0.60817235	0.5432497	0.6655685	0.68365095	0.6181735	0.73014855	0.5818383	0.6886395	0.6428288	0.7101833	0.5868463	0.6528356
L23c	L5mv	0.9230826	0.9180245	0.93058605	0.9294318	0.9310269	0.92342135	0.9354374	0.9411236	0.916986	0.9280312	0.91592285	0.9231195	0.924424	0.94639395	0.9277951	0.931582	0.93203285	0.90113815	0.9210731	0.9266063	0.9245682	0.9195662	0.9223614	0.9189868	0.9225196	0.889401	0.9169174	0.92386145	0.93595765	0.92738155	0.936484	0.9224339	0.9265394	0.92292455	0.9104004	0.926827	0.93777825	0.92218805	0.92488355	0.9245292	0.93295115	0.92364065	0.91692215	0.93468975	0.92867955	0.9103123	0.93890675	0.94125515
L23d	L5mv	0.70822285	0.6918217	0.574305	0.7349405	0.83036435	0.8009567	0.7644146	0.68881565	0.5477969	0.7245992	0.6481983	0.6214386	0.7017778	0.71816055	0.7648505	0.67753925	0.74230625	0.6029738	0.56833145	0.70909035	0.62729915	0.7095997	0.7860805	0.7423734	0.7022628	0.55494075	0.6089677	0.6585875	0.7550323	0.72745075	0.64776745	0.5964561	0.7009332	0.60494375	0.70668365	0.7152319	0.79730475	0.66854	0.66002755	0.7585235	0.55242965	0.5237043	0.7019467	0.78840015	0.6107389	0.71389705	0.7838356	0.5805409
L24dd	L5mv	0.8962749	0.8963986	0.89265405	0.8936894	0.90305855	0.8959808	0.8284016	0.8972129	0.8894007	0.90374575	0.87487175	0.8936234	0.91451735	0.90462725	0.86842155	0.91558935	0.86583585	0.89231	0.91007975	0.8973562	0.8929914	0.9104569	0.90938965	0.8963527	0.9022162	0.9030921	0.89860395	0.9049185	0.89083715	0.8793678	0.8960613	0.9134866	0.8742157	0.8983399	0.90866505	0.8956776	0.89572795	0.90155785	0.8900719	0.89167925	0.900477	0.899991	0.8960876	0.86420535	0.90171545	0.9119407	0.9021875	0.8883295
L24dv	L5mv	0.6890305	0.81811235	0.8157022	0.75480535	0.76460885	0.82173145	0.6680068	0.7801566	0.79481385	0.763743	0.7605	0.7016721	0.7461052	0.727603	0.7400103	0.7535604	0.7748846	0.80994885	0.77309435	0.7755346	0.7012785	0.8375104	0.75089865	0.7417202	0.8239202	0.7907236	0.7850053	0.7824149	0.78764405	0.8102048	0.8379263	0.78899585	0.7540083	0.74761875	0.69279005	0.80827585	0.8067922	0.79247705	0.81806805	0.81835545	0.77218585	0.81213895	0.8062828	0.69031235	0.7549385	0.81931535	0.7477844	0.74815765
L25	L5mv	0.2245609	0.39158735	0.169603115	0.3885084	0.4677905	0.41470155	0.13743116	0.3315203	0.1917497	0.32633315	0.24074395	0.43108045	0.5055108	0.4036747	0.39518315	0.38469025	0.4090839	0.33276445	0.30722	0.4362946	0.2112571	0.21938065	0.6427014	0.3251571	0.42560335	0.274292	0.1572486	0.174834	0.2519201	0.5189037	0.1890191	0.3245277	0.38939165	0.3973264	0.3651762	0.35486115	0.45728895	0.34523915	0.3275051	0.3348833	0.39681695	0.4146246	0.31977775	0.4858624	0.206528	0.3637102	0.48027245	0.12498875
L2	L5mv	0.7332304	0.63537095	0.7646725	0.72265505	0.685766	0.6660572	0.5437749	0.7121831	0.3764336	0.79494945	0.68830565	0.7601536	0.7793892	0.68236235	0.7681179	0.66461015	0.80971505	0.57863925	0.5245821	0.69219525	0.62884505	0.66279925	0.5873154	0.79183415	0.54568425	0.5988801	0.714415	0.6813349	0.75885985	0.79250775	0.75025535	0.62712495	0.76488375	0.70284525	0.7936362	0.81654465	0.7098664	0.71163555	0.73167775	0.7774672	0.641422	0.8190394	0.8169889	0.78163045	0.6545212	0.76904215	0.7516704	0.6988424
L31a	L5mv	0.72103865	0.65283565	0.6335768	0.6928406	0.7612936	0.73965525	0.66821255	0.6563551	0.45362135	0.58658305	0.63840815	0.67479445	0.657165	0.6849067	0.6726903	0.6552565	0.75545035	0.52728245	0.55675365	0.60801065	0.63239095	0.65930845	0.7189918	0.6072948	0.6777389	0.5824926	0.6001417	0.57564475	0.6445415	0.6853681	0.5150515	0.68435725	0.7243926	0.63189955	0.6420089	0.69778945	0.7004897	0.64056575	0.65259085	0.7050073	0.62840185	0.61882875	0.64483025	0.64029015	0.650582	0.69007325	0.7585546	0.6396344
L31pd	L5mv	0.52939055	0.5704479	0.46742955	0.60849375	0.72970455	0.60754795	0.5807902	0.56947755	0.5171452	0.65053425	0.74608485	0.6674298	0.5458965	0.6224875	0.56453335	0.62155015	0.7485143	0.58392415	0.53859735	0.6758691	0.43504105	0.60585515	0.60540635	0.5958869	0.51337465	0.5379148	0.61287015	0.6379474	0.6210471	0.6051468	0.43008285	0.615875	0.6472307	0.7069832	0.65425995	0.6535439	0.62181065	0.5784691	0.61106245	0.60749365	0.5302631	0.66295475	0.7215168	0.514824	0.5104426	0.63394665	0.6884989	0.40526625
L31pv	L5mv	0.62647815	0.4484338	0.52163565	0.55359	0.6585295	0.657369	0.48115075	0.5945031	0.42129195	0.5561156	0.5951418	0.5852853	0.54896385	0.6210561	0.5799392	0.47886025	0.6742699	0.55581745	0.439991	0.60092135	0.52192405	0.54184965	0.63780835	0.55759335	0.52489065	0.5466387	0.4168199	0.5694575	0.54023715	0.60266735	0.39147295	0.57234285	0.5666676	0.55875725	0.5329237	0.60972655	0.59308445	0.5442105	0.50949995	0.5972262	0.3983753	0.20319325	0.602357	0.49952575	0.4291941	0.63241245	0.7201428	0.25898035
L33pr	L5mv	0.60298115	0.53414725	0.4567615	0.63639835	0.63422665	0.67221095	0.593943	0.59293755	0.5083926	0.63550375	0.5186846	0.6019365	0.6097663	0.6011933	0.66538745	0.4968824	0.5490092	0.4994251	0.44590615	0.6075341	0.40868975	0.57621295	0.7186275	0.53590925	0.60876925	0.5182986	0.45146745	0.5211343	0.68675535	0.62928345	0.38918375	0.38987185	0.4960772	0.60634385	0.5273157	0.5292498	0.6365427	0.50023605	0.5074189	0.5852724	0.5413387	0.4914534	0.5775885	0.70222955	0.46206185	0.60327325	0.59787085	0.3538758
L3a	L5mv	0.7425304	0.5530431	0.6563228	0.6516481	0.5846514	0.5215692	0.50426005	0.7125473	0.46893985	0.7594933	0.59818155	0.697258	0.66242585	0.7696159	0.6586069	0.7629016	0.60936145	0.48755115	0.61541415	0.7841643	0.74523825	0.72550435	0.55172865	0.56806745	0.6536452	0.6608838	0.6869834	0.6823022	0.7921035	0.71548225	0.6349263	0.5683004	0.6000424	0.71336995	0.7070521	0.70450925	0.64656455	0.52692855	0.60587	0.63320295	0.50304625	0.65938515	0.5115986	0.6571638	0.5423823	0.5756133	0.60913635	0.71439
L3b	L5mv	0.66232265	0.55413685	0.651044	0.6745979	0.6630266	0.55323175	0.5901646	0.6465484	0.4615978	0.70080195	0.58710665	0.68149255	0.6808156	0.69964835	0.66978105	0.72554775	0.58354905	0.49807695	0.5204546	0.65818655	0.7521913	0.6955193	0.5300314	0.6102891	0.70579555	0.64850775	0.63859445	0.66433185	0.7310493	0.6698409	0.66525885	0.5874223	0.5797954	0.6933429	0.6817784	0.63252535	0.57563455	0.6043349	0.5907935	0.6586992	0.56884665	0.7071124	0.5118639	0.68322815	0.5944739	0.6210125	0.57357755	0.69716615
L43	L5mv	0.44097525	0.28982245	0.3495568	0.35656015	0.4253168	0.4305136	0.32679245	0.36090405	0.18446885	0.4695494	0.3285077	0.355352	0.4153179	0.396821	0.3730699	0.4399419	0.4315929	0.3429364	0.46528265	0.46155995	0.3704625	0.36863165	0.2741623	0.35241645	0.35764845	0.4661918	0.40411475	0.44186965	0.33418585	0.42031045	0.4307074	0.2676182	0.4280707	0.40668165	0.46427865	0.46710225	0.3767594	0.41641135	0.3954257	0.369042	0.37859195	0.25359715	0.4611828	0.4773882	0.4548871	0.53870825	0.35476045	0.32609045
L44	L5mv	0.35823945	0.3650141	0.453005	0.493195	0.49586225	0.5133325	0.35446335	0.34292865	0.3182013	0.56834865	0.4367693	0.37794335	0.37510885	0.4075555	0.4228528	0.4690087	0.43850235	0.49898	0.4772873	0.45859735	0.4075697	0.33242215	0.3450751	0.3700562	0.4690036	0.4387258	0.384059	0.4384104	0.4119165	0.45734015	0.51323505	0.3525943	0.5085506	0.4197152	0.45544275	0.41496855	0.5147498	0.42557535	0.50405695	0.3676497	0.3912115	0.2966182	0.47073925	0.43796885	0.4609458	0.52232605	0.4230483	0.36043795
L45	L5mv	0.4775731	0.3760587	0.4564028	0.46825535	0.4891261	0.48104005	0.392849	0.40456445	0.2589926	0.47893835	0.42228735	0.41661755	0.3943814	0.36474455	0.44187555	0.4912669	0.4744344	0.478584	0.48258735	0.4846299	0.43058565	0.39316855	0.4252246	0.3764621	0.4579248	0.4316262	0.37946695	0.4309564	0.37591	0.4845995	0.52599345	0.40885745	0.4308845	0.46006505	0.51679275	0.4203745	0.4462795	0.3644446	0.47771125	0.42542265	0.41933115	0.33481865	0.47749525	0.43184485	0.46397455	0.5019627	0.39762465	0.4156596
L46	L5mv	0.3376771	0.2653493	0.25593615	0.48198935	0.4085532	0.44662075	0.1630793	0.25352695	0.22684505	0.4296698	0.31283645	0.28006855	0.290186	0.2328355	0.35958035	0.4829705	0.29930905	0.4348399	0.56575205	0.2726181	0.31271625	0.1972694	0.23114505	0.3529764	0.3999168	0.41143865	0.20528345	0.470583	0.39511065	0.37554015	0.4855074	0.38935885	0.3870099	0.4419268	0.3297293	0.3962722	0.3533786	0.45364215	0.46707565	0.3770881	0.36976145	0.167474	0.39254195	0.38427345	0.35108365	0.496597	0.29811085	0.3035912
L47l	L5mv	0.41217015	0.3059316	0.36814995	0.413935	0.4174752	0.37568645	0.30069345	0.39334785	0.2552487	0.4118427	0.2404384	0.4180943	0.38535115	0.3698143	0.4076981	0.45895655	0.4250142	0.329204	0.39398995	0.43490195	0.41577565	0.3391741	0.34649195	0.36634185	0.3568525	0.4215178	0.3265339	0.3644963	0.28341795	0.4229258	0.42783545	0.34727695	0.3797601	0.4320094	0.47473305	0.3291467	0.3654203	0.28854895	0.33127005	0.3600548	0.3607509	0.2913842	0.4203749	0.35070085	0.40519785	0.4662007	0.3821437	0.33300195
L47m	L5mv	0.22866205	0.24097575	0.1859467	0.30100695	0.2033943	0.23503345	0.087585945	0.244531	0.16917965	0.2926313	0.07735595	0.2957886	0.2254602	0.3169074	0.32330575	0.27320725	0.2780132	0.172582315	0.31266885	0.2085101	0.29100105	0.21109165	0.20844605	0.18720055	0.21555715	0.3641337	0.1854481	0.2815703	0.2123223	0.28722965	0.1681022	0.18341917	0.29235065	0.2955657	0.3400312	0.17090005	0.2794143	0.15965785	0.119449815	0.14401075	0.2974313	0.18448877	0.29369535	0.25020275	0.26469145	0.3474936	0.1861727	0.12692795
L47s	L5mv	0.2344236	0.2516888	0.238002	0.30750125	0.28913765	0.24593265	0.130709595	0.32683405	0.11465712	0.31829755	0.0965765	0.2693208	0.23459	0.31200965	0.30364495	0.2331291	0.29200365	0.2681586	0.277302	0.26697605	0.2537608	0.16176995	0.2804456	0.1162368	0.25898475	0.3568272	0.1480365	0.20641545	0.1653604	0.2490547	0.2469722	0.19052895	0.27421555	0.25465135	0.311614	0.2094394	0.30446235	0.15670695	0.15890695	0.1859627	0.3375423	0.18846565	0.2837689	0.2489353	0.2733388	0.36700165	0.143276045	0.20887955
L4	L5mv	0.81640075	0.75008165	0.77994315	0.7794184	0.7745862	0.7875783	0.58948245	0.7627519	0.68404235	0.7803745	0.78568365	0.80360145	0.7836173	0.80487985	0.73134025	0.8201888	0.7498763	0.68610865	0.7226631	0.81301145	0.8006505	0.80615505	0.791494	0.7654298	0.77686205	0.8094112	0.7969732	0.8172114	0.75539565	0.7578941	0.7511877	0.7238422	0.7419785	0.7791036	0.8242627	0.8042223	0.7456046	0.79558075	0.7429836	0.77736185	0.71889075	0.7773665	0.7308276	0.76634705	0.76870095	0.77849725	0.80391105	0.75190765
L52	L5mv	0.55495505	0.3851833	0.52953815	0.55530125	0.55211525	0.46544955	0.4612701	0.5517283	0.41123495	0.5321717	0.5065418	0.5074918	0.49401175	0.57795375	0.48933565	0.4801524	0.4573058	0.47720085	0.5499136	0.50519055	0.5531073	0.36186995	0.4343195	0.4742349	0.5788484	0.60360285	0.4997642	0.57207645	0.53241945	0.50448625	0.5451262	0.55860365	0.55707315	0.58699025	0.66008985	0.522046	0.5614871	0.4499586	0.50811045	0.55028735	0.5603247	0.38828865	0.57733435	0.61452265	0.6110565	0.61017955	0.47845845	0.48229515
L55b	L5mv	0.44913705	0.2550752	0.34734445	0.37846525	0.44114615	0.4121659	0.2474267	0.3802696	0.21219045	0.37822525	0.3593947	0.26340935	0.3949023	0.39730085	0.30984935	0.39724585	0.3380676	0.3732037	0.39400035	0.2695981	0.32665995	0.32076035	0.33293615	0.39920505	0.42794985	0.4259799	0.27005345	0.3203201	0.3874143	0.3952482	0.4067804	0.23383445	0.46622605	0.3909776	0.3706518	0.50068555	0.2924497	0.419657	0.3119289	0.33626575	0.16714935	0.21898585	0.4832274	0.45010395	0.43171025	0.38045395	0.33928265	0.3258007
L5L	L5mv	0.9168201	0.87310335	0.91449495	0.90408335	0.87798825	0.8907509	0.89227205	0.90355395	0.892565	0.9106574	0.8875041	0.90055005	0.91072715	0.92530145	0.9257169	0.8952509	0.91249655	0.88806495	0.84755985	0.90538545	0.91958675	0.90699895	0.86613505	0.90089775	0.92383795	0.90566085	0.9146711	0.8858317	0.91250635	0.9112153	0.9076838	0.9106297	0.8898369	0.90066705	0.92107965	0.925649	0.87951255	0.892102	0.9196931	0.9143642	0.90043895	0.9304757	0.88058725	0.8965634	0.9147039	0.89721	0.90155995	0.8981857
L5m	L5mv	0.89109955	0.89768195	0.8865462	0.8769257	0.8814151	0.8848138	0.88852345	0.9155472	0.88860345	0.85675705	0.89112195	0.9154962	0.8853972	0.91102035	0.88820915	0.88129315	0.87688945	0.8832384	0.89874335	0.9026373	0.90447955	0.9169016	0.90020435	0.85947845	0.90586745	0.880609	0.8886955	0.91262325	0.9245233	0.9074742	0.90150165	0.89425455	0.88564095	0.8922269	0.9186583	0.90134505	0.9146579	0.89987955	0.8537745	0.8713097	0.86747395	0.8935272	0.91386585	0.8543711	0.9006597	0.88245345	0.8925743	0.9028777
L10d	L6a	0.37628515	0.36254095	0.38878215	0.4284337	0.44518525	0.398741	0.4393749	0.3749934	0.487926	0.33214125	0.44735815	0.4853647	0.3705361	0.42973655	0.41650375	0.4039891	0.37915665	0.37667855	0.3872855	0.3496135	0.38023185	0.3917669	0.45041275	0.4352523	0.40820335	0.40940035	0.401325	0.39352305	0.3261426	0.4337696	0.37482905	0.4096721	0.34514265	0.4085073	0.39649	0.4220406	0.45405555	0.275389	0.36883825	0.36704575	0.4038979	0.41747985	0.4213328	0.4016237	0.2579658	0.4247114	0.37250025	0.40028685
L10pp	L6a	0.25808515	0.3202766	0.3743695	0.4168497	0.4328383	0.34378045	0.29406325	0.4616644	0.45934655	0.28834005	0.34018855	0.46471405	0.3507071	0.4481104	0.30278115	0.32253945	0.3527657	0.3011504	0.329407	0.29194125	0.32751675	0.3899722	0.4329577	0.3941698	0.4309932	0.361654	0.35568935	0.33032005	0.2351196	0.359626	0.2875551	0.33592345	0.3756008	0.35298235	0.41291115	0.3723163	0.43362625	0.2608711	0.2924937	0.33256115	0.4126567	0.40023555	0.3342417	0.3801774	0.1788943	0.40076855	0.29824115	0.35176635
L10r	L6a	0.21778055	0.17331065	0.18644635	0.2616716	0.2844435	0.24870325	0.17191795	0.2330501	0.36019405	0.19890975	0.21411515	0.3451539	0.1576873	0.26916145	0.21068365	0.2677596	0.30547665	0.31221835	0.12198282	0.246102	0.107340835	0.1470735	0.3542086	0.12304475	0.27529485	0.3188849	0.1675414	0.2112105	0.0678619	0.25834405	0.19919155	0.1995119	0.25736285	0.2674831	0.270275	0.16118735	0.23344065	0.04170524	0.2583841	0.1353467	0.28787375	0.27744285	0.25243915	0.20801395	0.1442666	0.25003305	0.29363285	0.1483945
L10v	L6a	0.156166595	0.2343259	0.2421614	0.32802675	0.3354151	0.2720537	0.19572935	0.2807635	0.37699055	0.18787885	0.2378587	0.35594415	0.2310009	0.3807933	0.2365551	0.2647122	0.3045442	0.3134273	0.2519561	0.21237245	0.15917925	0.2386588	0.3618942	0.2939738	0.327673	0.2938682	0.2754199	0.1936427	0.17237565	0.21640315	0.2308414	0.2802701	0.2930576	0.25200495	0.2264137	0.20577535	0.3986765	0.1371244	0.2215735	0.2747081	0.25445085	0.3038324	0.3331839	0.31413185	0.0551286	0.3606955	0.27540965	0.25774595
L11l	L6a	0.29350165	0.3454556	0.46815475	0.4624875	0.41020145	0.3232802	0.28106865	0.4414614	0.41638805	0.32872925	0.41340295	0.5364185	0.34070755	0.4085466	0.38657615	0.38815505	0.35016585	0.298092	0.39589465	0.33075665	0.33853005	0.42682485	0.4359581	0.3307322	0.47228875	0.36666215	0.4244189	0.3697775	0.3285534	0.4211626	0.3695852	0.34549565	0.350064	0.4179727	0.44856625	0.3614634	0.4546193	0.29678155	0.31787865	0.3665375	0.36954865	0.43242325	0.39320985	0.4486494	0.29621205	0.3101114	0.3086044	0.32857765
L13l	L6a	0.15593325	0.22989935	0.2809875	0.36959095	0.203155	0.2175124	0.10705785	0.3875397	0.3063667	0.1610235	0.20329335	0.43985545	0.2379862	0.30641665	0.2561882	0.2382589	0.2665326	0.105217	0.2497139	0.1303957	0.2196722	0.30589315	0.33087515	0.16117785	0.39453535	0.26326115	0.20285115	0.2061051	0.19860835	0.2044296	0.2589845	0.1914286	0.23076865	0.28915195	0.3499914	0.22223175	0.2392722	0.18299415	0.2387654	0.2073384	0.29522135	0.3522995	0.2427905	0.3285248	0.094515155	0.2247083	0.16489265	0.17133045
L1	L6a	0.55066135	0.54744525	0.603758	0.63643015	0.55699195	0.559699	0.50301255	0.5975171	0.54444925	0.65513085	0.5764764	0.63741385	0.62839985	0.5604218	0.58793975	0.6084735	0.57903975	0.62643965	0.53944625	0.62823385	0.60554505	0.633163	0.5865995	0.55498305	0.58109385	0.5138488	0.495256	0.54640205	0.63642305	0.6193336	0.60205355	0.66662625	0.57013795	0.6474849	0.61766215	0.60956995	0.46767795	0.5682693	0.5807796	0.57274655	0.54559105	0.57728935	0.6535884	0.52538985	0.5870244	0.5659142	0.60549985	0.58548445
L23c	L6a	0.4411246	0.24584125	0.37491775	0.37737055	0.4435965	0.4426591	0.39560165	0.3724298	0.34290895	0.38600555	0.4004228	0.3175269	0.3203743	0.4944514	0.4127526	0.42217425	0.50193425	0.3324579	0.32486895	0.36975325	0.325733	0.34018085	0.30716955	0.4070861	0.3885661	0.48108215	0.4802451	0.52148915	0.4808417	0.47638345	0.40252875	0.35908385	0.4062727	0.3606311	0.4066699	0.48098945	0.5152949	0.4856991	0.4954959	0.3223981	0.38414625	0.2959608	0.45197065	0.3994988	0.52887175	0.4444877	0.47098055	0.26812965
L23d	L6a	0.24531385	0.06987455	0.08743402	0.2564711	0.21280235	0.2819862	0.1534651	0.13100355	0.157252895	0.177584	0.1277478	0	0.23643875	0.2063354	0.22118415	0.2707186	0.2872122	0.2011511	0	0.133780435	0.07503993	0.105180575	0.14190765	0.22424015	0.06106915	0.22011825	0.07887721	0.2066571	0.2859822	0.2598539	0.25437055	0.203478	0.1697991	0.090223815	0.2347741	0.153811835	0.17690115	0.1877591	0.2486543	0.1580135	0.1577396	0.07970618	0.16644153	0.2258545	0.16469065	0.2322571	0.11704455	0.02697506
L24dd	L6a	0.4655005	0.41256065	0.38860445	0.4106837	0.6742313	0.50725445	0.4526231	0.46713895	0.48104285	0.43220355	0.48611705	0.48629885	0.42725645	0.6756695	0.461757	0.5631748	0.52792635	0.42636165	0.2461201	0.4093236	0.54385435	0.3796038	0.44391635	0.4909663	0.3867759	0.47990705	0.50207165	0.5312777	0.4283963	0.4283817	0.41830175	0.38604365	0.439116	0.47673795	0.5256399	0.3731848	0.34840755	0.53272875	0.4122336	0.41382255	0.4569913	0.34420855	0.67825125	0.46189885	0.44067285	0.44028565	0.4511933	0.3814842
L24dv	L6a	0.50180795	0.2944203	0.2895374	0.41677595	0.5796803	0.4848185	0.4057296	0.48963595	0.43669615	0.41835615	0.4111998	0.48379945	0.34715005	0.618927	0.3085058	0.45572845	0.47214375	0.37249615	0.2394543	0.421034	0.36910805	0.42095425	0.4173047	0.32549465	0.41904225	0.4716714	0.54187895	0.5620174	0.3530478	0.43296755	0.42763535	0.3163347	0.51022595	0.37071175	0.4707475	0.3305311	0.48138735	0.4134771	0.45451245	0.36495865	0.40800165	0.40737325	0.60761015	0.51089635	0.4279241	0.46862705	0.4629083	0.32489425
L25	L6a	0.079948	0	0.065098705	0.21180715	0.108574505	0.11466071	0.0634833	0.09106558	0	0.04779953	0.1331243	0.05324935	0.131464925	0.2279036	0.115392295	0	0.06114975	0.110955665	0.049798785	0	0.037631115	0.065537885	0.07479768	0.07776096	0.21261	0	0.0612414	0.03742275	0.048345805	0.037828185	0	0.02349084	0.037987995	0	0.105108215	0.12518905	0.15814975	0	0.02717947	0	0.05378805	0.08951619	0.091874915	0.12486195	0.07122775	0.08281055	0.02681646	0.047841345
L2	L6a	0.593783	0.56391835	0.6290086	0.6470084	0.5860807	0.5839931	0.5233447	0.6606111	0.55784535	0.68304915	0.7372941	0.65036555	0.6234567	0.5739297	0.65842255	0.6381071	0.56909105	0.6939085	0.6200826	0.59134705	0.59251795	0.6380199	0.61219665	0.7185234	0.58115455	0.54258365	0.5458045	0.64010835	0.5984426	0.6842023	0.6081324	0.66592715	0.56063485	0.68141355	0.69390785	0.6559411	0.53358175	0.58763855	0.6283514	0.5779527	0.57741815	0.6052987	0.72894255	0.5168986	0.59174	0.5792237	0.70437095	0.6219993
L31a	L6a	0.24971565	0.142097365	0.170835	0.27251035	0.2450805	0.31922875	0.2139941	0.1657253	0.1170586	0.18122128	0.1751202	0.051323455	0.2902476	0.2348416	0.2491757	0.2748358	0.27765935	0.2124496	0.1284765	0.17346865	0.1235237	0.20991305	0.12902341	0.14815945	0.1258915	0.3078238	0.1618271	0.22113015	0.34626345	0.3037408	0.110463335	0.2608282	0.2361179	0.151873	0.3489017	0.2268993	0.24425765	0.16323215	0.2692816	0.2138747	0.2469251	0.14865365	0.3040199	0.25801205	0.25313705	0.28361275	0.215395295	0.102065345
L31pd	L6a	0.34386185	0.21718135	0.2397947	0.3998735	0.4149195	0.3996095	0.31998115	0.31391885	0.26887745	0.32701015	0.4140638	0.23976705	0.3325262	0.30072805	0.2852979	0.36905805	0.43499615	0.3501001	0.2850616	0.3772826	0.1997388	0.31511855	0.3007716	0.2891608	0.2476059	0.36499965	0.27666325	0.37258845	0.44183145	0.36337405	0.2655527	0.3152163	0.35361665	0.32955305	0.4183691	0.3602925	0.36268295	0.2863053	0.3394343	0.336987	0.22514565	0.29184965	0.38569385	0.31234005	0.2679656	0.3419872	0.35995255	0.33041405
L31pv	L6a	0.347505	0.14939625	0.2342875	0.34397555	0.39591235	0.3967557	0.2096099	0.2888474	0.2065693	0.2886354	0.29075855	0.1885828	0.33004835	0.27919855	0.28279945	0.30658925	0.3632144	0.25481355	0.2104617	0.3295612	0.080879235	0.3361923	0.2761113	0.2706683	0.1623318	0.35563165	0.2119118	0.3071316	0.34460765	0.30738095	0.18345515	0.25284085	0.2787151	0.29822375	0.3743197	0.28268335	0.31236285	0.2347251	0.26191645	0.20010055	0.17286995	0.1764684	0.30845775	0.2970806	0.24787415	0.27481795	0.3171443	0.2277506
L33pr	L6a	0.1117625	0.08759316	0.06564939	0.2377283	0.167445	0.32593845	0.2011536	0.083148025	0.171139185	0.1759331	0.13638318	0.1600123	0.1830184	0.16527405	0.213928	0.16196005	0.0946238	0.15481435	0.02734076	0.10008544	0.02374259	0.1855711	0.1231669	0.105600385	0.20965245	0.2209946	0.07107425	0.1680358	0.2263907	0.21675795	0.081117425	0.02349084	0.105274	0.1578611	0.1356422	0.076654475	0.131812915	0.024011925	0.16649925	0.13815165	0.13096148	0.142560235	0.2157794	0.2363885	0.2211059	0.30856005	0.15692065	0
L3a	L6a	0.6327947	0.60136025	0.7170494	0.7246668	0.6536053	0.6413761	0.658861	0.6882871	0.654775	0.69554295	0.6677299	0.70410515	0.63299555	0.64072385	0.6548824	0.67071805	0.6021857	0.6236801	0.6131465	0.6894316	0.59150905	0.7330087	0.6561308	0.6380947	0.651241	0.5864362	0.57580705	0.639327	0.6721047	0.66846295	0.64112875	0.6527275	0.5986632	0.7116588	0.6556647	0.6466075	0.5368909	0.6663765	0.6320914	0.6048289	0.651298	0.62273925	0.69330095	0.5639766	0.65322005	0.66736375	0.68340525	0.66171585
L3b	L6a	0.5991598	0.58519135	0.65855915	0.68448335	0.61155775	0.6223489	0.5844673	0.65284135	0.60732015	0.6981496	0.6360553	0.69599125	0.65846475	0.60134475	0.63218905	0.66419145	0.6475573	0.64508285	0.5862377	0.68487715	0.61380375	0.6574014	0.62186015	0.6044037	0.63318315	0.5564969	0.55262275	0.6006944	0.67460355	0.6639416	0.63556575	0.7076366	0.61564515	0.6944384	0.65235975	0.6370973	0.5041376	0.6058367	0.6363826	0.6133695	0.5716948	0.60008725	0.68640685	0.5656241	0.6403086	0.6250205	0.65490075	0.6317261
L43	L6a	0.59662125	0.5186407	0.569	0.5379606	0.6660723	0.6779495	0.7581758	0.5969533	0.64472515	0.6281117	0.61326995	0.6939452	0.60555715	0.66674585	0.5958898	0.72648855	0.4777698	0.53263445	0.61334805	0.6478707	0.72794395	0.6675525	0.60975765	0.57939755	0.63501455	0.69601145	0.68715615	0.68052165	0.5062372	0.64955085	0.5774545	0.49453965	0.61869985	0.6298534	0.68038795	0.68158475	0.7154131	0.58484095	0.6039053	0.49211105	0.79845805	0.67245675	0.6825653	0.5831326	0.6818768	0.6580264	0.57234455	0.39162585
L44	L6a	0.6329492	0.6697446	0.71299405	0.6422333	0.6045962	0.57708595	0.6938316	0.5935172	0.61284025	0.66128545	0.681872	0.67212	0.5942911	0.5997756	0.6570813	0.76535895	0.56049925	0.57066385	0.45981145	0.6595143	0.63852435	0.60224085	0.6710334	0.69441975	0.6080506	0.5926857	0.6067138	0.55864765	0.509529	0.6590861	0.58917495	0.6501698	0.75183305	0.60428965	0.74962425	0.6108668	0.68922985	0.5636593	0.7211399	0.62176155	0.63677795	0.61151585	0.585541	0.5723425	0.6009016	0.5803506	0.7405513	0.709695
L45	L6a	0.4605155	0.51391475	0.6242268	0.53632735	0.50696295	0.4516831	0.5775679	0.4747048	0.56524085	0.52577265	0.58715995	0.5499043	0.46852235	0.5006141	0.5191649	0.59408065	0.48316705	0.4401832	0.46510775	0.5359566	0.5446941	0.56001405	0.63918325	0.5391146	0.5457286	0.5045359	0.49827875	0.4955109	0.45846565	0.59870145	0.49185975	0.5691181	0.56209605	0.5474553	0.6394388	0.5589201	0.5831839	0.42866905	0.5352226	0.4861424	0.56553895	0.4874924	0.51277545	0.5122153	0.54999225	0.50736125	0.56789365	0.5797768
L46	L6a	0.47903915	0.56320855	0.53765515	0.59136075	0.6395254	0.55600965	0.66625425	0.41004175	0.6367348	0.6889013	0.54941805	0.49806705	0.573366	0.5113699	0.6523897	0.5764893	0.68362455	0.6911078	0.56740455	0.6393931	0.66473585	0.45863805	0.63747615	0.6011661	0.64476375	0.62022645	0.56104005	0.5594727	0.41618025	0.62690985	0.58425465	0.56843315	0.62418035	0.6598332	0.5922164	0.7276947	0.68222015	0.6067859	0.6725381	0.6320978	0.79664385	0.59440905	0.54817955	0.4999242	0.51778165	0.600446	0.57308135	0.614055
L47l	L6a	0.3813763	0.43182255	0.46466825	0.4748553	0.47269935	0.39871945	0.42613095	0.4378672	0.52903455	0.3713927	0.4139725	0.51055985	0.4250239	0.43438	0.4813463	0.53547065	0.4117721	0.34399715	0.39256545	0.4656079	0.497672	0.4747969	0.51370655	0.47218135	0.4553021	0.4163859	0.3811525	0.4156884	0.3812807	0.52198755	0.37167375	0.44380065	0.4434583	0.4536523	0.50510125	0.4454714	0.4742353	0.3517277	0.38556785	0.3892869	0.4730408	0.43556165	0.44099675	0.3610374	0.4623833	0.4444972	0.3917885	0.4314832
L47m	L6a	0.24118125	0.3147325	0.30800985	0.37477815	0.25620095	0.26902445	0.18138315	0.3259008	0.4167126	0.2585233	0.1996187	0.4629623	0.2789205	0.3312471	0.3254426	0.3708536	0.3194075	0.1632119	0.23365155	0.2696982	0.39053	0.32698665	0.36298305	0.2758273	0.3132117	0.33298685	0.29419995	0.33842715	0.302876	0.3897893	0.202758	0.2692796	0.3166449	0.36164895	0.38983525	0.30462655	0.33098225	0.22484365	0.2056727	0.27183495	0.39292145	0.3936152	0.3191005	0.27202835	0.2928411	0.33787325	0.173487795	0.26498895
L47s	L6a	0.21159015	0.3379946	0.3302866	0.34050625	0.33033265	0.26649205	0.3051937	0.41777915	0.38724365	0.28456015	0.1685222	0.46847335	0.27716745	0.3498227	0.3355817	0.34200445	0.27183825	0.2798502	0.30667475	0.3164277	0.41040755	0.3384742	0.43335575	0.21288885	0.4003869	0.34559025	0.25061265	0.242678	0.24566125	0.3529301	0.2524114	0.2856262	0.3146178	0.34308795	0.4052653	0.3220169	0.32126005	0.19213055	0.24188815	0.2636777	0.39589095	0.38242115	0.30546225	0.24094665	0.31594265	0.35055535	0.1989425	0.29799655
L4	L6a	0.7768302	0.7329626	0.82022445	0.81593295	0.80319965	0.7794378	0.784397	0.7814871	0.8561454	0.79245035	0.78633075	0.79371325	0.7717547	0.76734065	0.80918205	0.8030059	0.7339411	0.760149	0.72787825	0.8220334	0.77957825	0.82228	0.80686745	0.81058215	0.76421395	0.7739519	0.72124265	0.81208765	0.79651335	0.8046688	0.66921255	0.75014015	0.74879595	0.8112041	0.74714495	0.81439665	0.7496109	0.75455995	0.69405125	0.7496448	0.7467451	0.7727241	0.79819165	0.7274193	0.742796	0.7522621	0.80623625	0.74954155
L52	L6a	0.3909827	0.4458554	0.5101403	0.53430495	0.49090705	0.3753181	0.53562905	0.48507365	0.4599665	0.47694385	0.4810791	0.49591285	0.48460195	0.44213615	0.4975563	0.46030245	0.3858456	0.4334577	0.48595305	0.4355851	0.48073335	0.55172085	0.4876795	0.5117614	0.4940952	0.28821115	0.4114527	0.5023541	0.43035215	0.47184885	0.4977506	0.5003148	0.48760525	0.5046189	0.5176124	0.4803786	0.4448823	0.4390111	0.44379085	0.5073355	0.5021468	0.48716195	0.4580178	0.348379	0.3949767	0.46135465	0.49417885	0.5323757
L55b	L6a	0.75758245	0.68934595	0.7282714	0.7432791	0.801773	0.7870683	0.6933269	0.811068	0.79398	0.75480135	0.7708701	0.78702635	0.7622693	0.6834065	0.79813255	0.78755675	0.7924859	0.80507245	0.8362172	0.7241361	0.8216036	0.80975995	0.77074535	0.82387705	0.72957825	0.7637552	0.7108882	0.8073038	0.82364985	0.6615147	0.6938223	0.6898247	0.78841685	0.81204865	0.743494	0.816551	0.75119345	0.83355465	0.7044335	0.71944155	0.65000345	0.66950105	0.84203895	0.82615685	0.76768465	0.7939928	0.80648975	0.79900035
L5L	L6a	0.4861398	0.4074383	0.4913383	0.61158585	0.5246405	0.4672261	0.3684836	0.482407	0.4135223	0.56753875	0.5171918	0.49435755	0.4392889	0.4809052	0.39690205	0.5345394	0.45324685	0.541326	0.559846	0.3744074	0.424121	0.51643345	0.47294075	0.6071548	0.48839435	0.490308	0.5873606	0.55781015	0.4726168	0.496815	0.4487826	0.5711622	0.56016285	0.5785898	0.54579755	0.53610325	0.518331	0.4660037	0.5834751	0.34021355	0.4941834	0.4799268	0.6186882	0.40361455	0.5749429	0.4366451	0.51393245	0.54921235
L5m	L6a	0.37256515	0.30278355	0.4144698	0.4467696	0.40617165	0.44437635	0.40817695	0.27849765	0.4152087	0.3851468	0.41320135	0.2767294	0.2833991	0.3284192	0.39820745	0.50746855	0.30341685	0.4201441	0.3133083	0.26749055	0.2904567	0.46975715	0.32861465	0.44102485	0.35181685	0.3841582	0.35984235	0.47468565	0.3078227	0.3789382	0.27817475	0.3905884	0.4188972	0.3501008	0.3868913	0.35239785	0.41353445	0.33678305	0.494074	0.2773506	0.4142733	0.25839715	0.5474509	0.33922135	0.43714725	0.363985	0.3881092	0.396936
L5mv	L6a	0.4885128	0.34015185	0.43893425	0.5632832	0.52439435	0.4574245	0.3144963	0.4318799	0.3046551	0.55742415	0.53031065	0.4697753	0.36642245	0.46427365	0.4337663	0.4964489	0.48175195	0.377239	0.44434825	0.3684116	0.35527085	0.43115485	0.36693745	0.58028495	0.4517188	0.5293274	0.6119738	0.5981102	0.49010215	0.52323245	0.40100585	0.47779475	0.53906335	0.4403753	0.4895568	0.59265725	0.565181	0.48060385	0.5501779	0.31650365	0.3922817	0.39908185	0.64601985	0.4174115	0.5673255	0.42273775	0.45048235	0.37909145
L10d	L6d	0.3029512	0.3648577	0.3067363	0.46133105	0.420946	0.36384385	0.31290205	0.3090364	0.3656801	0.29360415	0.40529305	0.3827427	0.39574825	0.41108605	0.4296006	0.3990587	0.31716725	0.3830605	0.41997385	0.26246525	0.396289	0.3166591	0.40243405	0.31784725	0.3709987	0.34482065	0.4053956	0.33601725	0.30484255	0.38384695	0.3665544	0.34703855	0.3223471	0.3465123	0.31655475	0.3754605	0.4105157	0.24663475	0.33124335	0.4112997	0.3951216	0.368313	0.3244917	0.4404676	0.2686154	0.49413565	0.35693275	0.3732018
L10pp	L6d	0.1203629	0.2946571	0.2867345	0.4241521	0.41001325	0.3161254	0.238944	0.35707365	0.41404335	0.2867146	0.2983467	0.3982063	0.37685815	0.4234811	0.31549955	0.3255276	0.26916825	0.28961755	0.3733301	0.2171359	0.36115605	0.31275885	0.4382899	0.2746388	0.39209055	0.3030608	0.3669342	0.3020441	0.15116409	0.318931	0.2916738	0.28729035	0.3670656	0.25246475	0.2856567	0.31041655	0.4119049	0.2174676	0.24095675	0.3350919	0.38550575	0.3421077	0.2599696	0.4031812	0.1453843	0.4964916	0.30088805	0.30773935
L10r	L6d	0.124397	0.17270755	0.14474533	0.27611875	0.28092785	0.20451295	0.02589321	0.13294975	0.318644	0.13400611	0.12142005	0.2406518	0.140488415	0.21728405	0.1853959	0.27028385	0.21999735	0.2344183	0.15040747	0.1732709	0.076461445	0.041957695	0.31523215	0.06040885	0.249518	0.2695607	0.13296769	0.119697725	0.0405268	0.20695485	0.15908085	0.138163535	0.20464665	0.14294304	0.154945915	0.110739585	0.18580945	0	0.19216085	0.1229098	0.263122	0.23054655	0.1019931	0.2174971	0.11748795	0.3155653	0.2573236	0.05161245
L10v	L6d	0.10670462	0.2096585	0.1387822	0.3359711	0.315848	0.2353133	0.07269145	0.19052645	0.32504435	0.150477735	0.1916023	0.2813076	0.22174035	0.34799935	0.2329198	0.25726115	0.2066446	0.24948565	0.29848835	0.09759005	0.18440775	0.12511575	0.34954205	0.19673735	0.2893615	0.25492065	0.2873283	0.142094675	0.129163805	0.18377205	0.18024825	0.2354558	0.26742625	0.1642429	0.130670155	0.1606557	0.3761775	0.08608168	0.17676345	0.28154445	0.2035777	0.2467582	0.207282	0.323009	0.0504366	0.43776085	0.25651065	0.1984298
L11l	L6d	0.18401635	0.3459308	0.402678	0.48341185	0.39529365	0.26366205	0.20266545	0.35400065	0.38862225	0.31117135	0.37625575	0.46896115	0.3674645	0.4010926	0.420961	0.40579615	0.2636684	0.29521955	0.40987705	0.2317553	0.3703931	0.3368329	0.452699	0.2049493	0.44693545	0.32052835	0.4537103	0.3406037	0.3234664	0.37623735	0.37240215	0.3017415	0.34332635	0.3517095	0.3659199	0.3135085	0.4684352	0.2741162	0.26518805	0.38468455	0.3514838	0.3913389	0.3387811	0.4851659	0.29164265	0.4161264	0.32044165	0.28509085
L13l	L6d	0.059457	0.21993255	0.2231367	0.3888505	0.1803666	0.14938625	0	0.2809633	0.24539085	0.18470175	0.12827655	0.37868315	0.23432455	0.3121248	0.2634382	0.2207167	0.14984265	0.163763455	0.30246515	0.05126395	0.2464556	0.17867999	0.3207841	0.04123544	0.37114165	0.1904354	0.20495225	0.22227885	0.2138282	0.1243548	0.22761805	0.1610408	0.2216324	0.1963445	0.2517792	0.120421185	0.24760105	0.02544007	0.19152815	0.20923895	0.250723	0.279245	0.19772215	0.3519343	0.089823155	0.3017318	0.15932048	0.04090189
L1	L6d	0.61584575	0.63819585	0.6458163	0.62786845	0.6496074	0.6040275	0.5850028	0.63357005	0.6249091	0.6913114	0.6289932	0.68247295	0.6364251	0.6687604	0.6397835	0.6709997	0.66599825	0.66591585	0.667983	0.58130815	0.6666553	0.6439123	0.63627065	0.56078665	0.64348465	0.6230339	0.5876387	0.58314975	0.6477995	0.5974399	0.66017425	0.67315125	0.6454801	0.6405765	0.63955505	0.60059325	0.6105851	0.6726385	0.628578	0.59538925	0.6656205	0.6321877	0.63257365	0.69543925	0.67401385	0.6677628	0.6058204	0.6310882
L23c	L6d	0.48920545	0.25490375	0.35434295	0.3083537	0.43741085	0.38370755	0.3227648	0.34556995	0.2454597	0.3614731	0.3804824	0.3180357	0.3756253	0.51214675	0.4518762	0.3755187	0.55953175	0.3021257	0.32049135	0.3293493	0.3280482	0.24086355	0.36656935	0.35125245	0.35789005	0.49826715	0.35245965	0.3190961	0.4441034	0.4573833	0.40278245	0.34158665	0.34557725	0.3838516	0.3907598	0.33009985	0.3576886	0.37146805	0.44298185	0.3237225	0.4252167	0.34913275	0.38783795	0.4369233	0.43463625	0.4812659	0.35984185	0.3016189
L23d	L6d	0.28584075	0.12770284	0	0.2191077	0.1837207	0.2250168	0.052684545	0.06965865	0.0515287	0.1375333	0.11649035	0	0.28032075	0.19390915	0.23195865	0.18944745	0.3367401	0.1446423	0.0683765	0.052750685	0.05079085	0.04572331	0.1199486	0.1150236	0.04014815	0.2499277	0.053263495	0.144292655	0.2490216	0.21239325	0.26158235	0.105257725	0.084416965	0	0.1439613	0.10009333	0.1240275	0.13647595	0.2013013	0.1668372	0.08957251	0.02555736	0.0587915	0.2843488	0.2018877	0.2955257	0.05092575	0.05278128
L24dd	L6d	0.504629	0.5790018	0.46416235	0.40327595	0.6494375	0.6248118	0.41000285	0.51835655	0.4895477	0.45197325	0.61983295	0.55742095	0.5306046	0.61521015	0.56347715	0.54954515	0.5794279	0.48984995	0.36287735	0.50610465	0.4173847	0.32876025	0.4771593	0.4946784	0.34490355	0.56940065	0.51361535	0.5046702	0.5405635	0.5054453	0.4907041	0.4675456	0.53651225	0.5497857	0.57364985	0.4314537	0.40995555	0.548372	0.59105695	0.45790905	0.57861565	0.3987299	0.63820755	0.5393705	0.4939169	0.44993085	0.51132985	0.46616355
L24dv	L6d	0.42838815	0.28038655	0.3455316	0.31813425	0.5848615	0.475448	0.36862815	0.4613461	0.31977445	0.33259625	0.33434805	0.4568432	0.36951165	0.52096305	0.3684081	0.366502	0.4609585	0.335125	0.2557646	0.40951595	0.2652069	0.29708735	0.3836767	0.1630155	0.3188839	0.4312766	0.5032517	0.4624853	0.39769055	0.4008358	0.44050635	0.2813905	0.37283885	0.3613833	0.4452757	0.3177667	0.44020825	0.35701725	0.6166852	0.38845335	0.44748925	0.41091115	0.516374	0.4766841	0.3758721	0.45359935	0.37538095	0.30273605
L25	L6d	0.05121345	0.0660335	0.0597595	0.23944545	0.09033635	0.052314125	0	0	0	0.02592324	0.0552637	0.05207611	0.0853193	0.17470335	0.0814571	0.02555736	0	0.093470795	0	0	0	0	0.04284339	0.04123544	0.1449955	0.05013555	0.040686935	0.025395415	0	0.040924375	0	0.025451425	0	0	0.06556165	0.0591497	0.08405527	0	0	0.08699491	0.02689402	0.02555736	0.025320115	0.118821545	0.0504366	0.143928455	0.025462865	0
L2	L6d	0.64496845	0.6253094	0.65319495	0.59592775	0.6898349	0.61158995	0.49154285	0.69331225	0.618276	0.6913047	0.6995045	0.6533884	0.62234135	0.68587785	0.6883405	0.63112715	0.6549132	0.63595825	0.67396835	0.5469167	0.5989473	0.66394325	0.6548294	0.6322456	0.62006885	0.6320261	0.62880445	0.63742375	0.6105825	0.59989425	0.600757	0.60613435	0.58304235	0.60150155	0.6668254	0.63409845	0.65614295	0.6436454	0.64176785	0.5825753	0.66477345	0.6155941	0.7038195	0.67750965	0.653348	0.63469665	0.65830165	0.61687475
L31a	L6d	0.22141065	0.139798	0.068099585	0.21541245	0.13541769	0.20827495	0.1375642	0.0626988	0	0.0921957	0.112351625	0	0.2987906	0.194087	0.26255065	0.17758825	0.3320338	0.116083395	0.17352275	0.08944013	0.11861023	0.09210773	0.13774475	0.12871685	0.08029201	0.3131596	0.104170235	0.05079085	0.31808725	0.2408155	0.0594862	0.22381395	0.1934779	0.067245125	0.2585552	0.0762164	0.19765325	0.085197325	0.25552465	0.22429015	0.21264575	0.1931878	0.1481893	0.24967815	0.23603815	0.3051984	0.05092575	0.1191853
L31pd	L6d	0.27190605	0.22965505	0.18241375	0.2996031	0.35765245	0.3037649	0.25229675	0.2684859	0.085643405	0.2308446	0.35950885	0.1879793	0.3239351	0.24275335	0.25582765	0.27448385	0.4214973	0.28002305	0.3122109	0.28419275	0.20561185	0.2190237	0.2274007	0.18653755	0.2019505	0.31362155	0.2402722	0.2136153	0.38298535	0.32066595	0.2139187	0.2506401	0.28531595	0.26069	0.3267923	0.2749827	0.31482475	0.2262423	0.27918535	0.35476705	0.21823795	0.2805947	0.28945765	0.32253775	0.26690605	0.40411825	0.29272935	0.2257748
L31pv	L6d	0.27384325	0.15029775	0.1798643	0.2864675	0.3228843	0.29626635	0.066933	0.22013795	0.08558735	0.20155685	0.2645927	0.065791	0.3451972	0.19871155	0.2647787	0.23286265	0.36921305	0.22871615	0.16963432	0.201518	0.084716985	0.21635535	0.2453426	0.17811585	0.131565405	0.29843955	0.18625795	0.16682115	0.29425395	0.2693804	0.135523155	0.2086648	0.20726235	0.2197269	0.2579959	0.1918707	0.27370225	0.13079665	0.180059	0.18440095	0.1224207	0.117179555	0.133827	0.3148389	0.2488865	0.32984195	0.21386695	0.161205735
L33pr	L6d	0.155163685	0.10404516	0.025737025	0.18309165	0.14293755	0.19721025	0.10357285	0.053428055	0.09809405	0.117268985	0.11649035	0.065791	0.23940625	0.0966061	0.19930885	0.177963375	0.0650628	0.14554186	0	0.04062573	0.025395415	0.088354295	0.137183625	0.073038	0.18654975	0.167742475	0.08137385	0.09668935	0.19277035	0.16874445	0.06622495	0.028336215	0.07286155	0.088761915	0.025362715	0	0.093645385	0.026081935	0.0552637	0.145748	0.109424775	0.09457345	0.098836225	0.2391429	0.1977265	0.37731025	0.05092575	0
L3a	L6d	0.7569389	0.74120005	0.77164745	0.7695338	0.7623621	0.72805975	0.7794754	0.7823555	0.7594099	0.78735935	0.77969235	0.7778345	0.7516278	0.76733445	0.7455968	0.78060755	0.73593325	0.76839445	0.7595376	0.70787965	0.76391855	0.7729013	0.7638012	0.7343566	0.76090925	0.76779275	0.77955585	0.7580927	0.7624573	0.7749818	0.77725405	0.79551595	0.7448154	0.7935718	0.76863335	0.70206505	0.73009365	0.78191335	0.74182335	0.65493375	0.76497695	0.76700335	0.7694914	0.78545065	0.7917678	0.7945238	0.74884945	0.7364485
L3b	L6d	0.676225	0.68875225	0.7092652	0.69149105	0.7079629	0.6765465	0.69285375	0.7183201	0.7080464	0.7422956	0.69681905	0.7491808	0.70801675	0.72279375	0.6951754	0.73860385	0.73963135	0.72109525	0.7376969	0.64795925	0.7153518	0.6869317	0.6900917	0.64161095	0.705064	0.68495265	0.68497555	0.66049745	0.70528735	0.67958465	0.71095955	0.75017465	0.7100916	0.7150554	0.6952644	0.6490398	0.668879	0.71852515	0.6958103	0.65692665	0.7067077	0.67314095	0.70355395	0.74774855	0.7272592	0.7324489	0.6799443	0.68466
L43	L6d	0.52697415	0.6470298	0.52448495	0.4395919	0.56263245	0.644012	0.76471335	0.49641735	0.3919451	0.6042923	0.44425015	0.634564	0.6041668	0.59565745	0.50260815	0.69774815	0.5405116	0.5261513	0.61955815	0.6063456	0.69712345	0.5938182	0.5070647	0.54252835	0.6035537	0.5472838	0.60146345	0.55958825	0.48946785	0.5830224	0.5635782	0.38357745	0.5638987	0.5494466	0.63894305	0.55826765	0.64409415	0.55813055	0.61614115	0.5065143	0.71432975	0.49250115	0.57616365	0.60714565	0.55255255	0.6288911	0.5522183	0.54741485
L44	L6d	0.4216614	0.486455	0.49896785	0.4897954	0.49804505	0.4362986	0.6057382	0.36968635	0.46111435	0.4508576	0.4498766	0.51765535	0.4664718	0.5204959	0.48961415	0.60761295	0.411697	0.4452733	0.4994787	0.5185787	0.54832585	0.4484515	0.4879067	0.4205412	0.56895765	0.46367155	0.4662637	0.37566035	0.4483828	0.5845769	0.49711845	0.47731465	0.42048175	0.5042006	0.51608975	0.4981891	0.5237508	0.3763879	0.5743183	0.47842695	0.60111855	0.4506383	0.4554281	0.56368635	0.5238035	0.5045543	0.52341765	0.48690885
L45	L6d	0.4236485	0.5315981	0.4981733	0.51550025	0.4768158	0.38258215	0.50745315	0.40454145	0.45174345	0.42169095	0.47849775	0.49191395	0.49032565	0.49163735	0.4783019	0.5446894	0.40522995	0.4385813	0.5475279	0.4765435	0.55142935	0.47834585	0.5627237	0.41254985	0.54669705	0.45143135	0.49125965	0.4237565	0.42390895	0.53977875	0.46824175	0.46122595	0.41965945	0.5260881	0.54408365	0.47492405	0.56646205	0.3953762	0.4713299	0.49548295	0.5480049	0.4282005	0.47931585	0.54300055	0.51592675	0.5439162	0.4808558	0.45033935
L46	L6d	0.40880315	0.33802495	0.31296795	0.4646256	0.4833413	0.35048925	0.56953285	0.25898035	0.2723099	0.59283445	0.28576545	0.2911196	0.4798886	0.4658989	0.586228	0.3866886	0.63125255	0.5260259	0.5501521	0.45687645	0.49223885	0.2183892	0.4867612	0.3280678	0.59728925	0.43474525	0.3884305	0.38459675	0.38594965	0.5002095	0.51109185	0.48742205	0.35094475	0.4623021	0.4375365	0.6097763	0.57219255	0.55622745	0.65047225	0.5369232	0.699161	0.4298875	0.4433979	0.5023624	0.30913825	0.33808935	0.4976747	0.38967975
L47l	L6d	0.3202652	0.4585248	0.3899864	0.491986	0.4549022	0.32832725	0.343091	0.3760367	0.41704425	0.35622165	0.35226615	0.4599229	0.4585107	0.43595915	0.46729115	0.5354512	0.34311695	0.37005945	0.48893385	0.38743245	0.51129375	0.4026607	0.47992525	0.35435275	0.47515625	0.34913035	0.41045165	0.34016395	0.3632925	0.4610537	0.37828085	0.3805748	0.39367315	0.4106595	0.44241645	0.36892555	0.48466985	0.35144695	0.3535613	0.42947225	0.4511549	0.4254525	0.4320984	0.4270175	0.42433995	0.50141975	0.39233775	0.3495245
L47m	L6d	0.18474405	0.3714094	0.25552335	0.4133503	0.2372456	0.2266951	0.052982265	0.2498614	0.35112935	0.24423235	0.138449405	0.3934527	0.31089315	0.33551515	0.35975245	0.38441505	0.2362797	0.1819337	0.34133875	0.161380085	0.40923115	0.24154895	0.329772	0.1767138	0.3089157	0.25977465	0.3165608	0.2741456	0.29918065	0.3171495	0.1922741	0.18437005	0.31468925	0.31640735	0.2947519	0.196963	0.3437714	0.1987667	0.1385773	0.2753346	0.36984365	0.35601385	0.2779654	0.3236627	0.2798569	0.409771	0.21451725	0.19067215
L47s	L6d	0.14495355	0.3788643	0.2784915	0.3531555	0.29318	0.23672765	0.1909145	0.32367055	0.295438	0.28764035	0.0605992	0.40245305	0.30867835	0.3620595	0.3411275	0.3472858	0.1632826	0.30165555	0.3862165	0.2471198	0.4354781	0.26261675	0.38541205	0.13465865	0.39651395	0.27715715	0.27298735	0.1740673	0.23811685	0.2857335	0.2214088	0.19057415	0.2947049	0.26990935	0.3185964	0.2056742	0.33746725	0.14699195	0.176133	0.2809074	0.3841726	0.3449925	0.27551845	0.27678665	0.27614775	0.40675615	0.214071	0.2023807
L4	L6d	0.8960534	0.87583195	0.90292265	0.9129475	0.90002415	0.90494535	0.9037043	0.90258625	0.8953818	0.90670375	0.89715405	0.8899968	0.88690625	0.8937149	0.9007687	0.9103473	0.8809134	0.8917013	0.89539	0.87213975	0.8949018	0.89990745	0.9002116	0.89667635	0.897094	0.89288405	0.9013741	0.91261635	0.9059419	0.90824825	0.8845986	0.8888998	0.8979926	0.913412	0.86943945	0.9061906	0.8890936	0.8698195	0.88642715	0.88407865	0.8847057	0.8950149	0.9063735	0.89193255	0.89053955	0.8950957	0.9079743	0.89436825
L52	L6d	0.3878813	0.42631605	0.4444574	0.480432	0.46483175	0.36157745	0.3699965	0.4138872	0.3288676	0.3956664	0.39124235	0.44387775	0.4297126	0.43942595	0.413849	0.4226366	0.28272965	0.28184075	0.46834155	0.383514	0.45640525	0.4480312	0.36771165	0.45146655	0.4763753	0.3326808	0.41838	0.4213465	0.37611985	0.3840957	0.3684938	0.37976705	0.41448445	0.38132585	0.4410727	0.3397463	0.4963785	0.3645069	0.40942025	0.42672005	0.50274735	0.3892103	0.43135465	0.4093778	0.39956245	0.46681505	0.394274	0.4034723
L55b	L6d	0.73025025	0.65816975	0.720495	0.65618595	0.72144545	0.64224195	0.7278865	0.65749955	0.7556089	0.6808776	0.64546615	0.7494445	0.65305705	0.71936505	0.72147575	0.75018945	0.70602825	0.76231125	0.746877	0.7860999	0.78477105	0.7230114	0.70268065	0.72366065	0.64776425	0.73510705	0.67326715	0.67466855	0.7582917	0.61369875	0.6352067	0.6839522	0.6865045	0.67887835	0.61995645	0.71721205	0.77630005	0.70117805	0.73576425	0.61711665	0.6603422	0.6025549	0.73473065	0.7409668	0.73557295	0.79012195	0.6941367	0.7155423
L5L	L6d	0.57675765	0.42308615	0.494096	0.3996706	0.56284635	0.5205682	0.2616071	0.44860235	0.38150475	0.52756825	0.48408065	0.45830245	0.4558477	0.57631855	0.46639215	0.4604837	0.55621165	0.373448	0.50119805	0.3843667	0.38084955	0.3998218	0.47852	0.45208595	0.43501605	0.55535975	0.51088995	0.43680145	0.53146035	0.43416695	0.3323307	0.49667735	0.5390488	0.40278585	0.48384365	0.44835655	0.52830685	0.403696	0.4145872	0.3852828	0.5221249	0.43725505	0.49481865	0.50140945	0.492691	0.44271105	0.4504186	0.47443825
L5m	L6d	0.4445881	0.39767645	0.4370148	0.37737565	0.43042385	0.53680975	0.33004695	0.27628235	0.38907385	0.42415595	0.3075554	0.32601995	0.29971955	0.3585845	0.4328816	0.41406065	0.3589829	0.3594163	0.35387615	0.2372711	0.31470205	0.34359	0.3441348	0.35438725	0.28767115	0.49445415	0.42582105	0.3197867	0.3889715	0.4307493	0.2539282	0.35891235	0.47235415	0.3060674	0.39316255	0.32502755	0.4613362	0.3242298	0.39322135	0.32942205	0.48929085	0.26409215	0.4308439	0.43431385	0.447648	0.3803608	0.33034855	0.37130955
L5mv	L6d	0.55109965	0.3231476	0.44627445	0.3711355	0.50546925	0.4676531	0.22591585	0.38209815	0.21221565	0.5334612	0.51417205	0.43453675	0.40033825	0.48393115	0.49202715	0.4237935	0.61965255	0.3053453	0.3719474	0.31983475	0.3578149	0.28912985	0.35957345	0.36828925	0.38936895	0.49791465	0.52405035	0.3351442	0.5052983	0.46121755	0.3799055	0.4361325	0.4909598	0.4079809	0.476348	0.43485445	0.4770038	0.3721314	0.4474431	0.33741675	0.45598575	0.4176083	0.494465	0.48136425	0.4917107	0.4466924	0.37448745	0.36868775
L6a	L6d	0.9010991	0.91916015	0.92663555	0.9270559	0.923989	0.90851915	0.9016256	0.9118892	0.92575105	0.91486575	0.91176995	0.9283659	0.9155409	0.91894945	0.9275101	0.91354535	0.9061752	0.9012153	0.8986453	0.9231257	0.9155125	0.93811355	0.91659315	0.933344	0.8877986	0.91011775	0.8971776	0.90113405	0.91592185	0.91278515	0.90332675	0.89185095	0.90532115	0.90533005	0.91441245	0.90865255	0.8789977	0.903606	0.903366	0.909325	0.89459965	0.9296261	0.921326	0.8890514	0.9074578	0.9004605	0.9020895	0.9105111
L10d	L6ma	0.4194742	0.42106305	0.4377222	0.4480399	0.49342865	0.4464519	0.57549745	0.48994705	0.49864455	0.4056374	0.46113985	0.51105275	0.4581587	0.47801425	0.45939395	0.4242743	0.41839125	0.53514215	0.5071245	0.40001515	0.42905255	0.42402345	0.49140465	0.46630845	0.5118982	0.427643	0.39938925	0.42416045	0.40279185	0.4608135	0.4523142	0.4713562	0.40743205	0.46849565	0.4165115	0.4741621	0.4509693	0.3412543	0.39694205	0.4593617	0.4070745	0.5005199	0.41411195	0.42545415	0.3233035	0.5376	0.4260178	0.4464512
L10pp	L6ma	0.3146421	0.35663265	0.40881195	0.42311825	0.46114695	0.3979345	0.378211	0.5067943	0.4777596	0.36732095	0.36350125	0.4709455	0.4260884	0.48252685	0.3250002	0.34866965	0.3827189	0.4949131	0.45481115	0.3465376	0.37802175	0.41924385	0.4823086	0.4324522	0.4696889	0.3685555	0.35452745	0.3500237	0.3253048	0.381876	0.3731121	0.3973865	0.451149	0.4013531	0.4208917	0.4299369	0.4462706	0.3196983	0.28170575	0.41706575	0.4127301	0.48932295	0.32536235	0.42191	0.2156526	0.49171845	0.36964495	0.3898078
L10r	L6ma	0.2880336	0.2176235	0.26859335	0.27956105	0.3766061	0.28737365	0.380526	0.35337075	0.37628335	0.24099285	0.2294276	0.36491405	0.23263345	0.29133375	0.2628471	0.28436915	0.32985765	0.5705751	0.2453452	0.30515805	0.12546625	0.19065825	0.39511285	0.17438465	0.46147055	0.32774425	0.1425433	0.21749105	0.1674183	0.2761091	0.27489305	0.2549565	0.2915466	0.3349231	0.28197045	0.21384315	0.24891265	0.06699413	0.3511535	0.24287465	0.27692655	0.47407215	0.2132752	0.24028905	0.14935712	0.3477863	0.33932655	0.15541815
L10v	L6ma	0.2381119	0.2726804	0.31035025	0.3335571	0.39222545	0.31966505	0.3374696	0.37332415	0.38252415	0.2345748	0.2539021	0.37002885	0.30008455	0.411088	0.2541634	0.2937283	0.33006315	0.57352055	0.36876055	0.27591965	0.2227713	0.2743081	0.4094388	0.3058786	0.43064735	0.2985331	0.2735125	0.21549395	0.2789329	0.2519584	0.31326615	0.3430105	0.366803	0.31997655	0.24778575	0.24653385	0.40991035	0.19543275	0.2940932	0.3545719	0.2701044	0.46270125	0.30243895	0.32880335	0.06454785	0.45871745	0.3290756	0.29397565
L11l	L6ma	0.3709176	0.42212385	0.5036771	0.4631145	0.43446225	0.359059	0.34109215	0.50016205	0.4437761	0.3917974	0.4158866	0.54520195	0.41157275	0.45061885	0.4115009	0.41141505	0.36760665	0.3767208	0.47869305	0.38600815	0.3953766	0.4641533	0.48028745	0.35272825	0.43608695	0.39893325	0.40050075	0.39879295	0.3846093	0.44977835	0.41790085	0.4044197	0.4176089	0.45474105	0.46238435	0.41931535	0.4654362	0.3534619	0.31122695	0.45880595	0.37822405	0.45774615	0.39717905	0.4997778	0.3346993	0.3966817	0.38054035	0.3634765
L13l	L6ma	0.21695995	0.2917805	0.31237075	0.3458148	0.22802775	0.24352135	0.21353175	0.45347405	0.3301468	0.24751245	0.1936279	0.4441423	0.28302515	0.3427033	0.2728028	0.2337947	0.25213465	0.266012	0.34862485	0.2082395	0.27530305	0.3060298	0.35382105	0.17850715	0.3512485	0.2921982	0.17810945	0.2194691	0.28605775	0.2120181	0.30600525	0.24160065	0.28472695	0.31582715	0.364369	0.27461525	0.27545655	0.18355065	0.1901396	0.29927735	0.2991472	0.3812355	0.2494899	0.38732085	0.11955872	0.3129361	0.24022495	0.18820715
L1	L6ma	0.5213495	0.5214903	0.5126996	0.59396815	0.5640088	0.54665395	0.5447034	0.58027705	0.53798945	0.57658035	0.5018297	0.58218095	0.5888959	0.51469885	0.560976	0.5645392	0.5148622	0.5435422	0.5790747	0.53802035	0.5772675	0.5838541	0.5478979	0.5332492	0.56861315	0.5154252	0.52349145	0.54255335	0.5647127	0.54559775	0.5940226	0.55992505	0.55360745	0.55637515	0.57249195	0.55685935	0.4802615	0.55432795	0.51672145	0.57964995	0.5314575	0.56368585	0.54783865	0.5177255	0.56414085	0.59830995	0.6091904	0.55326895
L23c	L6ma	0.5873806	0.3081461	0.6126983	0.52007685	0.5361265	0.49845385	0.4883128	0.5331746	0.3852807	0.5225934	0.5454052	0.42911495	0.4469253	0.5482562	0.47644195	0.50556615	0.50187995	0.4982684	0.54350935	0.5227298	0.44811125	0.3835756	0.38083735	0.52465085	0.5978124	0.5424428	0.51695225	0.6048179	0.60425125	0.5288319	0.5590671	0.4994611	0.50536245	0.54169465	0.505486	0.60608215	0.6012783	0.63500605	0.59621335	0.5119309	0.4336786	0.35880385	0.4772025	0.58749185	0.64242025	0.5825381	0.6576399	0.45788805
L23d	L6ma	0.34497905	0.1437293	0.17918985	0.3230248	0.29464825	0.3449376	0.29324125	0.26601985	0.16041655	0.187895	0.20631775	0.100312885	0.37028465	0.28961605	0.2601895	0.2836741	0.29880635	0.3139584	0.18284138	0.21983295	0.079817845	0.151896	0.18633135	0.2674059	0.2137725	0.20585935	0.1248182	0.24251215	0.34193375	0.28092565	0.38188245	0.24814625	0.2260381	0.156369485	0.29555665	0.27359665	0.2265353	0.31382355	0.3376982	0.2820999	0.12972364	0.18824575	0.21660125	0.36267155	0.2525793	0.37366925	0.28154055	0.14325695
L24dd	L6ma	0.69571065	0.6738163	0.7080037	0.53238725	0.69031265	0.46646985	0.55462155	0.65491125	0.7211705	0.4774185	0.52301795	0.5346852	0.4857282	0.7452882	0.49083795	0.6310032	0.71220755	0.60450455	0.5098144	0.6823227	0.6132632	0.553586	0.79821405	0.62728205	0.52463085	0.5075309	0.6780781	0.7886087	0.4978408	0.5033294	0.7050587	0.5463335	0.50211575	0.5973966	0.5538297	0.5411054	0.4792951	0.77342655	0.5085438	0.724653	0.7507438	0.6174392	0.7299302	0.69685975	0.6490714	0.62909035	0.58046995	0.49180655
L24dv	L6ma	0.74807295	0.34969705	0.59047095	0.50546365	0.5879127	0.49850375	0.5445254	0.69394745	0.59378015	0.50107305	0.5323581	0.66305525	0.3505017	0.8106117	0.43816465	0.535307	0.71647785	0.54537265	0.47383195	0.61871985	0.51820045	0.47342395	0.5665923	0.50911635	0.5759968	0.67727595	0.68707555	0.7746145	0.51672145	0.43878885	0.73311375	0.46484355	0.51364085	0.57136775	0.4802454	0.54795525	0.5989787	0.59367315	0.57705505	0.65087595	0.7635673	0.70706495	0.74140695	0.73605445	0.52320975	0.5587508	0.61046125	0.58361705
L25	L6ma	0.0894935	0.077942255	0.1281999	0.18097025	0.208539	0.1344825	0.2323015	0.12794035	0.06438065	0.10941328	0.14136005	0.026624685	0.1717115	0.25851935	0.166233895	0	0.0822235	0.33198995	0.100356395	0.0690035	0.049416685	0.02734076	0.11234216	0.1375798	0.24085775	0.0512895	0.058743	0	0.11688409	0.10052576	0.02667073	0.04927726	0.03973149	0.05358265	0.117990615	0.16148705	0.16543385	0.02528889	0.1481556	0.06367235	0.042626015	0.16084965	0.092184295	0.1798921	0.10935885	0.20706485	0.1143782	0.0822971
L2	L6ma	0.5621419	0.57177695	0.5655835	0.63507055	0.59813655	0.58049955	0.57759385	0.6088992	0.57040185	0.60283585	0.6001259	0.6499225	0.6748172	0.54472025	0.61087375	0.6291288	0.53096435	0.637891	0.5957761	0.535298	0.5880074	0.61693195	0.59734085	0.635346	0.5836153	0.51155115	0.55122095	0.63295555	0.60221465	0.68785815	0.64774965	0.60104655	0.58665205	0.6406017	0.6341406	0.59103295	0.57205665	0.60586235	0.57219875	0.6660421	0.5863711	0.67164695	0.66835735	0.57008345	0.5546278	0.63257415	0.68839355	0.62497
L31a	L6ma	0.3596766	0.1734368	0.30710455	0.34276695	0.31467045	0.3697951	0.32313525	0.27018555	0.16466047	0.2248451	0.2268712	0.107364	0.4058674	0.34879225	0.29409555	0.30357225	0.32414125	0.3212349	0.26432095	0.2667829	0.22872495	0.20294845	0.209215	0.21195595	0.26148485	0.2702306	0.175549835	0.28298735	0.4075209	0.34368945	0.235197	0.3359579	0.3003937	0.2250945	0.41559525	0.34834695	0.28063075	0.33186245	0.3768553	0.34458535	0.2963606	0.23199295	0.3142544	0.36823905	0.3163928	0.42038325	0.3337317	0.22938815
L31pd	L6ma	0.4489375	0.32602925	0.33480295	0.4687017	0.53482335	0.4469645	0.41152245	0.3945342	0.2758246	0.335759	0.4938692	0.2985581	0.4897197	0.3941232	0.3223641	0.42525635	0.48257355	0.44420145	0.41187435	0.4433644	0.289795	0.33585255	0.35757495	0.348253	0.305225	0.3608722	0.27457675	0.4343959	0.50922015	0.4065153	0.3706386	0.4074085	0.4158991	0.43085205	0.47496325	0.4854664	0.40148685	0.41356735	0.4398881	0.5000262	0.29383955	0.34490425	0.4299692	0.4303085	0.34067945	0.4662418	0.4373009	0.33492765
L31pv	L6ma	0.44874615	0.25167875	0.3619679	0.3634538	0.48271835	0.45061625	0.27992795	0.371265	0.25930845	0.3065923	0.31955385	0.2241755	0.4716064	0.3810878	0.3215211	0.35590295	0.4167078	0.35340255	0.297128	0.38582095	0.21387315	0.34104925	0.3615715	0.3265212	0.254812	0.3773133	0.17353425	0.35171805	0.4012312	0.3580613	0.29570965	0.339986	0.3291066	0.38035845	0.43244945	0.43914175	0.3421171	0.2969751	0.33843325	0.32583875	0.2158163	0.2311961	0.34314285	0.4021152	0.33189845	0.4085762	0.4115312	0.2937992
L33pr	L6ma	0.2819961	0.104813905	0.2103783	0.31963825	0.2566662	0.36910475	0.33041435	0.20607565	0.1942863	0.1404695	0.1846542	0.18061725	0.31897885	0.27918475	0.2511934	0.1763893	0.153720195	0.2948015	0.13706555	0.11858957	0.024708345	0.1722485	0.1841705	0.13691385	0.28285175	0.2162181	0.067615685	0.1835638	0.26692575	0.23833605	0.110727725	0.07324805	0.142352915	0.2484809	0.1596349	0.14210085	0.1646565	0.12863914	0.19430455	0.205157	0.1806002	0.19703425	0.2159737	0.3718672	0.2761101	0.41404015	0.17928535	0
L3a	L6ma	0.6021214	0.561541	0.5782054	0.6871429	0.62369705	0.6143587	0.6228556	0.65167945	0.5897822	0.62448855	0.5721223	0.6549619	0.59953905	0.61642635	0.5919524	0.62719165	0.5487153	0.57479815	0.64743685	0.631585	0.5897699	0.65053535	0.5772221	0.61356015	0.61283935	0.57307475	0.54926595	0.6282041	0.64864155	0.582277	0.66723085	0.56840115	0.5580367	0.6160976	0.59742085	0.6170664	0.54545575	0.67585455	0.5586209	0.57836295	0.6434838	0.63898905	0.60074485	0.56273685	0.60970775	0.646469	0.66544935	0.5654108
L3b	L6ma	0.56057115	0.5547187	0.56066395	0.64021615	0.6131847	0.61066455	0.56385735	0.64029175	0.5689064	0.6205339	0.56113755	0.6426556	0.6009859	0.55691695	0.58519605	0.62878635	0.56307535	0.56201085	0.6158583	0.5855412	0.599552	0.6197333	0.5829133	0.58862865	0.6044538	0.5537335	0.5472616	0.58824215	0.5942002	0.58282475	0.6372342	0.58256095	0.56981585	0.59800165	0.6014189	0.5943379	0.5162699	0.56984335	0.55450905	0.61374505	0.5351236	0.58074645	0.5621073	0.5585479	0.58284895	0.6141701	0.64610365	0.57684405
L43	L6ma	0.66853025	0.51958915	0.5151766	0.590848	0.7401968	0.68804065	0.78257985	0.67024865	0.66405205	0.7073297	0.6328933	0.6974049	0.69732555	0.7559914	0.65456545	0.75298925	0.478324	0.62378525	0.773358	0.70991515	0.7725534	0.6569432	0.61638395	0.59776645	0.6594588	0.7083552	0.66165915	0.74129795	0.5432994	0.6107967	0.65985135	0.51108085	0.68562705	0.6581375	0.69747935	0.7445936	0.7371643	0.71478475	0.6322472	0.52787285	0.75419665	0.68301585	0.7085795	0.6908631	0.70003235	0.7878983	0.6563056	0.417814
L44	L6ma	0.6385749	0.7031621	0.72365695	0.68059885	0.67649545	0.63719395	0.7368747	0.67287885	0.6168321	0.7003859	0.6875463	0.7136066	0.62496955	0.64394345	0.66813635	0.74168645	0.6590149	0.76134015	0.5857746	0.77801735	0.684505	0.68066905	0.70466705	0.73260115	0.68583695	0.62976275	0.57848525	0.5946562	0.64394585	0.6758748	0.61241625	0.6211541	0.77300975	0.65180195	0.727873	0.6399915	0.6682177	0.4538129	0.7060593	0.6958955	0.6031591	0.6222232	0.6644622	0.6188402	0.64726295	0.6516418	0.75114585	0.73283025
L45	L6ma	0.50783515	0.5687404	0.64963635	0.5671835	0.56207985	0.4664876	0.6296312	0.5754177	0.58990085	0.5470435	0.5849119	0.5786655	0.55281355	0.54339005	0.54960845	0.5945005	0.51939895	0.5412514	0.5803608	0.59923875	0.60083565	0.59572695	0.63479275	0.5584884	0.5700152	0.5169646	0.4970311	0.52360555	0.53521455	0.6193574	0.55850195	0.5980095	0.57196965	0.57801145	0.66668925	0.6043867	0.58197785	0.45578365	0.50813985	0.56383185	0.5539891	0.5195858	0.56796375	0.55641605	0.59856115	0.59308845	0.6095612	0.60431315
L46	L6ma	0.4533147	0.436733	0.4781876	0.53253255	0.6128399	0.51845785	0.5683469	0.49466975	0.57417195	0.6144146	0.5414249	0.50289025	0.50696535	0.47150555	0.5974825	0.55764285	0.62947985	0.68626105	0.63086005	0.63289505	0.63794075	0.5445799	0.57546565	0.56176065	0.6321274	0.56005725	0.35744185	0.55034595	0.49223375	0.57267935	0.53413	0.54298995	0.62846275	0.6280193	0.55312255	0.6615145	0.56443575	0.52529075	0.58229795	0.6046007	0.6581615	0.4951188	0.5728023	0.48014685	0.52135995	0.59165465	0.51810665	0.5940578
L47l	L6ma	0.4518782	0.49725835	0.50552405	0.492639	0.52079075	0.4355851	0.49009305	0.54726905	0.55168845	0.43562145	0.41253425	0.52893475	0.50847695	0.48815825	0.51353895	0.5446442	0.44657035	0.460832	0.5179097	0.52375915	0.54847905	0.49797825	0.52398665	0.51387455	0.46679155	0.4370822	0.3731056	0.4461424	0.44513185	0.536569	0.44498965	0.4841988	0.4873049	0.49911405	0.54072145	0.50276795	0.48204715	0.42081335	0.40085335	0.47545665	0.4686718	0.4636833	0.4711851	0.4363224	0.51500875	0.53676235	0.46493135	0.46727385
L47m	L6ma	0.3208743	0.40546425	0.34482175	0.3750212	0.307663	0.3193674	0.2445979	0.42241055	0.43799905	0.3337435	0.160387465	0.4666594	0.3462815	0.37514105	0.3507359	0.3877025	0.33809625	0.29015875	0.37892505	0.32802205	0.42191215	0.3765822	0.3647886	0.32501305	0.30486705	0.3602026	0.2566808	0.3619807	0.365731	0.40161215	0.2701619	0.30126805	0.38352035	0.40807745	0.40207085	0.36872475	0.3481239	0.2607698	0.19087145	0.33847155	0.3934047	0.4130671	0.339425	0.3651697	0.3453232	0.42968605	0.28748995	0.2833209
L47s	L6ma	0.29045685	0.40539565	0.35418145	0.32994925	0.372508	0.31119675	0.37718155	0.493105	0.416532	0.33959855	0.1998518	0.46743145	0.33946385	0.38892445	0.36086755	0.35729175	0.27478515	0.3678755	0.41630295	0.37227935	0.4144945	0.3599711	0.4310676	0.2597393	0.43034545	0.3751146	0.2218369	0.2674096	0.3252762	0.37072595	0.3177273	0.3281172	0.37446805	0.3893444	0.429666	0.37020495	0.32119305	0.2103228	0.1974415	0.334122	0.39943085	0.41141465	0.31747135	0.2910663	0.36836265	0.4355768	0.264162	0.34030575
L4	L6ma	0.71655985	0.6208839	0.64495735	0.65021875	0.6730236	0.6883256	0.66951895	0.7018799	0.69640775	0.7232884	0.6251024	0.6459494	0.6584563	0.70863175	0.6384358	0.6538657	0.5726317	0.67636785	0.7231824	0.7164222	0.63242	0.6754531	0.6629891	0.7153594	0.6423701	0.6721374	0.65742695	0.72379295	0.67381665	0.6180081	0.64363125	0.5915325	0.6051356	0.6606476	0.66407185	0.6833814	0.637409	0.66469065	0.5956074	0.59010145	0.63334665	0.6995605	0.6754825	0.69652415	0.70591665	0.71039725	0.6893532	0.6226976
L52	L6ma	0.4279857	0.51964835	0.5369407	0.49911165	0.5324758	0.39513735	0.5922682	0.50637485	0.4898685	0.4873391	0.4482544	0.51202585	0.54697355	0.4732614	0.508078	0.4851267	0.41027735	0.4657338	0.54228135	0.48948405	0.5369626	0.53189525	0.4825393	0.5412044	0.49934875	0.3388539	0.3904798	0.5011597	0.48019675	0.5043904	0.52214665	0.53168745	0.5257855	0.4645397	0.5505409	0.51443735	0.45082545	0.44141915	0.4470031	0.54655925	0.49760975	0.5052723	0.49765585	0.4400331	0.43404335	0.5464471	0.5224758	0.52093025
L55b	L6ma	0.78251945	0.71466375	0.6515949	0.687837	0.73987415	0.7023865	0.64485815	0.795337	0.7109044	0.7831127	0.6885469	0.5763492	0.737376	0.6796998	0.6379546	0.6822006	0.7665754	0.76827175	0.81208465	0.7103334	0.7772295	0.72765585	0.7072401	0.7517957	0.6881738	0.6765749	0.5366581	0.74725985	0.76535145	0.5611129	0.71067385	0.56378945	0.68574295	0.7082986	0.68978475	0.7504972	0.5853096	0.70871705	0.6065413	0.753174	0.4764463	0.5705194	0.7685444	0.8734305	0.7237712	0.75172405	0.73887735	0.6323996
L5L	L6ma	0.5737213	0.51395355	0.57571325	0.6833988	0.54819535	0.55430465	0.4387735	0.5711643	0.4998956	0.53016645	0.5414511	0.5765674	0.60234775	0.5203617	0.46656045	0.57486025	0.50860495	0.63703275	0.6178734	0.45164885	0.51783955	0.56765225	0.6217232	0.5778035	0.59936875	0.5317318	0.6663051	0.607165	0.5755168	0.5908493	0.60206985	0.59729965	0.6018726	0.68160885	0.60822795	0.5839664	0.5974658	0.5998416	0.5757873	0.57371295	0.6071291	0.6416295	0.64870175	0.61023455	0.6719265	0.57782455	0.6645125	0.63705825
L5m	L6ma	0.4936872	0.3976821	0.4795124	0.4946946	0.46285375	0.51356525	0.47346895	0.35837385	0.50332665	0.4187494	0.48949805	0.35223325	0.41218865	0.3827281	0.4321041	0.51977885	0.34810125	0.4980927	0.44959925	0.343523	0.3984118	0.5101694	0.43517065	0.47370575	0.5030337	0.4264542	0.60174475	0.53189215	0.4617313	0.4242221	0.44277515	0.4360069	0.4587493	0.4289517	0.44970185	0.41208245	0.4800607	0.48285715	0.4891078	0.4349271	0.48318505	0.3305069	0.58904325	0.4901494	0.55855905	0.52844495	0.57555375	0.46232155
L5mv	L6ma	0.63300575	0.41957285	0.63836205	0.6974494	0.62337465	0.52833885	0.40009645	0.57074165	0.38935215	0.6131793	0.61759885	0.58866235	0.53869355	0.53409365	0.52053925	0.5566787	0.5651967	0.56764855	0.630932	0.50943415	0.4716431	0.50059755	0.49832505	0.64042975	0.6353507	0.60153525	0.7174418	0.66857765	0.6383359	0.61869475	0.59644185	0.5850453	0.6752699	0.6914924	0.60435605	0.66416015	0.66537525	0.6554323	0.60752485	0.5733936	0.50973525	0.5840342	0.7134939	0.6526278	0.7014902	0.598367	0.6683659	0.53314705
L6a	L6ma	0.9030501	0.92497905	0.9133743	0.9320236	0.92627045	0.93674955	0.933733	0.93235705	0.9177558	0.94429045	0.92191595	0.9257143	0.90776835	0.9366144	0.88606265	0.91622645	0.9340455	0.89954145	0.90740675	0.91828445	0.92809335	0.92020345	0.9095781	0.90289105	0.92755115	0.91033915	0.93199475	0.93929945	0.9368418	0.92452145	0.92524175	0.9269003	0.91198425	0.8966057	0.93162955	0.9137202	0.9257707	0.9267556	0.93572485	0.9226276	0.9273328	0.9297323	0.93860285	0.91011505	0.9026824	0.92838395	0.9105739	0.91005625
L6d	L6ma	0.75796135	0.8123102	0.6604002	0.72140775	0.72717135	0.68717335	0.64644165	0.74202955	0.7282286	0.74988625	0.65579415	0.72022125	0.77016145	0.74041175	0.6747251	0.7036834	0.6598896	0.57786865	0.68977555	0.75440745	0.73240515	0.6720521	0.6683357	0.63494565	0.6493514	0.61446695	0.68880115	0.7159876	0.7703755	0.686704	0.74730035	0.6977756	0.64183775	0.63604725	0.74079805	0.7009082	0.6918856	0.76013995	0.70854925	0.689957	0.7062159	0.7967149	0.7364607	0.6940286	0.65523555	0.7013955	0.7010806	0.74631295
L10d	L6mp	0.34103055	0.4030491	0.39218255	0.4627022	0.4544356	0.41759025	0.4866089	0.37121725	0.4274062	0.3863296	0.38408805	0.4391996	0.44249435	0.45006225	0.44178575	0.4572168	0.40869395	0.4497099	0.4764461	0.31566875	0.42869675	0.3957741	0.419829	0.4136225	0.34872295	0.3989895	0.3582567	0.36933565	0.3182625	0.4344716	0.40318885	0.41186065	0.38496155	0.3810382	0.38034695	0.4078179	0.4133524	0.2750927	0.3642446	0.4406127	0.38592345	0.34341705	0.41739045	0.43577765	0.29109695	0.5270995	0.39992655	0.4149544
L10pp	L6mp	0.2172618	0.29910105	0.3705824	0.4171585	0.440806	0.3586585	0.3538358	0.4214836	0.444157	0.3454974	0.2685249	0.4333669	0.4276676	0.4635511	0.3127759	0.3598442	0.3418022	0.415477	0.43582455	0.28498655	0.39987345	0.3847449	0.4490298	0.3700676	0.34019875	0.34358825	0.34749665	0.34757495	0.2287116	0.35958095	0.33376285	0.34362895	0.42997055	0.2718904	0.35303135	0.355802	0.40923815	0.24535125	0.27068745	0.37862675	0.38001675	0.3231378	0.3456078	0.4103506	0.18852555	0.52304185	0.3398316	0.37403345
L10r	L6mp	0.18392955	0.1999826	0.25524945	0.2550094	0.30858835	0.27748095	0.26268595	0.2152075	0.34071255	0.2386664	0.123009275	0.29454865	0.22730135	0.27497565	0.2212456	0.3130027	0.29873495	0.3710248	0.2273589	0.2538987	0.1458146	0.12403327	0.34684985	0.1632873	0.2456762	0.30945855	0.1527882	0.21240155	0.067174095	0.29068495	0.1833555	0.2023913	0.2626122	0.2029564	0.23214265	0.13229504	0.2093304	0	0.22706175	0.153159235	0.26501805	0.22191645	0.2112058	0.2225504	0.102976345	0.34336125	0.30359005	0.15656115
L10v	L6mp	0.13967055	0.20019805	0.25042735	0.3196498	0.3500583	0.30338995	0.2529659	0.2600314	0.34708735	0.23988655	0.1525388	0.32843835	0.29576075	0.37825365	0.2314789	0.2935733	0.2932946	0.39771055	0.35693855	0.19029975	0.23339935	0.2312529	0.35598845	0.27962285	0.24759985	0.27953155	0.26855095	0.18361795	0.15968585	0.2363699	0.23840405	0.2824997	0.34599245	0.22471305	0.2227339	0.18367085	0.3734487	0.10952913	0.18867395	0.316664	0.25755465	0.21895445	0.2729656	0.3217995	0.024526945	0.4760906	0.30136065	0.2844469
L11l	L6mp	0.25846695	0.382234	0.46330135	0.4769455	0.4164742	0.3206226	0.34505455	0.4152941	0.41216845	0.37740675	0.3344833	0.5054177	0.42181215	0.4324302	0.42234	0.44006865	0.3395317	0.37984075	0.4585169	0.2931818	0.4045535	0.42552895	0.46284185	0.30050255	0.3999406	0.36885275	0.4363148	0.3874434	0.3392888	0.42902845	0.40623085	0.34881145	0.40709185	0.3394869	0.41021245	0.3559331	0.4703802	0.298161	0.28304675	0.4169373	0.3440401	0.35072295	0.4152959	0.49215215	0.2973465	0.440501	0.37565645	0.350029
L13l	L6mp	0.09671299	0.25650265	0.29808055	0.3707826	0.2343488	0.1719857	0.18432065	0.3603884	0.3036959	0.27618565	0.0972598	0.4209549	0.2817281	0.33240625	0.27802325	0.24374355	0.22015815	0.2492364	0.3489654	0.10743552	0.27460205	0.30325145	0.337555	0.173236	0.3190431	0.25236015	0.15984735	0.2620158	0.20209275	0.1766686	0.26912655	0.19042415	0.3003084	0.2171034	0.3238442	0.192922	0.272297	0.13113245	0.1822314	0.2735652	0.2836944	0.2519944	0.27605115	0.3754861	0.096574535	0.3242752	0.25235415	0.13983445
L1	L6mp	0.56006485	0.5876933	0.6315893	0.59294415	0.56140175	0.58758405	0.6381287	0.61114635	0.6301425	0.6030807	0.5606603	0.6099442	0.66511025	0.60487465	0.56451165	0.60094675	0.62596895	0.60331265	0.63009995	0.5334816	0.62886985	0.6028434	0.5835078	0.580777	0.6580701	0.6037325	0.62298715	0.58219385	0.59252885	0.60124565	0.64336985	0.67899605	0.638734	0.5882256	0.6496405	0.57447685	0.57805735	0.60297505	0.62428125	0.6333093	0.6487368	0.58835525	0.64796525	0.61002305	0.59474145	0.61709565	0.62401265	0.5951717
L23c	L6mp	0.654774	0.478552	0.69380905	0.5366191	0.5269041	0.521576	0.57455675	0.6295736	0.4765283	0.6108709	0.5984672	0.54809215	0.5080121	0.66136075	0.64906845	0.54039565	0.6208828	0.4902481	0.60332905	0.56349965	0.52948855	0.4674886	0.50140835	0.60006585	0.54718125	0.6135167	0.60721245	0.6002634	0.6033778	0.62777945	0.58500005	0.59557045	0.55492265	0.53947615	0.67110825	0.61818155	0.5564325	0.56141075	0.5924234	0.5320537	0.5362208	0.6114085	0.56680255	0.6205389	0.5979679	0.63331965	0.6231953	0.55006595
L23d	L6mp	0.4799395	0.310523	0.31519885	0.4306101	0.2565813	0.3218086	0.3345109	0.3063771	0.1204011	0.336437	0.26216475	0.17481745	0.3691201	0.3367996	0.33440275	0.3612878	0.4105862	0.26504575	0.34339405	0.2604731	0.20254385	0.254192	0.23861785	0.38740435	0.19460536	0.29177545	0.17283656	0.27128755	0.3441242	0.3833034	0.3527137	0.27610775	0.26978355	0.11099928	0.3579429	0.3034615	0.21711325	0.26326745	0.36206685	0.3145747	0.1823134	0.323596	0.2796317	0.42192225	0.26336795	0.41171045	0.3217754	0.094603275
L24dd	L6mp	0.83457465	0.805583	0.8575485	0.75490665	0.8454186	0.81186575	0.81064605	0.85080365	0.84931155	0.8381108	0.84857505	0.8409204	0.8253759	0.83882075	0.888985	0.8427134	0.85147305	0.832335	0.8492932	0.8266482	0.8576734	0.84699525	0.844282	0.83081875	0.83351105	0.8447797	0.8398222	0.8869641	0.8387916	0.8364518	0.8701624	0.86306345	0.81009435	0.8331278	0.84774045	0.86126745	0.81158285	0.84427715	0.85726245	0.85924795	0.8528675	0.8267602	0.8846612	0.8583675	0.8665414	0.8367371	0.8255671	0.8536986
L24dv	L6mp	0.68881585	0.4988684	0.73475765	0.6222966	0.76005255	0.6926039	0.64296045	0.68854655	0.66543275	0.64944175	0.69103665	0.82201915	0.6070475	0.74157005	0.63447915	0.62046545	0.7083896	0.64532125	0.73845725	0.72315515	0.67112555	0.6989798	0.6918764	0.6283189	0.7516644	0.61258405	0.73903605	0.8152803	0.712408	0.6828621	0.678701	0.68219395	0.6961626	0.72462235	0.67896705	0.768363	0.67925	0.5505935	0.78441625	0.7859134	0.7461397	0.6913101	0.70244035	0.6502968	0.7450537	0.64072335	0.70287495	0.74387
L25	L6mp	0.02471549	0	0.10542542	0.19012095	0.10695554	0.1271117	0.1516558	0	0	0.0573876	0.04379543	0.038617435	0.2053088	0.19734135	0.1434059	0.09117375	0.1016378	0.1950466	0.076767665	0.0800826	0.026351555	0	0.1364999	0.02438206	0.1185424	0	0.02500616	0	0	0.1845735	0.02667073	0.04367324	0.06348395	0	0.1175262	0.10857966	0.1322975	0.04008194	0	0.066182495	0.062446	0.093172885	0.14292265	0.17886105	0.09172208	0.177094995	0.09448626	0.039424
L2	L6mp	0.5857716	0.63995165	0.67287385	0.596672	0.6499703	0.60699385	0.5767683	0.63632725	0.64333035	0.65848845	0.6266818	0.671591	0.671609	0.6662435	0.64841375	0.6373271	0.65201755	0.66045295	0.63854775	0.5296246	0.5933485	0.6581657	0.6339992	0.7247255	0.6651092	0.55056705	0.6656355	0.6541972	0.62008025	0.6914642	0.6543934	0.70007495	0.64940385	0.63213825	0.6601475	0.61213265	0.65988945	0.64309825	0.66184605	0.7512431	0.6752483	0.6748069	0.7107009	0.68072695	0.6113107	0.63558405	0.71141485	0.63530785
L31a	L6mp	0.3332351	0.2435417	0.3963748	0.2584603	0.23563085	0.33685845	0.3736119	0.25585255	0.13618545	0.3006385	0.26448955	0.22667405	0.4136307	0.33118085	0.3553304	0.33511775	0.39447085	0.2682701	0.3928715	0.29741975	0.3051186	0.21402525	0.22863425	0.2467648	0.26337195	0.3734909	0.22826795	0.2435235	0.38571655	0.4055077	0.15994885	0.37272025	0.32788725	0.2330876	0.4252702	0.3721844	0.26560205	0.22108515	0.3959935	0.35752105	0.32854105	0.2445806	0.3029254	0.36519855	0.31271035	0.42674725	0.30047655	0.17594235
L31pd	L6mp	0.3705376	0.3345942	0.3118072	0.3552406	0.39549315	0.3778906	0.4179483	0.3694993	0.27696525	0.3885049	0.4823318	0.28945575	0.42161225	0.40124465	0.36342225	0.40378505	0.50926515	0.4247852	0.4533815	0.4248507	0.30857225	0.33896525	0.32125585	0.4124444	0.24649015	0.40798595	0.3019309	0.3698347	0.45963465	0.45754955	0.2764925	0.37648905	0.42451555	0.40102265	0.46735955	0.45212475	0.3661736	0.32376705	0.37554905	0.4358958	0.2898611	0.39084955	0.387265	0.39749585	0.31908935	0.4680121	0.41357095	0.29895505
L31pv	L6mp	0.37515605	0.23487255	0.35706975	0.2867712	0.3227816	0.3687187	0.2850435	0.30736595	0.19820815	0.34242295	0.3038741	0.21097775	0.4412521	0.3654216	0.32847695	0.35276645	0.4580893	0.301695	0.33433405	0.3633808	0.21974675	0.3415753	0.3416621	0.3586278	0.22735685	0.3976232	0.19319735	0.3047917	0.34847375	0.395545	0.2316118	0.310395	0.3191732	0.33948445	0.39340405	0.37879065	0.3124357	0.20227585	0.2503767	0.2977331	0.1830561	0.17108075	0.31055835	0.38364585	0.29425155	0.4118922	0.3898582	0.2620906
L33pr	L6mp	0.30335095	0.1547597	0.20644495	0.3211413	0.195685	0.3155107	0.31185245	0.18288365	0.108102	0.2456261	0.1996981	0.186933	0.323302	0.2763603	0.3054481	0.27473505	0.174406	0.23223795	0.16773523	0.1606778	0	0.21948655	0.2318339	0.1696762	0.26656085	0.2856868	0.06464	0.1532958	0.2892288	0.29300175	0.02870759	0.128629135	0.14608689	0.1819991	0.18674825	0.13099852	0.1696684	0.0505778	0.14069335	0.22424155	0.20382545	0.16211335	0.24622775	0.36163735	0.2255032	0.4190842	0.15786225	0
L3a	L6mp	0.70761485	0.70581595	0.7191001	0.6980813	0.64353095	0.6887226	0.8266791	0.74509085	0.70349635	0.7526459	0.6660669	0.7210602	0.6925701	0.7064028	0.6478195	0.72460245	0.7301275	0.69672515	0.7223085	0.71856495	0.6952471	0.7440811	0.68714425	0.70944985	0.70284355	0.72191685	0.7218543	0.73071755	0.6878936	0.7064154	0.73394155	0.7511408	0.7036456	0.71800025	0.7610775	0.70155	0.71405895	0.68550705	0.74188475	0.69458275	0.72806825	0.676615	0.7644847	0.7118411	0.7119808	0.7111104	0.73312865	0.6896929
L3b	L6mp	0.6130454	0.6397035	0.67557115	0.6435678	0.6100454	0.6528936	0.72545035	0.66343115	0.6653475	0.65370435	0.6250503	0.6740072	0.69933395	0.6640272	0.62256565	0.6832671	0.6911729	0.65107945	0.67744895	0.5853501	0.67353985	0.6633695	0.63802165	0.63813285	0.6844785	0.6471383	0.68608185	0.6446692	0.63003175	0.65718725	0.69664375	0.72263325	0.65987255	0.646449	0.6879007	0.6329517	0.63118875	0.6212628	0.6743354	0.689059	0.6831528	0.6459076	0.69776625	0.67050795	0.6545214	0.63346855	0.6708671	0.64155215
L43	L6mp	0.5795413	0.66268155	0.49190615	0.4045371	0.5846377	0.6570441	0.8573339	0.5252639	0.43695825	0.64199285	0.437223	0.6345254	0.647074	0.63926625	0.51462255	0.65842965	0.67066135	0.56774095	0.5981699	0.6609748	0.71160765	0.61956975	0.5028663	0.61829625	0.60348065	0.5825529	0.512762	0.5958527	0.481929	0.6691454	0.5883624	0.3741032	0.6565493	0.59401525	0.69453875	0.62659255	0.63903895	0.6172358	0.6258036	0.52233725	0.6308175	0.41250595	0.64457395	0.6135803	0.5342455	0.66935035	0.5850874	0.45808535
L44	L6mp	0.415149	0.49290065	0.5406324	0.45859065	0.4400364	0.4819775	0.67350045	0.41669855	0.4855469	0.5098677	0.4069183	0.54091215	0.4833549	0.52854715	0.46445655	0.58423445	0.4667589	0.53363625	0.4941841	0.56988915	0.5623858	0.49945455	0.47632965	0.4418232	0.53273065	0.46449655	0.38786355	0.39039565	0.4057803	0.5770868	0.4950449	0.4274834	0.4829156	0.48965525	0.54457925	0.5059333	0.50720485	0.3260254	0.52116005	0.455197	0.5360308	0.42544965	0.534477	0.5298516	0.50116025	0.52163705	0.52046185	0.5001765
L45	L6mp	0.4579919	0.54859145	0.55069585	0.50810175	0.5003009	0.42558645	0.5978405	0.4567989	0.5043588	0.4775487	0.4399709	0.53287745	0.53050025	0.4994371	0.47205615	0.5731402	0.47038065	0.5202784	0.5594342	0.5477893	0.5864618	0.54932135	0.55009955	0.4955143	0.5152532	0.4613405	0.4360077	0.4378561	0.4299733	0.56822005	0.50373045	0.4818867	0.4784981	0.5097902	0.5933394	0.50045665	0.5576896	0.4060836	0.476841	0.5263823	0.51589305	0.42024015	0.5573826	0.5242677	0.50669265	0.5452871	0.50845555	0.49597515
L46	L6mp	0.3506137	0.3514735	0.3784415	0.4175897	0.37492155	0.36902705	0.526558	0.30663355	0.30110185	0.5151278	0.2490823	0.34168575	0.3751046	0.44830775	0.50161135	0.43241835	0.52555265	0.5000604	0.49610215	0.4048608	0.3842079	0.3060972	0.3680458	0.37412215	0.45227735	0.41188295	0.27603485	0.33071325	0.40431255	0.42304745	0.4717357	0.44165225	0.368203	0.4308977	0.39570945	0.4974276	0.4593281	0.44589575	0.58767795	0.4610042	0.53047735	0.2873244	0.47905285	0.49530275	0.31458025	0.39764065	0.41340565	0.42485535
L47l	L6mp	0.37472535	0.4862359	0.4507125	0.50498075	0.49751805	0.3964179	0.48723205	0.44862355	0.4714986	0.4447736	0.32599615	0.50375645	0.5032956	0.45506555	0.4553211	0.5774131	0.4322058	0.43829405	0.5030621	0.45208125	0.55290495	0.477425	0.474851	0.46127465	0.45022695	0.39278205	0.37299415	0.3873989	0.3634719	0.51388665	0.4212462	0.415917	0.4664941	0.42569995	0.5228457	0.42762205	0.48572025	0.375789	0.3805365	0.4617473	0.4347312	0.38449935	0.51086795	0.4486416	0.44012905	0.51593975	0.4482007	0.4049602
L47m	L6mp	0.22766295	0.3961292	0.31377365	0.42372675	0.28133	0.2708948	0.2561102	0.33703865	0.3745986	0.3259674	0.1210292	0.4364859	0.3618444	0.3691483	0.371148	0.43458365	0.33214565	0.28914205	0.38652165	0.26611175	0.45731265	0.33789695	0.31995095	0.2787667	0.29160965	0.3415121	0.2898775	0.3232651	0.29317275	0.378449	0.2348811	0.2000927	0.3765224	0.31452435	0.3785329	0.27358255	0.35183825	0.2285893	0.2059175	0.32730565	0.3648929	0.32437075	0.3675692	0.3480491	0.2908409	0.4155843	0.2916353	0.25831725
L47s	L6mp	0.1905695	0.39687125	0.31938535	0.35370025	0.34127085	0.2904619	0.34452815	0.401403	0.32732905	0.3543233	0.112971395	0.4428593	0.3602984	0.3928267	0.352178	0.3826958	0.2791735	0.36461205	0.39146865	0.3317535	0.46314035	0.32827765	0.3674963	0.2455194	0.3903074	0.33685875	0.2325191	0.23805025	0.2246782	0.341245	0.2656058	0.2367895	0.35861495	0.2901349	0.3850257	0.26478875	0.34196635	0.1535471	0.21568145	0.32387365	0.382227	0.31035295	0.3629417	0.3062855	0.28744685	0.4212392	0.2884212	0.26248535
L4	L6mp	0.8751503	0.8762832	0.88190395	0.86378605	0.87537695	0.88098065	0.8878568	0.884182	0.876294	0.90768125	0.8578285	0.8656319	0.86475405	0.8772264	0.87182055	0.8792691	0.87569345	0.84334175	0.8675332	0.8676275	0.8644964	0.8867566	0.86708095	0.8907772	0.86468955	0.90255035	0.89387025	0.89456465	0.8682007	0.8707583	0.854874	0.86807115	0.87134195	0.8618607	0.88576565	0.8853251	0.87286815	0.8735472	0.88315525	0.8611338	0.87729315	0.8492934	0.87411855	0.88938115	0.86686335	0.8848319	0.88463415	0.88306625
L52	L6mp	0.37899195	0.4488848	0.49047235	0.44528775	0.4924042	0.3923115	0.52765755	0.45774315	0.43209265	0.4689602	0.4023049	0.47163665	0.49985785	0.482762	0.4758966	0.4616975	0.3769963	0.3950126	0.51678405	0.4535292	0.517254	0.49222105	0.36663225	0.530607	0.49575875	0.36504665	0.3813366	0.4375934	0.4070478	0.451156	0.41554565	0.4828572	0.49533125	0.42315345	0.4978909	0.4031899	0.463421	0.38910305	0.4293444	0.4955517	0.4957777	0.4110542	0.5150035	0.4644326	0.41135995	0.4956539	0.46344915	0.4705364
L55b	L6mp	0.6985877	0.6283385	0.62023315	0.6093896	0.658465	0.7006909	0.64938935	0.61487975	0.6431679	0.723551	0.4957981	0.6457799	0.66035825	0.67889795	0.61773515	0.64278205	0.66712755	0.71265585	0.6479382	0.73794605	0.69969705	0.63987495	0.63962415	0.74524845	0.5328969	0.69108395	0.4509418	0.6224869	0.7377988	0.5986016	0.61114595	0.53276725	0.6987245	0.6480963	0.63150265	0.68666725	0.6147789	0.66109695	0.67221835	0.6184934	0.4149587	0.4470236	0.72830175	0.7298013	0.70370085	0.68156685	0.63168245	0.5962221
L5L	L6mp	0.62487535	0.66995405	0.67653375	0.58506795	0.6802711	0.60542905	0.46627985	0.6987137	0.5882856	0.63170695	0.6523553	0.6552829	0.6912145	0.69476805	0.6178449	0.6079515	0.6506331	0.57620675	0.63295135	0.51029335	0.62987445	0.5991027	0.62810895	0.6530724	0.6719269	0.6529511	0.7362018	0.62986225	0.62959545	0.6367325	0.669907	0.7474759	0.6812366	0.64407125	0.7029234	0.64652275	0.65216315	0.6289869	0.63724725	0.6824459	0.65952075	0.66742115	0.65943035	0.6734769	0.67878205	0.59886385	0.68450205	0.61288485
L5m	L6mp	0.6350607	0.648453	0.6713327	0.6029834	0.5903681	0.60725055	0.50685855	0.6414036	0.68774955	0.62990935	0.63778885	0.59684795	0.69665845	0.56194475	0.55179945	0.64783145	0.625051	0.511899	0.56314695	0.48857535	0.66772015	0.56491485	0.54512245	0.5430278	0.6352999	0.64990335	0.7157417	0.6030096	0.63365695	0.66062815	0.6704758	0.71466155	0.60874275	0.56539385	0.68688445	0.6438805	0.61455825	0.550596	0.67535845	0.6483486	0.7130715	0.59017435	0.6820292	0.65441105	0.66011585	0.58008145	0.61483515	0.5605321
L5mv	L6mp	0.6798437	0.70149015	0.72013385	0.6019746	0.72850315	0.6437405	0.49260875	0.7055423	0.4254743	0.72986925	0.7132768	0.6833281	0.65076725	0.7109179	0.69464435	0.6037154	0.69183775	0.4943595	0.6221765	0.5802273	0.5870502	0.5266143	0.62371815	0.6494243	0.6492709	0.6913692	0.7559872	0.6758779	0.6348125	0.654272	0.7024726	0.73134695	0.7300254	0.6386645	0.7142575	0.70615055	0.67024615	0.63565835	0.65907225	0.65346935	0.590657	0.65983635	0.70264825	0.7089623	0.6846257	0.64405385	0.656002	0.5781299
L6a	L6mp	0.819361	0.8412957	0.8477279	0.839609	0.87197015	0.8479073	0.8783211	0.8761114	0.853369	0.8582036	0.86366955	0.8646085	0.81371425	0.8607057	0.8409844	0.8553082	0.8571818	0.85100805	0.84746875	0.8324847	0.87431505	0.84083585	0.80173715	0.84491805	0.83558015	0.8582467	0.83305365	0.8062451	0.83387595	0.87164215	0.82925185	0.8709847	0.86639525	0.81288145	0.85258265	0.8258928	0.8618943	0.83139215	0.86614945	0.85637175	0.85513695	0.8532841	0.8765964	0.7885454	0.8345058	0.8736787	0.8422055	0.8495698
L6d	L6mp	0.8823647	0.8641196	0.83429085	0.8364425	0.87056915	0.86666	0.8612534	0.85834055	0.85327565	0.86741695	0.82939275	0.85903395	0.86643075	0.85808035	0.8519961	0.88257285	0.86973945	0.8470049	0.8334761	0.87821825	0.86501365	0.87238915	0.86017665	0.86324335	0.831923	0.8856922	0.88508395	0.84080675	0.8631908	0.8318838	0.8648404	0.87352635	0.8634239	0.85352775	0.86968175	0.834119	0.86073395	0.88747935	0.8550976	0.8761475	0.82938605	0.8399155	0.86693125	0.8834737	0.854202	0.8696747	0.8606452	0.88114105
L6ma	L6mp	0.8631175	0.88346025	0.8511395	0.849907	0.8369925	0.85896255	0.87836765	0.81596195	0.8436215	0.81784205	0.79714355	0.8267087	0.8640989	0.83851075	0.8428013	0.82445165	0.86999415	0.8707687	0.8015453	0.8344717	0.82295815	0.8355313	0.87714265	0.82218575	0.8392177	0.8080199	0.85053875	0.8459825	0.87506905	0.7834525	0.85810195	0.82593175	0.86152765	0.8280271	0.8411631	0.79377635	0.8540489	0.8581136	0.83751365	0.8440615	0.8692207	0.84579875	0.848319	0.8367448	0.82643375	0.8626485	0.87738465	0.81597495
L10d	L6r	0.40059325	0.49883725	0.3912291	0.39648985	0.44989125	0.4388073	0.375742	0.4453802	0.50714915	0.3460099	0.4785846	0.48139865	0.4827469	0.43639435	0.4196833	0.4586432	0.5407699	0.4276645	0.53934005	0.36711015	0.4486911	0.48445255	0.4410402	0.46700045	0.43837745	0.41696365	0.4816058	0.51278415	0.39892655	0.50445725	0.4885723	0.3696815	0.31675695	0.51133175	0.36029345	0.50462725	0.48568795	0.34523455	0.38878195	0.48065055	0.3549986	0.4379437	0.44611795	0.4659153	0.25450095	0.4505521	0.40951805	0.4097488
L10pp	L6r	0.237242	0.4225873	0.3563568	0.36545655	0.4171601	0.3874253	0.2454361	0.56332225	0.44399185	0.2978287	0.3271328	0.4481994	0.5398398	0.46131075	0.3940577	0.39052835	0.5707911	0.406271	0.47344575	0.3257853	0.4119603	0.50305255	0.40803775	0.42168865	0.47641355	0.3470459	0.45072315	0.4624454	0.33884085	0.41205305	0.4221293	0.36132665	0.33076215	0.49860685	0.3663575	0.4393573	0.4453987	0.3606623	0.2702469	0.37381605	0.36758715	0.42419	0.35875205	0.4705235	0.1570875	0.372357	0.3086206	0.3845197
L10r	L6r	0.24872905	0.25529785	0.2311137	0.22182925	0.3263744	0.32118275	0.1474618	0.3243184	0.33987305	0.2176504	0.2068839	0.3261791	0.302345	0.29478	0.2033825	0.3265805	0.5061153	0.42151095	0.32062225	0.30092405	0.15822655	0.2197595	0.3455926	0.15330475	0.31254	0.32370305	0.30287965	0.3378927	0.16298174	0.3219862	0.2977329	0.1706778	0.13798905	0.3651402	0.18765675	0.23684065	0.26356045	0.066677245	0.2479585	0.22217808	0.24736975	0.3102298	0.2386876	0.2734696	0.0522996	0.232661	0.299204	0.19426125
L10v	L6r	0.1749842	0.31973825	0.22661365	0.28733275	0.3428406	0.334563	0.1421548	0.3675304	0.34745825	0.1701202	0.2675568	0.35727035	0.41993035	0.3992991	0.2624426	0.3243958	0.503282	0.4270584	0.42412225	0.24194345	0.2822385	0.3587877	0.3560852	0.3219952	0.35266735	0.30863355	0.3906658	0.33304415	0.28020905	0.3040611	0.34642735	0.24757555	0.2449541	0.38233525	0.18695885	0.25629295	0.4035976	0.2256775	0.2053744	0.33637275	0.25304915	0.32845875	0.3422281	0.39557025	0	0.3265029	0.2871571	0.3207114
L11l	L6r	0.29807305	0.4366416	0.44500855	0.43365725	0.39408595	0.36358545	0.24114405	0.52198425	0.432275	0.33748395	0.34720285	0.5245499	0.5315128	0.44023295	0.4558526	0.4645428	0.5405614	0.3291142	0.4424578	0.34410535	0.4269653	0.54741715	0.4103349	0.3828236	0.51389045	0.3188426	0.4841145	0.50203405	0.37925855	0.48549495	0.4959704	0.3855527	0.3294634	0.55749125	0.406557	0.4323453	0.46952815	0.41791335	0.32430205	0.41415355	0.31407185	0.4466637	0.42241575	0.5242336	0.23457255	0.2967519	0.333552	0.36488035
L13l	L6r	0.20392865	0.36048695	0.33431985	0.31342735	0.21543085	0.27130795	0.05274225	0.4819602	0.3445926	0.1779616	0.12990365	0.4263755	0.4468652	0.32345565	0.3368921	0.282728	0.4380922	0.24793245	0.3667747	0.20800935	0.2774245	0.3497232	0.33850245	0.27649625	0.4429469	0.23614235	0.22789905	0.30468455	0.3262196	0.2580091	0.3938842	0.2385107	0.24989365	0.42798135	0.31289305	0.33431	0.28996865	0.29594035	0.24289405	0.25732545	0.25386485	0.36658035	0.27611745	0.4018948	0.074182425	0.21925685	0.24140875	0.23542825
L1	L6r	0.63767585	0.6121684	0.64508365	0.7111806	0.5794554	0.5848171	0.56171705	0.59895045	0.5936141	0.63505655	0.6232986	0.6622727	0.66786575	0.57886235	0.65617505	0.665426	0.58207205	0.6053022	0.60695855	0.6612192	0.6071378	0.5789361	0.6198292	0.62972565	0.6136267	0.6114562	0.5572452	0.61945795	0.61441345	0.69909595	0.7156511	0.68030385	0.628045	0.6287528	0.62630035	0.64700265	0.60125075	0.6217268	0.55475675	0.6313971	0.65299395	0.5883996	0.59749985	0.62023145	0.6532838	0.68307365	0.6200417	0.66300005
L23c	L6r	0.49188925	0.3072724	0.42171415	0.4360084	0.5009252	0.53707435	0.4117	0.3929039	0.3100372	0.5367982	0.39824175	0.32783445	0.40641405	0.49202635	0.34826045	0.4279271	0.4851556	0.4950727	0.54492575	0.5292232	0.4215371	0.3692902	0.2752508	0.36089405	0.44925335	0.52583045	0.4225732	0.48865275	0.4092614	0.51628465	0.54796285	0.28960885	0.42994275	0.39494995	0.3864867	0.47005675	0.57868105	0.5802662	0.50499695	0.4210017	0.41395315	0.2515463	0.42743805	0.4663427	0.47543235	0.5281218	0.4605637	0.2946407
L23d	L6r	0.33942055	0.2475196	0.1495177	0.26125795	0.2474372	0.3111912	0.21146255	0.193906	0.1035977	0.20839575	0.08530018	0.051621865	0.2981656	0.26505315	0.07735782	0.1933877	0.29722345	0.3507151	0.25495135	0.3154982	0.1065044	0.09678033	0.100636395	0.1569113	0.101137965	0.19499405	0.131732885	0.2436691	0.1792926	0.2969186	0.4147581	0.13254445	0.18361865	0.09214461	0.1858597	0.18538465	0.31387695	0.30019915	0.2814257	0.1337825	0.15284525	0.03870003	0.15059055	0.30784865	0.1387131	0.29194025	0.1467742	0.09042571
L24dd	L6r	0.56933065	0.51835435	0.3328613	0.4125845	0.6049559	0.46247515	0.50540695	0.50909775	0.4768921	0.4784845	0.31535745	0.50145365	0.4768753	0.5953735	0.32655015	0.56357215	0.5071268	0.4932151	0.460772	0.547732	0.46174495	0.5057245	0.4048019	0.4184704	0.3893922	0.50923255	0.47760905	0.4737575	0.47921835	0.56885345	0.5320686	0.17745985	0.47622325	0.51341975	0.4619097	0.4164418	0.4681881	0.5134966	0.374835	0.52921015	0.4708358	0.40674915	0.619684	0.557705	0.4674612	0.6555771	0.50446835	0.43766555
L24dv	L6r	0.61233515	0.3914236	0.3344844	0.4747423	0.62465995	0.55505395	0.5172139	0.4895133	0.4414561	0.52966885	0.30825985	0.57165815	0.43245095	0.6553974	0.3261611	0.47444915	0.5023462	0.56145175	0.4400244	0.5975675	0.44503535	0.5323308	0.3703465	0.25947795	0.45277895	0.5683291	0.50384505	0.50485345	0.4217419	0.5736326	0.57512085	0.24745985	0.50557955	0.46663095	0.4067758	0.36592885	0.51661875	0.5470207	0.4250454	0.5091677	0.4911432	0.48160885	0.667589	0.62810485	0.51723395	0.6943741	0.5094266	0.4710415
L25	L6r	0.09597445	0.10109366	0.10163587	0.14751052	0.16915575	0.24382855	0	0.1272838	0.0566268	0.0582056	0.16382808	0.049402455	0.3138711	0.2551291	0.1581068	0.049503475	0.186758585	0.24182885	0.13415916	0.148543755	0.05782955	0.082418015	0	0.06477615	0.27177955	0.02465232	0.14787445	0.104108205	0.122908185	0.07274975	0.06665993	0.07821185	0.05768215	0	0.075948825	0.1275883	0.142859165	0.04994401	0	0.09534025	0.024470975	0.03870003	0.0641173	0.174049	0	0.111240345	0.038945615	0.08799675
L2	L6r	0.65120965	0.6339069	0.64836805	0.6952371	0.62431975	0.5978849	0.5486904	0.6204434	0.5951184	0.64924415	0.6257108	0.6819993	0.6795573	0.62441025	0.67964465	0.69828415	0.5870359	0.6465084	0.6252763	0.69222285	0.61689205	0.60792425	0.61717425	0.62499825	0.63589705	0.62505025	0.5527463	0.6497824	0.5998558	0.7329077	0.71711995	0.716309	0.6612062	0.65107495	0.65439025	0.6560661	0.63221185	0.6334899	0.6138301	0.65355245	0.67504165	0.61102045	0.6382136	0.6305979	0.6401573	0.7197218	0.6191672	0.6276622
L31a	L6r	0.32391725	0.245498	0.17283575	0.30872685	0.3109344	0.44088285	0.2363677	0.193106	0.091113705	0.18894145	0.151461	0.06380815	0.34878945	0.32252385	0.14369455	0.2636333	0.2992746	0.33939415	0.29805905	0.3675094	0.20157965	0.126243465	0.110232955	0.08073768	0.12771535	0.3052588	0.268188	0.23765905	0.23797155	0.33591575	0.244455	0.1397698	0.2454168	0.16014915	0.31468265	0.25925285	0.4124854	0.38790435	0.30843795	0.2438167	0.2987864	0.1794151	0.2225967	0.3472366	0.26600445	0.32684715	0.19073305	0.1094615
L31pd	L6r	0.36844615	0.23563775	0.2790665	0.39838255	0.48004815	0.45966175	0.32476475	0.3407029	0.2379893	0.32002965	0.3848215	0.2363547	0.41114835	0.3815371	0.21801995	0.35360325	0.4258582	0.49901715	0.39339625	0.4712783	0.21208125	0.2822588	0.2779527	0.28273425	0.2131484	0.3894437	0.3471739	0.3789981	0.3319531	0.3795478	0.3763571	0.23435125	0.3437167	0.3347271	0.38096965	0.3788033	0.46161335	0.44303255	0.336056	0.3397329	0.265093	0.2399906	0.37579925	0.4090022	0.265331	0.3929563	0.3685695	0.20079785
L31pv	L6r	0.3800493	0.1727643	0.28078745	0.31221265	0.4699529	0.46348015	0.243133	0.31517685	0.22527365	0.2731595	0.2684628	0.1755076	0.39755335	0.362331	0.1385235	0.2449764	0.36858555	0.45923025	0.3130574	0.44329695	0.1833571	0.26463625	0.2631003	0.24250125	0.1871164	0.37426455	0.31377915	0.32222895	0.237406	0.31798125	0.2626716	0.1396406	0.27332905	0.30697365	0.33116435	0.3192445	0.4308527	0.31166985	0.1365667	0.186721	0.178147	0.07740005	0.3018073	0.37083535	0.27892725	0.36783955	0.3115464	0.14439575
L33pr	L6r	0.25358565	0.1657417	0.127100555	0.2548568	0.1972832	0.3355921	0.2628805	0.163500735	0.197956775	0.17352255	0.15032635	0.1340354	0.25100975	0.23662195	0.0700114	0.16353625	0.1441339	0.26939155	0.1466219	0.30600885	0	0.0787507	0.04957771	0.06477615	0.20777625	0.19761555	0.121204515	0.19459535	0.148832	0.2075836	0.132929905	0.02467309	0.10736685	0.19033995	0.04957771	0.1602977	0.16808055	0.108818405	0.10267629	0.12188235	0.164634	0.08753405	0.15460008	0.3201199	0.1597371	0.3480331	0.13062095	0
L3a	L6r	0.75218385	0.6633889	0.79205065	0.7852321	0.6621357	0.65416115	0.79525615	0.6449775	0.69766785	0.7330581	0.7302943	0.7933959	0.6886125	0.7614983	0.73802755	0.71513355	0.7240961	0.64602395	0.6326896	0.7871485	0.6473992	0.68269935	0.7132778	0.7296194	0.73207795	0.6873821	0.6582764	0.65102875	0.7188549	0.7393423	0.7656457	0.73538235	0.67266135	0.78152545	0.76235925	0.6842958	0.7197397	0.8090069	0.6204381	0.6904431	0.77672565	0.70239255	0.70876565	0.6452622	0.70260605	0.7885879	0.72729245	0.70230245
L3b	L6r	0.6884997	0.62962725	0.6938794	0.7466796	0.62433515	0.64119855	0.7601306	0.6532279	0.6432946	0.67371125	0.6689816	0.70828615	0.66101595	0.62797995	0.6815026	0.6905082	0.6309789	0.6213841	0.6471063	0.70177385	0.62699195	0.60972625	0.63709455	0.70560295	0.64642815	0.645513	0.61835075	0.6472659	0.67246285	0.7396677	0.71849095	0.67719905	0.63080615	0.62532045	0.6546579	0.6766805	0.65180655	0.64207245	0.59902735	0.63968255	0.68025695	0.60236115	0.6272389	0.6504259	0.6634697	0.7080707	0.65065955	0.652049
L43	L6r	0.9181772	0.82730215	0.90663285	0.9038339	0.87341415	0.912669	0.86733465	0.89168895	0.92957895	0.91359995	0.9246427	0.94335595	0.921355	0.90455225	0.8564387	0.8928866	0.85881235	0.8803276	0.89192985	0.89661155	0.8889699	0.87151685	0.899721	0.9210256	0.90711225	0.9154271	0.86425495	0.8623568	0.93126945	0.87225395	0.91003025	0.8931619	0.89788195	0.8952298	0.9209163	0.86240805	0.88112675	0.9050079	0.8511099	0.87528345	0.87901665	0.8977171	0.92066705	0.8866393	0.8774014	0.89765865	0.8995263	0.91395145
L44	L6r	0.8800105	0.85204325	0.8560115	0.8786595	0.8584104	0.8691023	0.90041625	0.84470955	0.8673877	0.79615775	0.8842033	0.84607865	0.8166783	0.83521095	0.8623692	0.9017059	0.862412	0.8308066	0.8625026	0.85593585	0.8589004	0.8933673	0.89866635	0.84409765	0.8622887	0.86854385	0.8754548	0.83812645	0.87056665	0.8816436	0.8651398	0.86667775	0.86210865	0.8457393	0.88246545	0.8545748	0.85873835	0.8566221	0.89160215	0.8711842	0.8457798	0.8700582	0.8613617	0.88433705	0.85620025	0.8745645	0.85655055	0.8354095
L45	L6r	0.63702765	0.63956705	0.62557595	0.65079175	0.6261533	0.62955125	0.73019535	0.62760465	0.6913943	0.53070425	0.66920055	0.56826035	0.5633726	0.62888185	0.6300274	0.615408	0.67565265	0.53568175	0.6083354	0.5976545	0.61283835	0.7029381	0.6821484	0.6688305	0.59809735	0.61299155	0.6064283	0.64717345	0.6440547	0.62809495	0.63988355	0.6196623	0.6044174	0.6543347	0.67565225	0.65605355	0.62440235	0.665769	0.5476247	0.6092127	0.60446165	0.6215876	0.6571203	0.7343465	0.59038215	0.53992	0.6342381	0.6324623
L46	L6r	0.6173839	0.5363295	0.42906675	0.50219335	0.46912115	0.4856924	0.42593375	0.5595674	0.5378783	0.50496925	0.53530725	0.4338247	0.468122	0.606859	0.67534355	0.4658097	0.50040245	0.5740675	0.6227842	0.53356355	0.5388479	0.48298155	0.60033665	0.41952035	0.5232697	0.5164902	0.55376505	0.5033843	0.46295435	0.57015415	0.5443261	0.6692147	0.48327075	0.48108425	0.6391708	0.6296388	0.64071275	0.62196415	0.57719485	0.56966545	0.5973153	0.5974712	0.6733167	0.5821938	0.4641394	0.5208268	0.57498355	0.60688375
L47l	L6r	0.4166613	0.5714306	0.4576234	0.49544885	0.50705065	0.4931441	0.51392325	0.5010702	0.59701155	0.40182225	0.38148565	0.51788655	0.55221495	0.5165121	0.5187005	0.53522205	0.55905825	0.45936685	0.46931285	0.50123625	0.51122945	0.53753505	0.50975175	0.56481785	0.4529051	0.42110595	0.42215535	0.5235019	0.48686315	0.51588465	0.5094143	0.40734865	0.48384505	0.54986925	0.4901038	0.4700306	0.48080585	0.55571935	0.40323285	0.4816952	0.41868565	0.45717035	0.48307835	0.4672765	0.4380668	0.4335675	0.43280905	0.51351515
L47m	L6r	0.2556359	0.44968675	0.30301985	0.36093955	0.24544785	0.2993436	0.18942845	0.3905781	0.4392854	0.2561032	0.162045685	0.44452495	0.4732919	0.3469437	0.3239839	0.3986676	0.51176525	0.2550642	0.2986939	0.294963	0.4034978	0.4569101	0.36608025	0.4020683	0.31248115	0.2768169	0.27371185	0.4683675	0.3932865	0.3951847	0.3247155	0.25237625	0.3084665	0.5114521	0.34334445	0.32936905	0.28101695	0.3833776	0.2083505	0.328026	0.3105918	0.4165534	0.3332821	0.32481315	0.2696814	0.30851905	0.2584563	0.29305475
L47s	L6r	0.2582418	0.47198835	0.36105285	0.3483443	0.3817415	0.3726738	0.26768105	0.5301756	0.4434126	0.39502175	0.17130925	0.4530984	0.5013694	0.38277055	0.3495045	0.40170065	0.4639811	0.3795016	0.3694741	0.37750625	0.4171415	0.44153805	0.4729107	0.32596395	0.4314978	0.3104385	0.275878	0.37491465	0.35838915	0.38072245	0.41415515	0.25113555	0.33080695	0.45541915	0.368497	0.3841196	0.2971029	0.3774448	0.23172665	0.37020955	0.36827975	0.40902615	0.3555079	0.347591	0.28726815	0.34151575	0.29628495	0.43903965
L4	L6r	0.8495161	0.7467267	0.8658431	0.84658685	0.74465575	0.78313255	0.84312085	0.74790155	0.76998685	0.874669	0.8154182	0.8033872	0.78179535	0.8777029	0.8588184	0.8373294	0.741625	0.7680024	0.7623823	0.88202305	0.69803235	0.78539035	0.82194395	0.8411032	0.8436731	0.8302052	0.77706715	0.74209885	0.78612305	0.76295715	0.8125976	0.83944825	0.76766005	0.81233245	0.85277	0.84621815	0.83612205	0.8120113	0.65212515	0.7626271	0.8455587	0.8623119	0.84678	0.8214565	0.8063376	0.79503135	0.8318563	0.7403837
L52	L6r	0.48550965	0.4837243	0.56916655	0.5193219	0.5056488	0.42473655	0.5047945	0.5439413	0.5651995	0.54005295	0.53542455	0.5882718	0.59096205	0.4855862	0.51169215	0.502518	0.48830235	0.4416011	0.4790481	0.5260596	0.5045788	0.56157515	0.5463322	0.5624977	0.5635454	0.43982585	0.4807069	0.53449525	0.515642	0.5836945	0.6038994	0.4364198	0.51344485	0.4637257	0.49822045	0.4884484	0.47448775	0.5105614	0.5135591	0.5062388	0.5567641	0.54491045	0.56187085	0.5299544	0.43141365	0.48729315	0.50718445	0.57815625
L55b	L6r	0.72338425	0.7034298	0.75765115	0.75845355	0.7833337	0.7177764	0.62489645	0.69862015	0.7378135	0.6556451	0.7119257	0.65282745	0.7550057	0.73046245	0.8021287	0.7720927	0.63020215	0.7157363	0.71028745	0.65492005	0.69314385	0.72227375	0.7436901	0.680294	0.77670655	0.80129485	0.63632925	0.7147115	0.7014356	0.77874425	0.68698805	0.71731225	0.75956705	0.7256825	0.78072285	0.73612375	0.7773461	0.6603152	0.7582706	0.7473454	0.70881105	0.7368631	0.72230965	0.7606469	0.72361815	0.7346217	0.73453535	0.73530085
L5L	L6r	0.4256466	0.3996128	0.4525937	0.47189505	0.40765435	0.4449237	0.309449	0.414765	0.35690645	0.487981	0.3969841	0.41488995	0.4516285	0.4226122	0.29423315	0.44909985	0.39486075	0.5005221	0.5039075	0.5231825	0.3920007	0.4438424	0.4080815	0.4647198	0.45851375	0.4829539	0.39653515	0.4330273	0.4199778	0.49626015	0.4438174	0.3601697	0.4893578	0.4490113	0.47515015	0.4527215	0.4527502	0.4362669	0.46040725	0.41360315	0.4438415	0.36545995	0.50151475	0.4841367	0.44254665	0.49216275	0.40625605	0.43401055
L5m	L6r	0.40491015	0.38246035	0.4415809	0.3606114	0.35800635	0.4111073	0.38103815	0.2872414	0.34387985	0.3828636	0.3580359	0.23701015	0.38257055	0.30903845	0.30103425	0.431704	0.35197585	0.39161625	0.37932835	0.43472655	0.35418855	0.4194978	0.40873965	0.39029635	0.3419804	0.3846074	0.2504606	0.38870535	0.3108204	0.44412635	0.3762822	0.2438835	0.38750365	0.35708325	0.38478125	0.3713965	0.42648445	0.38874905	0.38865545	0.3983085	0.3908432	0.19566045	0.43092055	0.4597632	0.41313675	0.40306785	0.35672395	0.3687269
L5mv	L6r	0.4573715	0.3411738	0.46288725	0.495698	0.5005273	0.50892925	0.29983445	0.41595735	0.260094	0.59661935	0.44844525	0.4353103	0.4346368	0.4364089	0.373793	0.44122345	0.43187965	0.4969219	0.5519001	0.46438275	0.40846265	0.4439455	0.32534515	0.4313979	0.4802496	0.4759212	0.4812633	0.48246635	0.42926225	0.5339275	0.50522905	0.31668635	0.51181515	0.45472995	0.45737665	0.50703195	0.52780935	0.517897	0.46699775	0.4198498	0.40053565	0.3253715	0.5180243	0.47852085	0.4715895	0.5467671	0.45166495	0.3516269
L6a	L6r	0.7658015	0.7373284	0.77880845	0.74379535	0.7272965	0.7917112	0.72209035	0.762402	0.72524595	0.759353	0.7681719	0.86668455	0.7348601	0.7521973	0.744287	0.8227251	0.7010857	0.67047035	0.6678915	0.80500685	0.78450695	0.78445265	0.73162125	0.72056015	0.74476625	0.7490844	0.7875228	0.81301595	0.68427435	0.8091161	0.7356235	0.75557755	0.7573649	0.79109445	0.7937124	0.7564341	0.788031	0.6776504	0.68645465	0.67582105	0.82266	0.79142065	0.72842565	0.72579105	0.7697469	0.75980345	0.75853785	0.63894535
L6d	L6r	0.6171501	0.6191387	0.59084285	0.53467255	0.62636255	0.60827275	0.7400813	0.53777375	0.48275135	0.62835305	0.55413365	0.7363546	0.62481485	0.60576835	0.5534393	0.7254731	0.5362024	0.517452	0.6273131	0.68546685	0.6625978	0.62320325	0.54525155	0.55179735	0.6419903	0.65856675	0.65164395	0.5738294	0.6017489	0.7316044	0.606201	0.604617	0.5644814	0.64596485	0.6461371	0.64572015	0.6503791	0.5661732	0.5950562	0.62180255	0.7503305	0.60651125	0.56541895	0.6667284	0.5688591	0.6998853	0.671003	0.606213
L6ma	L6r	0.82483065	0.80451855	0.8138079	0.8145618	0.8189274	0.83378375	0.7518831	0.8369465	0.7430493	0.83389855	0.78157215	0.84195295	0.82360165	0.82241935	0.76481105	0.8398701	0.746462	0.8221752	0.80583825	0.87974725	0.8576223	0.8357047	0.77202925	0.7514332	0.80178095	0.7804549	0.79720145	0.83247775	0.74502985	0.82095195	0.80081005	0.7387692	0.8210672	0.8205028	0.83411195	0.80196075	0.8234821	0.76668065	0.74052385	0.78165065	0.7784963	0.78854245	0.7918028	0.7982116	0.79740345	0.84620745	0.82438855	0.6912821
L6mp	L6r	0.63918565	0.6531224	0.62472935	0.50877605	0.56410405	0.63035065	0.7389836	0.57454535	0.50876425	0.66108825	0.5336955	0.73658545	0.67495845	0.63302825	0.56294145	0.6911098	0.61629805	0.57383455	0.5837382	0.7252915	0.6738307	0.65617105	0.53393645	0.65456275	0.60882445	0.65005845	0.5449888	0.55518585	0.6527146	0.74630835	0.60926605	0.50270495	0.6837555	0.644363	0.6802911	0.66943815	0.6400073	0.60410645	0.6039447	0.6600475	0.63020955	0.5418872	0.612988	0.6499935	0.5384879	0.7020395	0.6883213	0.5899164
L10d	L6v	0.30141455	0.38228515	0.2924297	0.33585345	0.35431715	0.35712135	0.3204293	0.2953857	0.4445105	0.11908965	0.3887397	0.3158677	0.39919705	0.39798765	0.31053765	0.3012563	0.39825275	0.38460115	0.40727535	0.2572472	0.38330975	0.34801575	0.40086345	0.3651454	0.2671215	0.38687235	0.34220435	0.4156289	0.33560715	0.40974335	0.45604815	0.2447401	0.2464486	0.3637347	0.24851455	0.44203405	0.30148935	0.307647	0.3286706	0.3999527	0.26385125	0.31718365	0.3712691	0.36419945	0.1435329	0.29558535	0.29800625	0.38938265
L10pp	L6v	0.18295515	0.3031387	0.2184736	0.3268432	0.34020675	0.3175913	0.14312315	0.38620665	0.41067915	0.1263375	0.2280372	0.29667315	0.44819165	0.4310056	0.23496965	0.2099826	0.4055319	0.33664145	0.3336097	0.1991184	0.34558035	0.34224655	0.3810497	0.34262725	0.33499955	0.3151699	0.31894115	0.36055175	0.23477645	0.33440615	0.40064875	0.2410425	0.2803206	0.31087185	0.22849345	0.38300155	0.3225729	0.33770895	0.2546228	0.2961489	0.23343105	0.30741075	0.28137185	0.34520405	0.0672937	0.2848419	0.24447365	0.308799
L10r	L6v	0.174791	0.13144863	0.110891765	0.13932275	0.20577635	0.22284585	0.06137125	0.15363165	0.2954062	0.02755475	0.11621645	0.14339055	0.16776795	0.22278	0.11104791	0.174803935	0.3473872	0.26258945	0.17179035	0.1317644	0.094675285	0.09650054	0.29451975	0	0.13844546	0.3033906	0.0686777	0.2338018	0.070457345	0.23536955	0.25300595	0.08029965	0.0999623	0.1919303	0.079435895	0.1741296	0.02751735	0.05365384	0.17715515	0.18667378	0.11236465	0.1231491	0.1528026	0.107364	0.026149805	0.0799119	0.19222985	0.06818056
L10v	L6v	0.0856868	0.17921333	0.12947302	0.19574815	0.24552555	0.2640485	0.05448465	0.179600745	0.2993053	0.04367324	0.16612685	0.15889589	0.3098797	0.36308605	0.12818912	0.1292823	0.3379864	0.30613595	0.26294765	0.088631895	0.1643293	0.2057261	0.30865345	0.2096176	0.2099485	0.2824823	0.1887922	0.19574695	0.2088602	0.2041208	0.2919682	0.12108015	0.2171976	0.20766805	0	0.20483425	0.25892455	0.1926657	0.1757224	0.25744295	0.0978827	0.1753461	0.2195282	0.2700821	0	0.2119715	0.1772551	0.2180607
L11l	L6v	0.21238625	0.33801875	0.33253815	0.3934777	0.3171197	0.2787886	0.100951645	0.362387	0.3865113	0.11490125	0.30439165	0.3795749	0.4400842	0.38892075	0.2913848	0.31717565	0.37866585	0.31294925	0.31676755	0.2485804	0.3571482	0.40754395	0.39221725	0.27818485	0.3903618	0.30580515	0.3897554	0.4040822	0.24470975	0.40376195	0.48121905	0.2903788	0.2921687	0.42336025	0.3041405	0.3552916	0.35806465	0.36217045	0.3172304	0.3604867	0.22611095	0.3567295	0.37557025	0.4236505	0.16366595	0.1998063	0.25147325	0.27577375
L13l	L6v	0.049623115	0.24640685	0.18810725	0.2584356	0.09522805	0.18036795	0.025268405	0.3114337	0.26170965	0.02755475	0.052920015	0.2889034	0.3281467	0.27594505	0.1440419	0.10325009	0.28224465	0.2400682	0.2585536	0.04302989	0.17061875	0.2251116	0.2715461	0.174412	0.29001335	0.2246055	0.1674323	0.2131559	0.13187955	0.13355209	0.31104845	0.12071249	0.17777435	0.2799392	0.17899535	0.2386332	0.25024665	0.2047924	0.22619235	0.15667715	0.161565675	0.2338773	0.2296646	0.2940149	0	0.111015955	0.13182351	0.06637242
L1	L6v	0.63679225	0.68749985	0.6301478	0.69744515	0.62359695	0.5777404	0.56057545	0.5538552	0.6035134	0.5548595	0.59507265	0.6406692	0.67988405	0.5514859	0.638801	0.66758125	0.6273367	0.6871617	0.70013515	0.66011645	0.67591875	0.6005593	0.52970815	0.61385585	0.62176245	0.60424935	0.5984033	0.5966642	0.63262125	0.66007395	0.64140195	0.67719015	0.68572075	0.6699561	0.67534335	0.6073149	0.64566485	0.68984015	0.65907415	0.61445055	0.6420417	0.59712215	0.63307565	0.5469196	0.62094915	0.72926515	0.60133955	0.6289117
L23c	L6v	0.41373905	0.21504875	0.27918775	0.2400743	0.32768825	0.4259609	0.3546973	0.29812765	0.2047203	0.3366222	0.318509	0.2765857	0.32926975	0.4512974	0.2357802	0.31670015	0.52070995	0.3352664	0.35422565	0.352282	0.35732985	0.3070712	0.2605761	0.30456865	0.3086625	0.5401291	0.2965392	0.40776735	0.4088917	0.4657068	0.4480432	0.12041591	0.3327152	0.32592265	0.30487185	0.38893685	0.26473205	0.4896214	0.3609004	0.3130067	0.2610748	0.1154923	0.34225555	0.3713031	0.39729555	0.47364205	0.2976759	0.24093685
L23d	L6v	0.254105	0.15423787	0	0.06529765	0.04284339	0.1795639	0.07647885	0	0.04279858	0.02755475	0.044266705	0	0.2094279	0.199313	0	0.0835183	0.26300295	0.2445731	0	0.1761462	0.02734076	0.10125224	0.05448465	0	0.02751735	0.20226545	0	0.15962305	0.1328994	0.2357933	0.297022	0	0.027883785	0	0.0758861	0.053436	0.02751735	0.1831402	0.13445043	0.02734076	0	0	0.071099515	0.17440175	0.05384125	0.2301301	0	0
L24dd	L6v	0.528445	0.54336405	0.33443635	0.3381807	0.61923135	0.4992051	0.47660255	0.50471265	0.52394345	0.4010186	0.2502174	0.5100372	0.47571575	0.5841507	0.2806121	0.56402315	0.5266074	0.51628935	0.24875785	0.4874556	0.4779406	0.5079993	0.4744528	0.44577965	0.2908504	0.55394395	0.49834015	0.57580835	0.50201855	0.56260015	0.5092446	0.1116145	0.4963249	0.5344698	0.4732607	0.4047796	0.41300555	0.5696064	0.37119695	0.49307135	0.3969191	0.37273665	0.63669745	0.57654195	0.47234235	0.59496455	0.4401526	0.37097665
L24dv	L6v	0.54989435	0.31417005	0.143597135	0.3295883	0.574774	0.5284401	0.47868245	0.44102065	0.44760685	0.35652155	0.21595255	0.44532925	0.33880385	0.61808085	0.19540125	0.3208217	0.4607743	0.40227155	0.27213395	0.4514858	0.32384955	0.4700447	0.3669279	0.19454434	0.3033664	0.56076405	0.52323245	0.5735279	0.4260325	0.45994215	0.49624705	0.0535331	0.44340665	0.33671115	0.4034242	0.26896985	0.40045735	0.4582201	0.3962434	0.4558618	0.3969052	0.4266886	0.591777	0.53472465	0.49910435	0.6193908	0.33276045	0.36418215
L25	L6v	0.04284339	0.043078445	0	0.06529765	0.071635	0.13388266	0	0	0.0270029	0.02755475	0.043387985	0	0.183068395	0.17886725	0.08596425	0.02783943	0.08522008	0.1639714	0	0	0	0	0	0	0.097825505	0	0	0.02509494	0.02737477	0	0	0.026766555	0.027883785	0	0	0	0	0.027883785	0	0.044124455	0	0	0	0.05440131	0	0.05411975	0	0
L2	L6v	0.65901385	0.7028173	0.63186065	0.67397445	0.632261	0.59870905	0.5037843	0.5789394	0.62614775	0.5568275	0.5968947	0.66520725	0.6835913	0.5925776	0.6476388	0.67902005	0.6352675	0.7264116	0.7041024	0.68073905	0.67675445	0.63309545	0.5507934	0.6043584	0.65050925	0.611504	0.60484515	0.62363895	0.6092124	0.67954025	0.6562448	0.6924124	0.69710495	0.6771888	0.6845167	0.64256935	0.6672481	0.7049837	0.7038056	0.61136755	0.6614036	0.63722445	0.69555235	0.57018895	0.61760935	0.739491	0.61189995	0.64339525
L31a	L6v	0.22945495	0.150478295	0.028173545	0.135718	0.071228	0.3062121	0.14036915	0.027059885	0.04279858	0.027753675	0.04379543	0	0.2122781	0.1616206	0	0.05567885	0.23832655	0.14499538	0.1331567	0.10659349	0.10117285	0.0795498	0.0548894	0	0.087169805	0.2880591	0.02734076	0.1203768	0.1927494	0.28356915	0.07557575	0.04242398	0.071374225	0.053610625	0.18662075	0.1452814	0.07725095	0.26885965	0.1613557	0.1447015	0.1373049	0	0.12901011	0.15265404	0.12525105	0.23397475	0.043334085	0
L31pd	L6v	0.29870275	0.19672815	0.14874073	0.22430385	0.29673025	0.3055873	0.22984125	0.2072219	0.13723795	0.0939461	0.32219665	0.134242775	0.2959587	0.24534365	0.0542374	0.1787438	0.38938155	0.37613945	0.21148515	0.34463775	0.1273745	0.19781225	0.2159794	0.1709065	0.1629678	0.3237229	0.1956377	0.29036605	0.3088186	0.3083111	0.27129435	0.0751432	0.23595405	0.22190835	0.25667115	0.3213737	0.21133615	0.3602555	0.2749063	0.28215525	0.09150765	0.1027284	0.2966027	0.27316005	0.10394258	0.2819117	0.2028023	0.13889504
L31pv	L6v	0.28375855	0.1208357	0.12917465	0.2197792	0.2001392	0.29660385	0.089387285	0.1798483	0.131659395	0.070104395	0.2201717	0	0.28784395	0.16020765	0.09721955	0.14222728	0.3241652	0.2962503	0.10459255	0.2815636	0.135397295	0.2196822	0.18529105	0.094652775	0.08255205	0.3196549	0.14479245	0.2234075	0.21621995	0.2628236	0.1686217	0.068018225	0.1789366	0.10009486	0.1919552	0.24210435	0.162204745	0.221163	0.1599502	0.1311418	0.05290325	0	0.1987522	0.236264	0.16025565	0.20761495	0.148006185	0.08163185
L33pr	L6v	0.1900619	0.10371181	0	0.071982	0.0554244	0.1583331	0.149281325	0.027059885	0.10549735	0.04367324	0.043387985	0	0.13496455	0.09202815	0	0.0719639	0.11373285	0.1777133	0	0.08760248	0	0.04355584	0.027242315	0	0.1018263	0.20348715	0.04275446	0.0868142	0.06484955	0.123595035	0.055628225	0	0.07207855	0.06976524	0	0.053436	0	0.043334085	0.0540058	0.02783943	0.05290325	0.0525883	0.09793863	0.1944711	0.0554244	0.22898515	0	0
L3a	L6v	0.7659064	0.8013039	0.79870155	0.82658955	0.7529605	0.67220765	0.84713125	0.6709626	0.74432045	0.694278	0.7795179	0.70700515	0.7557322	0.75103655	0.7618441	0.7710228	0.80854935	0.7585014	0.77061475	0.77728115	0.76051265	0.75330735	0.67970755	0.7662365	0.8049872	0.70460815	0.73610565	0.74308245	0.7845726	0.78986755	0.7884984	0.78761345	0.77701955	0.74578555	0.80239235	0.7126165	0.8092778	0.82879545	0.7889068	0.7494922	0.8349658	0.74083065	0.7753725	0.620616	0.6935061	0.8410972	0.7480726	0.7314411
L3b	L6v	0.68082395	0.72693105	0.67909265	0.74671345	0.68359585	0.64818475	0.8002892	0.62751775	0.66204165	0.5989361	0.65398475	0.67015505	0.679759	0.60869635	0.6720844	0.7112081	0.71072945	0.6997405	0.75383825	0.7062075	0.70192105	0.6597228	0.6165656	0.69917335	0.6780932	0.65435295	0.6920033	0.64980635	0.6956914	0.70772775	0.70505055	0.7057654	0.6990123	0.6784662	0.71922615	0.65312605	0.7061957	0.7402509	0.718228	0.6508948	0.67729525	0.62766575	0.70100215	0.5829396	0.6436339	0.7679269	0.6446303	0.64444915
L43	L6v	0.8410595	0.80935665	0.7826686	0.8006149	0.80876165	0.81194425	0.81425215	0.8043047	0.83219905	0.7886353	0.8166662	0.7367204	0.6392926	0.8283844	0.77420365	0.80946645	0.8208522	0.80679705	0.6167379	0.8111749	0.8498383	0.7809182	0.8307547	0.6949865	0.80673805	0.75803075	0.81655995	0.86595135	0.7981511	0.8703292	0.6458618	0.83619085	0.83272395	0.79395025	0.77752	0.7655019	0.83256255	0.824249	0.81823815	0.80116685	0.86740565	0.68537575	0.78723455	0.82724985	0.7641539	0.76093185	0.8186998	0.6215812
L44	L6v	0.58160685	0.5277824	0.6172928	0.52388425	0.55598195	0.5949884	0.6907505	0.51382525	0.665159	0.42860145	0.6425618	0.54772155	0.5085181	0.59965605	0.622485	0.52082425	0.51440965	0.58931945	0.50459065	0.57221165	0.5367323	0.6139769	0.6159933	0.6410965	0.59514645	0.55456735	0.54321735	0.53539125	0.5627414	0.5828636	0.60358665	0.627586	0.5549623	0.5078177	0.5759724	0.4750457	0.495584	0.43917585	0.55277825	0.52655595	0.5787596	0.6216333	0.58246085	0.5867186	0.5582188	0.45996905	0.54513505	0.660192
L45	L6v	0.51775305	0.5437401	0.5319727	0.5097121	0.4792325	0.47578105	0.5245071	0.4092069	0.60319345	0.36316255	0.52446655	0.4416491	0.45173465	0.52087425	0.4840392	0.4659382	0.4884571	0.4764495	0.4329406	0.4698903	0.4925254	0.51144805	0.59399985	0.57196065	0.5013052	0.40090235	0.4287606	0.49911865	0.4747839	0.54207695	0.557804	0.44689545	0.48882195	0.49875645	0.55625425	0.48367545	0.5292021	0.46839865	0.4834446	0.51458925	0.497854	0.4019103	0.481299	0.5149365	0.48392775	0.3885303	0.5050486	0.5366614
L46	L6v	0.4599911	0.39113125	0.3115663	0.3190685	0.3116753	0.3562361	0.4507011	0.3307674	0.36121565	0.4331162	0.3660429	0.19638275	0.35352195	0.51542195	0.6631353	0.31177985	0.3807044	0.47597735	0.4593085	0.4448285	0.31943865	0.31446	0.50038395	0.2969324	0.46250505	0.359262	0.37973185	0.3959604	0.3617387	0.370259	0.4645716	0.53654545	0.3192666	0.28851685	0.45047345	0.50701155	0.52515895	0.49560975	0.4277616	0.4353805	0.47655985	0.5642538	0.6161478	0.4026253	0.29602505	0.2477979	0.43270095	0.53493735
L47l	L6v	0.33096775	0.47487805	0.35896255	0.44038445	0.3966361	0.36629705	0.3835624	0.3478951	0.52931	0.16898915	0.3192967	0.3902907	0.47216605	0.4127615	0.4490861	0.45844315	0.40968625	0.40098775	0.3353714	0.41306865	0.4480367	0.43928105	0.45693175	0.4711594	0.36750725	0.2629204	0.3137443	0.4263892	0.3075175	0.4700571	0.4617583	0.2532885	0.3829683	0.46394885	0.42290185	0.38580955	0.38598005	0.4166823	0.38682135	0.40742365	0.36676665	0.35908655	0.39526225	0.3648318	0.37072965	0.30174555	0.3433039	0.41440265
L47m	L6v	0.17011595	0.36372465	0.16906505	0.29663495	0.14607265	0.15666783	0.0541781	0.2258717	0.3913278	0.027118705	0.11003902	0.2967174	0.3919203	0.2665384	0.19673255	0.30482225	0.340271	0.20600613	0.19667905	0.1367897	0.3155607	0.31495165	0.27857125	0.2979964	0.1853756	0.1964337	0.22457295	0.35901715	0.22176635	0.3209563	0.216756695	0.097266815	0.24364145	0.40699175	0.235125	0.22953305	0.21319885	0.27858315	0.2345808	0.24502645	0.2499975	0.290552	0.27266715	0.2452886	0.20445275	0.1758987	0.1688719	0.1827498
L47s	L6v	0.1350174	0.3807617	0.21030935	0.28627685	0.2512372	0.2290937	0.123226015	0.34244845	0.34997405	0.1947937	0.053473425	0.31163545	0.3964641	0.30746235	0.22632035	0.23010445	0.29610755	0.2988372	0.25024345	0.2650243	0.3330698	0.2775197	0.3803135	0.2287268	0.29854865	0.2830048	0.20541755	0.24881505	0.2005812	0.28277185	0.3026318	0.114248	0.2461611	0.32792625	0.26108145	0.290541	0.22671965	0.2286226	0.23096285	0.26573845	0.30137155	0.2943203	0.28306935	0.157327225	0.2121556	0.21299135	0.20042105	0.2235276
L4	L6v	0.873636	0.89310665	0.8995704	0.90565865	0.8764175	0.9022733	0.9130568	0.8773989	0.89316425	0.90209815	0.89367895	0.8890641	0.8878432	0.8891724	0.8985977	0.8880723	0.8879469	0.87210725	0.89518735	0.90396535	0.89101195	0.88128585	0.8820766	0.8886384	0.90308155	0.89646305	0.89666455	0.91013205	0.8910391	0.8985668	0.8965121	0.88876435	0.87663815	0.89630985	0.9148637	0.89927635	0.89447485	0.89252745	0.87745575	0.88342645	0.9118358	0.90921345	0.9069214	0.8847798	0.88914685	0.89900075	0.8831757	0.86423315
L52	L6v	0.4291588	0.38103835	0.42330075	0.4420734	0.4152573	0.2993017	0.36125305	0.35115505	0.46211705	0.323417	0.39345395	0.43911905	0.4787213	0.40616875	0.35749745	0.3412261	0.3394317	0.38787175	0.38958065	0.4296173	0.41856345	0.4568171	0.3888686	0.46396885	0.4802232	0.30380035	0.4134106	0.40365255	0.41186185	0.45523345	0.42940415	0.2801385	0.44504725	0.32703515	0.3205552	0.38464495	0.44945465	0.44139455	0.5000108	0.4055373	0.47451895	0.38656735	0.409711	0.34517955	0.28871485	0.34840335	0.39936005	0.40534735
L55b	L6v	0.7713784	0.7901388	0.71742025	0.82934535	0.795991	0.7973992	0.8193127	0.8048396	0.79632725	0.7687981	0.7675165	0.7998563	0.84476315	0.83969755	0.79298925	0.84015825	0.73422755	0.8304735	0.8287874	0.84936425	0.69991455	0.86681525	0.7400345	0.7240668	0.76711285	0.81144925	0.79968365	0.79072845	0.8200114	0.83450285	0.77564135	0.79200595	0.81963895	0.8444222	0.784041	0.8100461	0.83537245	0.65808765	0.7888246	0.82170145	0.86076795	0.8476463	0.76415075	0.8225896	0.78907515	0.84188105	0.7451171	0.803402
L5L	L6v	0.4008008	0.3252327	0.3525067	0.3199113	0.3246639	0.3969883	0.22550115	0.350373	0.37950675	0.33431765	0.3769996	0.3277037	0.3942644	0.3852333	0.1772929	0.35890405	0.3438907	0.37501005	0.4424996	0.4288149	0.36779715	0.3671624	0.3471383	0.37552285	0.35067225	0.40421305	0.35842445	0.41295535	0.3914331	0.4338671	0.3489516	0.28871395	0.42729525	0.45471755	0.37343625	0.4079579	0.3281526	0.42393665	0.3947667	0.36210625	0.32576905	0.25624585	0.40098925	0.4054101	0.39728005	0.39656195	0.3310334	0.3557006
L5m	L6v	0.3624383	0.34024705	0.32696955	0.23153835	0.2834955	0.3740197	0.3122699	0.20370365	0.37814725	0.2393303	0.2859247	0.1878595	0.3134957	0.27027055	0.16186841	0.31037635	0.3371377	0.31563235	0.22578985	0.3112526	0.3282858	0.3748243	0.2879416	0.3219406	0.177359845	0.27201215	0.19896535	0.34752875	0.2471402	0.39266925	0.2359652	0.143675975	0.3266641	0.27294875	0.3308918	0.2535241	0.3147639	0.3580835	0.39470195	0.3335532	0.28691185	0.0833505	0.34858975	0.36324705	0.3311477	0.3392428	0.26475715	0.28257135
L5mv	L6v	0.42181245	0.2525614	0.3450247	0.32509515	0.40189625	0.4447766	0.2441168	0.35654125	0.18372745	0.4013745	0.42201465	0.3483152	0.3875808	0.38064555	0.2432226	0.3712895	0.40324255	0.3674919	0.4192442	0.360181	0.33811245	0.371611	0.2605929	0.4082743	0.3425615	0.4406701	0.39883225	0.4464507	0.397669	0.479087	0.4157458	0.17436455	0.4251791	0.4546067	0.3819686	0.4661811	0.30634305	0.4611533	0.36816155	0.32224905	0.2805553	0.2287304	0.4214542	0.4196768	0.41964785	0.4669742	0.32455645	0.2762627
L6a	L6v	0.66220375	0.61844785	0.6901012	0.62282865	0.7030645	0.73346335	0.67827375	0.71525845	0.690196	0.66417245	0.6824737	0.82371385	0.6263658	0.6483022	0.56136225	0.670408	0.69318405	0.6317326	0.66010065	0.7205662	0.7663704	0.79847505	0.69063675	0.7059324	0.6450377	0.72626045	0.77808045	0.81533535	0.6636751	0.76577705	0.5797894	0.5090124	0.59526005	0.7622132	0.6381985	0.64518575	0.64567095	0.58566805	0.60700315	0.5537435	0.78954185	0.65614765	0.637777	0.62555085	0.7178482	0.72665605	0.59498865	0.56149175
L6d	L6v	0.6526448	0.66653415	0.64533145	0.52253905	0.61088285	0.6252994	0.738964	0.5716044	0.6226252	0.6033617	0.56670455	0.75455915	0.60717265	0.62213775	0.5598373	0.6937073	0.6185973	0.61373515	0.66838175	0.74660065	0.7610148	0.7055688	0.6271914	0.59751375	0.6123656	0.6878638	0.73208525	0.6462862	0.68425085	0.7132787	0.593109	0.4959409	0.5883024	0.6687082	0.6106828	0.64762955	0.6852628	0.6276921	0.69034675	0.6063965	0.72373155	0.56978315	0.64838215	0.68780755	0.61714225	0.7473677	0.67022285	0.6114933
L6ma	L6v	0.76286225	0.6785048	0.6672699	0.64513465	0.75228235	0.76872645	0.69083005	0.7845626	0.6991361	0.7363341	0.6857856	0.75489695	0.73757715	0.71134275	0.54336935	0.6417551	0.70678085	0.6986899	0.76817685	0.76279115	0.7510398	0.7604279	0.7161297	0.7406333	0.6420566	0.71741055	0.716434	0.84588985	0.69982405	0.722339	0.6549167	0.4704257	0.6579584	0.75527505	0.64604765	0.6821663	0.631424	0.7241449	0.59496245	0.56508615	0.7142562	0.65095625	0.6235168	0.72594725	0.72724515	0.76082185	0.65267455	0.5485551
L6mp	L6v	0.68322345	0.7018139	0.65218665	0.51972005	0.61806075	0.69762295	0.6983326	0.6248239	0.56795325	0.65653	0.5695228	0.74296155	0.6743895	0.6606449	0.50565325	0.6570824	0.7043968	0.60279615	0.5910783	0.7680099	0.7426464	0.6995848	0.6313359	0.6965108	0.5734528	0.7008932	0.56763905	0.66487935	0.7096239	0.7577112	0.6394398	0.3756609	0.66975705	0.70532395	0.6359528	0.69008635	0.6383196	0.66699075	0.6976149	0.5900472	0.5687953	0.52273815	0.683116	0.69485195	0.622609	0.72859525	0.6561472	0.5767908
L6r	L6v	0.9089097	0.90619845	0.9109038	0.9109344	0.89713355	0.9042901	0.91188615	0.8978087	0.9119508	0.91122515	0.9130674	0.88739395	0.9005648	0.9219613	0.93143905	0.91454515	0.90685285	0.92488915	0.8876192	0.9139295	0.88265895	0.9109338	0.90152815	0.9184326	0.9192332	0.91436895	0.8791956	0.91355295	0.90909055	0.91196295	0.88163965	0.9248269	0.9149962	0.90433255	0.900621	0.9259512	0.89078375	0.9179237	0.85178465	0.8622518	0.9139226	0.9352812	0.92269375	0.899504	0.90369435	0.90960955	0.9208022	0.9302377
L10d	L7AL	0.4275599	0.4444847	0.4249221	0.4893767	0.4629306	0.4327808	0.3382171	0.34698265	0.4333533	0.4356962	0.3749674	0.4283166	0.4078558	0.47481195	0.4586481	0.4147721	0.37759245	0.4395229	0.47095905	0.366726	0.4713116	0.42335185	0.4341603	0.4497808	0.41134105	0.4562122	0.4503753	0.46510605	0.33221325	0.46990175	0.4057195	0.4330395	0.38352385	0.33256905	0.3961521	0.3997404	0.44726975	0.38051535	0.42505095	0.4987221	0.35121445	0.3997133	0.50697115	0.38315195	0.30055515	0.5432493	0.39146095	0.4735877
L10pp	L7AL	0.296469	0.33487575	0.40725585	0.5216473	0.51334205	0.40828485	0.30715105	0.3917385	0.4359326	0.41830765	0.2485432	0.3913648	0.3825843	0.4910684	0.42282625	0.4136114	0.2955318	0.4068823	0.43215225	0.38391395	0.4482332	0.3912071	0.4476709	0.4689587	0.40771025	0.37199235	0.4263665	0.41542965	0.21298145	0.42804655	0.3532833	0.4347829	0.4294437	0.25918735	0.38760645	0.39493715	0.4278383	0.41846095	0.3218232	0.42937025	0.36443305	0.3635408	0.47795525	0.40730895	0.25714895	0.5363534	0.4245188	0.42879825
L10r	L7AL	0.291643	0.2474324	0.22572555	0.38427215	0.3666666	0.45119765	0.13226379	0.25811965	0.3623073	0.26659075	0.140884	0.281424	0.2694761	0.3450063	0.2503203	0.31299505	0.2334208	0.31985535	0.22323125	0.29955675	0.107918495	0.16136606	0.3585319	0.2984263	0.30435235	0.33901245	0.17801695	0.2770055	0.1634825	0.39151895	0.2219489	0.306913	0.25836265	0.2218906	0.26426985	0.1759095	0.40877185	0.1398417	0.30447005	0.3624169	0.2584624	0.29106655	0.32493055	0.2340711	0.13765435	0.3588634	0.38227465	0.2265001
L10v	L7AL	0.24225255	0.28156735	0.2955163	0.4366374	0.43047015	0.3814329	0.1822069	0.24991995	0.35089965	0.2745337	0.1540173	0.30163675	0.2642524	0.4007695	0.30578975	0.32129755	0.2411588	0.37442885	0.33654605	0.27534705	0.22379635	0.26294375	0.3632714	0.35699575	0.3008421	0.31808275	0.2845279	0.29569495	0.21252335	0.31441235	0.2597405	0.3493944	0.3585988	0.20269995	0.2075758	0.2472411	0.39746085	0.2599311	0.2542937	0.3716227	0.24896205	0.2902017	0.4209921	0.32991615	0.08980115	0.4763454	0.39660895	0.34972965
L11l	L7AL	0.35148685	0.3886028	0.48208355	0.56477135	0.479521	0.35096235	0.28961455	0.4043278	0.40249875	0.4470148	0.3217637	0.47195275	0.38797125	0.484843	0.4969951	0.4298546	0.30129895	0.37804235	0.4572506	0.36194765	0.4589966	0.4182829	0.47919765	0.3975365	0.4551089	0.4283469	0.497463	0.45202845	0.28484065	0.48120465	0.4245828	0.43603195	0.42842955	0.3368745	0.46086785	0.3747144	0.48135875	0.46435365	0.37035975	0.4599128	0.3115714	0.37810775	0.5327576	0.4823813	0.3371103	0.49055785	0.35526145	0.40612655
L13l	L7AL	0.21877745	0.28205645	0.40765475	0.4934523	0.3079322	0.2919881	0.13054077	0.32075335	0.32616785	0.29758295	0.080864195	0.36211575	0.2419661	0.3751698	0.36539505	0.30356305	0.1803162	0.2621029	0.3167422	0.1902236	0.3598106	0.33045885	0.4049035	0.2425853	0.39318185	0.29553165	0.30899625	0.3249273	0.21051275	0.2588544	0.3630247	0.3227059	0.3490466	0.21934025	0.37972465	0.27701005	0.35973385	0.3420158	0.3007616	0.3172336	0.28027955	0.29198515	0.3793013	0.37667325	0.11956855	0.34650025	0.32833735	0.22905895
L1	L7AL	0.6660216	0.69129635	0.6147338	0.6888365	0.6664087	0.6537858	0.6922689	0.61872285	0.76127785	0.6101761	0.65628885	0.6206295	0.64774765	0.59094485	0.5733599	0.69705065	0.56950335	0.6114084	0.58558375	0.61456405	0.6487949	0.6444489	0.584358	0.5804886	0.67358	0.64929815	0.64983835	0.6386768	0.68683385	0.6137139	0.5597193	0.6142248	0.59996565	0.61833475	0.60096265	0.58316645	0.55807155	0.6568682	0.65884405	0.7435507	0.59583025	0.55306475	0.628999	0.71183575	0.5942328	0.6816088	0.62312105	0.67330985
L23c	L7AL	0.80905995	0.63639335	0.70596545	0.61501135	0.4797242	0.6725442	0.74935825	0.78868345	0.61319615	0.64471345	0.56574555	0.6586804	0.7550968	0.8009047	0.75128175	0.70633445	0.63080445	0.567741	0.5721783	0.59653355	0.6047267	0.65841465	0.57015855	0.6373114	0.74569335	0.6889515	0.5574825	0.6470639	0.7571528	0.81914185	0.78348385	0.63869115	0.6172526	0.67029145	0.7146225	0.76532425	0.6220605	0.7572877	0.6094098	0.6845652	0.59992185	0.6388499	0.58262845	0.6193518	0.7518804	0.54940375	0.82866475	0.55527215
L23d	L7AL	0.55373555	0.4098351	0.27599345	0.4527088	0.4635062	0.6073392	0.6124214	0.374728	0.30289655	0.43796375	0.3810412	0.3529268	0.5335695	0.445614	0.53555495	0.4931599	0.48111955	0.3182552	0.2552048	0.39791415	0.28696125	0.48442775	0.4625449	0.4401082	0.3609495	0.2978576	0.3058287	0.4104478	0.57086445	0.55332015	0.4562021	0.4587053	0.3710941	0.3101162	0.4574487	0.4549447	0.5018531	0.4796019	0.37756855	0.60799355	0.40711535	0.206363	0.43556465	0.58085555	0.38400035	0.47443185	0.58106045	0.2855232
L24dd	L7AL	0.5791589	0.60202315	0.52218605	0.6423138	0.55045405	0.624139	0.5352526	0.6736515	0.7114599	0.5530018	0.5353207	0.6465186	0.7179808	0.64869505	0.6526426	0.6359824	0.51334275	0.6065015	0.6213808	0.6382253	0.4905718	0.6546668	0.62048075	0.4960915	0.5403197	0.6177058	0.5118737	0.6368414	0.62608425	0.6658986	0.659001	0.6237438	0.51805615	0.5411959	0.68853375	0.5974838	0.47722285	0.7403462	0.54523595	0.65853315	0.68607275	0.6120646	0.5985289	0.527582	0.57125295	0.5242183	0.62728215	0.57046565
L24dv	L7AL	0.4195681	0.4548211	0.46209205	0.5634194	0.4422481	0.57464225	0.53440245	0.5770183	0.5341293	0.40661575	0.2744899	0.45029305	0.5738302	0.58036105	0.52595825	0.4708738	0.5010549	0.4656023	0.5065464	0.5506029	0.4241388	0.6462563	0.4571185	0.4325772	0.49224985	0.4913876	0.4560401	0.5853601	0.5999476	0.637878	0.65660215	0.51677285	0.4915399	0.3772809	0.4986363	0.59599765	0.5267973	0.58125515	0.56381855	0.6292685	0.5863499	0.5589814	0.55782165	0.37049105	0.4510077	0.49537165	0.492994	0.45530405
L25	L7AL	0.14179232	0.25659805	0.10399625	0.34699945	0.2648244	0.3293234	0.0707691	0.071581	0.087026405	0.16451605	0.13943504	0.17262445	0.325936	0.27259705	0.25200935	0.3200179	0.26830075	0.2112786	0.086918325	0.187267025	0.07746219	0.1314271	0.32620685	0.12549045	0.1835046	0.099122585	0.139424685	0.0913531	0.0519699	0.3404174	0.12043705	0.26468955	0.22153855	0.11398789	0.18254765	0.21604595	0.28952825	0.25625465	0.1564663	0.29145395	0.25002915	0.15058611	0.2395334	0.32714415	0.1393388	0.25885035	0.3043621	0.081851795
L2	L7AL	0.87209185	0.8653197	0.8524948	0.8470693	0.8752634	0.86348315	0.8397561	0.8609343	0.86692775	0.86731275	0.9126986	0.87848635	0.87521105	0.86383555	0.898394	0.8818242	0.86385935	0.8364157	0.87644495	0.8383196	0.8505954	0.86784815	0.8799179	0.8820237	0.8976928	0.86675205	0.8412092	0.8865768	0.8777379	0.8713283	0.8231271	0.8481868	0.85924575	0.86762555	0.84794555	0.8560056	0.8858563	0.87511395	0.8967296	0.8872037	0.81995295	0.84906345	0.87482275	0.9032529	0.83620705	0.8773044	0.8789346	0.86997335
L31a	L7AL	0.61231215	0.3344559	0.3555856	0.5073694	0.4061285	0.58465105	0.5461069	0.47700145	0.225680505	0.5375182	0.3320259	0.4489687	0.57525655	0.47645215	0.58699935	0.51724755	0.59274125	0.34519	0.3644163	0.34303675	0.53307775	0.5505213	0.4967057	0.43787735	0.44505	0.4045524	0.45291375	0.4441481	0.53960105	0.59432835	0.4147811	0.57662395	0.4682639	0.36516445	0.6015464	0.4870893	0.5434264	0.481338	0.4066623	0.6628207	0.5548414	0.3874724	0.5529398	0.49165625	0.4998058	0.5480748	0.58355265	0.3715433
L31pd	L7AL	0.50254775	0.33137885	0.4566642	0.49702515	0.50177415	0.4935915	0.45623015	0.46817205	0.2685598	0.56085375	0.46848335	0.40913025	0.4851538	0.50755845	0.4792561	0.5510512	0.62888695	0.44140975	0.39888755	0.48003665	0.44946155	0.50387475	0.52599555	0.5085051	0.37540785	0.419394	0.5367685	0.4707243	0.5330046	0.53704325	0.44461	0.5038625	0.50647855	0.46274125	0.55543555	0.5101196	0.55702735	0.5050371	0.47343645	0.5908343	0.4852325	0.56528685	0.64224845	0.45878595	0.48846	0.5011508	0.62978555	0.4182171
L31pv	L7AL	0.5882268	0.2794349	0.42809205	0.47003325	0.48757475	0.54599865	0.35273605	0.41959515	0.2379942	0.53453295	0.44221995	0.4046552	0.564036	0.49026805	0.53357285	0.5337933	0.5691017	0.38559345	0.3124726	0.45381665	0.42904	0.51193585	0.5496939	0.51182205	0.3678767	0.41895925	0.4006547	0.480675	0.47938685	0.5493151	0.41813745	0.5159456	0.4316423	0.38997845	0.5807037	0.44293545	0.5311278	0.50145275	0.3887929	0.5956536	0.42280725	0.28474835	0.56787675	0.4794991	0.45462195	0.5241264	0.662771	0.3405302
L33pr	L7AL	0.5188312	0.38577545	0.28440195	0.4087668	0.4114132	0.6093832	0.49810965	0.33630835	0.2853061	0.40184235	0.3468773	0.36311245	0.4803286	0.405896	0.47995625	0.4302308	0.41541335	0.2954304	0.18749645	0.34713465	0.1876301	0.46882455	0.45097395	0.29398415	0.39497845	0.3081226	0.25456415	0.38161875	0.507075	0.49616435	0.33286195	0.32048095	0.31600025	0.31808645	0.2358305	0.3063542	0.50430535	0.3911046	0.300338	0.59173255	0.45375405	0.2428246	0.45342455	0.49706205	0.3603117	0.48186	0.39246405	0.20022385
L3a	L7AL	0.69404135	0.68624055	0.6588493	0.74440435	0.6488605	0.65356455	0.5014875	0.67254075	0.66070545	0.6791283	0.65979555	0.657626	0.60274285	0.6453029	0.65905205	0.70583135	0.6089946	0.6558652	0.59882525	0.6303244	0.6287177	0.7286748	0.5943689	0.56196995	0.6525279	0.65170795	0.63440585	0.67224235	0.71635765	0.63545525	0.61555555	0.63007605	0.5727079	0.63433725	0.5916218	0.6322982	0.56842065	0.66042475	0.61244825	0.61998085	0.6589929	0.69886485	0.63740555	0.6662687	0.61995655	0.67936005	0.64255315	0.63133395
L3b	L7AL	0.6714521	0.6594911	0.637076	0.6668555	0.6669231	0.6467015	0.6231082	0.5892385	0.72148225	0.6030106	0.66470165	0.5890655	0.59327995	0.602412	0.60610785	0.79012855	0.57789285	0.62037775	0.604678	0.6075033	0.5917102	0.6709579	0.58434125	0.58204545	0.64197755	0.64339945	0.6308116	0.6146925	0.6513875	0.6143864	0.59539645	0.5803641	0.52075555	0.6183049	0.59529325	0.573255	0.53289775	0.63467105	0.6160989	0.6633212	0.57652865	0.52340195	0.61889025	0.68620575	0.5788255	0.64172095	0.610963	0.64435315
L43	L7AL	0.4497772	0.50404845	0.4174718	0.47251165	0.4429325	0.53054695	0.43585715	0.4119114	0.45988485	0.54191145	0.3598443	0.4840419	0.47823715	0.5109529	0.4395207	0.5643235	0.43456525	0.46069315	0.5293563	0.5359532	0.5553436	0.4762373	0.4545792	0.4410373	0.45947805	0.60371825	0.4380685	0.54252685	0.439493	0.518178	0.4605281	0.41558925	0.46530325	0.47608055	0.4837173	0.529976	0.4435865	0.48205365	0.5087383	0.46732255	0.4851998	0.38342225	0.57867135	0.53214525	0.48993355	0.5797068	0.4382962	0.41654345
L44	L7AL	0.40082055	0.50920525	0.55652655	0.5243044	0.4543998	0.46526345	0.43414395	0.37865855	0.4699501	0.5405657	0.4348086	0.5119003	0.435825	0.45824115	0.48329005	0.57741845	0.49003205	0.52608145	0.49069505	0.5259342	0.51197025	0.4702292	0.46687695	0.4700428	0.5115171	0.52031015	0.3836176	0.4760446	0.48064985	0.53936715	0.50270025	0.45488375	0.45927085	0.45177275	0.47661665	0.45474055	0.42487915	0.40641315	0.4958422	0.5008128	0.4585601	0.4109046	0.5680945	0.5734556	0.51631415	0.54153435	0.42856875	0.4750247
L45	L7AL	0.5513993	0.56496975	0.59878165	0.5562117	0.4942075	0.4053196	0.4589431	0.44552245	0.50503675	0.55741235	0.43777725	0.55004625	0.47860495	0.4677427	0.51064565	0.60980695	0.49623915	0.51493015	0.5171213	0.5980609	0.6199824	0.57327615	0.61492315	0.55320715	0.53369495	0.49730575	0.4981757	0.5132797	0.44065265	0.6019449	0.51419015	0.5338489	0.47391355	0.50117015	0.5408626	0.4932848	0.51619755	0.51515255	0.5257333	0.57720255	0.4702263	0.4575655	0.6070703	0.5289821	0.5289224	0.5426409	0.4500858	0.54629515
L46	L7AL	0.37037785	0.3496955	0.3825808	0.4814573	0.3559496	0.38420555	0.2143456	0.27374635	0.2874119	0.4698674	0.2435732	0.3513574	0.3417216	0.31194125	0.40251615	0.4448554	0.3250078	0.4736264	0.4875184	0.31330795	0.35984125	0.32653305	0.37682365	0.34793935	0.401795	0.37757865	0.3109924	0.35122025	0.41209465	0.41154055	0.4128613	0.4477031	0.31723835	0.401099	0.3415732	0.4420072	0.37881125	0.4967178	0.48221015	0.51137705	0.38662675	0.24746065	0.4603219	0.4386001	0.3171143	0.39821155	0.36842735	0.44037675
L47l	L7AL	0.4784646	0.5137014	0.4928122	0.5148754	0.49293975	0.4013836	0.3717391	0.4389645	0.4816659	0.51065155	0.29679085	0.52740285	0.4621164	0.47882185	0.47739675	0.563239	0.406653	0.4289162	0.47217085	0.52162795	0.6235911	0.5114461	0.5318578	0.52665385	0.4399815	0.4759391	0.47679035	0.4665042	0.3579991	0.51806355	0.42535855	0.48115375	0.4603644	0.4600201	0.5031069	0.41798265	0.4578325	0.467814	0.44587665	0.50670435	0.3839598	0.43797825	0.5594135	0.4279367	0.4492379	0.5474185	0.4215103	0.49133255
L47m	L7AL	0.30250915	0.42335165	0.3393706	0.4276355	0.2987413	0.3152915	0.17121875	0.31564695	0.3467827	0.37951135	0.08266425	0.4117046	0.3049176	0.41273565	0.3948515	0.38068935	0.283618	0.2626187	0.3680771	0.32362845	0.48077275	0.31982025	0.38704995	0.3557041	0.33365315	0.42262365	0.36677015	0.38436085	0.2702666	0.37625045	0.24520685	0.31089625	0.3699325	0.32983595	0.38652805	0.269184	0.3419311	0.36272025	0.29804395	0.35831515	0.3249003	0.3464857	0.45037505	0.3273819	0.3017689	0.41004905	0.22909836	0.3343226
L47s	L7AL	0.27729535	0.3941018	0.4314183	0.4061081	0.3346881	0.30668055	0.22448965	0.3614575	0.32926965	0.4309515	0.07829595	0.39216765	0.301614	0.39579925	0.3998768	0.34987215	0.29092875	0.32958695	0.33957395	0.3294327	0.4376088	0.34678135	0.5029021	0.2978939	0.37821165	0.4037921	0.3026057	0.3108835	0.2535534	0.3651752	0.2428651	0.3470854	0.3676398	0.2778481	0.36835035	0.3088693	0.36477915	0.37668555	0.30048155	0.3558903	0.36283225	0.34316665	0.42767525	0.2831213	0.29406635	0.4124531	0.20980095	0.36319855
L4	L7AL	0.6697581	0.65054905	0.6578741	0.67206175	0.69225345	0.6669558	0.5595895	0.72531525	0.7028906	0.645674	0.6810518	0.663631	0.66350455	0.6981943	0.69039745	0.6527111	0.6512757	0.61533605	0.623414	0.592157	0.6377088	0.6465597	0.61934925	0.59245485	0.63575945	0.66070995	0.67199205	0.6592621	0.63870695	0.66927855	0.62565025	0.64493165	0.61909385	0.6201184	0.6093467	0.65542065	0.61768035	0.66318205	0.6230961	0.6362691	0.64119405	0.6066376	0.6466214	0.66035115	0.66352085	0.6469908	0.6581805	0.64451275
L52	L7AL	0.7839872	0.60925425	0.73215575	0.6591173	0.68638065	0.706407	0.47915505	0.5970297	0.6279357	0.6979491	0.6202689	0.6685333	0.6162389	0.7437745	0.618466	0.61462815	0.50586605	0.6741921	0.72908085	0.652771	0.7994349	0.6188861	0.6459392	0.72496825	0.72339555	0.75751675	0.6215014	0.74475565	0.62837725	0.7011047	0.6378265	0.7389356	0.68558765	0.7651184	0.7392159	0.63868605	0.70201355	0.75550475	0.65905895	0.6572092	0.6145981	0.57765075	0.77541115	0.6732472	0.681492	0.77265975	0.57363705	0.67197095
L55b	L7AL	0.48477165	0.40555335	0.44680115	0.49929455	0.6029593	0.46602265	0.27399465	0.4211428	0.47713465	0.5031751	0.44949305	0.428429	0.46843525	0.4944097	0.5253888	0.42587455	0.40386845	0.55464785	0.60445305	0.41156505	0.57873235	0.41664445	0.39188695	0.49499765	0.4939156	0.38388985	0.39066715	0.527994	0.47097895	0.49055755	0.4237933	0.47629255	0.4641928	0.4791512	0.38224905	0.4828666	0.49928235	0.4852241	0.5009025	0.45442965	0.29214	0.3404403	0.54130745	0.50925395	0.53861185	0.6114447	0.44790275	0.4726993
L5L	L7AL	0.9185359	0.9096469	0.9062124	0.93061375	0.92419405	0.92529935	0.9082179	0.92749555	0.9038496	0.9220012	0.9008351	0.9194774	0.91441215	0.92842695	0.9164743	0.90297255	0.88724105	0.89948525	0.9154714	0.89663615	0.78194765	0.92051045	0.9532192	0.9068523	0.91956605	0.93686505	0.9291165	0.9472237	0.93188055	0.9276303	0.91972415	0.908434	0.9082682	0.9132461	0.9082264	0.93228495	0.91185825	0.92223955	0.90025835	0.88848185	0.91097555	0.9237785	0.92387505	0.9246529	0.9260159	0.90433225	0.90577585	0.90661545
L5m	L7AL	0.6706763	0.64494925	0.64870935	0.5679634	0.6901273	0.7224448	0.59130505	0.59759175	0.78025205	0.64331425	0.7636851	0.61762545	0.6538067	0.58418605	0.6677247	0.69414005	0.5351492	0.6246448	0.50267785	0.5451941	0.53468345	0.75252985	0.65015915	0.57810815	0.68199695	0.6372884	0.6989276	0.67011125	0.57653515	0.6922242	0.6249635	0.66880245	0.62834355	0.60897055	0.6095288	0.60371495	0.5285441	0.69897615	0.53502895	0.6572933	0.71543585	0.6336098	0.646931	0.6543042	0.6378015	0.5729705	0.6928949	0.5989022
L5mv	L7AL	0.9056887	0.81198405	0.8368484	0.85530625	0.81054165	0.8381052	0.8042962	0.88506425	0.79419625	0.8535791	0.8179821	0.87468045	0.86861	0.899741	0.88704035	0.81596325	0.85970555	0.8227409	0.8045192	0.7816651	0.6750114	0.8515529	0.69439255	0.7455808	0.85641135	0.89139695	0.8537216	0.8100077	0.8732198	0.91216545	0.87601575	0.83816625	0.8220369	0.8221761	0.89132105	0.9015759	0.74302705	0.83397335	0.81980445	0.80802725	0.76512725	0.81925065	0.8322377	0.7802418	0.86266765	0.7615406	0.86301245	0.74054125
L6a	L7AL	0.553114	0.5050124	0.63913935	0.7478774	0.58458655	0.56962565	0.39624085	0.60164825	0.5445941	0.68440525	0.6183697	0.7077771	0.63508275	0.54427545	0.6330491	0.64721055	0.50143905	0.69773585	0.69055085	0.4294188	0.6539388	0.6523653	0.5530267	0.6714425	0.61562385	0.50145415	0.61671555	0.65142435	0.5397585	0.636439	0.6119999	0.63906205	0.6044168	0.70206235	0.5879982	0.62604185	0.5518053	0.5854626	0.67961735	0.5740066	0.60051625	0.6525127	0.6828136	0.4852913	0.6885987	0.56097425	0.6465125	0.6390845
L6d	L7AL	0.61125305	0.55677775	0.6148251	0.5895221	0.67541995	0.5312332	0.2692765	0.61035505	0.4757258	0.65186125	0.56918995	0.58562235	0.60503205	0.62298325	0.6262054	0.52443725	0.59090545	0.47092095	0.59734525	0.47748905	0.5798012	0.58325715	0.53255085	0.5212942	0.5367983	0.5347769	0.6205765	0.60598275	0.5532924	0.5281428	0.4274708	0.5501118	0.56774725	0.51056005	0.4857358	0.51039485	0.62586225	0.5867559	0.60539885	0.55722245	0.61800025	0.54631805	0.5948569	0.62745585	0.6591004	0.55066565	0.58502475	0.58952445
L6ma	L7AL	0.59264305	0.66631385	0.6760429	0.78436785	0.5834448	0.6624159	0.45735965	0.59725935	0.6250732	0.60809065	0.54964475	0.758566	0.7658627	0.55559615	0.61664495	0.65833295	0.57850815	0.69355995	0.67598465	0.48490375	0.6561773	0.6805116	0.64804205	0.61177375	0.67120615	0.5479363	0.6327863	0.62746895	0.65159535	0.71476195	0.75884975	0.6466535	0.64717075	0.73435235	0.65032375	0.6558207	0.56806855	0.68682185	0.62075315	0.7025911	0.74100865	0.72800705	0.6777862	0.6115719	0.70789835	0.61747555	0.7281214	0.6704443
L6mp	L7AL	0.60572275	0.70742945	0.6945131	0.6730425	0.6848372	0.6748386	0.48439345	0.7007802	0.6718641	0.6620692	0.62812155	0.74447205	0.71084755	0.7184452	0.68492415	0.63820095	0.64392605	0.6324241	0.644198	0.5039458	0.6096085	0.6733846	0.60788575	0.66745365	0.73388705	0.59878425	0.7137593	0.6211994	0.6330022	0.70745445	0.67517825	0.7340455	0.69559335	0.6798971	0.64158975	0.65419805	0.65862815	0.7045667	0.69285735	0.7473805	0.71541105	0.71360545	0.6637828	0.72316945	0.70991045	0.59552475	0.73603405	0.6510726
L6r	L7AL	0.4654118	0.49177555	0.58157545	0.56246955	0.48571845	0.55352725	0.35988785	0.46232215	0.48880015	0.55743195	0.4728393	0.58054695	0.52647535	0.5129965	0.4712243	0.5561528	0.48203495	0.53464885	0.5685086	0.52122875	0.5244425	0.5364161	0.4552643	0.48653555	0.5146427	0.5786304	0.4512767	0.5341004	0.4780667	0.61310645	0.53653325	0.45562035	0.5083727	0.53477355	0.4922074	0.52481845	0.4777716	0.5077421	0.50688595	0.50173235	0.51345035	0.46490605	0.5839035	0.57182335	0.5172925	0.62352895	0.49922235	0.49077645
L6v	L7AL	0.4496312	0.45227495	0.4614561	0.44897505	0.43779505	0.5064227	0.26865075	0.3897012	0.477567	0.4378704	0.4473681	0.50963595	0.46265465	0.4687441	0.378664	0.4365133	0.4783662	0.50476955	0.5435759	0.4626233	0.5604749	0.4564312	0.38816775	0.40788895	0.4393253	0.4989011	0.47766755	0.5166779	0.4379303	0.5841987	0.45411905	0.3645186	0.42821285	0.52633375	0.411137	0.4799528	0.4382983	0.50074715	0.50089885	0.4375869	0.42437	0.37924385	0.4852883	0.4582655	0.4847675	0.5777929	0.4154239	0.4326922
L10d	L7Am	0.3946904	0.40371355	0.4487626	0.44848225	0.45916795	0.4441896	0.37646965	0.3895773	0.47306715	0.4331528	0.33126735	0.375166	0.4674006	0.4389272	0.44245285	0.39219355	0.40616535	0.48042415	0.4974961	0.3673121	0.42067955	0.42046305	0.44197165	0.4269435	0.4737339	0.45636925	0.42841435	0.4597134	0.39438955	0.4705105	0.4174118	0.40995795	0.3845495	0.3752354	0.3836464	0.39833815	0.446921	0.37288295	0.4229427	0.46932645	0.4077518	0.4657788	0.49293355	0.4286727	0.3539637	0.54654795	0.37781425	0.43711065
L10pp	L7Am	0.268273	0.29549635	0.36631815	0.44773415	0.5205721	0.4055017	0.3665081	0.4210033	0.4896418	0.42776465	0.2014892	0.32041	0.4594131	0.4525143	0.40753875	0.39174475	0.3419071	0.4542539	0.4579122	0.3850519	0.40948655	0.39999445	0.46960605	0.44558905	0.44339645	0.36713225	0.4460851	0.41814755	0.26677575	0.421588	0.33582025	0.39350965	0.4483991	0.28981855	0.3618605	0.4055275	0.44386345	0.4169648	0.3281598	0.40368985	0.43910285	0.3748977	0.46991265	0.45818105	0.3192549	0.53062725	0.3849154	0.40637225
L10r	L7Am	0.286994	0.2871285	0.32321535	0.357682	0.39678685	0.4647327	0.18883155	0.41097775	0.40718325	0.29534535	0.11038775	0.27569115	0.3622909	0.3443818	0.252985	0.2708748	0.30836325	0.4048133	0.2429844	0.31415975	0.1380926	0.22087835	0.3852693	0.35186785	0.41305935	0.3281424	0.24689155	0.2864521	0.22825355	0.47366305	0.29018685	0.2954781	0.30242895	0.2754134	0.2575053	0.2108691	0.40197565	0.17905505	0.33682925	0.34181715	0.36450455	0.2925451	0.3169635	0.2609069	0.2046745	0.39656755	0.34129405	0.21721915
L10v	L7Am	0.22408755	0.2803777	0.30997375	0.37028615	0.44349805	0.39534005	0.23197355	0.3124999	0.39626165	0.29880675	0.14251425	0.26320825	0.3637047	0.36396775	0.29648995	0.287426	0.29502895	0.4426673	0.37722015	0.2793508	0.16610975	0.24643185	0.38503615	0.35708615	0.3915095	0.30997675	0.26952235	0.28406255	0.27236625	0.3665015	0.28754025	0.30676195	0.3797479	0.2352473	0.21512625	0.2625263	0.4052689	0.27917195	0.27153585	0.35058975	0.31807605	0.2801079	0.41046485	0.37409375	0.1455481	0.48338705	0.3620291	0.32223895
L11l	L7Am	0.32825185	0.3383817	0.4296976	0.48230375	0.48197485	0.34314355	0.34281985	0.4278285	0.47182305	0.4500593	0.2620717	0.4090603	0.4538155	0.44754425	0.4805597	0.40935345	0.3320624	0.4058419	0.4930719	0.3622005	0.4235727	0.4239634	0.5069472	0.3723532	0.48713655	0.42208375	0.50903475	0.45547975	0.32048175	0.4694094	0.38274835	0.41547995	0.46391885	0.3545991	0.42646975	0.4004904	0.50078705	0.4620234	0.3561874	0.440968	0.43435145	0.4306922	0.51526055	0.5327843	0.39459735	0.4801584	0.3694991	0.3931023
L13l	L7Am	0.1833999	0.22811975	0.34265445	0.4049646	0.33781065	0.3097182	0.2236374	0.34593215	0.3989117	0.30246385	0.040488255	0.3069116	0.30232545	0.3287807	0.3597416	0.2731433	0.21949755	0.3052058	0.343481	0.16284145	0.324826	0.34754625	0.39924195	0.2111556	0.41609455	0.2925055	0.3868602	0.321493	0.21588825	0.2587179	0.33508355	0.3062021	0.40668725	0.2107897	0.3509074	0.3471933	0.4255556	0.34010405	0.24377725	0.30031405	0.4057252	0.3494003	0.369189	0.4222048	0.16954565	0.35456545	0.3241691	0.22054325
L1	L7Am	0.5323926	0.49699585	0.48910715	0.46422355	0.49839155	0.48488335	0.59927965	0.52067375	0.52073735	0.50578655	0.46877975	0.47278175	0.52396085	0.469147	0.48155005	0.5330277	0.49268115	0.4902095	0.4557569	0.51363495	0.5238028	0.50266595	0.4551134	0.4581738	0.54675295	0.49738235	0.52378525	0.5234432	0.532647	0.52149595	0.475931	0.4471734	0.49745695	0.47326125	0.50583265	0.50255735	0.4476144	0.53374225	0.53411475	0.5430578	0.45942725	0.44878525	0.5103602	0.56952125	0.4985407	0.54742395	0.4787317	0.53433105
L23c	L7Am	0.8545513	0.7184745	0.8329552	0.7980844	0.6249079	0.84202	0.88076605	0.845275	0.74147995	0.80959495	0.6093287	0.7222474	0.81090755	0.8128371	0.8047514	0.7691384	0.71130155	0.7623427	0.783518	0.79028785	0.8035274	0.75257025	0.80584115	0.80298125	0.81037835	0.77118215	0.723443	0.82615385	0.83774905	0.84250925	0.8427619	0.759562	0.7293073	0.79605725	0.8169029	0.79968375	0.81044455	0.84553485	0.8239398	0.82810775	0.736225	0.7208885	0.72038335	0.8178684	0.794734	0.79470355	0.8546225	0.75012845
L23d	L7Am	0.5742028	0.4809396	0.35838565	0.5881047	0.52123895	0.64677015	0.6093208	0.5318035	0.4847696	0.4662833	0.32391945	0.4357182	0.58429275	0.50918545	0.53178055	0.504846	0.47008265	0.39710645	0.385107	0.44923305	0.4671559	0.4880283	0.52806095	0.52447565	0.57448505	0.48804645	0.49069805	0.4428885	0.5989857	0.5915686	0.6270991	0.50735945	0.45525905	0.54333815	0.53014095	0.4671343	0.4947652	0.524812	0.50325915	0.61113805	0.5037224	0.4132331	0.45778795	0.5960199	0.4459544	0.55093	0.56811185	0.39297695
L24dd	L7Am	0.58784935	0.6314869	0.64741055	0.6318291	0.6085749	0.70347365	0.60524555	0.6680234	0.6875982	0.63367435	0.53491305	0.6754991	0.6795923	0.63340545	0.66272835	0.719631	0.6172466	0.6728611	0.6693713	0.6619928	0.610293	0.66369255	0.73603395	0.61245735	0.5712208	0.60470045	0.61492585	0.68366655	0.64491075	0.6049461	0.71558345	0.63126725	0.5910354	0.5652466	0.6880595	0.5514972	0.54670805	0.74231305	0.6100635	0.7218176	0.7287118	0.6545809	0.64402915	0.64634655	0.50619005	0.66864755	0.58873295	0.56961885
L24dv	L7Am	0.4652736	0.57776585	0.6202213	0.61852675	0.47902455	0.68634	0.5979368	0.6283433	0.6223	0.5564286	0.3480586	0.49247785	0.5686624	0.612807	0.5695718	0.5665459	0.623783	0.63628135	0.6048048	0.6389183	0.52667015	0.7143336	0.6552323	0.50141005	0.6240144	0.57657855	0.6260185	0.6387504	0.6356955	0.631771	0.7380583	0.5608156	0.5548169	0.5361314	0.5085774	0.5953787	0.59148345	0.62459525	0.65258895	0.7140429	0.65553305	0.64596215	0.6309065	0.52192035	0.48775145	0.6518972	0.52718715	0.5396991
L25	L7Am	0.1851509	0.3249415	0.1623024	0.34395485	0.3059584	0.37261375	0.122387485	0.28777775	0.1607894	0.16377245	0.0990591	0.2597337	0.36776885	0.3001641	0.28862875	0.28579755	0.2234419	0.2417779	0.1684382	0.21517275	0.130907155	0.17093665	0.4186554	0.2024738	0.4186212	0.24918545	0.202736735	0.075841895	0.1264641	0.45033735	0.3053524	0.29625945	0.28639215	0.36342995	0.2354452	0.2469584	0.2864346	0.3024816	0.2384841	0.27231925	0.35936835	0.374684	0.23946505	0.3727051	0.23113855	0.27177735	0.28772605	0.1199148
L2	L7Am	0.65901735	0.60264905	0.69314975	0.5562654	0.64096695	0.58025655	0.63692075	0.6445632	0.52466535	0.6422413	0.78906025	0.69536235	0.6391633	0.56909495	0.7157316	0.74711255	0.63897005	0.60792135	0.56433535	0.64007855	0.6231612	0.6375044	0.6184411	0.73388245	0.5898099	0.49265055	0.59869895	0.61153995	0.6841639	0.69385535	0.57710125	0.5844305	0.7349174	0.5426393	0.6412467	0.6497772	0.6562602	0.702195	0.71218205	0.73451045	0.5107928	0.58948515	0.69413065	0.67333735	0.61115105	0.6672417	0.69729835	0.7174144
L31a	L7Am	0.63861685	0.5650219	0.46661465	0.6509176	0.50057895	0.6430429	0.59768435	0.5908978	0.3947795	0.50843455	0.37865545	0.5265721	0.641376	0.56259825	0.5792945	0.5574213	0.55169815	0.47858555	0.4596707	0.4037828	0.6611396	0.5889775	0.5979799	0.5393322	0.59389685	0.6517026	0.57152285	0.45733665	0.6164184	0.59262185	0.60547775	0.63881375	0.5511754	0.58906775	0.58534885	0.6230718	0.5196821	0.5389295	0.5832776	0.65582895	0.6024304	0.5695908	0.54047325	0.53139715	0.5438499	0.60497205	0.59914255	0.46474365
L31pd	L7Am	0.63529315	0.4851857	0.43725305	0.6845779	0.68956095	0.64392465	0.5626005	0.6989105	0.56679295	0.5831532	0.5848121	0.5397043	0.71446685	0.69133485	0.59952495	0.57118985	0.7112712	0.5302559	0.51542925	0.67076365	0.56294745	0.63440855	0.6261319	0.5907326	0.66603505	0.7161967	0.71150255	0.6422236	0.77230795	0.679244	0.6303021	0.6878771	0.57857505	0.7235875	0.6043478	0.71132005	0.56880655	0.6331001	0.59406455	0.64028055	0.64058895	0.7790193	0.6761357	0.62206065	0.56780275	0.6017653	0.64761025	0.5327194
L31pv	L7Am	0.6317115	0.406588	0.4561248	0.56132175	0.5925687	0.60717115	0.3885234	0.58593515	0.47737225	0.5799782	0.47085895	0.47394485	0.6378704	0.64204235	0.61197315	0.5520082	0.58353965	0.4628604	0.4173335	0.6049128	0.4979892	0.5720052	0.6114504	0.5322258	0.6180965	0.60808835	0.504176	0.5701639	0.61386895	0.5922822	0.54962635	0.57974165	0.51833355	0.56610165	0.55927185	0.5480361	0.55312945	0.63013335	0.4923321	0.594834	0.52909445	0.42915405	0.5884703	0.652484	0.62388705	0.57470065	0.68094535	0.4345172
L33pr	L7Am	0.531377	0.4436939	0.3359416	0.5434295	0.47902005	0.6323957	0.57028015	0.5417107	0.45424385	0.4353349	0.28425075	0.43733695	0.5397117	0.47644765	0.5411816	0.4146744	0.38184085	0.3458734	0.3336392	0.38917075	0.3574735	0.48459725	0.5030782	0.3704045	0.59027955	0.53972215	0.3949938	0.37731065	0.54675675	0.5593236	0.5004485	0.3710912	0.3893026	0.56222725	0.3565266	0.32879155	0.4946411	0.43301105	0.41251805	0.57474745	0.5568635	0.48243995	0.46763585	0.5307229	0.4173393	0.53765895	0.3966681	0.2858982
L3a	L7Am	0.62264965	0.548544	0.57358065	0.59607125	0.5417841	0.5428663	0.5774522	0.5775505	0.5300593	0.6152412	0.48751945	0.53711155	0.51835595	0.5304129	0.59487425	0.55043665	0.55110645	0.5411076	0.52185885	0.57506485	0.55790495	0.6164639	0.50526655	0.50725205	0.5708495	0.51862355	0.55498605	0.5682155	0.63983335	0.5356917	0.52694915	0.4906967	0.4995191	0.52674255	0.5218668	0.5790071	0.49935545	0.5597434	0.52334205	0.50820705	0.56950185	0.51009045	0.54849175	0.61513195	0.57209385	0.56171105	0.52419915	0.5171711
L3b	L7Am	0.5503389	0.51482835	0.5298518	0.48455205	0.51962155	0.50778835	0.62252375	0.51811525	0.5207787	0.53298905	0.4812175	0.4896153	0.51989045	0.4907105	0.5074721	0.5617599	0.51565405	0.5073622	0.48451235	0.5459204	0.53196525	0.56540205	0.46642585	0.4933584	0.55561615	0.5038208	0.5226949	0.534644	0.54367965	0.52608525	0.50999785	0.44786355	0.4683159	0.49047025	0.5008259	0.5223046	0.4556191	0.53673985	0.5184152	0.5153058	0.43766745	0.4399594	0.50944235	0.60389175	0.51018195	0.540498	0.47252085	0.53401465
L43	L7Am	0.3763292	0.3531819	0.3440315	0.39024645	0.50688115	0.4716938	0.422808	0.3951832	0.43859025	0.4967452	0.3272742	0.4141602	0.4289817	0.41487275	0.36700725	0.52096105	0.40686555	0.4096925	0.5171519	0.4841301	0.4434091	0.4433018	0.3477068	0.39017565	0.410124	0.46067045	0.4356914	0.5102431	0.3697157	0.42840835	0.39711405	0.28704725	0.40526005	0.42755225	0.3697725	0.48041105	0.41595555	0.44867265	0.4648504	0.39471885	0.45441845	0.31626475	0.5211152	0.5283412	0.4862377	0.5531064	0.3788098	0.3120506
L44	L7Am	0.3466447	0.43360715	0.50618035	0.51316325	0.4665845	0.4717844	0.5057507	0.38995825	0.465781	0.5775678	0.38921055	0.4386516	0.4551147	0.4133066	0.4560681	0.5336479	0.47819395	0.54032	0.4841515	0.50720835	0.42628245	0.45390675	0.42605785	0.41371255	0.5041301	0.43317855	0.3652523	0.4499559	0.47634775	0.46930035	0.4841411	0.38059705	0.442447	0.43566485	0.4159489	0.42756745	0.45409745	0.4157033	0.5198131	0.44413395	0.4263504	0.3897851	0.5110103	0.554629	0.51139375	0.5074082	0.39133495	0.4427633
L45	L7Am	0.49116995	0.4921976	0.5263426	0.5102261	0.48807015	0.4203781	0.5551475	0.4532462	0.5273546	0.52021095	0.38507685	0.47229035	0.4969553	0.4205051	0.47681705	0.5682704	0.49471355	0.50815265	0.52977665	0.5951817	0.5390568	0.56128265	0.56744855	0.52143485	0.5452653	0.45967435	0.44522185	0.49226515	0.44006595	0.53949295	0.4700752	0.45716505	0.42620905	0.4908859	0.49111125	0.46930575	0.49955465	0.4911919	0.50952835	0.52240775	0.4709675	0.51099085	0.5625305	0.5318402	0.54290025	0.5093405	0.43041875	0.48401445
L46	L7Am	0.32980715	0.3086713	0.32448575	0.487477	0.40482955	0.40956255	0.2359186	0.2963964	0.30174305	0.47537445	0.2256657	0.2783853	0.3640503	0.2703264	0.3885769	0.45532815	0.3074765	0.4750336	0.5521194	0.3292936	0.28381275	0.30052615	0.3395652	0.34752825	0.4239102	0.36478085	0.2584956	0.39386145	0.46884225	0.3892439	0.41508295	0.40193415	0.3121324	0.4233272	0.28645765	0.42950065	0.3761944	0.4819073	0.49418125	0.4606174	0.36721925	0.23765305	0.42658185	0.4616013	0.36161115	0.45118165	0.3348011	0.4025395
L47l	L7Am	0.436559	0.4413362	0.42432505	0.4638823	0.48410585	0.3809326	0.4153721	0.4499141	0.5220084	0.4796846	0.24244715	0.46256975	0.4906078	0.4307972	0.45439765	0.52178015	0.42116365	0.4071347	0.485651	0.53186215	0.55294375	0.50478395	0.51272715	0.5022387	0.47901795	0.46883615	0.4360496	0.4574874	0.37310095	0.47864815	0.37270555	0.41801405	0.443703	0.45927065	0.45920075	0.41158555	0.45033895	0.4423377	0.4184898	0.47064535	0.3936359	0.5198912	0.51764285	0.47304485	0.48571605	0.5234838	0.41955145	0.4457767
L47m	L7Am	0.26720225	0.3379122	0.27057345	0.34634945	0.3112405	0.27001895	0.2123561	0.3362201	0.40121695	0.35889165	0.06398015	0.3430238	0.36588195	0.3595159	0.3880854	0.3509807	0.3269137	0.29705225	0.398898	0.33121225	0.4232136	0.3256338	0.359138	0.32712875	0.36149585	0.4272099	0.3799022	0.38982925	0.2690657	0.3520049	0.2295431	0.2645943	0.3743477	0.36339595	0.35946125	0.268859	0.3626951	0.3442682	0.27084455	0.3255171	0.3872974	0.39766085	0.42022125	0.3840388	0.34644975	0.39082085	0.2570373	0.29923515
L47s	L7Am	0.23909355	0.3220089	0.3601286	0.37105565	0.34818265	0.30090825	0.2886463	0.39196675	0.3909695	0.422665	0.041365385	0.32403245	0.3366272	0.34593685	0.3933009	0.31380425	0.29818775	0.31955645	0.3451458	0.3430531	0.3638208	0.3343201	0.4709973	0.2711358	0.38581625	0.4098622	0.3539412	0.30532335	0.23470515	0.3371306	0.230641	0.2790393	0.39953505	0.3014783	0.33241355	0.36787645	0.38959455	0.3687228	0.2537281	0.3199083	0.4838979	0.4089924	0.40628325	0.3149508	0.33142395	0.40163415	0.2702246	0.3099815
L4	L7Am	0.61744505	0.59043195	0.60677935	0.5712201	0.63338525	0.6200683	0.6291635	0.6196808	0.6239882	0.5943453	0.58490205	0.6148642	0.58526075	0.62301365	0.64891035	0.64984495	0.60947285	0.58284765	0.5712751	0.59500125	0.59322755	0.5695561	0.60746135	0.5517808	0.56731055	0.5583926	0.6043691	0.604129	0.58948615	0.5813234	0.5843363	0.5446517	0.5882643	0.54922965	0.5594547	0.6145527	0.5741088	0.5991341	0.5580158	0.55177525	0.56558755	0.5184303	0.57008375	0.64421915	0.6131652	0.59465375	0.59283785	0.54604395
L52	L7Am	0.6967986	0.59475445	0.654602	0.6323344	0.68493545	0.63814005	0.6505772	0.6179415	0.71417825	0.6846858	0.59762535	0.589967	0.67883895	0.6888036	0.6368932	0.6241248	0.5658686	0.64210195	0.73384935	0.6732012	0.6979919	0.66714575	0.6496292	0.700086	0.7425709	0.6831248	0.6060573	0.6986567	0.652572	0.66136015	0.56520215	0.6848147	0.6590308	0.68180425	0.6755056	0.64341415	0.65014145	0.7343706	0.63046885	0.6515196	0.67186305	0.58815715	0.74052215	0.7113756	0.7002381	0.7337924	0.64349705	0.64599845
L55b	L7Am	0.38641475	0.34664235	0.37351875	0.40580075	0.49263675	0.4452432	0.32367495	0.3622621	0.4440935	0.4995226	0.34784815	0.272581	0.41861	0.4029476	0.4531434	0.3818022	0.3461547	0.4675163	0.5296479	0.3613832	0.39100665	0.3969604	0.3872586	0.4252547	0.47027465	0.3286367	0.32296795	0.49225145	0.3961076	0.38986015	0.40390495	0.2853937	0.4198139	0.39590365	0.3092179	0.46190675	0.4804667	0.428436	0.46240365	0.3664887	0.17809904	0.2810759	0.49525295	0.51601695	0.52439545	0.38268715	0.38080285	0.3761422
L5L	L7Am	0.8326185	0.7949629	0.8374254	0.8263859	0.8064625	0.82435085	0.8219434	0.8311004	0.8549197	0.8207006	0.8495093	0.7903316	0.81741905	0.83786665	0.8296521	0.8768706	0.7755789	0.8385408	0.8061963	0.87172125	0.8541116	0.81336805	0.84775985	0.8384208	0.79302035	0.79209	0.8466104	0.83672095	0.82188515	0.808162	0.7903155	0.84979965	0.86058055	0.85041545	0.838671	0.83843005	0.8221625	0.85322175	0.8509219	0.8134223	0.80750195	0.87322705	0.83606745	0.83544065	0.7945849	0.82713	0.7860171	0.8820535
L5m	L7Am	0.6093859	0.55981065	0.5804246	0.49276445	0.559906	0.65299545	0.6860363	0.5736905	0.71934785	0.57839135	0.58647555	0.5390951	0.56398885	0.51416225	0.54330345	0.5576284	0.4755225	0.6100856	0.529287	0.56242425	0.5991006	0.62102375	0.6312887	0.57788945	0.60584825	0.5145072	0.62716045	0.60546785	0.56857875	0.5563876	0.55558575	0.5887581	0.68590925	0.4908726	0.57711035	0.51719305	0.51814815	0.64896725	0.53240805	0.54674175	0.54020175	0.5314143	0.59152865	0.6382123	0.55720785	0.58544105	0.55195335	0.57132985
L5mv	L7Am	0.9083452	0.82608155	0.90822495	0.8813879	0.8367426	0.88669735	0.88904065	0.9001595	0.8595008	0.9186188	0.8837852	0.87655915	0.85839895	0.86706215	0.8601745	0.89336775	0.8957344	0.88355215	0.89538645	0.8931104	0.8644709	0.879733	0.87999105	0.84020875	0.8615314	0.86452655	0.89217505	0.9058185	0.87260775	0.88410325	0.89175605	0.87770145	0.8679815	0.8867228	0.8948459	0.87334525	0.9008808	0.888522	0.89197455	0.8697378	0.85520975	0.837579	0.87517235	0.8785202	0.85219895	0.89075545	0.88578295	0.82033175
L6a	L7Am	0.46542485	0.4242446	0.53793045	0.6632143	0.70634735	0.5305607	0.4315723	0.5091514	0.4729036	0.72282995	0.5694532	0.61576695	0.54463205	0.48930615	0.57757215	0.65996665	0.554346	0.6243263	0.60970125	0.4362311	0.5420819	0.64179515	0.4677625	0.62876695	0.56770485	0.463702	0.65618865	0.6696716	0.54731115	0.54173775	0.45899015	0.56432055	0.5748186	0.61126895	0.4365614	0.60322825	0.60163305	0.5171515	0.6718453	0.43324	0.5675873	0.5632587	0.67207405	0.49827725	0.70077755	0.48492775	0.5352418	0.5746795
L6d	L7Am	0.51423935	0.4451714	0.49525575	0.4493001	0.6943039	0.4641596	0.34865205	0.4791164	0.40457405	0.58234205	0.47294025	0.45772305	0.47996605	0.5015424	0.55278615	0.46223175	0.58731805	0.34372545	0.48538625	0.40985725	0.44198165	0.4882155	0.40078115	0.40396185	0.44896265	0.3960042	0.5882891	0.50725035	0.4904663	0.4609018	0.35754605	0.44262905	0.49628235	0.42285425	0.3664201	0.45042095	0.59292455	0.4667211	0.48482705	0.45822765	0.4752093	0.4640859	0.48552895	0.5840297	0.6150089	0.4588826	0.41607995	0.46267765
L6ma	L7Am	0.5716685	0.6001075	0.650977	0.717473	0.69098005	0.6388072	0.4938981	0.5625898	0.5695311	0.6618237	0.5836339	0.68967095	0.6847957	0.5472414	0.5810045	0.68434045	0.64934995	0.6854195	0.6855519	0.5257377	0.59110625	0.67565045	0.6367303	0.62204965	0.69002285	0.5206711	0.69410515	0.66839565	0.64498565	0.6176574	0.65793875	0.61274015	0.6363019	0.6930643	0.56646785	0.6616878	0.64749065	0.6596842	0.6312145	0.6342608	0.6978888	0.64258365	0.69189175	0.7072122	0.7279541	0.6096628	0.6897385	0.6319164
[truncated: 67,489 more rows]
[truncated: 11 more columns]
