# Supplementary material for: White matter plasticity during second language learning within and across hemispheres
Source: Proc Natl Acad Sci U S A. 2024 Jan 4;121(2):e2306286121. doi: 10.1073/pnas.2306286121 (PMC10786292; doi:10.1073/pnas.2306286121)
Supplement: Supplementary file 3 — Dataset S02 (CSV) [file pnas.2306286121.sd02.csv]

ROI1	ROI2	sub1001	sub1002	sub1003	sub1004	sub1005	sub1007	sub1010	sub1012	sub1013	sub1014	sub1015	sub1016	sub1017	sub1019	sub1020	sub1021	sub1022	sub1024	sub1025	sub1026	sub1027	sub1028	sub1029	sub1030	sub1031	sub1032	sub1033	sub1037	sub1038	sub1039	sub1041	sub1042	sub1043	sub1044	sub1045	sub1046	sub1047	sub1048	sub1049	sub1050	sub1055	sub1056	sub1057	sub1060	sub1061	sub1062	sub1063	sub1064
L10d	L10pp	0.8422688	0.8522614	0.7947247	0.85041385	0.789685	0.8259685	0.80265215	0.78191925	0.82081185	0.8283179	0.83681165	0.8032662	0.86057185	0.8197893	0.8118821	0.85508435	0.83197485	0.8314148	0.8360987	0.8149286	0.82048775	0.8633936	0.8214544	0.83592675	0.801911	0.83693735	0.8350664	0.8411895	0.8450872	0.79840495	0.8342028	0.810613	0.7904555	0.8264981	0.85484615	0.80268815	0.8430705	0.8398696	0.81889835	0.76896485	0.8210075	0.8501034	0.83273845	0.81006725	0.84604385	0.8197504	0.8315112	0.8213606
L10d	L10r	0.83849995	0.87858325	0.826893	0.87234685	0.85133745	0.84341355	0.8714315	0.81570515	0.8441119	0.8459063	0.8392582	0.81248955	0.8186268	0.8610157	0.8764314	0.84888425	0.8727268	0.85241865	0.8504121	0.83702525	0.87731695	0.83979145	0.87033925	0.83883825	0.84364285	0.89383545	0.8386488	0.88364525	0.88050885	0.84000335	0.8503753	0.8516122	0.8756511	0.8688959	0.88361335	0.8503657	0.8330738	0.87349705	0.8795927	0.8483075	0.87028055	0.86333895	0.8459183	0.8471147	0.8568494	0.8626245	0.85466685	0.84113385
L10pp	L10r	0.9048134	0.76394295	0.7390167	0.8090177	0.7690182	0.823096	0.7728907	0.8584698	0.89454135	0.85963245	0.71404415	0.8017895	0.80536275	0.8563506	0.81309685	0.8744089	0.8807644	0.7125667	0.81204985	0.92054785	0.87909435	0.65090275	0.8320493	0.65469215	0.8582795	0.84203205	0.7974771	0.87743395	0.84002025	0.8926719	0.8224952	0.80422545	0.8683092	0.78150815	0.8599528	0.85541795	0.43986575	0.6981979	0.85722595	0.83894425	0.8576251	0.83006935	0.6835455	0.82180685	0.77067275	0.7214028	0.82017905	0.74433995
L10d	L10v	0.7241675	0.8511696	0.80485165	0.84730455	0.799927	0.80135145	0.81799725	0.79850535	0.81708645	0.79916275	0.8438919	0.8262793	0.8531551	0.81174495	0.81615495	0.82385265	0.8115647	0.8255179	0.8371594	0.75012035	0.77345345	0.86493245	0.8636394	0.8525053	0.81323815	0.82635155	0.85792285	0.84930865	0.8463627	0.8038315	0.79581615	0.83163515	0.8173314	0.8337914	0.8182072	0.80442275	0.8390436	0.8366253	0.77975065	0.78250775	0.79276805	0.8604232	0.84097715	0.77598475	0.82320125	0.8509065	0.8286685	0.83478155
L10pp	L10v	0.8915666	0.89279755	0.9245222	0.8893758	0.915181	0.90244085	0.9096475	0.92615045	0.9172426	0.9175195	0.90890405	0.9076598	0.92483255	0.9229669	0.9528826	0.91681035	0.9233968	0.90231755	0.9136249	0.91229705	0.924741	0.9165106	0.9330467	0.90681405	0.90387025	0.90675795	0.91979735	0.8905355	0.9276405	0.8918085	0.9156872	0.90651085	0.91507095	0.91910185	0.92566495	0.90265525	0.88131335	0.89591215	0.9003016	0.91594405	0.88863085	0.9184506	0.87427595	0.92309705	0.89536005	0.91005745	0.9053333	0.90868995
L10r	L10v	0.9405101	0.93431085	0.91047795	0.91760245	0.9229763	0.90663475	0.91344205	0.8951297	0.9261395	0.9235324	0.9103664	0.9241013	0.9132756	0.92667445	0.9312607	0.9260236	0.9347011	0.91701665	0.9003902	0.92921515	0.91459015	0.92161005	0.9292826	0.92155195	0.9397153	0.9289749	0.9171794	0.9375786	0.9356177	0.94111275	0.9310146	0.92333205	0.90793225	0.9159651	0.9160917	0.9176554	0.91904765	0.89021255	0.9390921	0.92644265	0.92241875	0.92551025	0.92423865	0.880714	0.9101018	0.9185869	0.9175522	0.91565585
L10d	L11l	0.61896175	0.5400435	0.5644663	0.64323005	0.5674483	0.51200055	0.65087045	0.5832216	0.64876295	0.64342035	0.5624111	0.551848	0.65915065	0.62471345	0.64968545	0.5789754	0.69215455	0.54767445	0.6501179	0.61383305	0.59029725	0.5597483	0.628374	0.4445571	0.57650555	0.7126743	0.6335175	0.5600237	0.58049035	0.61772755	0.683678	0.57275275	0.5091296	0.56134155	0.5677978	0.52426275	0.59462995	0.4396155	0.4670163	0.5856173	0.4837786	0.6236345	0.638704	0.63547615	0.63600725	0.55141575	0.6075308	0.52454295
L10pp	L11l	0.8981736	0.8721719	0.8678326	0.87941065	0.84785795	0.8715642	0.85949805	0.8837496	0.90024585	0.8823851	0.8916652	0.86427465	0.84725345	0.86291045	0.8745051	0.86992755	0.872755	0.83939865	0.8441077	0.86098255	0.87282925	0.86693405	0.8620911	0.8195312	0.8770039	0.86908215	0.87250435	0.8787843	0.87720905	0.86754715	0.85308075	0.84507165	0.8422355	0.85369025	0.8502953	0.85561505	0.8673644	0.86449815	0.8592271	0.89869965	0.86613815	0.8611497	0.8834066	0.8740021	0.8651308	0.87108635	0.8217866	0.85570685
L10r	L11l	0.6899473	0.5620425	0.35021445	0.7679143	0.44559195	0.44133385	0.4234713	0.4423805	0.7521798	0.7820418	0.4209851	0.4766523	0.4968012	0.5732758	0.4319284	0.52056525	0.7716481	0.38708345	0.4210317	0.71146915	0.5262538	0.2968704	0.6724059	0.1774048	0.5190336	0.5492626	0.55645045	0.47565075	0.455878	0.61316375	0.51720575	0.6255297	0.58435875	0.4356346	0.4717239	0.3001757	0.47028155	0.3293354	0.3098191	0.5622047	0.46765635	0.5055916	0.49130725	0.47370315	0.4436841	0.3328081	0.46803625	0.353755
L10v	L11l	0.67601585	0.66460385	0.6687983	0.7510555	0.516761	0.6712616	0.63605995	0.49425875	0.7639545	0.73773655	0.6436199	0.55772095	0.6680237	0.72239105	0.72284425	0.6017192	0.76004765	0.6275274	0.53395255	0.7279509	0.7101604	0.63303895	0.74489195	0.50160585	0.6254318	0.65765365	0.61838125	0.6689939	0.60810455	0.62397605	0.6647409	0.62172675	0.7307732	0.49488985	0.4829947	0.55298235	0.6653741	0.485854	0.57837595	0.71048695	0.48774805	0.6011714	0.68864725	0.6967642	0.609168	0.5800087	0.55106335	0.55180085
L10d	L13l	0.56447275	0.46551265	0.44880685	0.5809219	0.36348845	0.5137687	0.5158369	0.60237955	0.42545275	0.51409645	0.42057675	0.5321418	0.6073891	0.5539931	0.54502405	0.3809979	0.5291398	0.443366	0.55119775	0.48154155	0.48432065	0.4494586	0.48367665	0.40641185	0.43872825	0.559193	0.3120433	0.3471866	0.49285845	0.42529405	0.39134635	0.4298652	0.4066699	0.4080252	0.45996625	0.54998715	0.4027732	0.3950041	0.35782075	0.4702482	0.5073062	0.5867152	0.54049905	0.4618124	0.59658485	0.53736945	0.46907985	0.43849325
L10pp	L13l	0.8453747	0.7181549	0.79259125	0.75421275	0.7769436	0.88612685	0.82053785	0.83137915	0.76357255	0.81001205	0.8326364	0.86029925	0.80380215	0.74416745	0.7771085	0.82881485	0.73634645	0.69510415	0.78653695	0.7647458	0.851443	0.81256745	0.75074925	0.72934465	0.7599177	0.80251795	0.6928156	0.71375445	0.8062371	0.74566665	0.68856395	0.77826075	0.78708605	0.7109883	0.76712245	0.8026629	0.71663655	0.7388042	0.69015205	0.70857	0.80904885	0.70690955	0.8456772	0.77531935	0.8268365	0.840843	0.73170025	0.72826625
L10r	L13l	0.6590831	0.39231575	0.34853645	0.57574025	0.38613085	0.6199691	0.47261575	0.52138105	0.68834385	0.62765445	0.39925745	0.5627601	0.5685805	0.54194955	0.4210735	0.49297335	0.64095795	0.26853965	0.39916925	0.62477	0.39499025	0.3379605	0.5960187	0.42967405	0.47952225	0.61844495	0.4566679	0.32897655	0.5379707	0.5492098	0.4836015	0.59038145	0.5704808	0.44764525	0.46950295	0.47691385	0.491191	0.33911655	0.45172555	0.534118	0.44914505	0.53024575	0.4954603	0.3623383	0.45248255	0.50963595	0.54937325	0.4661639
L10v	L13l	0.6996474	0.54584445	0.7043514	0.65335475	0.5329823	0.7509576	0.72057685	0.5743646	0.73085955	0.6393612	0.5516105	0.71541405	0.70824915	0.6770805	0.67324215	0.69344915	0.6480189	0.49331625	0.585556	0.64640585	0.6222672	0.6336567	0.70091905	0.69081055	0.65940805	0.70735095	0.672152	0.5392077	0.72197105	0.61832245	0.58914945	0.61239065	0.7593413	0.5954457	0.54105685	0.6683503	0.66254315	0.49874855	0.60212645	0.6072424	0.55875465	0.6038845	0.6991348	0.6669955	0.60501445	0.718041	0.63871685	0.64876345
L11l	L13l	0.9120719	0.9126843	0.91495095	0.9149692	0.90300425	0.9138306	0.92150765	0.919853	0.8959093	0.91796535	0.9333234	0.92167565	0.90839855	0.89880945	0.91993355	0.9058525	0.90841055	0.90930885	0.90803	0.92032775	0.9093818	0.89495955	0.9187022	0.8789688	0.91047235	0.8913507	0.8962712	0.90029745	0.9024029	0.89712295	0.88292015	0.9164467	0.90416795	0.89428775	0.881	0.9017399	0.90213665	0.92813215	0.90741075	0.91197635	0.9046894	0.89090365	0.92573435	0.9128837	0.93388005	0.93211235	0.87941535	0.9127262
L10d	L1	0.36455065	0.37265515	0.34645325	0.55680995	0.4616824	0.428374	0.4190745	0.41654835	0.4507112	0.3913304	0.3382114	0.45814285	0.5118941	0.4719665	0.43742005	0.42221935	0.39084125	0.37843975	0.48853475	0.29545215	0.47447095	0.3824872	0.4701958	0.38775145	0.4205817	0.3559977	0.4400254	0.40754505	0.30776	0.41519085	0.4633846	0.4017387	0.42214505	0.3067785	0.35381245	0.42623215	0.4923787	0.38394135	0.39645045	0.4496045	0.3415281	0.4168721	0.44862765	0.4110941	0.38908785	0.5329941	0.4326158	0.4404768
L10pp	L1	0.2048512	0.2683637	0.3885665	0.5545323	0.49154315	0.40457885	0.34594545	0.44436335	0.51466635	0.3727817	0.2354793	0.39764895	0.4665248	0.42906655	0.4027252	0.4153494	0.33482445	0.35200725	0.4395189	0.29986165	0.4038989	0.3588666	0.46538185	0.47457725	0.45055555	0.262629	0.390743	0.37831985	0.25567865	0.41470235	0.41680515	0.40330065	0.45873845	0.24149675	0.27664245	0.399441	0.44055405	0.3962901	0.35325135	0.43353975	0.3158771	0.343783	0.3701934	0.3833823	0.39445785	0.4966164	0.4223994	0.38229055
L10r	L1	0.17980405	0.1900561	0.12968575	0.35990925	0.3923448	0.3362677	0.21760795	0.2638745	0.4413839	0.265091	0.080596845	0.28428555	0.30161205	0.32924455	0.2652568	0.2945716	0.2614051	0.2511671	0.2532246	0.1959504	0.16785829	0.14301175	0.35920485	0.174740125	0.33819155	0.220549	0.22266905	0.2009448	0.097843655	0.34587195	0.24829955	0.2053269	0.39766035	0.15287325	0.2493177	0.2153089	0.30239545	0.13461306	0.2479014	0.28680895	0.21728155	0.27742625	0.2057246	0.2160711	0.2570523	0.34473105	0.3576592	0.16198225
L10v	L1	0.10399465	0.2043179	0.30311545	0.44223585	0.4062552	0.3111462	0.2759787	0.28632005	0.4394396	0.272381	0.15807285	0.30242845	0.3437689	0.3443107	0.33305765	0.3026339	0.2787006	0.28112115	0.34503675	0.21371615	0.23567265	0.25500955	0.3900555	0.3850567	0.34137905	0.18555385	0.2638153	0.23941515	0.12667565	0.29879755	0.33615005	0.31142125	0.4259283	0.1602308	0.19889565	0.2916259	0.40995905	0.2461731	0.24697425	0.31344985	0.2148118	0.26972405	0.2812725	0.29799745	0.27190325	0.450306	0.38052905	0.2710299
L11l	L1	0.2513143	0.3048329	0.41852325	0.60441475	0.45297945	0.3723643	0.32988035	0.4778871	0.52932775	0.40612975	0.25704635	0.4656888	0.4553196	0.44795965	0.4613281	0.42852965	0.34746705	0.34929235	0.47627835	0.31011075	0.4326893	0.3738613	0.47927065	0.3752573	0.4675978	0.313851	0.45002945	0.4450076	0.3184208	0.44024035	0.4973704	0.399615	0.42073095	0.3074716	0.36145895	0.39071115	0.4793346	0.4411913	0.3602728	0.49037845	0.29233335	0.40328745	0.4573948	0.476743	0.4185573	0.3862371	0.43258115	0.38974845
L13l	L1	0.1380528	0.2299731	0.35057415	0.5313447	0.2996198	0.29143465	0.22156805	0.39774005	0.33129145	0.2604171	0.083502195	0.383012	0.3245233	0.3741798	0.338723	0.29057	0.20478095	0.28978975	0.3055011	0.14239785	0.289845	0.241285	0.3664945	0.2840225	0.3863368	0.0905863	0.2555298	0.24829605	0.16740695	0.3516497	0.3903959	0.259351	0.3295792	0.12688389	0.1936361	0.299976	0.3779206	0.32172395	0.24651905	0.3699395	0.1546309	0.2993573	0.3089682	0.37000665	0.27586645	0.36611915	0.31889625	0.18392845
L10d	L23c	0.5035881	0.51810865	0.5264677	0.5422821	0.5221598	0.56912475	0.404933	0.52726795	0.5832396	0.55711775	0.63279575	0.56696635	0.53912675	0.5724545	0.49212795	0.48721185	0.5304059	0.5721953	0.47521585	0.4346159	0.59484345	0.49278715	0.6433636	0.52627435	0.57392245	0.62159235	0.60949955	0.48846975	0.40781405	0.5860849	0.4958874	0.49896855	0.47941725	0.52477055	0.60738085	0.5437404	0.6136031	0.48403195	0.4884344	0.50845815	0.5748606	0.50796845	0.5935858	0.5574715	0.5542566	0.61889275	0.5856004	0.65071945
L10pp	L23c	0.37142905	0.35054215	0.3659047	0.4069898	0.4013059	0.4543883	0.239768	0.4159212	0.41180855	0.4558596	0.45663045	0.42585775	0.3858828	0.42605365	0.3459706	0.328358	0.37508285	0.4652766	0.39755045	0.28970655	0.43337475	0.3852402	0.44762605	0.39779165	0.4391055	0.3546059	0.3702612	0.41888765	0.2851098	0.4623517	0.36922655	0.37212045	0.3801657	0.3857462	0.4010521	0.4274753	0.3974647	0.3347652	0.3718551	0.3600343	0.4361907	0.30944545	0.4293425	0.36121935	0.3390038	0.48533225	0.33600635	0.2849756
L10r	L23c	0.4945663	0.38541525	0.48045455	0.4914035	0.6117662	0.64967725	0.25909215	0.6683071	0.5817959	0.490177	0.5938037	0.6885592	0.65299325	0.6209361	0.42390875	0.50399485	0.52534735	0.6227605	0.50108205	0.4558812	0.50655155	0.3589296	0.6308327	0.55388655	0.6041482	0.45089535	0.56654255	0.36202915	0.46091715	0.70965995	0.4538686	0.42423975	0.54261965	0.5802214	0.52921175	0.4781708	0.68437695	0.394005	0.49532385	0.5377777	0.53167415	0.4939622	0.5141984	0.51922255	0.47266135	0.57379855	0.4630736	0.602904
L10v	L23c	0.38856895	0.3635468	0.38468505	0.45649065	0.521005	0.5127151	0.21050415	0.49451685	0.4916024	0.4864555	0.5267323	0.5847434	0.53580165	0.5197571	0.39964245	0.39191415	0.39894	0.59909565	0.4468888	0.36355515	0.38442285	0.3443902	0.56909	0.4642413	0.5348845	0.3320424	0.47375585	0.3367171	0.47183185	0.5685683	0.4321003	0.400649	0.46160655	0.4753543	0.4335709	0.4214987	0.4841699	0.32592275	0.4378838	0.4370355	0.43233595	0.41794675	0.4793647	0.41871805	0.4588257	0.53117655	0.4508893	0.48588645
L11l	L23c	0.2905096	0.2391505	0.32693905	0.38078155	0.3022581	0.30002025	0.2243221	0.3535879	0.25060775	0.3623835	0.2974093	0.30967115	0.33860205	0.3826067	0.36449645	0.27566505	0.37754405	0.345844	0.4270808	0.30712055	0.34575015	0.2647856	0.4145192	0.26019575	0.3015179	0.3656776	0.33843335	0.37507525	0.27829215	0.4326531	0.26683815	0.32222275	0.3136459	0.33688495	0.3668055	0.26775215	0.3743094	0.29009695	0.27756525	0.35478605	0.29203245	0.2444036	0.4219466	0.41968295	0.3034639	0.35215615	0.33827065	0.15962095
L13l	L23c	0.2243791	0.1962445	0.2595929	0.277571	0.14701345	0.3055614	0.10693215	0.3188372	0.2115836	0.2370699	0.14685235	0.2711355	0.2620845	0.2851928	0.26630335	0.1535341	0.2208495	0.22339295	0.2375009	0.16389535	0.1987866	0.10874195	0.3042631	0.2017737	0.20457035	0.1809444	0.148972065	0.16848035	0.15842705	0.2843661	0.10778272	0.1814509	0.1846018	0.33768495	0.21269055	0.2323999	0.3194564	0.1720878	0.18140525	0.27498075	0.23042075	0.21237375	0.3016583	0.30897725	0.28306235	0.3497262	0.20747895	0.039008475
L1	L23c	0.53162685	0.46556125	0.49017385	0.5576752	0.45313655	0.4581394	0.55390965	0.61080045	0.33773475	0.5953391	0.5053279	0.56066695	0.63491125	0.6585503	0.52964655	0.47361455	0.57468325	0.42683595	0.4705168	0.56617905	0.58298755	0.5479216	0.53646925	0.4269283	0.571343	0.5529793	0.5247536	0.5242414	0.62843375	0.62919995	0.4004792	0.52282545	0.5852493	0.59500655	0.5432513	0.62209255	0.48493675	0.5370517	0.49581185	0.53540465	0.51497645	0.52851305	0.47318755	0.58479275	0.5706507	0.5820482	0.4548266	0.5383454
L10d	L23d	0.4849817	0.5607791	0.47963425	0.5506362	0.5202909	0.5018761	0.2531566	0.5519973	0.50575155	0.45411475	0.51905305	0.47577455	0.43622195	0.5720511	0.46201205	0.57864685	0.5594735	0.48947255	0.27666155	0.3993574	0.6762575	0.440906	0.5458011	0.5701838	0.53835755	0.6062003	0.6078087	0.54250485	0.3805244	0.54620855	0.4813704	0.55745625	0.5819906	0.35268655	0.5942626	0.6525007	0.6556384	0.5979903	0.6793569	0.4626341	0.4155603	0.30258375	0.5103162	0.549	0.6293164	0.51094005	0.49869165	0.7167776
L10pp	L23d	0.3577547	0.4246378	0.3045092	0.3908178	0.38323205	0.40568895	0.102653955	0.4180884	0.34062485	0.31913035	0.37840685	0.35531645	0.2880812	0.32816575	0.31381445	0.45380945	0.3928222	0.350984	0.1464311	0.2984958	0.51144575	0.3555292	0.33863425	0.30399225	0.36434745	0.31222685	0.32954065	0.4099781	0.24275575	0.37384695	0.278658	0.344192	0.3961173	0.20899535	0.35683425	0.3848879	0.28148635	0.35084415	0.4511242	0.31127925	0.2371208	0.09122905	0.3555421	0.28447615	0.3842709	0.41750825	0.19570445	0.29389425
L10r	L23d	0.5170724	0.44955535	0.4635613	0.66238825	0.68865065	0.6899537	0.1677521	0.72372475	0.51608455	0.4458121	0.458357	0.63653215	0.5955842	0.6556093	0.43924135	0.636186	0.5845495	0.5782685	0.3907968	0.5438883	0.5953898	0.44258745	0.5643723	0.6925861	0.5994432	0.41517595	0.5697295	0.49409285	0.46358265	0.6871634	0.4860417	0.67176705	0.68789695	0.538069	0.5558534	0.61041845	0.7628513	0.54106215	0.71262585	0.54566815	0.4324531	0.32637315	0.5556403	0.53789045	0.5183558	0.59730225	0.3867214	0.6815934
L10v	L23d	0.41085885	0.4373891	0.3707491	0.6099693	0.59823415	0.54434325	0.1061872	0.54612135	0.42255805	0.49206265	0.41536325	0.5476381	0.5449154	0.55309855	0.4138529	0.5346534	0.4555274	0.5650658	0.33194165	0.4333763	0.46683115	0.36594035	0.49797	0.6039024	0.5430357	0.29450215	0.48220915	0.43297555	0.46599425	0.5905348	0.49578035	0.53897975	0.6034141	0.4120998	0.44392415	0.51206065	0.5729841	0.42889535	0.5960932	0.4854913	0.30419265	0.25638895	0.4942293	0.44981345	0.5151814	0.5227413	0.381171	0.5669705
L11l	L23d	0.2079324	0.26060525	0.12274966	0.3696072	0.1824179	0.21366455	0	0.26006045	0.1451971	0.2842117	0.19657235	0.17058795	0.2218929	0.2077019	0.22670255	0.2185481	0.36918785	0.2054669	0.1213456	0.23993625	0.194231125	0.1151859	0.2829854	0.09400797	0.15555085	0.30984395	0.20984985	0.30178785	0.1403999	0.3231387	0.232007	0.30322545	0.31343565	0.131556255	0.2658072	0.24476525	0.24707025	0.1526884	0.18984095	0.2878116	0.22573725	0.06123185	0.3188922	0.2600868	0.33283675	0.2320362	0.1416171	0
L13l	L23d	0.1692676	0.2168255	0.025341275	0.31732255	0.08515324	0.3392788	0.02717947	0.2730545	0.12897545	0.231431	0.053845645	0.1471851	0.19529535	0.1686392	0.16308797	0.2359374	0.21676165	0.089557195	0	0.18134655	0.123482005	0.02916184	0.2069165	0.2081899	0.13035344	0.137698955	0.0628311	0.1339333	0.08350893	0.2051928	0.14615835	0.23527595	0.2034916	0.31710305	0.1325092	0.26865535	0.34313545	0.1208957	0.143544115	0.3225431	0.13989555	0	0.14146206	0.159971465	0.3576987	0.24834315	0	0.0537356
L1	L23d	0.4121857	0.36807545	0.14824869	0.4046045	0.4547427	0.4933441	0.29114255	0.39353185	0.149993	0.4571209	0.1894701	0.3708876	0.51058875	0.50081125	0.4055966	0.32955195	0.43704295	0.34171615	0.2178469	0.47146275	0.4156931	0.48796955	0.3698397	0.24308615	0.4329065	0.3602826	0.4480531	0.4178919	0.4621825	0.5466576	0.33921815	0.3439265	0.45029015	0.24391695	0.46417005	0.43673285	0.406103	0.27806405	0.34982675	0.46615925	0.33068955	0.2887107	0.30642885	0.40617985	0.41059465	0.45543885	0.30064615	0.30609105
L23c	L23d	0.8982357	0.8909599	0.8831225	0.90520185	0.88423665	0.90846355	0.8543327	0.88421795	0.8898673	0.89170665	0.8326061	0.8485387	0.90128655	0.87754515	0.9026775	0.8946147	0.900343	0.89261095	0.90033825	0.8891317	0.8657307	0.89555445	0.8886942	0.9191398	0.89936495	0.89916635	0.8849959	0.8834141	0.87448595	0.8788468	0.914878	0.85408325	0.8549569	0.88955025	0.90939875	0.8670613	0.8771726	0.8973152	0.89029675	0.87107865	0.8596527	0.87402245	0.8740616	0.901065	0.89574245	0.88476905	0.90501385	0.8882272
L10d	L24dd	0.29614605	0.339101	0.3269738	0.4114353	0.4259484	0.3880105	0.47395845	0.29627975	0.2683286	0.54028605	0.4599177	0.3323441	0.3467586	0.41624895	0.3005286	0.35905385	0.2991927	0.36738995	0.33223655	0.2285597	0.32392045	0.18226975	0.4758423	0.3770522	0.35220675	0.4072093	0.3249844	0.27717115	0.148446	0.28510975	0.3069319	0.3514783	0.28668905	0.46325865	0.29928525	0.35899505	0.41143075	0.23325925	0.310975	0.29631295	0.41368325	0.3106367	0.54443035	0.3714171	0.23704475	0.5431444	0.28950355	0.3278704
L10pp	L24dd	0.15756925	0.14118475	0.18539095	0.32331695	0.34549575	0.2921329	0.2604569	0.2745393	0.2551917	0.4356085	0.25817975	0.28532665	0.26717425	0.3106619	0.18070725	0.27740065	0.1578242	0.3412606	0.30665515	0.2087116	0.2752743	0.07711752	0.34787195	0.26209555	0.3002226	0.260833	0.20732315	0.23980385	0.04041284	0.19802665	0.2266631	0.2345373	0.24425255	0.37952695	0.1774765	0.3196	0.2856456	0.18835175	0.24066315	0.24471905	0.32635565	0.1423654	0.3852786	0.29043145	0.1734732	0.4088423	0.26034195	0.2509759
L10r	L24dd	0.2045375	0.19779565	0.2092726	0.3121117	0.43320895	0.34485415	0.2558618	0.305654	0.20192455	0.46909355	0.3835746	0.3216114	0.31491555	0.3742279	0.1727047	0.18250695	0.22498635	0.27782455	0.16189415	0.217831955	0.12023004	0.02553322	0.44617775	0.36869965	0.34515755	0.25737245	0.1851324	0.1423212	0.126973505	0.366921	0.17566465	0.1578258	0.21111525	0.3924466	0.14694285	0.280457	0.33704375	0.07705567	0.29545725	0.12894256	0.30589855	0.2046064	0.3790326	0.27251065	0.16242355	0.39305135	0.22583535	0.06638724
L10v	L24dd	0.127744395	0.1828951	0.1586314	0.315512	0.347601	0.2596693	0.2232063	0.24523065	0.18404755	0.44024785	0.322413	0.2519476	0.27500655	0.33384225	0.11479015	0.182377	0.1671409	0.2886617	0.21307895	0.1490737	0.111805915	0	0.4051742	0.29786435	0.27881325	0.1921691	0.22930835	0.15594175	0.1831308	0.2112313	0.1879539	0.22819895	0.25497295	0.39188865	0.10932495	0.295931	0.2999363	0.10158341	0.2523375	0.16747065	0.2638222	0.1722154	0.39266115	0.21589175	0.1691524	0.4401889	0.24667395	0.17710895
L11l	L24dd	0.16609795	0.14387155	0.19118815	0.29628925	0.30395625	0.18988255	0.231578	0.25565685	0.25633645	0.29616515	0.1529718	0.3628778	0.25693115	0.29416075	0.2194607	0.308975	0.1823453	0.26031205	0.2610149	0.2182875	0.24443545	0.1159834	0.29825095	0.12115465	0.14560025	0.30102575	0.2007409	0.21261945	0.08071652	0.22574565	0.19778715	0.135848725	0.2253537	0.296221	0.24013115	0.0659105	0.24226475	0.1987628	0.09612875	0.2970514	0.19249795	0.1052062	0.40913815	0.37091825	0.1534947	0.27683575	0.25488475	0.18789065
L13l	L24dd	0.11537335	0.05745475	0.1092606	0.17102305	0.08316918	0.15496965	0.1228662	0.20010355	0.025032275	0.1275503	0.05092702	0.24245285	0.12718902	0.2088086	0.07953563	0	0.02542879	0.09919042	0.088937075	0.03964755	0.125863155	0.04008194	0.14841525	0.050321165	0.065209225	0.0874143	0.05802265	0.025228195	0.025497665	0.0395267	0.05790555	0.040098335	0.07479215	0.100590425	0.05094875	0.089330465	0.14724765	0.06534425	0.04001741	0.18096985	0.09102765	0.09490642	0.2582747	0.22812255	0.04023339	0.25382585	0.13732555	0.024930325
L1	L24dd	0.54033385	0.4203073	0.44461815	0.62477615	0.4884619	0.4812481	0.690957	0.57088385	0.5175437	0.55134885	0.4408267	0.5502597	0.64327755	0.61238305	0.5302404	0.49865565	0.44090835	0.42103135	0.5595604	0.5852206	0.5921646	0.49167235	0.4559875	0.43961595	0.53411975	0.58480545	0.41178335	0.5722568	0.5641422	0.5377918	0.46947835	0.56384485	0.5382025	0.5841404	0.60014305	0.59341355	0.5306409	0.51035295	0.5611797	0.49804145	0.5084488	0.59162085	0.4543324	0.4429539	0.49768575	0.550087	0.59095735	0.5091857
L23c	L24dd	0.84993605	0.8838835	0.8689605	0.9036913	0.88104105	0.8548193	0.8216312	0.8945613	0.8515093	0.8945058	0.9041234	0.83202545	0.8584267	0.8964523	0.85715975	0.85870125	0.87077025	0.86394925	0.85245785	0.8664046	0.85346735	0.89178265	0.87643345	0.8642785	0.87145635	0.84721175	0.88827215	0.8544871	0.88409635	0.86126355	0.87539345	0.8829648	0.88396515	0.86195225	0.84158375	0.8683167	0.9016378	0.86034915	0.83930015	0.87906135	0.86944075	0.86458945	0.87425025	0.8681046	0.84960935	0.8813973	0.8580804	0.84404655
L23d	L24dd	0.67372975	0.6166788	0.5481711	0.7149595	0.68487215	0.63375245	0.51377365	0.68633425	0.4035416	0.7092352	0.56868445	0.3981686	0.5970334	0.64515105	0.52697405	0.5109592	0.59518235	0.45086735	0.521152	0.61970835	0.59373375	0.6116233	0.66253985	0.6690425	0.56425985	0.5743077	0.538059	0.4697816	0.60311325	0.58807615	0.5147782	0.51899985	0.59754495	0.3762989	0.51265355	0.43806695	0.6195206	0.4604444	0.5022639	0.5634076	0.411703	0.36466615	0.52050575	0.59766635	0.4814492	0.6525956	0.5194631	0.26538105
L10d	L24dv	0.34249175	0.42344185	0.40224755	0.3819395	0.4706272	0.5398066	0.4540717	0.43194655	0.3080131	0.57916385	0.47291395	0.38327065	0.38280885	0.451435	0.3334146	0.38375955	0.40631565	0.3211099	0.30457785	0.2957289	0.4057352	0.29689545	0.5350487	0.4162525	0.43438585	0.4306444	0.3671774	0.4484412	0.2006074	0.3753146	0.4111052	0.5245443	0.3581614	0.47084585	0.40099035	0.46287995	0.4488564	0.32441405	0.3561824	0.4290188	0.55589455	0.3615649	0.53192775	0.2209362	0.43323155	0.58450875	0.28123685	0.4150944
L10pp	L24dv	0.1754993	0.1900276	0.23466165	0.32505295	0.3520507	0.37433325	0.177439555	0.30200405	0.2052577	0.47758505	0.28222385	0.33027185	0.2594355	0.3552038	0.15210955	0.1880006	0.29387525	0.28553425	0.2845555	0.2010722	0.2436834	0.18516385	0.353464	0.2893658	0.39421575	0.24729625	0.2505827	0.39353545	0.0861657	0.24441025	0.2959211	0.372276	0.2947144	0.36054685	0.22028165	0.4020968	0.32563295	0.2450923	0.2683635	0.29583945	0.4367911	0.21544785	0.35824555	0.17682245	0.24966085	0.44659115	0.1564362	0.31083455
L10r	L24dv	0.16722015	0.28190935	0.3130247	0.2613202	0.4530745	0.50447605	0.2181628	0.4274649	0.2600711	0.50203195	0.40066715	0.2715442	0.38154015	0.36771895	0.23647695	0.194814	0.2960489	0.2924835	0.1907802	0.21951545	0.2377444	0.026579805	0.49518285	0.32047775	0.44811755	0.2915617	0.2531214	0.26725105	0.115090555	0.3902291	0.2729686	0.37085645	0.2899167	0.42108485	0.30014575	0.3903827	0.35339925	0.25286645	0.3775036	0.3907508	0.4532035	0.3152558	0.38366845	0.119511225	0.4177044	0.3993647	0.2176603	0.23788415
L10v	L24dv	0.12648352	0.26755125	0.2347157	0.28772255	0.3759852	0.4005571	0.15789202	0.3559682	0.20527685	0.47800865	0.34648465	0.24470335	0.27206625	0.318948	0.1752784	0.11184249	0.2605981	0.24974865	0.2351272	0.13014318	0.14786542	0.0966476	0.44611395	0.3107273	0.37134885	0.224072	0.2692265	0.2789759	0.092669255	0.2446039	0.2668833	0.40073175	0.25724015	0.38738685	0.2160291	0.38045875	0.340622	0.22058035	0.34804195	0.34702305	0.4105687	0.23052355	0.38085695	0.1017071	0.39721485	0.4668566	0.20032475	0.25474535
L11l	L24dv	0.1611372	0.07954365	0.1638619	0.302901	0.27776415	0.241647	0.15953065	0.2603749	0.19364285	0.33412995	0.147769865	0.42069095	0.21228115	0.3393164	0.19818505	0.20558485	0.2814797	0.2425548	0.18549745	0.27075105	0.1971953	0.121735295	0.29367175	0.1195539	0.2243315	0.22670165	0.23632315	0.25734055	0.1327824	0.26965005	0.24530505	0.24421965	0.23588305	0.30197845	0.16485609	0.1597378	0.3213831	0.18426825	0.14143625	0.2920426	0.2525956	0.22030585	0.39571695	0.25145085	0.208772655	0.3022502	0.1205699	0.20695135
L13l	L24dv	0.106941525	0	0.09236227	0.17636825	0.05013555	0.20052285	0	0.2076081	0.025032275	0.15672115	0	0.2854958	0	0.22624045	0.09944428	0.02604899	0.09221059	0.098059975	0.05097195	0.09150368	0.025878395	0.02528889	0.18669325	0.02604899	0.085095235	0	0.02498899	0	0	0.0700114	0.0785543	0.11192579	0.115574975	0.13108625	0.02507678	0.1663103	0.2355514	0.04155846	0.066157	0.14450615	0.18829895	0.13732905	0.23555175	0.14440375	0.1989855	0.29059475	0	0.083985055
L1	L24dv	0.36907085	0.3387373	0.36728505	0.4712321	0.393783	0.4213407	0.4813947	0.45618665	0.3468219	0.394055	0.2246768	0.3900778	0.4863308	0.473698	0.3548907	0.3641506	0.3427501	0.32272745	0.291554	0.38363635	0.4084893	0.35142195	0.4030246	0.23091425	0.4542309	0.37249765	0.3704067	0.4410641	0.40105285	0.4440532	0.3920702	0.4518037	0.4378473	0.4060647	0.29538895	0.4754271	0.4549226	0.37063705	0.41340085	0.400047	0.38970885	0.4858971	0.38729495	0.32475735	0.36179835	0.56315215	0.36795025	0.3900108
L23c	L24dv	0.86407185	0.89624075	0.91111905	0.8607661	0.89772485	0.9009463	0.86529275	0.88505575	0.9092896	0.86815865	0.8721439	0.8612901	0.89290435	0.85241975	0.87098955	0.8959463	0.8836041	0.87404515	0.8793754	0.89162965	0.8833665	0.8720791	0.8945482	0.9004596	0.89432395	0.87580455	0.8858099	0.8936308	0.8571528	0.86838475	0.87813345	0.8891408	0.8935521	0.86215485	0.8650335	0.9088312	0.9099569	0.9089101	0.91266015	0.89091755	0.89368135	0.8583946	0.8745996	0.8544678	0.85019855	0.90508845	0.88188835	0.8626672
L23d	L24dv	0.53796375	0.63694035	0.6371188	0.5612562	0.62791095	0.63973845	0.5732569	0.70490045	0.50671565	0.60472045	0.43873055	0.3377786	0.64821035	0.53111865	0.6441294	0.64169045	0.6729723	0.46928665	0.58957165	0.6144521	0.64771365	0.46322195	0.53939365	0.67099365	0.5561773	0.6160334	0.49956915	0.6488976	0.51983445	0.62642845	0.6623845	0.6239428	0.6046619	0.43602485	0.6745453	0.6665457	0.61293675	0.7024393	0.6988303	0.61335855	0.42404755	0.53082495	0.5161555	0.48971065	0.5823967	0.58609145	0.53798555	0.36972135
L24dd	L24dv	0.8915161	0.9033678	0.93481195	0.9233566	0.93082155	0.9092839	0.92854435	0.9223574	0.8823488	0.9254742	0.9331015	0.9343825	0.89980155	0.91315865	0.90871815	0.9095886	0.90331605	0.9087589	0.9184024	0.91920495	0.8965511	0.92361005	0.92385	0.91358765	0.9251711	0.9204825	0.92332645	0.92848395	0.9334727	0.9108146	0.91782505	0.89639495	0.9262833	0.9285813	0.90623305	0.91909185	0.92589245	0.911654	0.90327645	0.9254255	0.9229384	0.92961335	0.8980063	0.92928935	0.9028607	0.94447815	0.92096685	0.9406456
L10d	L25	0.49292275	0.5211285	0.7102509	0.61417865	0.5472265	0.5685709	0.65727925	0.52869845	0.43323165	0.5848426	0.7037312	0.47636895	0.52302115	0.5612515	0.65760195	0.55929975	0.5748029	0.5534016	0.4861935	0.4051787	0.6545425	0.6284002	0.56183675	0.54915675	0.5171818	0.47031845	0.57248805	0.58974575	0.69807045	0.51319485	0.37122055	0.6370516	0.5910112	0.4053305	0.60680915	0.5404724	0.5273831	0.6484913	0.6500433	0.62952265	0.73642485	0.57100275	0.6228075	0.61362855	0.6292146	0.5351786	0.53096345	0.5828626
L10pp	L25	0.4722199	0.48893155	0.6819214	0.6118698	0.42511665	0.61236005	0.74422295	0.60340325	0.32507925	0.7479647	0.72781435	0.3967498	0.47175235	0.51285095	0.645795	0.5788544	0.43324635	0.55470395	0.54477775	0.4554302	0.5192086	0.63167425	0.57452715	0.5844581	0.60643735	0.3584531	0.63249565	0.5947562	0.7762095	0.3946969	0.3358576	0.6920423	0.50771955	0.36259385	0.5568738	0.61097435	0.44362975	0.6283119	0.56547935	0.6367639	0.6508199	0.3345761	0.4880624	0.53199355	0.4424054	0.4098676	0.37641815	0.4118957
L10r	L25	0.65181625	0.6431919	0.8333785	0.81058445	0.71731645	0.8341759	0.8512741	0.72654425	0.55378985	0.82338535	0.8691121	0.68828685	0.7328441	0.7537092	0.7881995	0.6855095	0.64807775	0.6246419	0.69264755	0.72772535	0.734052	0.78961755	0.7203982	0.76051255	0.6531366	0.56061375	0.69223185	0.74336325	0.8372885	0.7543614	0.55163495	0.85321505	0.76434015	0.6501735	0.7934289	0.67957985	0.754539	0.76173525	0.7810665	0.83579745	0.8521825	0.71371465	0.7536808	0.7160556	0.6594656	0.66716155	0.7193811	0.6263267
L10v	L25	0.7718761	0.7697378	0.83677605	0.86652795	0.86216765	0.8154018	0.85636005	0.7835657	0.7748096	0.81263745	0.87568815	0.79011055	0.8292144	0.80922695	0.85061145	0.7680754	0.70920805	0.74431935	0.7907848	0.77738875	0.7504698	0.8255926	0.7793207	0.8394107	0.7637166	0.8079894	0.7933567	0.83020975	0.87540845	0.8591815	0.8175017	0.8244752	0.83083065	0.764198	0.7836826	0.7945512	0.78692295	0.78730585	0.81711975	0.84125535	0.81069795	0.74238015	0.8565537	0.7891186	0.7758815	0.7495689	0.798447	0.81118515
L11l	L25	0.34627025	0.38953155	0.457539	0.58217195	0.1546348	0.24215625	0.5525919	0.3633998	0.24869505	0.64844145	0.55654335	0.2441337	0.3308038	0.4610862	0.53949305	0.45459065	0.39185455	0.4262931	0.3328947	0.35462865	0.2186974	0.4279907	0.47299315	0.1772145	0.4808955	0.30752645	0.6091546	0.44952505	0.533815	0.1945538	0.2266921	0.53854645	0.42691505	0.42214845	0.28537045	0.3945021	0.41946665	0.4245766	0.2862079	0.5357513	0.30463845	0.2303941	0.38910225	0.5100632	0.26618365	0.2000315	0.12590055	0.3688463
L13l	L25	0.50848135	0.37098355	0.5066448	0.4712434	0.08327335	0.52436205	0.51968185	0.36093605	0.56236315	0.43650895	0.504622	0.2581566	0.4914427	0.2950982	0.62844825	0.58112435	0.33787575	0.14170145	0.31485795	0.35076265	0.31057535	0.5648187	0.4055162	0.4580885	0.4565039	0.47113665	0.67777615	0.5982954	0.6016282	0.38289055	0.458544	0.3264961	0.50656365	0.6851677	0.4647732	0.64393305	0.5530414	0.39327135	0.4546774	0.4988231	0.25047085	0.471177	0.42583215	0.5110328	0.44740805	0.29370155	0.3981797	0.32001675
L1	L25	0.09087866	0.2644541	0.12619502	0.27899835	0.159832	0.20351535	0.0658606	0.09901276	0	0.06804865	0	0.143461	0.24793335	0.30904415	0.1802036	0.09020509	0.17065225	0.0552698	0	0.2241079	0.06354329	0.048954185	0.2349507	0.13133925	0.2615282	0	0.094395545	0.0793521	0.051488115	0.2684586	0	0.037549995	0.230272	0.09365439	0.100681945	0.15816895	0.17451115	0.10294385	0.11109765	0.11838522	0.118154635	0.17116815	0.17087255	0.24530055	0.2076337	0.2412908	0.10782903	0.05334145
L23c	L25	0.51306145	0.50578245	0.49070775	0.51705685	0.5288608	0.5795004	0.2298275	0.4895367	0.57658545	0.4889937	0.52087725	0.64451285	0.71036525	0.72291765	0.59970755	0.5323326	0.6291992	0.7510359	0.6364748	0.64829165	0.52607915	0.29311225	0.70585315	0.41192355	0.71979785	0.57873875	0.5195047	0.35615645	0.34742125	0.6943863	0.5091635	0.4819319	0.52342365	0.6872633	0.6149096	0.51428815	0.5518628	0.41538305	0.368733	0.51322835	0.62768005	0.74763805	0.65320155	0.6970487	0.5798919	0.55318165	0.6775976	0.62415585
L23d	L25	0.57059055	0.67070415	0.5004351	0.74580815	0.6611538	0.6908082	0.1793064	0.60112975	0.5240861	0.56378305	0.41526175	0.68481145	0.75878	0.79241275	0.6410695	0.6863591	0.72868865	0.73941905	0.5333379	0.7901747	0.6196777	0.45469835	0.6931049	0.5812839	0.77501785	0.58202105	0.54255895	0.549118	0.330776	0.7395926	0.6086054	0.7759149	0.74255425	0.7035802	0.7066725	0.73725505	0.70962375	0.5889395	0.72242595	0.5863542	0.57573345	0.59092875	0.7322988	0.7477955	0.7044638	0.5956818	0.70761455	0.71233125
L24dd	L25	0.2125435	0.1913202	0.1565113	0.2486102	0.28815525	0.2103843	0.0578484	0.15529416	0.093906475	0.2813061	0.28247215	0.23631625	0.32515295	0.44995005	0.1629341	0.076742335	0.229215	0.2363402	0.169418	0.3743848	0.03967522	0	0.515863	0.184892515	0.31158525	0.18117955	0.11279115	0.08397375	0.076493	0.30974215	0.04312782	0	0.1924528	0.16138945	0.07755085	0.1214157	0.2045209	0.09838737	0.105283	0.10268607	0.2475505	0.44719645	0.22384535	0.43408565	0.0541781	0.24232296	0.26415365	0.02667073
L24dv	L25	0.07443575	0.2085907	0.28203235	0.3121168	0.28953055	0.348801	0.073038	0.2952996	0.2051305	0.27209365	0.3085631	0.10128365	0.36357325	0.36294545	0.32156535	0.02604899	0.3773822	0.20533845	0.20963185	0.3296786	0.239966095	0	0.41714705	0.1817275	0.2981949	0.2490818	0.0857778	0.1793147	0	0.36909895	0.1112224	0.23509885	0.16275685	0.3351378	0.197992535	0.279298	0.19334595	0.1643482	0.165414465	0.2617634	0.3811125	0.5728082	0.2619202	0.2684017	0.21887315	0.27589255	0.2594861	0.08859825
L10d	L2	0.4088859	0.39634025	0.37266685	0.52294475	0.49283995	0.47651985	0.43788635	0.46462665	0.44621835	0.4282455	0.4085331	0.49224225	0.4965771	0.51300655	0.4869594	0.44476095	0.43589675	0.39687025	0.5108478	0.3351504	0.48443155	0.44965225	0.50068345	0.427103	0.45628585	0.33782385	0.4605957	0.4605253	0.3028179	0.45953035	0.5160621	0.4399886	0.40486705	0.326217	0.3994678	0.45829605	0.53266905	0.4044457	0.43966525	0.4518557	0.37018205	0.43561065	0.4897639	0.46142935	0.3922088	0.5381935	0.4624901	0.4549271
L10pp	L2	0.2614752	0.29884745	0.38133705	0.5238915	0.54570005	0.4436517	0.36424075	0.48455305	0.51300385	0.43654015	0.31402275	0.43616295	0.44998335	0.4742679	0.4675162	0.4472671	0.36815605	0.38100365	0.46492515	0.33349815	0.4106444	0.43860575	0.491762	0.5095349	0.50800295	0.23761415	0.4070242	0.42542625	0.24781575	0.46378155	0.48595715	0.4309795	0.44204865	0.260573	0.33646115	0.43560625	0.48794915	0.42947775	0.41156	0.43782815	0.3558092	0.37399	0.40654115	0.43589955	0.41077925	0.4887203	0.45322885	0.3894706
L10r	L2	0.22895675	0.2241685	0.1692109	0.34445685	0.43824165	0.38082635	0.2351782	0.3142052	0.44982795	0.3094185	0.168823	0.3211397	0.3139015	0.362829	0.32768705	0.32132385	0.31971135	0.27907055	0.3006848	0.24752665	0.18326089	0.2246983	0.3908189	0.29250215	0.346353	0.21523385	0.2277626	0.25706395	0.023631635	0.42695525	0.33276455	0.2496801	0.3714333	0.16813765	0.30105945	0.26043705	0.37507895	0.13217735	0.29790075	0.29614675	0.26291785	0.3009816	0.27076055	0.26675495	0.26003555	0.35399695	0.38025985	0.18821885
L10v	L2	0.177093695	0.23251355	0.29812475	0.4147879	0.45614745	0.3511978	0.2943038	0.33727775	0.44203325	0.32250255	0.2383537	0.33924985	0.33563995	0.37908415	0.38804675	0.34034155	0.310215	0.31177745	0.37893695	0.2440627	0.2352043	0.33576135	0.4232023	0.426145	0.384781	0.16575335	0.283665	0.2794523	0.1379888	0.34869115	0.41026785	0.35105655	0.4102388	0.17446175	0.2557554	0.32659645	0.4535742	0.29297	0.30610695	0.3234729	0.2234387	0.28523435	0.32755815	0.34505035	0.2962819	0.4436543	0.41179335	0.2921224
L11l	L2	0.3010787	0.33181055	0.41485405	0.5681445	0.5020492	0.402276	0.3537509	0.5198507	0.52985505	0.44996065	0.333588	0.5116591	0.4389356	0.4905731	0.5131941	0.4574343	0.3827924	0.38475445	0.49628745	0.34986795	0.4432534	0.4433181	0.50249575	0.4177479	0.5217678	0.28046195	0.4737632	0.49343625	0.3068128	0.4788937	0.55762525	0.42631355	0.4068846	0.33386335	0.40663855	0.4299125	0.5221371	0.4652153	0.4251203	0.4888579	0.3308524	0.42906285	0.48377455	0.52814105	0.42698035	0.38519295	0.46364025	0.40673905
L13l	L2	0.1950901	0.25558425	0.3568889	0.50295235	0.357905	0.3229816	0.2577011	0.4337099	0.34647065	0.3003757	0.1673858	0.41406965	0.3121999	0.407534	0.3955639	0.3303448	0.2496846	0.30701195	0.3310609	0.168909	0.30665465	0.31801915	0.39709275	0.33797085	0.44682315	0.0505368	0.25229055	0.296753	0.158685	0.3348247	0.46572825	0.2906247	0.31881705	0.1758029	0.2571605	0.3460664	0.41702425	0.36593725	0.3322678	0.3749027	0.2159497	0.33079275	0.3374376	0.4151271	0.2923147	0.36701985	0.34998055	0.17950515
L1	L2	0.94928825	0.9470448	0.937303	0.9495834	0.94648735	0.94823865	0.9357022	0.9413937	0.95958155	0.9396778	0.9426823	0.93939675	0.93976395	0.9469991	0.94144925	0.95373695	0.9489556	0.940485	0.94728405	0.9462538	0.9398078	0.9367371	0.9560566	0.9482319	0.94655645	0.9430863	0.94938795	0.94350425	0.9424598	0.9368748	0.9597741	0.92912985	0.93436275	0.9466099	0.95227105	0.9503159	0.94553465	0.94840575	0.94880805	0.95091	0.94256835	0.94411545	0.9430677	0.94713385	0.94439165	0.9443241	0.9450298	0.94939715
L23c	L2	0.6388065	0.5395175	0.61969615	0.6049284	0.48709485	0.54372955	0.6069376	0.61766785	0.3296703	0.65316255	0.5325202	0.61556875	0.62202015	0.63334175	0.5897166	0.49829085	0.647969	0.462038	0.49365185	0.56588265	0.47007045	0.60898485	0.62138545	0.6274683	0.486704	0.4662892	0.54191665	0.5721972	0.64257335	0.70461605	0.4690575	0.4906692	0.57718765	0.47852	0.59538565	0.61699745	0.5445559	0.5625559	0.56633215	0.5933141	0.56867035	0.603641	0.60518825	0.62026305	0.5934443	0.5844528	0.6397667	0.564822
L23d	L2	0.504918	0.40854895	0.2277988	0.40349435	0.48917525	0.5570173	0.3707454	0.4283477	0.037578635	0.49203715	0.37342885	0.42238125	0.5467568	0.4591003	0.43464725	0.36127285	0.55211275	0.33670235	0.2467403	0.4618097	0.3055351	0.4878942	0.47972355	0.43963645	0.3170868	0.29926755	0.41439765	0.4505627	0.45746245	0.61461395	0.37913545	0.337664	0.4104152	0.1660928	0.4455682	0.45666635	0.44164975	0.33118545	0.36709375	0.5030316	0.38272835	0.30430765	0.4289994	0.53127125	0.385999	0.45393985	0.44340445	0.3540973
L24dd	L2	0.54340605	0.5819488	0.5553475	0.6216959	0.50785955	0.5501324	0.5990995	0.5933612	0.5646021	0.6214266	0.56575985	0.5899216	0.67749485	0.59112675	0.5596559	0.52709135	0.48157575	0.49679255	0.57598085	0.61203785	0.4610149	0.48738325	0.58548255	0.52681315	0.3965545	0.4991307	0.4798281	0.64336345	0.5059509	0.62863425	0.501117	0.5270904	0.50813705	0.5534296	0.64538945	0.5620569	0.6002455	0.6162564	0.6066028	0.63250725	0.59435875	0.66020155	0.5476768	0.51200725	0.4888813	0.56532645	0.6379539	0.55696585
L24dv	L2	0.3980921	0.46168715	0.51728555	0.4680444	0.43454455	0.4856944	0.4295186	0.4775338	0.32907855	0.4426825	0.2815359	0.41361695	0.56369145	0.4843062	0.4350147	0.38782825	0.41719525	0.34930195	0.41841985	0.45076735	0.3773331	0.39620735	0.4431961	0.4109726	0.372145	0.32013315	0.391258	0.52596025	0.48910005	0.5707959	0.45309865	0.4218335	0.4403681	0.35494275	0.346363	0.4740424	0.5225868	0.47511215	0.5077479	0.5411494	0.437274	0.57960685	0.48388515	0.3580594	0.35492455	0.5824839	0.4957478	0.447194
L25	L2	0.1612706	0.2954223	0.10174942	0.28307305	0.2172835	0.2512322	0.07886875	0.12033804	0.037578635	0.14332735	0.131685	0.212686	0.3155161	0.3027629	0.2540962	0.18607195	0.29213925	0.17123185	0.023415035	0.2295286	0.036695655	0.13204831	0.3025854	0.208912	0.19349555	0	0.16843055	0.1020343	0.047263275	0.40181045	0.05084226	0.13334744	0.1955703	0	0.15358385	0.19443465	0.2309269	0.13106695	0.18029995	0.18352415	0.1808736	0.2053428	0.25332105	0.28749715	0.18631535	0.23389145	0.24429732	0.11547745
L10d	L31a	0.39448845	0.5563529	0.3467429	0.48066915	0.41464785	0.3706952	0.29005895	0.4332915	0.4913495	0.3639595	0.4462802	0.39909045	0.42663665	0.50317135	0.3708542	0.5468792	0.4278137	0.4147233	0.30950625	0.34309305	0.5874506	0.36936705	0.51356405	0.46399295	0.44017115	0.5428014	0.5197643	0.4121634	0.27128185	0.47154185	0.4567414	0.3989185	0.51389835	0.3363261	0.51752125	0.50082875	0.59386985	0.3871275	0.4436277	0.3685867	0.4731825	0.4696863	0.45871995	0.4909928	0.4728823	0.43230665	0.51367725	0.7000954
L10pp	L31a	0.28412775	0.3969789	0.19400725	0.31445495	0.3000827	0.2840262	0.162095755	0.3122483	0.2895505	0.23930385	0.2672869	0.25797895	0.2719248	0.28236255	0.2130086	0.4009385	0.250892	0.27982235	0.2578877	0.18595345	0.39427925	0.2767426	0.30607035	0.2263754	0.28027275	0.2411698	0.24634985	0.3060939	0.12823825	0.3347992	0.2451713	0.28785655	0.33625345	0.1450563	0.33466565	0.24959045	0.2900443	0.16728358	0.2399433	0.240878	0.2757435	0.2640759	0.3137211	0.22370985	0.21583605	0.3202426	0.18717835	0.279165
L10r	L31a	0.39597125	0.42617775	0.28415585	0.5691505	0.5797102	0.5150089	0.2512922	0.6022821	0.48402565	0.35025005	0.36692075	0.53032865	0.55542145	0.5517976	0.31820435	0.598425	0.422093	0.4520472	0.37341615	0.41365405	0.4802098	0.30249695	0.4913744	0.53636605	0.4963399	0.35572975	0.47711045	0.32281855	0.3323126	0.5949877	0.4497677	0.4577542	0.6078913	0.46007475	0.4435299	0.43766965	0.6848569	0.3186896	0.45351445	0.4356462	0.51478155	0.44221235	0.4616452	0.4575282	0.3686102	0.4315371	0.39101525	0.6518298
L10v	L31a	0.286654	0.41215225	0.1872798	0.51292885	0.4887611	0.3618503	0.15322415	0.42114195	0.3972568	0.3807682	0.3081281	0.43171175	0.46816385	0.44693945	0.29735465	0.49337325	0.29170885	0.42408855	0.32338825	0.3062731	0.3569697	0.26430845	0.4349239	0.42745795	0.43065865	0.24113975	0.39491275	0.28113155	0.3443253	0.47795915	0.43401055	0.3782202	0.51718425	0.34184765	0.32676125	0.33962235	0.4659367	0.20995405	0.35027035	0.3801078	0.36179225	0.3604458	0.4115512	0.3485356	0.37424915	0.3843293	0.3811583	0.5322195
L11l	L31a	0.17340275	0.27170495	0.1683146	0.30462945	0.1945136	0.2180378	0.1437802	0.1587941	0.12292135	0.22989785	0.104857265	0.15747775	0.2249167	0.186391	0.2162232	0.17125325	0.2704633	0.20607245	0.25766345	0.1498983	0.27007405	0.11985075	0.27174725	0.04398853	0.102999225	0.26652135	0.1962884	0.24694935	0.1574365	0.34014055	0.15891205	0.2420043	0.2566558	0.157218555	0.3671052	0.152636005	0.25810555	0.078610145	0.07989081	0.258662	0.2377812	0.2126826	0.32284925	0.2359126	0.19288905	0.16243271	0.1439574	0.12496823
L13l	L31a	0.09028825	0.2182087	0.1408006	0.2450397	0.07784774	0.21124375	0.05429765	0.1503415	0.02812217	0.1306034	0	0.02535196	0.1558654	0.1387614	0.14633163	0.17822955	0.114098655	0.06203725	0.11026195	0.0551858	0.090664285	0.045192605	0.15921507	0.0779144	0.052313735	0.052447875	0.027671595	0.05320386	0.0405268	0.1707567	0.10063745	0.08019665	0.134801	0.212014825	0.2103442	0.13066603	0.2576217	0	0.043387985	0.19772755	0.18952485	0.15601625	0.1830154	0.136561875	0.17124235	0.1493483	0.039593115	0.0671297
L1	L31a	0.42024845	0.39078875	0.2485705	0.38046295	0.32693	0.3521718	0.33848575	0.4446097	0.16591765	0.39729805	0.3108556	0.38731055	0.45389165	0.50039515	0.3597327	0.354701	0.4525753	0.3814741	0.35450215	0.4030115	0.4412869	0.4689348	0.40366455	0.2674176	0.4564953	0.46409525	0.4236088	0.36881575	0.36718215	0.4851538	0.2985533	0.3560334	0.5021667	0.179807105	0.46720255	0.47339225	0.36118435	0.44406185	0.39280835	0.4306387	0.39351215	0.43141195	0.3966138	0.42439775	0.5222406	0.4706679	0.3116415	0.38711175
L23c	L31a	0.8971431	0.9350194	0.91846475	0.90572985	0.9330015	0.8927446	0.91479265	0.9011458	0.9320403	0.90908235	0.9397547	0.89104295	0.9167709	0.921979	0.92414825	0.8915278	0.90575145	0.9048078	0.89340515	0.92294945	0.92931925	0.9296796	0.91106415	0.90227245	0.919625	0.94642855	0.92900395	0.91312255	0.909181	0.8921178	0.9169407	0.91872495	0.9244298	0.90122555	0.91788975	0.9341117	0.92241915	0.90059095	0.91708225	0.92081115	0.9193877	0.93553135	0.94114575	0.9382366	0.9304253	0.89243335	0.8932135	0.91367295
L23d	L31a	0.83189105	0.84928285	0.8332478	0.89350965	0.84840975	0.81366165	0.82210975	0.84111285	0.8609538	0.88470785	0.8582719	0.85011305	0.80776795	0.86659815	0.8422786	0.88797765	0.85387	0.79391125	0.8617992	0.8685358	0.8386961	0.8723284	0.87194445	0.85602895	0.8694536	0.8535041	0.8323695	0.7959026	0.85251945	0.80674295	0.8725768	0.8646574	0.8790646	0.88570735	0.84474575	0.8469997	0.8834907	0.7425264	0.86660205	0.8434473	0.86927795	0.89453945	0.8740988	0.9133894	0.84066155	0.78803895	0.880045	0.9318244
L24dd	L31a	0.41213825	0.63206125	0.6044712	0.4996647	0.5632032	0.5553413	0.5574525	0.52784195	0.38191175	0.59306975	0.60083915	0.4671534	0.45676445	0.5848812	0.40689585	0.46539425	0.5522659	0.5094241	0.5326258	0.57333375	0.574183	0.46231555	0.5289528	0.59210255	0.56391345	0.5561588	0.4657272	0.4825333	0.46318855	0.50963795	0.41088795	0.39166745	0.59174635	0.4487068	0.4717905	0.54362785	0.65278335	0.4241757	0.49064415	0.45506505	0.4454793	0.52450305	0.47059205	0.5138557	0.51056615	0.54370115	0.46098445	0.3317486
L24dv	L31a	0.4549697	0.7597363	0.72836605	0.49952715	0.6357985	0.70320215	0.6281955	0.64428335	0.6862612	0.6826051	0.5787924	0.38441055	0.63644875	0.5755333	0.6962405	0.5756856	0.662854	0.5975879	0.5839704	0.6815681	0.6993591	0.60742375	0.6365216	0.6506038	0.69950155	0.7376661	0.5679367	0.6841065	0.5746695	0.59879955	0.5325286	0.6398621	0.67891175	0.59693745	0.6673492	0.74305655	0.7200884	0.59938875	0.70448005	0.6329666	0.52810125	0.59727665	0.6173357	0.577563	0.5722953	0.60330245	0.5758354	0.4696726
L25	L31a	0.4213906	0.6057905	0.2964293	0.6193798	0.5135669	0.4716989	0.2356597	0.4311992	0.4919004	0.4624413	0.28868265	0.53866585	0.6620035	0.6578883	0.49789575	0.6414003	0.54225885	0.56642165	0.5048267	0.61446825	0.48540505	0.29426835	0.59608445	0.3757938	0.6272455	0.47982075	0.4280992	0.35171695	0.20141915	0.6076301	0.5265658	0.54677755	0.62469565	0.6141892	0.52820155	0.5225676	0.5810832	0.35306625	0.39723395	0.47646335	0.64136535	0.62961125	0.6211741	0.64692355	0.5439092	0.41705965	0.6452787	0.66760965
L2	L31a	0.53759305	0.45378155	0.3125732	0.38598045	0.3996456	0.51103905	0.37838035	0.51085915	0.16210505	0.51770885	0.39403225	0.4770223	0.54733815	0.49342565	0.5363179	0.39905245	0.58558635	0.4189824	0.411631	0.4026052	0.3949707	0.5435736	0.5319595	0.42447005	0.3927666	0.3719891	0.4455304	0.47307245	0.45316815	0.62457135	0.3525703	0.40844695	0.4660996	0.14136754	0.56934215	0.5151983	0.4800451	0.4624816	0.41583185	0.52216205	0.4871146	0.4455901	0.5323673	0.53276675	0.5435952	0.5301974	0.4705376	0.44246285
L10d	L31pd	0.48307435	0.5475788	0.49824675	0.5967495	0.50453255	0.4661023	0.3691731	0.5412044	0.53805165	0.47531665	0.4952692	0.5495497	0.520209	0.55311885	0.419461	0.5869787	0.50324805	0.58861215	0.47089985	0.4150617	0.5485628	0.5045658	0.62151635	0.5453209	0.53460555	0.63338715	0.62171505	0.53583195	0.37445955	0.5315995	0.5147294	0.47318705	0.57238695	0.44655195	0.57744215	0.56625125	0.59539205	0.54020155	0.62569075	0.51694265	0.4421132	0.4879475	0.5297332	0.4854473	0.4878107	0.5727154	0.55169535	0.6216652
L10pp	L31pd	0.37481385	0.40259855	0.30961745	0.47538065	0.4152416	0.41567825	0.2849615	0.4393195	0.372778	0.4042889	0.323125	0.4162366	0.43231025	0.40051365	0.317297	0.426041	0.38964165	0.4642696	0.43185995	0.4049942	0.3680964	0.42086475	0.4619141	0.34670095	0.38839855	0.34478435	0.41914385	0.44368415	0.2766381	0.44787585	0.34071675	0.32953385	0.4379127	0.2779071	0.39709115	0.36401245	0.4205472	0.3733017	0.38423805	0.40721785	0.31347365	0.29664235	0.47734205	0.3571337	0.3413377	0.48959795	0.327631	0.2587621
L10r	L31pd	0.4364447	0.43784165	0.45278385	0.65972955	0.62420305	0.5732348	0.29910325	0.6571034	0.5357779	0.43165855	0.41463245	0.66327585	0.59243445	0.60030755	0.34699975	0.599883	0.4824695	0.61893595	0.53528165	0.43027485	0.4137726	0.4783306	0.5792839	0.63632715	0.5756469	0.4476349	0.58271975	0.45857005	0.4109602	0.63203205	0.50359255	0.50217975	0.6371889	0.5094294	0.5018171	0.49075265	0.6662691	0.4809931	0.63568825	0.5535453	0.47320255	0.4199812	0.4735411	0.4346506	0.40770685	0.6086081	0.4240547	0.5607682
L10v	L31pd	0.35187615	0.41292065	0.35064965	0.5965711	0.5247192	0.42427435	0.2725411	0.4855619	0.4462124	0.4459249	0.36560945	0.5625535	0.4808744	0.4931305	0.33570895	0.4875303	0.3777037	0.592216	0.4699209	0.36830845	0.29840055	0.41510965	0.5324363	0.5034926	0.50947005	0.33266425	0.49376215	0.39817585	0.41617545	0.47947895	0.48771955	0.424392	0.54306155	0.39697835	0.41176505	0.39838455	0.47097865	0.37858955	0.51474505	0.4601511	0.3305106	0.35388275	0.4338745	0.3588577	0.40760935	0.54755905	0.40453765	0.44604325
L11l	L31pd	0.3298741	0.298647	0.2550516	0.4875733	0.35825735	0.35491345	0.24770865	0.40245795	0.2803688	0.3770719	0.21683035	0.30613675	0.4094295	0.36448745	0.34718205	0.3220461	0.40704175	0.42093545	0.45398045	0.4018277	0.3523146	0.24106825	0.45141215	0.22173335	0.3065701	0.35936695	0.4298712	0.44860995	0.27766545	0.4387232	0.3117039	0.3182059	0.3713534	0.284574	0.4268839	0.30824255	0.45549635	0.3602592	0.23151845	0.4398556	0.32791625	0.31075855	0.50055485	0.44518805	0.31287515	0.3634559	0.345745	0.23050885
L13l	L31pd	0.2149742	0.23799805	0.2180301	0.42123665	0.24234225	0.31512555	0.1517333	0.3224655	0.2407935	0.25167925	0	0.2711787	0.30518875	0.25544425	0.2416982	0.27640615	0.2665119	0.2752567	0.30747515	0.2537119	0.21644525	0.1258487	0.3362482	0.18777525	0.2426409	0.1995488	0.27670375	0.26110245	0.09258968	0.2784996	0.26006905	0.1791854	0.2733608	0.27536095	0.2744545	0.28547085	0.4134369	0.2691239	0.14982375	0.3678166	0.26022625	0.21390885	0.3704203	0.341946	0.24291465	0.32758845	0.2375812	0.10536393
L1	L31pd	0.36523875	0.3246725	0.2167909	0.43260775	0.40771855	0.36592305	0.41197615	0.3684058	0.24329095	0.4600514	0.4335499	0.3368778	0.4872981	0.43000175	0.3417658	0.3957545	0.4297963	0.4395951	0.3610696	0.54853185	0.3489727	0.330206	0.38567935	0.3274933	0.3816704	0.32619525	0.39952645	0.4162885	0.39787575	0.3931609	0.378392	0.39006305	0.4591228	0.34222815	0.4272335	0.4595843	0.386906	0.44262445	0.42707115	0.47329925	0.28811555	0.38984725	0.4533766	0.38946565	0.4611486	0.4737178	0.38830605	0.3046716
L23c	L31pd	0.79437135	0.81752555	0.84223175	0.84736055	0.9142186	0.85356805	0.8228003	0.81839575	0.8917364	0.9113807	0.905701	0.8970151	0.86171485	0.87824405	0.88294255	0.86002925	0.9105116	0.88882745	0.8439165	0.88400415	0.7488565	0.89443265	0.88201535	0.878111	0.84862695	0.8358242	0.8878445	0.91547385	0.8736003	0.83090935	0.84045885	0.87493955	0.877356	0.89196745	0.86871145	0.8814442	0.88489015	0.85951145	0.835979	0.8858332	0.7634763	0.8228262	0.8920791	0.84111355	0.82565145	0.8673207	0.84686425	0.72900025
L23d	L31pd	0.72873405	0.78486715	0.80151235	0.80865725	0.7791345	0.7522807	0.8220342	0.8081711	0.81308875	0.8535084	0.79645435	0.81543935	0.7229274	0.8067877	0.7960744	0.81774875	0.78555285	0.82832095	0.825686	0.78912355	0.7216142	0.847813	0.7912967	0.8049837	0.8057521	0.82839105	0.77717285	0.80880365	0.77785695	0.8061106	0.8641777	0.7592902	0.7584817	0.8372984	0.7590802	0.8067123	0.78416365	0.82684595	0.8171346	0.7996594	0.7779283	0.78979445	0.7500055	0.81422425	0.75182955	0.8709249	0.7865217	0.81037355
L24dd	L31pd	0.36422825	0.608329	0.5730506	0.5416534	0.6363489	0.62137675	0.56647105	0.4592973	0.5430628	0.6730011	0.64723005	0.51804555	0.49106575	0.5867371	0.43052	0.52543295	0.6248174	0.58309195	0.5329162	0.63191855	0.4610584	0.44579755	0.5365429	0.6582372	0.49479965	0.5265331	0.5119146	0.5812701	0.4917851	0.498141	0.4014651	0.42885555	0.64841475	0.6011947	0.4435641	0.59192905	0.66291205	0.53633665	0.4667878	0.5551705	0.34402175	0.46974	0.548163	0.45874485	0.3898248	0.5788641	0.5293756	0.2500302
L24dv	L31pd	0.4543894	0.7046284	0.7671777	0.5240005	0.73834385	0.80522645	0.65045465	0.60732995	0.7167876	0.7888977	0.62061745	0.49546135	0.7259585	0.6047386	0.68668375	0.67648395	0.7780389	0.70625575	0.60901195	0.77355425	0.6390954	0.64474165	0.6674357	0.7355042	0.6840597	0.7285578	0.61818925	0.7760087	0.6282535	0.5984001	0.5311752	0.70582315	0.7922532	0.71434745	0.5953226	0.8060374	0.73917425	0.69710425	0.66179185	0.7225818	0.41919855	0.5404755	0.65027755	0.5093822	0.52665975	0.6800288	0.7133819	0.3309149
L25	L31pd	0.4031864	0.65673165	0.45099135	0.67105885	0.5175978	0.50552215	0.29637705	0.4689414	0.5291517	0.49359145	0.3472703	0.63773525	0.61095025	0.68599175	0.51883925	0.61739225	0.57795285	0.7231411	0.66089305	0.59126395	0.41745225	0.4730452	0.68312785	0.45522435	0.64830795	0.5378304	0.5170555	0.48999125	0.28746575	0.5730096	0.56315865	0.57225425	0.62809785	0.62236425	0.55448315	0.56162775	0.5486805	0.50989905	0.5899961	0.5442266	0.5885214	0.597241	0.57832345	0.61253945	0.56495025	0.5756167	0.6003378	0.5631339
L2	L31pd	0.44683725	0.38830975	0.3047637	0.41064285	0.44559475	0.43254245	0.4222504	0.4510773	0.2513434	0.55280055	0.4716734	0.4053903	0.50381515	0.44391715	0.4856007	0.4784433	0.5188951	0.4652894	0.40887685	0.55589175	0.34915345	0.4438254	0.5070471	0.44110405	0.3913966	0.27596885	0.46581285	0.51911345	0.45493255	0.49527995	0.44627435	0.3840464	0.444314	0.33237385	0.50924865	0.5036973	0.4770994	0.45815255	0.46186415	0.54247	0.3731674	0.42229775	0.5335082	0.47828195	0.5022828	0.492052	0.5200604	0.3725155
L31a	L31pd	0.8792959	0.92212395	0.88096765	0.8762545	0.9103118	0.8732953	0.9133858	0.88078985	0.87997785	0.9098762	0.89253495	0.88202195	0.8758663	0.8835906	0.88391855	0.9193678	0.8842358	0.8805681	0.9012102	0.87927915	0.86536115	0.88875935	0.8983664	0.9220827	0.87014685	0.88653295	0.8864632	0.8557006	0.84148835	0.8843622	0.9031987	0.8731065	0.85981545	0.8788968	0.8690995	0.87796035	0.90123575	0.8509042	0.8981149	0.87409565	0.88465535	0.88657905	0.8609522	0.88988985	0.86079945	0.89473695	0.87739245	0.9194759
L10d	L31pv	0.5230764	0.5837666	0.5440512	0.59456125	0.5725958	0.52448515	0.2771462	0.54434565	0.57168595	0.4932487	0.51830255	0.56765245	0.56153825	0.5944432	0.463974	0.6044221	0.56721985	0.55005795	0.3884229	0.4671121	0.60593065	0.51290935	0.64674305	0.6151139	0.5457752	0.56848505	0.6340043	0.52930555	0.35015955	0.5285413	0.4638002	0.5006161	0.6057916	0.4108636	0.52858475	0.6180264	0.6300098	0.59344085	0.66692125	0.51189095	0.44318075	0.4345685	0.5679035	0.5641155	0.5293616	0.5571547	0.5478223	0.59674645
L10pp	L31pv	0.4055764	0.43855845	0.35254545	0.4532754	0.4514736	0.41287105	0.18216905	0.4302383	0.4044835	0.39265915	0.35702105	0.41946765	0.44327625	0.4179454	0.3137042	0.4581806	0.39984705	0.371276	0.327886	0.41089125	0.3978752	0.4276087	0.4708101	0.3993936	0.3970268	0.2812617	0.3963399	0.4224395	0.24143565	0.402464	0.2643019	0.3299063	0.4423055	0.22292625	0.3615783	0.37733445	0.3741098	0.3754415	0.44561525	0.3752792	0.269365	0.2302087	0.4421609	0.36544765	0.33471575	0.4553133	0.3064411	0.15942135
L10r	L31pv	0.48775155	0.47738185	0.5071129	0.6961075	0.71698375	0.6712717	0.23841145	0.6673361	0.57304095	0.45202345	0.4546667	0.6729232	0.65986275	0.6483253	0.4068541	0.6233018	0.5812687	0.52805045	0.4929786	0.5261313	0.47759965	0.50824605	0.5993464	0.72008775	0.58806795	0.3765395	0.60047905	0.4560157	0.41447795	0.6366667	0.4435581	0.57667005	0.67906805	0.4573091	0.44261235	0.5444858	0.70172965	0.5488214	0.6960882	0.5771085	0.47369525	0.3513171	0.57627925	0.5299258	0.4427072	0.59682665	0.4258116	0.5302234
L10v	L31pv	0.38684325	0.4552713	0.40098745	0.63448755	0.60925865	0.50182895	0.15559855	0.49564665	0.48090125	0.46168865	0.39937785	0.5766081	0.5561515	0.53898535	0.376976	0.5136517	0.44099895	0.48440355	0.41885915	0.4305848	0.3530174	0.4339159	0.55453105	0.58308495	0.5224107	0.2472105	0.51342765	0.40074425	0.42326425	0.50001015	0.4345254	0.45821635	0.58534715	0.34482825	0.35598765	0.44350385	0.4985463	0.433124	0.58237525	0.49953335	0.32388175	0.25942975	0.507759	0.4466883	0.4474902	0.53068295	0.4046882	0.41605255
L11l	L31pv	0.3230676	0.32575205	0.2133132	0.4627885	0.32668535	0.3031234	0.041419165	0.3839749	0.2614479	0.3709998	0.23018	0.28449675	0.3861222	0.34561855	0.2936249	0.33305005	0.3842426	0.32187775	0.3278492	0.39083605	0.29141835	0.22272555	0.4469256	0.21451135	0.2815101	0.2862818	0.32824535	0.39925745	0.19684585	0.37477695	0.2019762	0.3018483	0.3699835	0.215818	0.3897954	0.25537865	0.393143	0.2781895	0.18907165	0.3583687	0.2693836	0.22005235	0.4206848	0.41285155	0.3040185	0.2951721	0.32656675	0.07475724
L13l	L31pv	0.24110855	0.2791695	0.14690664	0.36542035	0.22443855	0.34043155	0.041419165	0.3161805	0.2391999	0.2629317	0.06646424	0.2525332	0.30222405	0.2546065	0.2137465	0.29572405	0.25992025	0.2053321	0.195827	0.2693615	0.1541843	0.14820204	0.3264824	0.26865455	0.1897192	0.08009895	0.20588335	0.2225196	0.05113915	0.21514165	0.174211	0.1955352	0.2723354	0.140681275	0.23922785	0.24192425	0.3701039	0.1996221	0.1732516	0.359587	0.1844171	0.11874163	0.2776657	0.3195313	0.23879125	0.2851397	0.1959595	0.050853565
L1	L31pv	0.3821616	0.21892065	0.2017814	0.4047774	0.38856235	0.3817217	0.24927695	0.37245955	0.17027025	0.3233023	0.30735565	0.3023468	0.4318135	0.4438103	0.27917505	0.2930845	0.3296958	0.35466955	0.22812475	0.45617325	0.36628175	0.2213548	0.3353057	0.2679243	0.357442	0.3273213	0.3535055	0.3680002	0.2840777	0.38426975	0.2922715	0.32772475	0.40211995	0.169973	0.35235235	0.40041875	0.339792	0.3074138	0.3173101	0.31445275	0.24427765	0.21219785	0.36478215	0.3327269	0.39676795	0.45487515	0.401809	0.21943085
L23c	L31pv	0.862442	0.74916165	0.8831697	0.7817682	0.8546712	0.8573998	0.65944135	0.8384254	0.90566135	0.7816568	0.87247835	0.87576225	0.7990456	0.8674071	0.8567778	0.59218255	0.85014795	0.7245162	0.75901015	0.8127048	0.8066315	0.77696005	0.87660115	0.8286707	0.7980109	0.82620835	0.8127549	0.8846758	0.7965801	0.80370655	0.8111122	0.8323535	0.78399345	0.81550375	0.6760624	0.82991295	0.8159486	0.7428187	0.8242497	0.84536175	0.780552	0.642079	0.86223435	0.727527	0.78198915	0.78393	0.78914465	0.6314238
L23d	L31pv	0.83867455	0.8488465	0.8771084	0.8605416	0.8493217	0.84485225	0.87233175	0.85878925	0.90239965	0.8866303	0.8683605	0.8799741	0.8104335	0.87986305	0.86499925	0.85255085	0.88860975	0.84771725	0.8175469	0.84850415	0.791265	0.88319525	0.8476992	0.85873	0.8512184	0.83385245	0.8394188	0.8240469	0.83352095	0.867187	0.8540171	0.8239782	0.81522345	0.85552495	0.70832855	0.8793745	0.852315	0.85017815	0.8472446	0.864722	0.8373214	0.8137533	0.8592168	0.8629224	0.82856555	0.8930445	0.83407375	0.837907
L24dd	L31pv	0.3772613	0.45371065	0.58082105	0.43536095	0.54250235	0.6013078	0.45962	0.46433105	0.36244695	0.57863385	0.5297115	0.41046665	0.43324925	0.57793165	0.36458925	0.3634788	0.51602335	0.38999255	0.4509808	0.58574745	0.50977145	0.39593385	0.552218	0.602216	0.4415356	0.52684055	0.35281955	0.4990705	0.4627078	0.4501734	0.26137685	0.3518562	0.5513023	0.41422625	0.2842843	0.50508495	0.5656241	0.4001289	0.3957999	0.4086849	0.32088345	0.18235165	0.4857402	0.4153389	0.33404565	0.50473555	0.526225	0.23966485
L24dv	L31pv	0.4759348	0.61439075	0.7793608	0.4304017	0.67050775	0.80512085	0.5197844	0.6022444	0.59336755	0.74742565	0.5214858	0.42476265	0.70169885	0.5979253	0.65533635	0.44884265	0.6996889	0.5253409	0.5432353	0.7540327	0.676435	0.56466645	0.6261541	0.72626875	0.6367264	0.65326915	0.47562945	0.7063302	0.59120655	0.55295355	0.4287703	0.6362105	0.6742492	0.6044769	0.48984085	0.73438705	0.6821774	0.6096418	0.54366745	0.5950203	0.3501165	0.30766375	0.59603345	0.3569371	0.4760236	0.58812925	0.57198985	0.29284505
L25	L31pv	0.48485945	0.7015829	0.50386465	0.71031415	0.5957296	0.6011401	0.23518405	0.486884	0.562932	0.5087579	0.37571435	0.66691725	0.69593225	0.74219785	0.5805319	0.63955055	0.68909245	0.57298705	0.6157923	0.68900505	0.47970505	0.51175455	0.7123253	0.54426285	0.65966775	0.47283625	0.5310611	0.4906105	0.29834955	0.6129015	0.5128583	0.639119	0.6970962	0.55351235	0.4323989	0.6243361	0.60011665	0.58487535	0.67836225	0.59022465	0.57522995	0.4599059	0.6978083	0.7266295	0.63717785	0.5564282	0.6175816	0.5248942
L2	L31pv	0.47674755	0.28874155	0.301949	0.4041902	0.41310805	0.45580505	0.2558145	0.45419355	0.160077425	0.4483697	0.45974535	0.4051856	0.4930131	0.4398984	0.4565106	0.42010785	0.43956765	0.3947206	0.26601565	0.4504468	0.34429605	0.3525012	0.4601079	0.4171012	0.3592719	0.26772825	0.3804037	0.45598455	0.3551474	0.49799755	0.32453585	0.3510529	0.3754951	0.17881895	0.4768594	0.47328825	0.4421353	0.34890895	0.3695835	0.384469	0.3193694	0.2448631	0.45806265	0.4122439	0.39878915	0.49145965	0.5371013	0.2812314
L31a	L31pv	0.9075622	0.88879625	0.8869087	0.873268	0.9026203	0.9009537	0.83515745	0.9031634	0.89827785	0.9056067	0.91237175	0.90255245	0.836539	0.88739635	0.89426245	0.85842625	0.8762553	0.8476777	0.9061779	0.86322825	0.8838901	0.8479311	0.9052808	0.90014035	0.85855075	0.8648469	0.8822894	0.9011974	0.91219405	0.89143225	0.9085054	0.882902	0.84054395	0.8898759	0.84077125	0.8827472	0.89198315	0.8468556	0.87519455	0.82887785	0.90390065	0.8731445	0.86725885	0.8164762	0.85924235	0.86351545	0.89703635	0.9204134
L31pd	L31pv	0.9601294	0.94256415	0.9572513	0.9500368	0.94853785	0.94216825	0.9369285	0.96049375	0.93944375	0.9481567	0.9488046	0.9522284	0.9449905	0.95334245	0.95199815	0.9259706	0.9096525	0.9229631	0.9481493	0.9431635	0.95886795	0.95310015	0.93596805	0.94889515	0.9571959	0.963692	0.9492492	0.9524376	0.94855005	0.95188125	0.952195	0.94754945	0.9435259	0.93233115	0.9487973	0.92735845	0.93837775	0.9325338	0.94039125	0.91931275	0.95165925	0.92461215	0.92902195	0.94797075	0.95541875	0.94100775	0.9405897	0.9481283
L10d	L33pr	0.6040242	0.538995	0.6366219	0.526513	0.5485013	0.5591263	0.4164166	0.5673159	0.5947778	0.5606453	0.5173652	0.5891855	0.48046295	0.56707595	0.54718965	0.5925591	0.56032745	0.5419006	0.46521765	0.34794935	0.63724185	0.5775892	0.59136285	0.6224189	0.61551995	0.6663136	0.67344625	0.5984983	0.4178462	0.55013595	0.51020175	0.44556735	0.61524755	0.55130895	0.6255602	0.5745183	0.6505103	0.6162117	0.72772715	0.54674755	0.58101975	0.5206784	0.6135796	0.62818225	0.6631776	0.60278315	0.56121455	0.6986544
L10pp	L33pr	0.4548023	0.4114855	0.4380744	0.37292195	0.43569235	0.47416965	0.278501875	0.46971345	0.42682515	0.4163044	0.3623558	0.4572469	0.3286349	0.31427355	0.3787063	0.4870322	0.40455895	0.3941664	0.29425735	0.3037846	0.5376974	0.498479	0.4025707	0.33342015	0.44474335	0.37305365	0.41018505	0.4601001	0.2873445	0.3813667	0.2729661	0.25625515	0.39101655	0.35507465	0.42489105	0.35356235	0.26273665	0.35047875	0.50963795	0.4164387	0.31539505	0.31161855	0.46153175	0.3476057	0.42256605	0.50515195	0.22127255	0.31435585
L10r	L33pr	0.60105235	0.4595124	0.5996081	0.655416	0.73853085	0.75682175	0.4154786	0.76032655	0.6015295	0.540059	0.502313	0.7051468	0.6862707	0.65980865	0.5100481	0.6638074	0.60423285	0.6116271	0.61063585	0.54689915	0.62996635	0.59482535	0.5495011	0.7339592	0.6533008	0.4846516	0.65767805	0.55016075	0.5428367	0.70305595	0.5039495	0.58473465	0.74119815	0.65824545	0.63645075	0.62182885	0.7582263	0.6243523	0.77226595	0.63645575	0.63377675	0.54831375	0.63917305	0.5966178	0.56275455	0.66995935	0.46617045	0.6960022
L10v	L33pr	0.4905793	0.4377597	0.50922905	0.5986615	0.6653832	0.62721185	0.32040285	0.5984207	0.50266545	0.5674091	0.4447122	0.6285177	0.62825	0.5701975	0.47760635	0.5671473	0.4764576	0.58946655	0.53484	0.4316459	0.493734	0.51147755	0.5147892	0.6889193	0.5853468	0.3631762	0.5794593	0.4809802	0.5739218	0.62157115	0.53082605	0.475193	0.6586553	0.52835275	0.5190421	0.5433157	0.57186355	0.4885685	0.65686015	0.58688705	0.49649395	0.46247615	0.573074	0.50175085	0.5586775	0.5961508	0.49097785	0.60030685
L11l	L33pr	0.31337655	0.2300875	0.26881715	0.3345811	0.1515269	0.2605187	0.1566651	0.2604772	0.22465205	0.37406315	0.1934588	0.26875995	0.20677865	0.1786919	0.29478805	0.2463241	0.3737586	0.2456573	0.21463725	0.23389025	0.16562044	0.25011135	0.35934665	0.040321555	0.24690385	0.3764026	0.25901775	0.3498807	0.099668145	0.30974885	0.1927985	0.1500138	0.27766595	0.31669155	0.28122015	0.127994345	0.24063075	0.0572815	0.1954857	0.3865529	0.2225853	0.2156592	0.4144738	0.25080115	0.36388865	0.33387355	0.18643135	0
L13l	L33pr	0.2528455	0.22168365	0.16796905	0.3011641	0.12362255	0.41964295	0.0863561	0.3199837	0.1754292	0.31699545	0.068711985	0.25811705	0.2431703	0.1076028	0.2461416	0.26509405	0.2141559	0.1283169	0.095645625	0.1338172	0	0.14388345	0.2333355	0.31622104	0.1579961	0.21296825	0.14313325	0.13439275	0.104989195	0.2477369	0.252486545	0.18485655	0.22987575	0.42200315	0.10497235	0.3055952	0.3486045	0.025278615	0.21252985	0.40218785	0.155533	0.1563277	0.25070845	0.177008665	0.396186	0.33063805	0.024980475	0.02751735
L1	L33pr	0.34145885	0.3203825	0.21108715	0.30821545	0.3315543	0.34360855	0.32894275	0.2849561	0.11152804	0.31854165	0.1104888	0.30872125	0.33109185	0.37645125	0.3406386	0.27785975	0.2969937	0.2790683	0.122925215	0.2759615	0.11979995	0.30851555	0.33971735	0.1185708	0.38482075	0.29616965	0.36027065	0.3129093	0.33931275	0.44060295	0.27165415	0.075312	0.31303125	0.33399665	0.3764412	0.2263212	0.26159165	0.209283	0.2492204	0.22755025	0.25839325	0.31856735	0.29223005	0.36778115	0.3711991	0.43928575	0.2029744	0.15478433
L23c	L33pr	0.81349845	0.69133475	0.83718305	0.80311575	0.71940635	0.73017275	0.81982245	0.79435735	0.84169045	0.79575525	0.76835	0.75782215	0.8123538	0.81167935	0.8958348	0.82076185	0.79743835	0.7859395	0.807802	0.72451045	0.6847004	0.82600155	0.83637915	0.79098405	0.8004516	0.83645585	0.8170787	0.6638482	0.8110122	0.81135535	0.68967205	0.50504885	0.6956181	0.8740694	0.81702505	0.63289765	0.75820365	0.6994296	0.7533527	0.72351145	0.80841245	0.87691045	0.79645435	0.8523215	0.765587	0.7977196	0.82321795	0.7673963
L23d	L33pr	0.8837226	0.8942574	0.90721825	0.93691855	0.90549905	0.88729305	0.91978925	0.94009335	0.90058185	0.91065965	0.92841515	0.933927	0.9098614	0.9013344	0.9286689	0.939596	0.93342225	0.90031665	0.8574112	0.91852295	0.8498521	0.92495605	0.9177986	0.91789555	0.91323975	0.8893222	0.89919665	0.91936625	0.9227357	0.93389865	0.9050898	0.9036369	0.9317316	0.91026075	0.9237603	0.9450162	0.9315465	0.9134038	0.94681965	0.91042135	0.8659705	0.89745495	0.90816165	0.9127254	0.9049998	0.9033613	0.8709466	0.91261655
L24dd	L33pr	0.5351576	0.27351835	0.43553085	0.51402445	0.4909788	0.4474084	0.46805365	0.4689648	0.34661595	0.52641575	0.46667145	0.3656842	0.4374188	0.5340321	0.5245999	0.33405695	0.42830485	0.32702885	0.2957005	0.4711123	0.17089715	0.3247127	0.64579535	0.45724575	0.35646145	0.4947009	0.33083005	0.3594712	0.49845515	0.39720735	0.2037055	0.024972005	0.38541045	0.3913618	0.21648575	0.22170235	0.39093625	0.2424826	0.301048	0.32017235	0.29087155	0.5122262	0.43611485	0.58798675	0.2543995	0.48887085	0.3999065	0.067875035
L24dv	L33pr	0.40380705	0.32217025	0.60797175	0.48333475	0.473542	0.56804765	0.50743795	0.5351472	0.45118795	0.5437011	0.3627397	0.4063046	0.4890952	0.61137795	0.6875219	0.62051755	0.5447655	0.3808632	0.32895855	0.4622374	0.1996905	0.26763625	0.4471562	0.4965239	0.37969645	0.5489517	0.3300521	0.451791	0.45289855	0.4769359	0.30290795	0.179918	0.3844633	0.50112315	0.5149259	0.4055333	0.49530365	0.3530532	0.4120117	0.42264985	0.34279025	0.61713705	0.4801015	0.49828265	0.43343075	0.45869125	0.40656635	0.1160906
L25	L33pr	0.61288825	0.73308855	0.63094545	0.77465025	0.7564407	0.83572385	0.37747825	0.6847121	0.6068268	0.66747705	0.48404655	0.7877924	0.86444465	0.84409305	0.69946175	0.7326505	0.79836805	0.76224665	0.7609998	0.81777085	0.7058891	0.6192136	0.79802935	0.79361255	0.81167025	0.68045845	0.63793625	0.5970003	0.4490431	0.7958965	0.6452565	0.80297565	0.8132814	0.7997043	0.8185088	0.82877215	0.72708515	0.76707465	0.80247255	0.7374936	0.78117815	0.7859257	0.80083305	0.7975746	0.7957354	0.67830795	0.81026535	0.78361945
L2	L33pr	0.43934305	0.37481535	0.2374791	0.33593005	0.4153074	0.4235865	0.3393555	0.3560636	0.0820213	0.38286485	0.31173025	0.37302055	0.4458993	0.3578157	0.4223434	0.3248592	0.4157048	0.2865504	0.2057775	0.2909604	0.11678975	0.37127915	0.42372865	0.31755175	0.3321767	0.2208853	0.336953	0.3742188	0.3485713	0.5524263	0.30014085	0.1790119	0.28385895	0.2726439	0.3752315	0.3222964	0.36683025	0.2584029	0.3013257	0.34623415	0.35694585	0.3296459	0.403078	0.43157525	0.3583818	0.4520149	0.34392165	0.21163725
L31a	L33pr	0.72249815	0.73438205	0.67936345	0.77734835	0.72161635	0.63227845	0.83516665	0.7500152	0.7469807	0.80107775	0.7126697	0.7198145	0.755454	0.7480117	0.7975436	0.8552388	0.7052386	0.627478	0.7057304	0.71216185	0.65721765	0.763629	0.7604569	0.74568905	0.7267023	0.7869071	0.75885275	0.66367485	0.72706945	0.7614147	0.7751821	0.6344321	0.79032585	0.7988765	0.78397935	0.6643311	0.7815952	0.6233371	0.7061226	0.71502695	0.832771	0.86394295	0.7637388	0.7981107	0.7131828	0.6640794	0.79050305	0.8439143
L31pd	L33pr	0.773516	0.76149565	0.8264296	0.77564165	0.73536895	0.70144835	0.87171005	0.79258755	0.80071855	0.8312362	0.7229848	0.80061375	0.7272018	0.7645579	0.8039896	0.8369001	0.70881295	0.8031514	0.86996585	0.6881744	0.6796634	0.885585	0.82378065	0.7610376	0.7931568	0.87724895	0.82111795	0.82124025	0.7383151	0.7905727	0.85059	0.63417045	0.79186045	0.82813215	0.79786355	0.73257495	0.7479094	0.7494398	0.8051285	0.8154405	0.7891182	0.8204364	0.7551065	0.75108865	0.7227505	0.8767562	0.7396746	0.74434155
L31pv	L33pr	0.84935825	0.83198485	0.8853934	0.83000515	0.83553685	0.8240366	0.8592079	0.81142095	0.8639337	0.8746279	0.7998908	0.85619355	0.82947275	0.8349078	0.85520855	0.84371695	0.8127584	0.7910461	0.84352015	0.7873831	0.74574285	0.90399035	0.88665	0.8094451	0.8284054	0.835401	0.85185795	0.8308976	0.76143545	0.8358706	0.831772	0.7383062	0.8548647	0.81178115	0.7241085	0.81973395	0.81099345	0.8127428	0.8418082	0.8715244	0.7927314	0.75891855	0.88145905	0.8215944	0.795915	0.88948785	0.75039935	0.7573972
L10d	L3a	0.3882788	0.4070399	0.39188835	0.56656455	0.49476915	0.46534415	0.38601755	0.4094324	0.4827533	0.4154472	0.39376385	0.4559964	0.51617265	0.47308095	0.4386762	0.44544	0.4480447	0.40443135	0.50950855	0.3348981	0.47272075	0.41842215	0.48481035	0.43526885	0.389469	0.4003433	0.4578602	0.45594295	0.3353086	0.4549006	0.43257325	0.37265005	0.40653755	0.37255725	0.37100595	0.4577739	0.46072255	0.4074778	0.42816205	0.43285915	0.3903186	0.4457772	0.4750904	0.45333145	0.3855231	0.52488195	0.459871	0.43485085
L10pp	L3a	0.2676682	0.3247472	0.4333909	0.5532742	0.5003694	0.4399901	0.2749119	0.45719455	0.519135	0.39430645	0.2744806	0.377634	0.4850853	0.44411665	0.3893367	0.42141115	0.4014402	0.40282965	0.4555278	0.32123155	0.43519465	0.39238055	0.4799544	0.48297565	0.41464435	0.3150776	0.41183985	0.42619095	0.26334395	0.43950895	0.3829886	0.3714028	0.4554625	0.3044678	0.3053488	0.4269859	0.4216928	0.42510805	0.38711825	0.41747695	0.35617335	0.36750585	0.405922	0.43477285	0.3618861	0.50919865	0.4543315	0.35791375
L10r	L3a	0.2422879	0.20013575	0.15790715	0.3498022	0.41716845	0.346121	0.19500045	0.2726317	0.44984925	0.30098065	0.16338125	0.24865365	0.29531315	0.3477925	0.27198975	0.30900845	0.31626145	0.29567405	0.2641881	0.21079895	0.21534145	0.14224643	0.367389	0.22734565	0.2961666	0.2799575	0.25704035	0.25398755	0.10887375	0.37716955	0.23218365	0.18425797	0.38606695	0.2339923	0.2594118	0.259875	0.290999	0.15713755	0.29168	0.2856212	0.2680023	0.31411235	0.24539005	0.2586867	0.2518305	0.33373465	0.38410195	0.13640815
L10v	L3a	0.166320995	0.21977285	0.32677115	0.42836755	0.4196382	0.34987125	0.2107666	0.28951895	0.44460075	0.30650875	0.1857494	0.2755477	0.36812985	0.3646386	0.3310589	0.30303185	0.32978895	0.3156893	0.36215745	0.2156363	0.2564065	0.29267825	0.40107475	0.3876218	0.2969662	0.26570335	0.30787245	0.2870949	0.1547264	0.3194335	0.30066295	0.28402125	0.4258913	0.21643825	0.22016195	0.3188055	0.39532725	0.29387405	0.28185355	0.3013159	0.2470198	0.3003625	0.3065449	0.3420428	0.2488851	0.46026115	0.40851425	0.25146185
L11l	L3a	0.28668805	0.36117005	0.4555018	0.60762555	0.4695941	0.3976701	0.2856297	0.46959515	0.5381114	0.4290023	0.30730015	0.45867315	0.4749039	0.44986075	0.45885765	0.4445718	0.40471005	0.4068163	0.49843535	0.33658195	0.44840985	0.4065905	0.4935746	0.3850074	0.4399345	0.3554721	0.46811425	0.4940561	0.3499123	0.4666713	0.4636499	0.3714439	0.41770225	0.37116355	0.3750761	0.41023	0.46696725	0.4640441	0.3970015	0.4767074	0.33519585	0.42626515	0.4748856	0.5195818	0.39367755	0.39981755	0.45540305	0.36821605
L13l	L3a	0.19294265	0.2580501	0.3957917	0.5066542	0.2849357	0.3169502	0.09814989	0.4044003	0.32672365	0.2774446	0.13954835	0.373961	0.34435375	0.4096572	0.3355294	0.28424425	0.260072	0.33263725	0.3403232	0.1720991	0.31462505	0.2814024	0.38328865	0.30909605	0.3627518	0.11098685	0.26950445	0.28525385	0.1686605	0.3176661	0.3390034	0.2253764	0.32694665	0.16987515	0.22284785	0.3330118	0.3527146	0.35597115	0.29851695	0.37201785	0.1897244	0.3205474	0.3359967	0.40651955	0.3003317	0.35572935	0.33851095	0.15822855
L1	L3a	0.9029311	0.8796755	0.87747045	0.90598695	0.88808925	0.88225505	0.8127458	0.88220545	0.90167125	0.90324655	0.89308095	0.90250065	0.89715895	0.8996783	0.9148428	0.891721	0.88319845	0.8872808	0.8926969	0.9072874	0.89692045	0.8973351	0.90937225	0.9030056	0.89650225	0.8917029	0.88736805	0.89941945	0.91164105	0.90104265	0.89632675	0.8804576	0.89667375	0.882328	0.9141175	0.89493005	0.90638385	0.89359235	0.88971185	0.8923011	0.90885505	0.90340665	0.9082038	0.91165	0.90570325	0.8888689	0.9021101	0.9206095
L23c	L3a	0.6041648	0.44555705	0.5498624	0.628409	0.45954395	0.4561278	0.5728199	0.66376755	0.3386952	0.5891425	0.51550745	0.6332607	0.59843825	0.7389697	0.5617587	0.5051948	0.5993345	0.41874075	0.49710955	0.67259105	0.64198065	0.55699235	0.48203095	0.44032065	0.51835425	0.56666035	0.5392334	0.5592273	0.72645765	0.6514457	0.37439235	0.4213508	0.55621995	0.57894885	0.5723248	0.68430095	0.4988706	0.5342552	0.48552575	0.4606958	0.52481915	0.4951989	0.5196302	0.57919775	0.5552316	0.53466845	0.5264342	0.50862325
L23d	L3a	0.45870575	0.31687315	0.2727331	0.44508995	0.4126099	0.4576296	0.26250645	0.44243795	0.15431815	0.4823354	0.27132745	0.323245	0.4888583	0.5606753	0.416646	0.40382925	0.39091175	0.297163	0.2278005	0.52161825	0.50326595	0.5109563	0.3205166	0.28112945	0.43789225	0.41864835	0.44024835	0.4054037	0.5080051	0.5625428	0.26099495	0.25963175	0.4503464	0.2874623	0.47371535	0.42451835	0.4211075	0.2891574	0.33441025	0.35849	0.3563236	0.21983595	0.23503295	0.37865615	0.39144565	0.4438144	0.35408745	0.26285792
L24dd	L3a	0.7161923	0.4363653	0.4691915	0.6658845	0.545367	0.53240385	0.69581525	0.62337155	0.57374805	0.6681997	0.5215619	0.571097	0.6513867	0.7357412	0.55782055	0.60119	0.53247825	0.4986602	0.58852505	0.7857412	0.65145365	0.60506955	0.4611974	0.49995395	0.4953014	0.628998	0.46297355	0.66418495	0.7154549	0.6131961	0.52534385	0.47096345	0.51905835	0.608115	0.6439164	0.67005675	0.54934825	0.55951145	0.61266725	0.54218095	0.5795879	0.5800932	0.55204895	0.4870839	0.4637319	0.51750015	0.6658834	0.54375655
L24dv	L3a	0.46268325	0.32514175	0.4091282	0.537082	0.48082445	0.42891465	0.5839169	0.52617885	0.3768633	0.4590369	0.27632995	0.41342585	0.47861265	0.54749085	0.433041	0.41494805	0.4257358	0.35850225	0.35878885	0.5356108	0.4024306	0.4003814	0.4040162	0.2930273	0.39304075	0.42229665	0.4248381	0.54201135	0.62434065	0.49582645	0.39515395	0.33438295	0.44609925	0.48716585	0.3447201	0.53139995	0.4574268	0.4282659	0.4359626	0.40430995	0.45308955	0.49606305	0.44808495	0.37327525	0.39928405	0.53127595	0.4083478	0.4119953
L25	L3a	0.18991665	0.12072405	0.11389117	0.1979293	0.11800735	0.20492445	0.02389562	0.14222395	0	0.0890061	0.110954445	0.0882348	0.2770363	0.33308945	0.17304395	0.127761175	0.16161945	0.150151	0	0.2567224	0.11383395	0.08359871	0.20253315	0.0834543	0.2506952	0.042668195	0.1430749	0.0753818	0.065461455	0.27649415	0	0.065147465	0.21100275	0.0855089	0.08846895	0.15322875	0.10515824	0.13055675	0.12082255	0.11925274	0.1436902	0.1707923	0.08969968	0.28115835	0.1637715	0.2146547	0.1314144	0.042272105
L2	L3a	0.87324835	0.84223165	0.84146015	0.8523639	0.87590375	0.88470985	0.67853075	0.84114615	0.8838358	0.868875	0.8787969	0.85683225	0.8291443	0.8782852	0.88553415	0.8813521	0.8676018	0.85772525	0.8603112	0.86495155	0.86084455	0.86998305	0.8937201	0.85668485	0.8811748	0.8409079	0.85995755	0.8960048	0.86491845	0.8516448	0.8703899	0.83632145	0.8498327	0.8594255	0.8934024	0.8661361	0.88111575	0.85924585	0.87390995	0.8409501	0.87119425	0.87760695	0.8999935	0.8571978	0.82209895	0.85846615	0.86791025	0.86399485
L31a	L3a	0.369385	0.3241462	0.2752965	0.39571155	0.307514	0.34045555	0.35501305	0.37643975	0.1773309	0.32340375	0.28748475	0.3179896	0.3857912	0.5216642	0.33854555	0.3874055	0.42609785	0.3698137	0.3099117	0.445143	0.4632138	0.44236975	0.3249728	0.26757445	0.4167987	0.486211	0.4151482	0.36999675	0.41452545	0.4439581	0.1810069	0.2753217	0.47641295	0.15938115	0.40837625	0.45822375	0.34108245	0.36103665	0.37591175	0.28785095	0.3922878	0.33541225	0.38104915	0.40018645	0.47699765	0.3732461	0.3087976	0.30642775
L31pd	L3a	0.39438045	0.35113915	0.265312	0.43664755	0.4028854	0.3836256	0.39786595	0.38776935	0.25038295	0.4288088	0.4307778	0.3351052	0.4718859	0.45550695	0.36928	0.43471915	0.44132775	0.45671145	0.365356	0.57355205	0.3737663	0.351538	0.36469135	0.3423036	0.37162235	0.36465355	0.4060898	0.4581452	0.43944125	0.406985	0.33156275	0.3397798	0.46025025	0.3771837	0.39735995	0.46830115	0.3767118	0.4038962	0.39231725	0.3868354	0.30092385	0.3722334	0.46551485	0.4084708	0.4190542	0.45050685	0.43278535	0.3083228
L31pv	L3a	0.3748975	0.2575153	0.2736838	0.3989075	0.3764318	0.3854474	0.24444655	0.3562635	0.17910705	0.3559841	0.3326564	0.29525345	0.4092025	0.4832736	0.3073724	0.32314655	0.3326519	0.3778569	0.2028742	0.4949823	0.35808315	0.24773845	0.30416875	0.3212384	0.322128	0.3618069	0.3734156	0.3904854	0.3391338	0.3794342	0.2414825	0.27703085	0.41347475	0.23662425	0.3391453	0.40707975	0.3169116	0.32190425	0.31658745	0.22780445	0.2633778	0.20665675	0.330227	0.35281075	0.38658335	0.41575085	0.429174	0.21922325
L33pr	L3a	0.4064131	0.1920705	0.29047345	0.32975145	0.2749253	0.31321455	0.34913255	0.3100548	0.1038558	0.316658	0.14578645	0.2482084	0.3693915	0.4113754	0.36192685	0.2981103	0.2614752	0.2525229	0.128948315	0.32384965	0.2582285	0.2942658	0.31984685	0.1398014	0.33181505	0.3735435	0.34030475	0.32019365	0.3802737	0.44523195	0.19112265	0.099447555	0.290522	0.4046197	0.358094	0.1868779	0.2624166	0.1710073	0.22653785	0.18448635	0.2397732	0.2533358	0.226647	0.3911418	0.35006535	0.4246332	0.26227105	0.08255205
L10d	L3b	0.3907491	0.4056303	0.3940132	0.57784795	0.4969591	0.47815775	0.43591435	0.42504155	0.4748298	0.4191476	0.3870867	0.4738195	0.53434715	0.4924571	0.44259625	0.4561528	0.4397666	0.3922159	0.5059502	0.3388141	0.47397725	0.39872685	0.50335135	0.4168091	0.414762	0.3851874	0.4752721	0.45170815	0.3374669	0.4464346	0.46366295	0.39928305	0.4141963	0.36364835	0.37523305	0.45148975	0.5079344	0.4155399	0.41904545	0.4733882	0.332566	0.42034345	0.4583417	0.45255285	0.395435	0.54485715	0.46351795	0.4475747
L10pp	L3b	0.24264355	0.3075474	0.44152795	0.56988815	0.5147076	0.4489584	0.3595789	0.463417	0.5383273	0.4032123	0.28887695	0.405076	0.4937637	0.4516666	0.40935255	0.4431404	0.39060575	0.363095	0.450582	0.33427605	0.416748	0.37923175	0.5001863	0.49282825	0.44031175	0.28410875	0.42783585	0.42148345	0.27310405	0.445091	0.4195525	0.40337375	0.45390445	0.2957992	0.30970445	0.42113495	0.4608241	0.42817365	0.365308	0.4543593	0.314191	0.34477845	0.39434895	0.4294007	0.3852823	0.51576265	0.45787645	0.3843273
L10r	L3b	0.19292379	0.2096153	0.17477325	0.37561185	0.422621	0.3671239	0.2372724	0.2742733	0.46870555	0.3045623	0.133654295	0.2815552	0.30881615	0.355779	0.2712554	0.3331385	0.31495835	0.2764654	0.28237155	0.242111	0.1468958	0.1563834	0.3943579	0.20896045	0.3367662	0.25674995	0.2698304	0.25423965	0.10851468	0.38701385	0.26703145	0.2290444	0.3920325	0.2202056	0.26886515	0.2404572	0.31271225	0.148101	0.26850285	0.3193743	0.19829935	0.28725395	0.22799415	0.2719365	0.2543409	0.35020545	0.3814721	0.1808111
L10v	L3b	0.142773	0.24035665	0.33736	0.45424365	0.4305997	0.3564397	0.2880877	0.30877	0.4620213	0.30574855	0.1975152	0.3044804	0.36951265	0.36970765	0.3419431	0.33339535	0.3234397	0.2979053	0.3661331	0.2424608	0.239017	0.27670495	0.42288495	0.39556195	0.3358558	0.20077145	0.3131597	0.27941185	0.17399045	0.33466655	0.3296393	0.3182759	0.4240086	0.2183487	0.22569805	0.3198563	0.42898945	0.2848202	0.2571642	0.34061615	0.2087128	0.2696858	0.3002969	0.34291115	0.2544026	0.4675192	0.40998715	0.2831947
L11l	L3b	0.2867578	0.3492421	0.46100815	0.6188392	0.4828032	0.41328285	0.34675345	0.4885464	0.55362035	0.43905165	0.31422315	0.48463205	0.4834819	0.46966515	0.4613426	0.4605348	0.3934587	0.36908495	0.49495515	0.34666545	0.4352895	0.3960375	0.51369065	0.3975577	0.45521135	0.33917205	0.4832995	0.4871327	0.34579385	0.46856715	0.49560835	0.3986255	0.41876345	0.36015695	0.3811684	0.40877105	0.49878495	0.4744346	0.3735183	0.5090768	0.28725635	0.4035465	0.475328	0.5184765	0.4101762	0.4030778	0.4639637	0.3951907
L13l	L3b	0.1760131	0.24631495	0.40315575	0.5355114	0.3150935	0.3314092	0.2213278	0.4149312	0.3541585	0.28035135	0.177587	0.3938526	0.3488201	0.4022178	0.34207125	0.301154	0.25722575	0.30355165	0.34376295	0.1752245	0.29802425	0.2540057	0.39566955	0.31515585	0.37139215	0.139689635	0.29288255	0.27750895	0.2102138	0.3257898	0.3822509	0.25164075	0.31819935	0.16042499	0.2232895	0.31951975	0.3913952	0.35911125	0.2741302	0.3902263	0.11851794	0.3006562	0.3202997	0.40713965	0.2828718	0.37808295	0.35046705	0.18330585
L1	L3b	0.97455335	0.97369	0.9772575	0.97774745	0.9764575	0.968635	0.9452669	0.9703687	0.96898675	0.97595445	0.97801935	0.96806055	0.96762235	0.9760202	0.9772002	0.9624206	0.96693275	0.9707285	0.9712612	0.9778717	0.97401375	0.97743885	0.9761039	0.9728606	0.9732729	0.9767312	0.96862755	0.9755535	0.97561025	0.9717692	0.97379065	0.96805685	0.96672755	0.9693391	0.97819275	0.9761269	0.97765935	0.9809095	0.9674763	0.9641413	0.9762161	0.97387675	0.9796257	0.9756745	0.96723125	0.97267825	0.97724575	0.97756735
L23c	L3b	0.53687185	0.4820326	0.54012675	0.5838528	0.47450015	0.4780001	0.6084437	0.63163505	0.3323305	0.58241645	0.5446942	0.6058029	0.62495785	0.680074	0.5304776	0.4980317	0.6025694	0.4224099	0.47085385	0.61632435	0.6167964	0.5611532	0.4971228	0.44961595	0.5501578	0.5747355	0.54159275	0.51500165	0.65299525	0.6678261	0.4088674	0.4735134	0.5730504	0.5814686	0.51054695	0.63375865	0.4835781	0.5812375	0.47983725	0.5193863	0.50020175	0.52265875	0.46862705	0.60664225	0.5770293	0.536745	0.4748289	0.52404605
L23d	L3b	0.4071433	0.392871	0.27073075	0.4374127	0.473703	0.5167551	0.3228397	0.41273895	0.1237321	0.4575274	0.29717805	0.37297795	0.50179855	0.52474415	0.39610955	0.37560705	0.4277023	0.3164973	0.24650515	0.50627585	0.45613525	0.5302561	0.3446003	0.3149206	0.44567645	0.3867718	0.4500627	0.4073729	0.48196805	0.5912937	0.3502251	0.30932685	0.44371665	0.25022305	0.4663522	0.45144615	0.4051006	0.3161534	0.34077705	0.4550159	0.33234425	0.28143795	0.2400409	0.41907655	0.4161273	0.42795185	0.33394855	0.3012098
L24dd	L3b	0.57248595	0.43421225	0.50268455	0.66092935	0.5281211	0.51801025	0.76480105	0.6004233	0.5243901	0.53802625	0.47319495	0.5780756	0.6569142	0.6466036	0.52563445	0.54559435	0.48597	0.43377655	0.54516655	0.63032825	0.63991095	0.57020395	0.4544516	0.48820425	0.5219574	0.61759785	0.4440256	0.586464	0.607157	0.59564895	0.50285365	0.5259502	0.4912345	0.5921609	0.6148863	0.60816585	0.53626935	0.55076225	0.5850946	0.52417595	0.5222211	0.5990258	0.47225525	0.49205345	0.51088175	0.5135209	0.62107195	0.53801055
L24dv	L3b	0.41154755	0.3593096	0.42266645	0.50366085	0.4480319	0.45136775	0.5806949	0.48814295	0.34551325	0.42217085	0.2709305	0.42073045	0.502047	0.50721655	0.3636524	0.38610275	0.3868763	0.33893765	0.31419785	0.43000565	0.4110861	0.38000905	0.39890005	0.29261165	0.44806445	0.41489625	0.4219216	0.4562955	0.45000675	0.4945153	0.4022035	0.4060515	0.44176015	0.43908485	0.33220455	0.48446305	0.45208915	0.42852445	0.40605865	0.40725835	0.38592135	0.4930227	0.4076163	0.38614125	0.3950203	0.5201405	0.4062511	0.40453755
L25	L3b	0.1325149	0.22488314	0.1043004	0.26218505	0.18181855	0.21673025	0.0758347	0.11978821	0	0.098847	0.08157502	0.09949725	0.26789585	0.34586595	0.1979326	0.1701758	0.18390215	0.133146035	0.0534354	0.25236155	0.06279581	0.05487895	0.23189075	0.12497455	0.2548832	0.07310607	0.1845962	0.0832793	0.0974355	0.3226351	0	0.092225875	0.2327828	0.0697295	0.1181875	0.17436585	0.19603955	0.17154615	0.1181526	0.14525199	0.06658176	0.14086435	0.10423586	0.2867864	0.1979322	0.2347291	0.10805855	0.12293
L2	L3b	0.93992925	0.93252865	0.9288703	0.9332334	0.94418755	0.94923445	0.8635928	0.9301734	0.94424125	0.9248535	0.9463562	0.9181239	0.90386275	0.93703365	0.9340196	0.941705	0.94551895	0.917528	0.9321545	0.93778845	0.91426195	0.93275405	0.9504108	0.92129915	0.93696835	0.93571555	0.92891475	0.9386017	0.9103993	0.92778645	0.94753565	0.90273035	0.8866065	0.9237708	0.94766515	0.9438139	0.94458825	0.9452562	0.93015115	0.91706585	0.9267064	0.92471355	0.9467307	0.9276628	0.89677355	0.91474675	0.93437815	0.92185225
L31a	L3b	0.39940225	0.40368535	0.2916174	0.40075305	0.3609332	0.36232265	0.39784435	0.41091615	0.18472005	0.37996315	0.3366098	0.37738065	0.4263148	0.5196157	0.32824985	0.41267775	0.44472995	0.38442305	0.3207094	0.44911355	0.46161255	0.4584332	0.3501633	0.30672455	0.4585058	0.4970409	0.4409253	0.36773725	0.3754145	0.4931549	0.2871093	0.3180015	0.4920646	0.18725274	0.4344565	0.4912128	0.35267765	0.45588655	0.3945611	0.41072155	0.3785717	0.4238592	0.36527745	0.43608095	0.5252853	0.3878682	0.3219978	0.3673732
L31pd	L3b	0.37577305	0.36131805	0.2797189	0.45101865	0.43842965	0.39878435	0.4357138	0.36654025	0.24075805	0.45791885	0.4671791	0.3547459	0.48850645	0.4494004	0.34882555	0.43490765	0.4460376	0.441219	0.3530433	0.5861895	0.3578755	0.33997985	0.36557855	0.3511573	0.37599475	0.3478185	0.4204727	0.4382405	0.41123265	0.4109904	0.40470825	0.36266305	0.4583735	0.36329215	0.40298005	0.4762604	0.38527375	0.4567414	0.4146819	0.4693881	0.27489065	0.37908265	0.4384197	0.3990644	0.4599518	0.4617848	0.4060675	0.31883045
L31pv	L3b	0.3864754	0.25262525	0.27063055	0.4227534	0.4125377	0.41391625	0.29313145	0.3606883	0.1453881	0.3573508	0.34875985	0.30263875	0.4297428	0.47053365	0.2843783	0.33319285	0.3500312	0.3604663	0.22126185	0.50085655	0.3646325	0.2398748	0.32534065	0.302288	0.346472	0.3626552	0.38415455	0.3861459	0.2968264	0.4077718	0.3124055	0.30089715	0.40852315	0.2110318	0.33467465	0.41653405	0.342573	0.34508595	0.31657175	0.31473825	0.22337585	0.18586735	0.3292322	0.35495855	0.4060086	0.4351588	0.4184524	0.21416415
L33pr	L3b	0.36313535	0.29794755	0.281618	0.3321978	0.3498106	0.36551725	0.3655291	0.30622795	0.0987463	0.32674215	0.19094445	0.29835665	0.3494985	0.40807915	0.3353414	0.3280986	0.28193965	0.2720012	0.1668332	0.31071205	0.151602165	0.31756225	0.32234815	0.15673145	0.38108265	0.3276158	0.35843485	0.33273265	0.3553345	0.48018075	0.24300975	0.0461254	0.30520775	0.3646059	0.37084615	0.24208765	0.25056515	0.2173239	0.2363256	0.2533382	0.2551916	0.32291455	0.21661395	0.40614885	0.37989395	0.4329218	0.23223995	0.121899645
L3a	L3b	0.94696575	0.9380525	0.9392182	0.9493834	0.9495071	0.94937665	0.944136	0.9502565	0.9471746	0.9528164	0.9466339	0.9529909	0.95651685	0.94717865	0.9497652	0.9485423	0.9557725	0.95226125	0.94913025	0.9527087	0.9509079	0.9444601	0.9540657	0.9506333	0.9511771	0.94684955	0.9486308	0.9494353	0.951598	0.9516574	0.9530364	0.94478985	0.9469686	0.9507031	0.9533199	0.95327335	0.953296	0.9459114	0.9500914	0.9524189	0.94999145	0.94952955	0.95318125	0.9551693	0.9562042	0.9507791	0.94980175	0.9585326
L10d	L43	0.28827615	0.33097865	0.27810935	0.3556011	0.4561318	0.49066625	0.347589	0.35544	0.41170085	0.29177565	0.34455885	0.41593375	0.4522093	0.37234225	0.3017853	0.3715309	0.36639165	0.2658322	0.44951875	0.21656205	0.40178645	0.3574823	0.37458035	0.336711	0.28482965	0.32249095	0.3876521	0.40953515	0.2108498	0.35892865	0.39148705	0.2458291	0.3317857	0.2783141	0.23622795	0.4657354	0.34162995	0.35071475	0.38780625	0.33322705	0.3479832	0.41182055	0.4155416	0.4019385	0.1826545	0.44150135	0.3537929	0.267424025
L10pp	L43	0.2281393	0.2232731	0.3276302	0.30617805	0.44448445	0.42804005	0.15468865	0.3651418	0.40473555	0.2697414	0.169977965	0.38396075	0.4542868	0.35616395	0.2019992	0.33356995	0.3476282	0.2297856	0.38460255	0.1360495	0.4054684	0.34566125	0.33382075	0.3727547	0.30357505	0.24449485	0.3328971	0.3129534	0.1295858	0.32843695	0.3307054	0.2850646	0.3601982	0.24901965	0.13948655	0.41107415	0.3181223	0.35220575	0.33576045	0.3208394	0.32507285	0.3514229	0.32073645	0.38690025	0.131577	0.3803604	0.3326069	0.1537517
L10r	L43	0.1413428	0.141985135	0.0548894	0.13310835	0.356509	0.3428961	0.0530291	0.17737205	0.3066849	0.1114837	0.06209325	0.21270945	0.23741485	0.23549738	0.11098016	0.2088761	0.280104	0.11843265	0.22897515	0.08883535	0.12918875	0.06916425	0.2336528	0.0632547	0.178087425	0.238696	0.150337375	0.145950985	0.02625692	0.182194515	0.18017655	0.0531596	0.27925875	0.1743436	0.12606141	0.2507956	0.15394221	0.04312782	0.24313565	0.18063576	0.192096375	0.2884159	0.146694235	0.177428685	0.0615649	0.230053	0.25082185	0.027242315
L10v	L43	0.1360495	0.12443175	0.2571929	0.2395425	0.3606396	0.3654542	0.068611665	0.2024268	0.31407355	0.1786391	0.1600113	0.24803225	0.3035235	0.2967396	0.1368841	0.22560425	0.2947572	0.184240985	0.3063667	0.06912735	0.24661005	0.2213404	0.27212865	0.2610513	0.19490025	0.18321747	0.24421465	0.2205882	0	0.2047866	0.24869005	0.13168155	0.32349465	0.1606088	0.0836572	0.30073005	0.2881019	0.2518261	0.23471085	0.18694088	0.20853278	0.30335615	0.21055374	0.2833173	0.08669679	0.34991925	0.2792357	0.122748485
L11l	L43	0.2264692	0.25254685	0.36784195	0.36460215	0.4135741	0.35167905	0.17800495	0.4128422	0.42283305	0.29998605	0.1978921	0.47149825	0.4332637	0.35669455	0.27086935	0.37198915	0.3558184	0.25670055	0.38952865	0.2272575	0.3890071	0.3433512	0.33577235	0.28876735	0.3053519	0.2391438	0.40619515	0.3890452	0.23487015	0.375189	0.4056371	0.28053645	0.33253395	0.33516755	0.255541	0.36352235	0.3500324	0.43767715	0.37323575	0.38792105	0.30666775	0.3617541	0.38137195	0.4797814	0.23793385	0.29587325	0.36778605	0.23731425
L13l	L43	0.06912735	0.1888257	0.34598245	0.2649753	0.2464303	0.34106815	0.10699602	0.3098531	0.24438065	0.2317886	0.09391569	0.3674424	0.33544175	0.38652825	0.1702617	0.23372525	0.2041458	0.1912571	0.3068166	0.04238524	0.30972625	0.2113984	0.30002425	0.22592265	0.10486855	0	0.2130028	0.1866876	0.12193335	0.2162028	0.27240735	0.084256	0.235624	0.13170688	0.0912975	0.2978741	0.2643646	0.36345305	0.3301453	0.31303955	0.179551605	0.26275955	0.26043835	0.37427825	0.2037117	0.27909805	0.2548083	0.043178045
L1	L43	0.67628795	0.67490235	0.6430913	0.7431438	0.6781705	0.64206545	0.66086785	0.6220309	0.6787979	0.64886305	0.72831425	0.61017585	0.67045685	0.71058445	0.6591361	0.6976815	0.6328081	0.63861225	0.6463912	0.656699	0.7004805	0.66695965	0.67340995	0.6509697	0.61786225	0.6585405	0.6826864	0.6654234	0.6582102	0.7171813	0.7590949	0.66926305	0.69675955	0.69952705	0.73316495	0.66587225	0.66502255	0.6531471	0.65388575	0.68195425	0.6414436	0.6333034	0.6820983	0.68613195	0.71576945	0.72888915	0.6796439	0.6668385
L23c	L43	0.4490355	0.27889295	0.382815	0.32966305	0.3321913	0.43351135	0.4445126	0.3074257	0.19086435	0.39732655	0.257633	0.32355005	0.41367645	0.47493185	0.32377375	0.45132765	0.40925885	0.28761385	0.4029169	0.4675041	0.35967205	0.32138715	0.30589885	0.33566425	0.31591315	0.45582315	0.3608344	0.40010125	0.3404404	0.4291057	0.30465395	0.2483032	0.4269579	0.3450679	0.40931495	0.44777585	0.3175248	0.4341937	0.42007345	0.28003895	0.4544879	0.29558575	0.42873315	0.43964895	0.43300225	0.47281355	0.3280849	0.2946634
L23d	L43	0.18853865	0.088046705	0.027444705	0.16011125	0.10588689	0.2253701	0.1571343	0.069453115	0.06663565	0.1090982	0	0.041587195	0.2788934	0.1561488	0.027118705	0.20956015	0.232296	0.0686509	0.02647236	0.28376025	0.08193985	0.13716395	0.0809252	0.103689475	0.06232505	0.1759431	0.07366105	0.20391555	0.117952705	0.2594707	0.16167255	0.0617164	0.2341656	0	0.25786505	0.2387169	0.0813561	0.1925646	0.2309315	0.07550105	0.13781995	0.0859174	0.09633764	0.221276	0.1838891	0.2319772	0.0845442	0
L24dd	L43	0.5621644	0.37049155	0.362618	0.3577212	0.5000526	0.40210515	0.6376905	0.30153025	0.34576185	0.423442	0.157745775	0.47351395	0.42846775	0.54965305	0.35724835	0.4872263	0.39186185	0.33346735	0.34335205	0.4838844	0.4173378	0.3324628	0.3787621	0.3056947	0.3183311	0.43656155	0.4656417	0.4182063	0.2897545	0.40747945	0.3967817	0.2041843	0.41996275	0.49728355	0.441596	0.3249077	0.3727176	0.380588	0.35789535	0.41683255	0.5117787	0.40387815	0.5717583	0.42164135	0.37692505	0.5537816	0.38441685	0.19782495
L24dv	L43	0.5788321	0.15245455	0.2741781	0.3977991	0.4347434	0.3847455	0.57986445	0.28308555	0.2961099	0.46247255	0.21694295	0.52946145	0.362693	0.60572825	0.1849483	0.36409395	0.32999475	0.29010555	0.3795932	0.49802905	0.29327175	0.26510175	0.3682799	0.2081398	0.26123551	0.4354277	0.49965085	0.46789985	0.27605315	0.3451854	0.3246721	0.1815841	0.36818925	0.4303162	0.29594135	0.3329384	0.45813735	0.4010858	0.39214595	0.3413352	0.5401707	0.44271055	0.5673179	0.4577499	0.4121145	0.62027975	0.30696235	0.2464626
L25	L43	0.0750746	0	0.027444705	0.06945225	0.0610971	0.23861455	0	0.042711005	0	0.0545491	0.02674211	0.026238595	0.14140185	0.110968405	0.026841945	0.026294155	0.0682195	0.06166525	0.042272105	0.02674211	0	0.0537356	0.04275446	0.043178045	0	0	0.07366105	0.05136735	0.02625692	0	0	0	0.06853915	0	0	0.133017095	0	0.04284339	0.07290505	0.05378805	0	0.0862209	0.0526644	0.13376602	0.042024575	0.1486518	0.05334145	0
L2	L43	0.66791395	0.6458589	0.64412795	0.70087605	0.6348223	0.63680015	0.61728605	0.6397011	0.6617717	0.6368661	0.59559455	0.6361344	0.66125075	0.6922361	0.6666297	0.7081673	0.60376045	0.66141775	0.6304817	0.71873585	0.68021165	0.6783236	0.6697133	0.63921235	0.60562455	0.6430452	0.64695315	0.6960559	0.63993765	0.73711895	0.7165742	0.69644665	0.7031338	0.7181472	0.72909745	0.66582985	0.66566825	0.64794165	0.69472525	0.69378655	0.6403288	0.59876745	0.6435474	0.68568675	0.70079555	0.7509182	0.6374293	0.5647037
L31a	L43	0.2128998	0.13875157	0.07704705	0.18127195	0.085628025	0.2366508	0.2594339	0.02694764	0.0598551	0.06332955	0.04238524	0.095133165	0.2734199	0.24267865	0.15527835	0.2338956	0.29940685	0.11859285	0.08859825	0.2496217	0.21237875	0.1651342	0.1173837	0.04398853	0.0693854	0.3025961	0.142919845	0.2210479	0.1019388	0.28223115	0.026431155	0.14018365	0.27209375	0.02667073	0.3340159	0.23291385	0.1451959	0.2451165	0.2121366	0.09207542	0.2394336	0.2037576	0.29459165	0.2670475	0.26903115	0.2649469	0.1206467	0.0942429
L31pd	L43	0.2693716	0.23015335	0.1641491	0.29714005	0.2985113	0.33285195	0.3494711	0.23228	0.13222365	0.26947015	0.21736445	0.184955975	0.3375564	0.31800775	0.2128711	0.34642455	0.32862535	0.30275685	0.27930735	0.4507928	0.23973295	0.18627755	0.24557095	0.1866316	0.10486855	0.2359495	0.26894875	0.3401423	0.25788045	0.28980505	0.20452515	0.19021435	0.37679445	0.23113795	0.3585948	0.3354918	0.2499117	0.2993018	0.30201605	0.27152735	0.18542245	0.21183628	0.40680845	0.35167095	0.24572565	0.3839702	0.2613182	0.11135195
L31pv	L43	0.26365645	0.11945049	0.133240115	0.17889145	0.2293039	0.2864802	0.19790565	0.23342845	0.142242625	0.23530425	0.0847705	0.15237685	0.3120719	0.29856665	0.13824198	0.24046125	0.23688215	0.2169843	0.1667366	0.35240885	0.12003975	0.1161207	0.1860793	0.205150615	0.11789835	0.2023525	0.19838855	0.2649263	0.1472021	0.2241975	0.103643355	0.114876	0.3350271	0.0800122	0.3021454	0.2912795	0.2280878	0.2255856	0.2523659	0.12646734	0.119471535	0.1136016	0.2741109	0.27477375	0.2050173	0.36509005	0.26763955	0.043178045
L33pr	L43	0.168453205	0	0.0548894	0.137704885	0.096191845	0.1857342	0.2833417	0	0.08171495	0.1038439	0.0534842	0.12874995	0.21292	0.151895505	0.042543475	0.16846025	0.119471045	0.143799035	0.042272105	0.0925125	0.040969935	0.0623851	0.0855089	0.07042035	0.09285785	0.133849105	0.07366105	0.12724195	0.069896725	0.15885056	0.026431155	0	0.1126319	0.1090156	0.1404505	0.1321179	0.1108467	0.0631811	0.17670278	0.06952005	0.0734606	0.13158065	0.1670362	0.204305	0.18778695	0.27656515	0.09561355	0
L3a	L43	0.84338735	0.7724193	0.85806185	0.8630111	0.8690174	0.79054265	0.8622349	0.71310065	0.7826809	0.8017635	0.81259435	0.82461435	0.77300115	0.87232575	0.85407765	0.79329165	0.85069965	0.8324579	0.82921755	0.854494	0.77239945	0.79938105	0.86664435	0.8485654	0.83594485	0.76039365	0.84883005	0.83936015	0.83981885	0.77947915	0.838651	0.8589252	0.83607605	0.8091208	0.82243175	0.87233205	0.8666019	0.8626578	0.8377431	0.8284839	0.83229405	0.8448495	0.8259547	0.84771025	0.82723815	0.81685845	0.84121115	0.77893195
L3b	L43	0.709651	0.63827125	0.7194425	0.73391185	0.7216577	0.7347152	0.73803085	0.68840435	0.7128727	0.67881445	0.7065637	0.64670495	0.699819	0.7146901	0.64469495	0.68522985	0.68422065	0.65368395	0.6815893	0.68196815	0.70861545	0.6729947	0.707303	0.72028455	0.62052255	0.63473315	0.73895025	0.69103195	0.72199875	0.7372284	0.6973557	0.6544123	0.70916705	0.7003259	0.71513325	0.68131435	0.6820486	0.68468825	0.6951086	0.70412845	0.63530705	0.6182081	0.65082575	0.697698	0.7086978	0.76590915	0.68937905	0.57613975
L10d	L44	0.4494756	0.52350125	0.49871675	0.4608207	0.45825895	0.5255022	0.4702781	0.53352715	0.44623605	0.42863485	0.5110031	0.4626739	0.5855822	0.48080965	0.44280955	0.49307055	0.60482775	0.49603585	0.46506605	0.48142605	0.42772545	0.4980295	0.48944845	0.5257829	0.49813815	0.39342315	0.52896785	0.4724717	0.39863625	0.4738217	0.4577443	0.4435265	0.35663055	0.48592375	0.4168729	0.417309	0.54102885	0.3338883	0.4218956	0.48777705	0.43239815	0.58349035	0.49488945	0.38941925	0.33324205	0.52837385	0.50272515	0.4434698
L10pp	L44	0.2898751	0.48146485	0.4565298	0.3937378	0.37960345	0.41118095	0.27118345	0.6226459	0.39679335	0.33524075	0.3460152	0.34907905	0.5995471	0.4062858	0.3609686	0.4278695	0.59753725	0.37413185	0.3753299	0.37692915	0.4376309	0.46728265	0.4603843	0.52226485	0.47636405	0.3422094	0.47754325	0.38442085	0.32545435	0.42429475	0.3837623	0.5054837	0.35067355	0.44736445	0.40472805	0.37366495	0.48986125	0.3216711	0.3608894	0.4853933	0.36412995	0.52579725	0.39198575	0.42824255	0.2863527	0.4311051	0.38039195	0.383653
L10r	L44	0.28015945	0.3350582	0.2737231	0.2821916	0.3709979	0.3939343	0.2725408	0.4240409	0.3307641	0.2850293	0.1738451	0.2222958	0.41044765	0.32463485	0.31655915	0.31738965	0.52606855	0.4657132	0.3062431	0.32560195	0.21165555	0.2832644	0.37149635	0.2583664	0.4132221	0.31233055	0.4112554	0.2132385	0.161060055	0.3265585	0.2856375	0.2823958	0.30418545	0.36370015	0.31122235	0.32392715	0.36928755	0.18480155	0.4039247	0.2908978	0.31288935	0.46688155	0.2699671	0.142155	0.3226329	0.402043	0.39194045	0.20509505
L10v	L44	0.20003525	0.37143	0.35652775	0.3207185	0.3238644	0.3750805	0.22833735	0.4598792	0.31505415	0.3029743	0.30834795	0.2513517	0.48287035	0.3332631	0.3221882	0.32108955	0.53989985	0.4078886	0.33669425	0.2717948	0.30067425	0.40429755	0.41817485	0.3959953	0.3989525	0.2646332	0.4890648	0.25478505	0.2440772	0.29647005	0.3256224	0.36622455	0.32040815	0.35442365	0.28112905	0.33019145	0.47911845	0.2637923	0.3565438	0.30814425	0.2907253	0.46276725	0.342579	0.3465782	0.26454045	0.42826275	0.37603705	0.31693965
L11l	L44	0.30220535	0.45903465	0.49835375	0.40811295	0.3690372	0.3064014	0.26081445	0.57135865	0.41301665	0.34274295	0.3445276	0.3839402	0.58387755	0.44220045	0.42267415	0.4281064	0.58455515	0.4036853	0.41310595	0.43456505	0.43722875	0.4491773	0.41686155	0.4337312	0.4495596	0.2844591	0.3549501	0.45846705	0.36869995	0.4597244	0.4321949	0.44568485	0.3094405	0.4645528	0.41236795	0.34918225	0.4999196	0.35807525	0.3724326	0.49187685	0.3050355	0.5000958	0.41785615	0.4758376	0.3081522	0.3472638	0.4136118	0.35575215
L13l	L44	0.25663905	0.3808765	0.40111675	0.2942209	0.1858608	0.27261145	0.13746545	0.5462535	0.3023975	0.2490961	0.1642305	0.328353	0.4901917	0.43536835	0.269088	0.3084866	0.4240863	0.4073965	0.34841615	0.2743838	0.362913	0.2357412	0.31924865	0.33348115	0.2990604	0.08138836	0.2012303	0.23848385	0.30900975	0.2881561	0.30588015	0.27631385	0.1904428	0.2858993	0.2973721	0.3343891	0.35310245	0.27697215	0.3489759	0.34184755	0.22906815	0.459682	0.34337755	0.40538225	0.255325	0.4110895	0.2640292	0.19489145
L1	L44	0.49415905	0.53225	0.54227445	0.60889675	0.5873568	0.4732159	0.5378145	0.5248546	0.5938856	0.5493349	0.49952835	0.6061576	0.5268689	0.53802625	0.53921105	0.5919329	0.4980845	0.5575632	0.5076777	0.526855	0.6190818	0.5330473	0.5401176	0.53569135	0.58587855	0.54482135	0.52717955	0.50702815	0.6250065	0.5421582	0.64427745	0.56286485	0.5800432	0.56576775	0.58232165	0.5562859	0.5320848	0.4788181	0.5634004	0.5953733	0.53917005	0.54753895	0.62545355	0.5811049	0.6935096	0.5775806	0.59562245	0.5726532
L23c	L44	0.4205951	0.37721555	0.48786955	0.4828756	0.42683585	0.58902405	0.4393604	0.3634446	0.37664735	0.52548045	0.4975664	0.2863466	0.4243192	0.51125765	0.38830965	0.44097845	0.4554194	0.5726704	0.468706	0.53457185	0.40659245	0.36727565	0.3366328	0.463881	0.45196995	0.37893275	0.5089839	0.46478565	0.42370175	0.49002245	0.46859875	0.376691	0.55893555	0.45635945	0.42760365	0.50382075	0.50894515	0.5184333	0.5102389	0.3830006	0.5240922	0.3873923	0.45254195	0.41152465	0.53593795	0.5913995	0.44293115	0.3581849
L23d	L44	0.124532265	0.1797821	0.197915	0.2642373	0.1427813	0.2862738	0.20000065	0.24090705	0.04344289	0.1918053	0.25237005	0.027118705	0.25559035	0.30442215	0.0542374	0.2023843	0.3216724	0.31243605	0.2831814	0.37183905	0.142535035	0.05445073	0.12735225	0.2363478	0.14138025	0.14570055	0.26334075	0.30702395	0.20388325	0.30963255	0.3207013	0.1538554	0.3448462	0.02727455	0.2427505	0.2505507	0.24981915	0.31264205	0.37268645	0.105071825	0.282394	0.06603246	0.1865505	0.22070695	0.35109355	0.3912528	0.25678115	0.0623851
L24dd	L44	0.44198235	0.32854215	0.34318325	0.42165035	0.4223441	0.42031235	0.5014286	0.25317455	0.32057415	0.46574805	0.43198735	0.4071712	0.3320181	0.4486496	0.33048965	0.42473905	0.34974225	0.45591565	0.32803205	0.44083195	0.3755405	0.30373605	0.32748915	0.34278425	0.33632565	0.40467365	0.40785005	0.3438834	0.27489865	0.3568923	0.3764394	0.2811566	0.4501507	0.4525167	0.3650063	0.38533835	0.39677245	0.2917981	0.3758202	0.3237649	0.40752985	0.3314606	0.4632257	0.37435865	0.35802425	0.5267303	0.3874958	0.382268
L24dv	L44	0.4846339	0.36712525	0.41966095	0.4428941	0.42865835	0.5693928	0.5054574	0.335065	0.42384605	0.5133492	0.4782039	0.46098665	0.38432015	0.551103	0.30857975	0.4559271	0.45227625	0.55480305	0.30835175	0.5170074	0.4235982	0.37208795	0.34349785	0.37870075	0.43256435	0.3920469	0.4814562	0.39358125	0.3778221	0.50735905	0.39865725	0.34466665	0.5176919	0.46994745	0.3320261	0.473971	0.44484535	0.50886175	0.4127535	0.34441825	0.4843065	0.4092183	0.4517426	0.4315754	0.4413052	0.57463345	0.4133843	0.42754485
L25	L44	0.06022725	0.16457293	0.1888061	0.13030979	0.05406235	0.168499755	0.096250215	0.34227145	0	0.06733565	0.19735055	0	0.2792177	0.23560435	0.3023691	0.26229305	0.2230013	0.16691395	0.08350406	0.1999664	0.025750635	0.31128505	0.18620065	0.17995355	0.29976375	0.026081935	0.16890235	0.086892985	0.13788135	0.0513937	0	0.14685105	0	0.02697506	0.05203335	0.026115535	0.18788635	0.1065762	0.1963523	0.14389009	0.16032497	0.1943223	0.11206765	0.2716689	0.13266744	0.22464915	0.05411975	0.02667073
L2	L44	0.51553985	0.57204	0.532163	0.61046025	0.65046305	0.5062204	0.5823831	0.5460949	0.60279965	0.58231945	0.52790195	0.6022769	0.5262452	0.5646149	0.56694725	0.6259959	0.5113325	0.563138	0.5322315	0.5452359	0.60421325	0.57142795	0.55298115	0.55558315	0.60564215	0.53547195	0.5099772	0.5527543	0.60228875	0.56773955	0.6664857	0.61896485	0.58761165	0.5661194	0.6030864	0.59374545	0.55149715	0.48074585	0.58493465	0.61291315	0.5797916	0.5619774	0.641026	0.60458415	0.6754897	0.6098537	0.58941305	0.5720611
L31a	L44	0.20008685	0.23199195	0.2741335	0.28196145	0.15497525	0.3275789	0.2677018	0.21245755	0.2506389	0.2058966	0.27893635	0.06340575	0.26719805	0.3216471	0.21965795	0.19626805	0.3273548	0.4110526	0.25027305	0.38022335	0.23277295	0.1600902	0.1829901	0.15634715	0.251615	0.27567785	0.37497735	0.26882115	0.23734	0.3215808	0.1702988	0.22140945	0.43192415	0.19404915	0.358009	0.3082124	0.35821345	0.27512915	0.3588341	0.142965535	0.3543592	0.30688745	0.3337003	0.242934	0.38895465	0.38579455	0.2532676	0.14602825
L31pd	L44	0.34951835	0.3000309	0.3485784	0.40775725	0.3923866	0.42685305	0.35656125	0.3475637	0.28701325	0.37800745	0.3660204	0.24468285	0.3986382	0.4008	0.31975295	0.3875493	0.4393212	0.5566223	0.3786313	0.5084537	0.2751886	0.2428757	0.332256	0.3187077	0.35558	0.3074795	0.43553175	0.41808585	0.37701515	0.3686256	0.3193477	0.2969132	0.55682115	0.35528875	0.3912638	0.389579	0.41267485	0.3996014	0.4094813	0.35451695	0.3140008	0.3648593	0.46625075	0.37219205	0.44772105	0.5279671	0.4082513	0.22219845
L31pv	L44	0.2994006	0.23335655	0.362784	0.3313487	0.27044445	0.3740363	0.2346442	0.3257392	0.25500165	0.3324969	0.3502744	0.17865165	0.3672934	0.4087976	0.2183942	0.3108128	0.41393895	0.46032725	0.33172895	0.4907801	0.2385891	0.2061635	0.26250265	0.3637408	0.3099528	0.23802125	0.3942457	0.3697647	0.29164325	0.3155245	0.24308555	0.1919015	0.51510345	0.28040615	0.34511465	0.3279962	0.3703514	0.34728245	0.3680712	0.21754305	0.2958279	0.2647701	0.3423985	0.3469928	0.4416884	0.50611435	0.3761429	0.08346379
L33pr	L44	0.21116255	0.139022855	0.2351208	0.27984285	0.13425505	0.21530405	0.28207685	0.3157501	0.0773346	0.22542205	0.26636885	0.040857475	0.2372231	0.2745914	0.16154525	0.19724585	0.27407435	0.293408	0.25305695	0.28711555	0.040813795	0.1670866	0.09621415	0.20812245	0.24468115	0.19674895	0.24544745	0.2614867	0.146043875	0.2143843	0.078088545	0.04062573	0.22465995	0.2912441	0.1785922	0.11813525	0.199619995	0.1073242	0.2504587	0.15366869	0.193752565	0.26536745	0.22195045	0.28660125	0.3606443	0.46558475	0.17565146	0
L3a	L44	0.51421695	0.56904885	0.57589695	0.6318225	0.6407372	0.4936368	0.67317975	0.55270135	0.6741672	0.5958546	0.6019871	0.614231	0.5427795	0.577903	0.56565225	0.59971585	0.5615196	0.5919347	0.5164213	0.58781795	0.62493155	0.5537802	0.55684205	0.5839744	0.6085203	0.61433675	0.5696699	0.55570565	0.6387549	0.58642735	0.5986988	0.5949114	0.56727795	0.60285465	0.6201952	0.5587946	0.5417332	0.52911115	0.59878185	0.5838716	0.5944786	0.57243445	0.635364	0.59530865	0.67493415	0.52865795	0.63262095	0.5976433
L3b	L44	0.5275691	0.55913355	0.5746366	0.65706535	0.6366183	0.51331335	0.6520888	0.55868195	0.6341073	0.5903374	0.5521419	0.6527969	0.5536456	0.56387815	0.5502018	0.61428515	0.54440015	0.57279065	0.53902815	0.56764855	0.6311189	0.54484	0.5753949	0.5818203	0.60821395	0.5852869	0.5847841	0.5530283	0.6465103	0.58472065	0.63881505	0.55882905	0.5763377	0.5975219	0.61409015	0.57261345	0.55699975	0.5172029	0.60948495	0.58787725	0.5548275	0.55477725	0.64404485	0.6055814	0.68843275	0.57018935	0.6305788	0.58284555
L43	L44	0.5451203	0.5716285	0.54374105	0.6132876	0.6148093	0.592235	0.6178506	0.54138545	0.70543775	0.5795161	0.64869715	0.59120645	0.620094	0.5508599	0.5444126	0.5963095	0.5081542	0.54172235	0.61096915	0.5929256	0.62679735	0.58214335	0.5356753	0.62019595	0.538564	0.61644515	0.62389525	0.57816785	0.64144015	0.54619165	0.62192845	0.55387715	0.5569586	0.5839691	0.56308355	0.62004445	0.5203059	0.51896845	0.55531065	0.5688584	0.5769524	0.6610412	0.5761148	0.60662615	0.62403215	0.6196253	0.631947	0.54026065
L10d	L45	0.58870215	0.62888285	0.64542535	0.65050835	0.59124195	0.5638414	0.5839371	0.5508105	0.6928883	0.5070381	0.5394617	0.67898585	0.61712535	0.58209055	0.5409909	0.5310923	0.62646215	0.5432619	0.567974	0.59263445	0.52421905	0.55914735	0.56206875	0.5285947	0.55109155	0.52846565	0.59014495	0.6046324	0.42366975	0.5636297	0.60458435	0.5534971	0.5149716	0.55985265	0.60368485	0.55972885	0.58926525	0.4174514	0.52845815	0.6674401	0.6464656	0.6608833	0.5452063	0.49134685	0.4770214	0.6790315	0.5645347	0.53253305
L10pp	L45	0.3884263	0.5011009	0.5035892	0.5059966	0.46872215	0.4451721	0.3631798	0.50102575	0.50995705	0.41206855	0.3987092	0.4073114	0.5339263	0.45163375	0.37185075	0.4160247	0.54049365	0.4773478	0.4369966	0.45368525	0.42089805	0.47067575	0.4862945	0.5061651	0.46585465	0.4574569	0.43045305	0.44936845	0.32547715	0.4747316	0.4436617	0.4969362	0.4865658	0.4214072	0.46169575	0.4802567	0.538723	0.3927993	0.39548745	0.61144535	0.48147325	0.5347287	0.42482195	0.4527564	0.3354323	0.49901175	0.4563434	0.351323
L10r	L45	0.33967	0.423485	0.3623001	0.36044805	0.42469855	0.3825246	0.3697999	0.3270369	0.4410942	0.34935235	0.20771295	0.4091776	0.3946004	0.3359292	0.4146353	0.3167523	0.4707683	0.3971671	0.39202215	0.38667855	0.2152172	0.30599855	0.4295195	0.29178535	0.4180644	0.4535724	0.31314075	0.35500525	0.15786785	0.409122	0.3210396	0.3296886	0.43210495	0.39502325	0.4516019	0.3809407	0.36875695	0.2131497	0.38978935	0.44632035	0.4256239	0.45400385	0.264545	0.25777435	0.39711605	0.45882645	0.4437512	0.23956015
L10v	L45	0.3128331	0.44585575	0.41125105	0.4051036	0.40311605	0.36682685	0.3112697	0.3588872	0.42404085	0.33387015	0.3337735	0.3830941	0.4454293	0.3582421	0.3763365	0.31125145	0.47203045	0.4247332	0.41483685	0.3433682	0.28042885	0.39918575	0.46452345	0.4043433	0.39802515	0.3826411	0.3784165	0.34034705	0.23342115	0.35996315	0.35071485	0.4449237	0.4273043	0.38428665	0.38857025	0.41578995	0.48406965	0.2916877	0.35138045	0.4647112	0.42492155	0.4675767	0.35947835	0.36221205	0.36343765	0.4994649	0.43017395	0.31745845
L11l	L45	0.4777317	0.51746285	0.5603058	0.5830917	0.4564022	0.48827885	0.3628449	0.60560625	0.49173495	0.54569355	0.48808605	0.4907472	0.5467759	0.538502	0.41530705	0.47466845	0.52134535	0.4785879	0.4927915	0.5292256	0.47189285	0.5843093	0.5382917	0.4863074	0.51064295	0.3577623	0.5113836	0.5636054	0.5022202	0.4967271	0.51575355	0.51823785	0.56349175	0.4510989	0.56991835	0.50497445	0.6621789	0.53658695	0.46471625	0.68405275	0.39110725	0.59739675	0.55848505	0.54689955	0.4097865	0.4475975	0.5741247	0.42334445
L13l	L45	0.46452615	0.4394565	0.49343635	0.4640288	0.3224959	0.36326525	0.25151265	0.46742305	0.35032375	0.35228565	0.3885077	0.375891	0.4490309	0.50611865	0.317847	0.35926105	0.4399363	0.4942263	0.49929775	0.41190145	0.4613853	0.30923595	0.461829	0.49149945	0.4196199	0.1584382	0.41573835	0.26910655	0.47226755	0.33592065	0.3949711	0.44882755	0.4422905	0.2765844	0.49545095	0.4757372	0.4681791	0.43424755	0.48217025	0.5314601	0.3532284	0.54228845	0.4508543	0.490176	0.3862473	0.5466157	0.468601	0.3328796
L1	L45	0.5767432	0.5717439	0.54099385	0.6628569	0.58388975	0.49047995	0.5469298	0.5516695	0.5572698	0.60858695	0.48517725	0.59661275	0.5819392	0.5589562	0.5758785	0.6106914	0.51630175	0.54745265	0.5572699	0.56905015	0.63567045	0.5634867	0.62725845	0.522653	0.5842082	0.53133845	0.5658458	0.52148575	0.58005335	0.6104783	0.61277385	0.60031955	0.60309325	0.5721999	0.6055884	0.55555655	0.62600295	0.60123375	0.6137064	0.6090094	0.52040355	0.5288059	0.61066	0.5563542	0.6500853	0.57068635	0.57785375	0.57354065
L23c	L45	0.51125	0.39876175	0.482483	0.49266925	0.4091192	0.5076661	0.4344738	0.37198305	0.37285825	0.46934925	0.413264	0.4138058	0.4736128	0.4848559	0.40980685	0.4558569	0.49013355	0.4909548	0.4457494	0.5225458	0.40985375	0.4134871	0.40199605	0.43285935	0.4306448	0.45612595	0.4351204	0.48170145	0.40031815	0.5196528	0.4375015	0.42625135	0.5543887	0.50776415	0.48398815	0.49898955	0.44823035	0.45431535	0.5275534	0.4490876	0.45002115	0.44757235	0.48598485	0.42164595	0.49179785	0.61887415	0.4339231	0.40487005
L23d	L45	0.2473529	0.2396382	0.2607507	0.39135235	0.1949267	0.24247135	0.2345714	0.25534475	0.19507695	0.21044075	0.22956435	0.13848695	0.3224169	0.3318648	0.1999221	0.30393745	0.44427155	0.26240265	0.19120265	0.44062705	0.2001094	0.18662555	0.21379795	0.26030385	0.2148669	0.3463945	0.24120935	0.40166845	0.20990335	0.3701023	0.30525395	0.2330356	0.3867559	0.20560615	0.33238085	0.49102215	0.267794	0.2562924	0.3732591	0.24983665	0.1971243	0.237861	0.23862295	0.2389006	0.46166015	0.4507589	0.27478005	0.140424265
L24dd	L45	0.451829	0.3508902	0.3377862	0.3825105	0.40831095	0.35109735	0.4637939	0.2595832	0.31694005	0.41451235	0.3384189	0.3950502	0.3501262	0.3938961	0.3320964	0.4556438	0.33831385	0.3989656	0.3059197	0.44345075	0.33724365	0.29478795	0.3501423	0.311043	0.25436115	0.41775435	0.33143435	0.32450735	0.2162474	0.35497855	0.33214405	0.28555215	0.3961098	0.42471705	0.40305745	0.34003735	0.3739304	0.2993013	0.3817053	0.426386	0.406171	0.3349973	0.45538015	0.36261275	0.32475615	0.49067285	0.34565115	0.3510602
L24dv	L45	0.4640226	0.37006575	0.40136765	0.3948594	0.4065322	0.4737721	0.4236525	0.32614895	0.2919413	0.4697713	0.38352315	0.4202664	0.3599849	0.46042405	0.31446495	0.4770981	0.43918425	0.47415825	0.2556272	0.44928155	0.38595035	0.36614855	0.34150355	0.34153045	0.34112495	0.4108983	0.40330675	0.4248773	0.3043262	0.43986145	0.41343205	0.384342	0.48919035	0.5124337	0.3148746	0.44741855	0.4226013	0.43881955	0.3965405	0.4604315	0.4619703	0.3824885	0.4523365	0.32129615	0.4000433	0.5569578	0.33916795	0.3901501
L25	L45	0.2346351	0.21267685	0.27963835	0.23821005	0.0577736	0.1066404	0.21646625	0.2859704	0.084572355	0.1722826	0.1932122	0.12901615	0.2377411	0.21345875	0.30567805	0.22424745	0.3035446	0.2522229	0.17575055	0.40072115	0.07730681	0.28620535	0.21000235	0.19118795	0.2737847	0.15147345	0.154685335	0.155158	0.14667194	0.17040005	0	0.14775804	0.16785383	0.13860575	0.19764075	0.25359855	0.19440985	0.1610527	0.16949895	0.2201277	0.26378395	0.27215105	0.12977575	0.2246106	0.31246665	0.3358227	0.1790575	0.024303565
L2	L45	0.6044176	0.602313	0.55303165	0.62996935	0.64689925	0.51870975	0.6109494	0.57995685	0.5530524	0.6216833	0.51664535	0.61955505	0.5597187	0.5863442	0.59813195	0.63348855	0.53135555	0.55071385	0.56446735	0.5860732	0.6267637	0.61417515	0.64067425	0.5476207	0.6105269	0.5212026	0.55334005	0.56581975	0.55760005	0.63464015	0.6328205	0.6233985	0.5781388	0.5744919	0.6244209	0.59365765	0.63896905	0.6023515	0.6265527	0.60023835	0.56036985	0.540202	0.63431845	0.58394405	0.63428075	0.56238605	0.5728852	0.5856776
L31a	L45	0.3389788	0.28178235	0.2886808	0.37637665	0.1852026	0.25843415	0.31031325	0.20880935	0.24064355	0.21630935	0.17086265	0.21725175	0.33940635	0.2924963	0.23653	0.3057258	0.37486045	0.3108919	0.2589884	0.40696765	0.2978931	0.2582799	0.2560132	0.1814739	0.2545339	0.3693699	0.2998301	0.31824415	0.25461315	0.3903869	0.20190375	0.30137615	0.43550895	0.338648	0.45098345	0.40737365	0.3255884	0.2169358	0.3458037	0.2669137	0.28072365	0.39526885	0.39600335	0.2573605	0.37555595	0.41516825	0.2974171	0.2388458
L31pd	L45	0.46937305	0.3798091	0.38829035	0.54320665	0.3810865	0.3673223	0.43548735	0.3962458	0.33326855	0.3925941	0.31935755	0.3971717	0.4591163	0.398448	0.36236225	0.44446475	0.49448845	0.4705681	0.4160776	0.5399168	0.3805924	0.3677153	0.4446159	0.3617489	0.39567895	0.46899695	0.41559045	0.4599646	0.38362355	0.4717611	0.363393	0.37193635	0.55305925	0.47572975	0.5020273	0.49140295	0.44671155	0.3839579	0.40719585	0.4900858	0.2904618	0.47784715	0.53662265	0.3984065	0.4524455	0.5824509	0.4464207	0.27911015
L31pv	L45	0.4547899	0.31375005	0.39512815	0.49198515	0.3179465	0.32483045	0.2886111	0.37063265	0.33707275	0.37426605	0.3228642	0.35458625	0.4159203	0.4004748	0.28358265	0.41072765	0.5045179	0.39550015	0.3163485	0.53983045	0.30704855	0.29015975	0.37025535	0.3817049	0.3548512	0.39105295	0.3921096	0.4206648	0.30233085	0.4380722	0.29605535	0.32043065	0.51273895	0.43183005	0.4568304	0.50963175	0.39405985	0.35253025	0.3715146	0.35587455	0.23146215	0.38532665	0.4100605	0.3872411	0.4628044	0.56552665	0.42312035	0.15351045
L33pr	L45	0.45125365	0.21407065	0.3753118	0.3433888	0.1620276	0.19541975	0.33167195	0.2492017	0.28040085	0.24343225	0.1858342	0.24544555	0.27867885	0.288638	0.23082895	0.31971455	0.41316525	0.3138942	0.2651311	0.36085595	0.150657075	0.210333	0.21063795	0.22882895	0.34470855	0.413163	0.22764425	0.3943873	0.1847584	0.3206936	0.1838718	0.09247025	0.2614742	0.4528859	0.28770865	0.3099837	0.25974475	0.1144184	0.305406	0.2781252	0.20985375	0.37579415	0.2811571	0.2654469	0.48316385	0.53480485	0.26887005	0.043613965
L3a	L45	0.5956464	0.60380055	0.5798882	0.65908915	0.6245466	0.5103263	0.5406234	0.56444905	0.58995705	0.63485045	0.5445731	0.5994129	0.6160704	0.58129955	0.58958055	0.62128835	0.55280905	0.59340535	0.5653353	0.62700405	0.63053065	0.5870554	0.64364645	0.5677478	0.58914695	0.6031845	0.5964948	0.5695485	0.5910923	0.6427082	0.57455835	0.58588975	0.60733275	0.59552645	0.6476792	0.57543535	0.6270085	0.62954325	0.624341	0.60685175	0.56777785	0.5510287	0.61582025	0.58616205	0.63080775	0.5447125	0.6125416	0.5745727
L3b	L45	0.6021476	0.59328735	0.58214295	0.6814679	0.62840955	0.53326495	0.5584222	0.5818898	0.57629285	0.6380257	0.5414398	0.62048445	0.61202805	0.5806254	0.5967221	0.6318725	0.56199635	0.56612075	0.582282	0.60940115	0.6337247	0.5765148	0.6576312	0.54849995	0.6011982	0.57264225	0.6114618	0.5683432	0.60427315	0.6435457	0.61397365	0.59580105	0.61648775	0.5988181	0.63364315	0.57350155	0.6469137	0.63099235	0.6376863	0.63347725	0.51693725	0.5294333	0.62347305	0.5916209	0.64800225	0.58790175	0.61809845	0.57449915
L43	L45	0.5567116	0.60781755	0.53814545	0.60709595	0.5912558	0.52644755	0.48992695	0.53529015	0.6228127	0.5270266	0.5437391	0.5455583	0.56577535	0.51664055	0.50034525	0.5992525	0.49471865	0.51041295	0.5408842	0.5016273	0.6062045	0.585852	0.5962468	0.565352	0.46566295	0.47312985	0.612578	0.54700375	0.56575255	0.58908295	0.5752623	0.53616685	0.56910355	0.54851495	0.56613535	0.58697125	0.49094515	0.6474131	0.62638525	0.588481	0.5276807	0.55890005	0.5456043	0.5693994	0.52307645	0.52486865	0.56686165	0.56190225
L44	L45	0.8758746	0.87002485	0.8792479	0.8583798	0.88065375	0.84687415	0.8947455	0.84900185	0.88517095	0.7688959	0.8657434	0.86587345	0.8000836	0.88320995	0.84842735	0.8578899	0.875937	0.83684675	0.871942	0.84987365	0.8365064	0.8694026	0.8388265	0.8312967	0.85181215	0.8540562	0.83702515	0.863735	0.85345865	0.82866185	0.8743313	0.86947685	0.8730388	0.84606525	0.84802885	0.90909455	0.82983755	0.8875612	0.86058555	0.84253455	0.85651255	0.8536497	0.877466	0.86668895	0.8504644	0.8568835	0.8547654	0.87634475
L10d	L46	0.5752768	0.5518899	0.52573165	0.5570745	0.4598213	0.47612775	0.51557205	0.56424755	0.62443535	0.3736961	0.5585169	0.6018236	0.56345155	0.4728244	0.60812085	0.5061093	0.47636315	0.48619465	0.5811443	0.60773305	0.38937125	0.46755405	0.64526	0.59259205	0.58800145	0.5963953	0.5152654	0.5456816	0.60557045	0.63113545	0.58922555	0.55104395	0.47917035	0.47423205	0.40660705	0.52391835	0.61684935	0.4028435	0.4962935	0.5096201	0.52336635	0.4411486	0.49333305	0.50041265	0.50423975	0.53426025	0.5279941	0.3608594
L10pp	L46	0.29926445	0.46204595	0.36942115	0.43432835	0.4120915	0.3340432	0.3304464	0.5011761	0.35350705	0.2828068	0.36186575	0.21206225	0.4777118	0.60152005	0.3941447	0.30659995	0.4065706	0.4730647	0.4601329	0.33091395	0.28472265	0.4639475	0.53956235	0.48605755	0.5111395	0.5478748	0.3766623	0.3961955	0.39555335	0.3794449	0.4001272	0.64425655	0.3516143	0.4018475	0.40597025	0.42732395	0.67891665	0.40078845	0.45743665	0.53263355	0.5105231	0.41188655	0.36743795	0.4668119	0.3822827	0.35908455	0.3640719	0.2321073
L10r	L46	0.3061924	0.34678755	0.2394674	0.3293799	0.27677245	0.2512313	0.1873961	0.37276895	0.24056565	0.22117865	0.2177706	0.2971232	0.36433565	0.314991	0.4032531	0.2499962	0.3942367	0.3890482	0.40987225	0.31835555	0.14658839	0.1738664	0.4985463	0.36670345	0.46551235	0.52122725	0.2735895	0.28738815	0.26876885	0.3955841	0.3162798	0.35423905	0.30679675	0.40887895	0.3267519	0.35976895	0.27900375	0.24007185	0.38334825	0.29898105	0.449842	0.34888675	0.26258865	0.2388944	0.4610351	0.41346805	0.4003753	0.05719335
L10v	L46	0.24681995	0.37395615	0.2724042	0.37806355	0.24881385	0.2322348	0.1902972	0.41690175	0.22116435	0.2155613	0.340331	0.2475616	0.40136705	0.357186	0.40238485	0.24502645	0.3779923	0.3732305	0.44345365	0.25701955	0.173212865	0.3443675	0.5293865	0.4103487	0.4383486	0.44754255	0.35903105	0.2709091	0.31666245	0.34006525	0.3446568	0.4453486	0.2838703	0.3963878	0.27949905	0.37002125	0.54698975	0.2964846	0.34830055	0.3563338	0.4238931	0.35359045	0.32273935	0.3829019	0.4329233	0.41201655	0.38112255	0.18510145
L11l	L46	0.23132805	0.35475815	0.3680575	0.40409905	0.4685197	0.30233105	0.3231264	0.5041127	0.31011425	0.35162795	0.29411895	0.2484419	0.4749373	0.5935645	0.34458625	0.32614165	0.378948	0.52835445	0.44705765	0.37964335	0.24970425	0.3989956	0.4798425	0.3216478	0.42352895	0.39550605	0.3558313	0.3567288	0.45630415	0.39963165	0.39151275	0.568421	0.3161852	0.319455	0.394295	0.3484062	0.5436597	0.4091255	0.3901623	0.5337689	0.39833465	0.41154945	0.4029968	0.563467	0.33801295	0.2412627	0.4335777	0.27961815
L13l	L46	0.14482365	0.240206	0.1906212	0.2775604	0.15627633	0.12699829	0.075992	0.43327535	0.04899119	0.20223895	0.11457794	0.1617691	0.3432879	0.29328635	0.22619335	0.096687575	0.25304015	0.2917601	0.2560714	0.1357318	0.11034515	0.11444849	0.2995375	0.1544191	0.250466	0.2644353	0.04997798	0.039051305	0.30608085	0.1422383	0.2122151	0.3351632	0.08133155	0.08509605	0.26636115	0.262744	0.2850914	0.31534505	0.24707685	0.26246135	0.3063857	0.3060901	0.2644444	0.3853413	0.30006315	0.19322695	0.17354905	0.124054605
L1	L46	0.36218465	0.36544815	0.32073405	0.4747461	0.36238465	0.39599055	0.2939816	0.4007498	0.2843191	0.54192285	0.311735	0.3711745	0.4763426	0.40085405	0.45792035	0.37593995	0.44857655	0.4031025	0.4704247	0.4744345	0.36422305	0.2847552	0.45058515	0.335657	0.5013174	0.34988665	0.3613591	0.3321041	0.4487892	0.4318322	0.44201275	0.49949195	0.38077285	0.3081093	0.511631	0.5061167	0.49930025	0.5139746	0.54584985	0.4705008	0.4300165	0.48804315	0.51245655	0.4463195	0.3901042	0.45060795	0.44221345	0.4961708
L23c	L46	0.41828795	0.35236305	0.29208695	0.50532945	0.30359255	0.47003695	0.24111455	0.2736051	0.34042625	0.36366345	0.40827195	0.299253	0.3750666	0.35587615	0.31527415	0.49816375	0.3749927	0.4424511	0.52836285	0.42790795	0.2963819	0.2150761	0.32255	0.46217805	0.4248832	0.39436295	0.3729132	0.41363185	0.4248109	0.49269885	0.54698825	0.41737595	0.4841404	0.5704354	0.32900075	0.49603545	0.375691	0.43669305	0.50283905	0.44058645	0.43876025	0.3078685	0.41935565	0.35311335	0.5823968	0.58301375	0.3546448	0.2539675
L23d	L46	0.1637536	0.13255955	0.024788855	0.35145835	0.03786711	0.17028765	0	0.2041632	0.024495595	0.07590763	0.2531561	0.0242238	0.18681965	0.1648683	0.09271474	0.2711061	0.2334327	0.17737635	0.2637067	0.28274935	0.038144895	0.039289405	0.14014925	0.27353885	0.16488215	0.25869215	0.1924653	0.31332505	0.2487349	0.32411825	0.40429295	0.1961668	0.30898355	0.2564318	0.1748669	0.43193635	0.1685846	0.2533509	0.35946575	0.18317945	0.15448424	0.08964355	0.16799505	0.18324135	0.55687375	0.3662282	0.2238635	0.042584445
L24dd	L46	0.32630435	0.25211155	0.1580314	0.40449985	0.3001305	0.29741945	0.2818174	0.13272922	0.21395405	0.28703185	0.3325363	0.2669652	0.28431815	0.2959368	0.2267026	0.49923815	0.3023781	0.3215656	0.3928537	0.29705795	0.24836955	0.11128857	0.2573744	0.35661295	0.26307685	0.32350215	0.3095136	0.2801668	0.22318995	0.331523	0.3455272	0.2834765	0.31132335	0.46226895	0.20788755	0.3483863	0.309274	0.2936082	0.3976635	0.2983047	0.3543819	0.1809315	0.4090396	0.31691985	0.30096575	0.44855665	0.2549756	0.243097
L24dv	L46	0.4456788	0.3458471	0.22860305	0.40625175	0.27924975	0.40861235	0.26214385	0.2371243	0.36088795	0.34759975	0.3773771	0.38283365	0.34189745	0.3952697	0.24639805	0.58844115	0.41738515	0.4014922	0.3492276	0.3809083	0.3100517	0.21340875	0.31371765	0.38132275	0.3838603	0.40984385	0.34607045	0.3546385	0.30259465	0.53720545	0.48306245	0.39514605	0.4179806	0.57229275	0.2170621	0.4738299	0.3687569	0.38953385	0.40488425	0.41017605	0.43982925	0.2602339	0.3888047	0.2068816	0.42321785	0.52871605	0.22252915	0.26761745
L25	L46	0.0640396	0.10096535	0.1204238	0.2028694	0	0.02442883	0.02533066	0.34304585	0	0.05622195	0.2000426	0.03839381	0.20058505	0.23093875	0.2280884	0.118602635	0.162242	0.2247615	0.1657294	0.2202719	0	0.14245661	0.22880425	0.19258245	0.3091072	0.146694435	0.10694105	0.13121815	0.1737373	0.08609795	0	0.19333095	0.08469805	0.1449745	0.0266021	0.23614715	0.14361325	0.253445	0.1719623	0.11205537	0.28286075	0.07325687	0.09023341	0.311295	0.39488215	0.1978038	0.138440885	0
L2	L46	0.41110155	0.38779315	0.3487493	0.4536521	0.42865975	0.4257573	0.28583395	0.4267676	0.3056216	0.52436965	0.3614272	0.4146174	0.47696225	0.4360644	0.48735785	0.40207835	0.45100685	0.41203805	0.4873895	0.46503015	0.36149615	0.32210385	0.46946275	0.40041155	0.5049935	0.34952945	0.3767612	0.39006405	0.43682435	0.43949465	0.45843885	0.4980955	0.3493728	0.3455371	0.5395619	0.5253751	0.5259647	0.53504335	0.5572926	0.4747426	0.44864335	0.48165905	0.5493666	0.48127855	0.3821932	0.46780865	0.45657675	0.49583765
L31a	L46	0.1833734	0.2094087	0.07652535	0.34724345	0.02771219	0.1833776	0.0944458	0.1332624	0.2092159	0.102723155	0.22338175	0.05461475	0.22872705	0.16337785	0.117169885	0.2076472	0.2252689	0.23331105	0.2103978	0.26582985	0.118255335	0	0.125296185	0.25190465	0.2833933	0.3132458	0.23485685	0.233876	0.311393	0.3031974	0.2721246	0.2846485	0.3579478	0.39924395	0.2485144	0.37669115	0.25297515	0.1805039	0.3176732	0.2054623	0.2466896	0.25222635	0.3084976	0.1999177	0.4957625	0.38143745	0.2790225	0.1395141
L31pd	L46	0.3243858	0.21502	0.14369955	0.4624366	0.3115304	0.2689346	0.13232965	0.2948364	0.2510483	0.2467411	0.28609235	0.23772825	0.3427037	0.2657068	0.2091935	0.37841345	0.3408424	0.37892825	0.3471511	0.3599532	0.08849118	0.12988995	0.3068038	0.3353975	0.33651975	0.4060922	0.35454065	0.35993115	0.4412291	0.37259245	0.33084425	0.3425008	0.48493485	0.53769905	0.3243214	0.46743585	0.3551474	0.3703143	0.3887212	0.3663397	0.22184515	0.26816825	0.4363268	0.33704275	0.5445183	0.521114	0.33415	0.2233336
L31pv	L46	0.31554845	0.18459625	0.14460309	0.4298097	0.1601861	0.2373861	0.02533066	0.2901877	0.2274012	0.23723215	0.27731115	0.20805015	0.3237796	0.27675385	0.1692495	0.3664339	0.31181575	0.3102633	0.3194991	0.40675795	0.08905755	0.10248096	0.2079835	0.3782845	0.32937085	0.3396062	0.3544309	0.31656635	0.35736875	0.3683755	0.2399569	0.28511095	0.4690346	0.53086335	0.26864585	0.48452545	0.3057677	0.3213278	0.3558337	0.2561239	0.21621095	0.1945417	0.30926625	0.3256494	0.55274	0.49216005	0.33752815	0.08482373
L33pr	L46	0.2889599	0.049402455	0.1406276	0.33100615	0.028173545	0.12769138	0.0937346	0.19210965	0.1193668	0.090764495	0.2488916	0.10490977	0.16397975	0.0980825	0.1910779	0.34015695	0.18437675	0.20886125	0.2964082	0.28086665	0	0.039289405	0.15449575	0.23772375	0.29522185	0.336182	0.21005875	0.27035815	0.20014575	0.25855505	0.13977415	0	0.208617	0.5101978	0.10511801	0.25845195	0.15563685	0.15122723	0.3158092	0.18225445	0.157008595	0.2309926	0.22211005	0.2493705	0.5851358	0.4232996	0.3257555	0
L3a	L46	0.40966255	0.41014535	0.353516	0.52555525	0.3994949	0.4662183	0.4100985	0.4510273	0.35118785	0.55843585	0.3956747	0.37190965	0.4694098	0.4457566	0.48438435	0.38718825	0.46549565	0.4374568	0.5007744	0.5056536	0.37345635	0.3276364	0.4797027	0.3969712	0.5104485	0.4136351	0.4228588	0.38774515	0.4737392	0.4799209	0.44061915	0.54078765	0.3848524	0.39366115	0.5470559	0.53154545	0.50300985	0.55892705	0.5906951	0.4667774	0.4701089	0.53378405	0.5368811	0.48809685	0.4064307	0.41752385	0.48301165	0.5139944
L3b	L46	0.39074705	0.41224755	0.36699335	0.51460845	0.4071324	0.45405905	0.38956665	0.4415978	0.3258085	0.57370795	0.3746861	0.3965555	0.49199425	0.42996295	0.50420985	0.4029822	0.4967029	0.4366136	0.5187837	0.51240655	0.3683725	0.32513555	0.49781935	0.3687813	0.5402137	0.38617495	0.4323083	0.3752124	0.4750485	0.4827178	0.4665086	0.5164999	0.3857578	0.37433105	0.55862165	0.5486772	0.522837	0.54873435	0.6024862	0.5000114	0.43043635	0.5224335	0.5387592	0.48401435	0.4077699	0.4721127	0.4852699	0.51018215
L43	L46	0.37983015	0.3329305	0.282043	0.29170335	0.2862301	0.3354669	0.30592075	0.3842698	0.3823349	0.3796334	0.35130995	0.3205887	0.4034131	0.4232664	0.47957105	0.33015695	0.2572797	0.2698794	0.41616105	0.2761188	0.32203605	0.2339889	0.3675139	0.32908515	0.32845525	0.37107935	0.35176505	0.35644105	0.36300195	0.31442675	0.4000554	0.44037785	0.33803515	0.24217245	0.39995955	0.5738664	0.4551781	0.5532807	0.4796697	0.37044245	0.4733732	0.47185405	0.47962725	0.47895045	0.30969255	0.4115372	0.3837763	0.45004015
L44	L46	0.6138214	0.60464665	0.6453438	0.6013785	0.46996485	0.547279	0.41639655	0.6244285	0.52968805	0.61095435	0.62563525	0.5504022	0.58874665	0.7242635	0.51684505	0.58264615	0.5379848	0.6379076	0.6591287	0.532629	0.59138475	0.534373	0.60591555	0.5583033	0.5975718	0.61529965	0.6071138	0.59659915	0.572804	0.5882131	0.60368655	0.6580781	0.586096	0.5012935	0.6022963	0.61913505	0.7485092	0.67630835	0.65275275	0.57655195	0.70728785	0.60409595	0.64094245	0.69742485	0.61543675	0.5989203	0.65775715	0.6255425
L45	L46	0.61332405	0.640748	0.6487193	0.5638869	0.53496385	0.65354655	0.3997019	0.60763995	0.4990052	0.7449835	0.5686624	0.5994812	0.63066115	0.6782212	0.59394065	0.53346685	0.6033448	0.5566511	0.61351765	0.5537489	0.5601332	0.5122377	0.59030105	0.49194545	0.60010765	0.604175	0.5895558	0.59782895	0.6225943	0.5357832	0.55921015	0.6101328	0.6225721	0.49568225	0.61797505	0.5921105	0.7163843	0.69093725	0.6481665	0.6421672	0.6386387	0.5653981	0.65672025	0.75088035	0.60415865	0.49546435	0.72206925	0.7517237
L10d	L47l	0.7119883	0.61338905	0.5477017	0.667341	0.6216376	0.61443875	0.6448802	0.60547015	0.76234645	0.5760777	0.48115225	0.62835245	0.6947985	0.6200617	0.59949745	0.5937161	0.669024	0.6071509	0.5673	0.66871505	0.589081	0.63086215	0.6117985	0.5800992	0.5463473	0.5697175	0.62500305	0.58206885	0.46772915	0.60253465	0.61356675	0.605962	0.60139895	0.65109405	0.67907835	0.6259191	0.53673285	0.4945465	0.5801646	0.72195565	0.69522295	0.6886925	0.63135885	0.5087027	0.5824779	0.67410585	0.61673485	0.56984595
L10pp	L47l	0.6164833	0.479706	0.426072	0.54559925	0.5797066	0.54754985	0.5589312	0.46715695	0.6622034	0.52823245	0.49530565	0.59358775	0.62838965	0.4591572	0.447436	0.43576645	0.668717	0.4859342	0.4418032	0.5860194	0.4821879	0.60941665	0.5784798	0.62849425	0.51462045	0.44244825	0.5159662	0.57853985	0.4349025	0.5287892	0.53843915	0.51894145	0.62598385	0.42520975	0.5350785	0.4999198	0.55641585	0.46012995	0.5074933	0.6117365	0.6102643	0.51610705	0.53331545	0.56331375	0.41818265	0.5704178	0.5554878	0.40790165
L10r	L47l	0.5227308	0.3740589	0.24369655	0.3370863	0.39609225	0.36594165	0.4284235	0.3146325	0.50859715	0.434182	0.23281535	0.42102225	0.3908819	0.3517823	0.4433021	0.33789115	0.5203572	0.3523385	0.27692415	0.5206257	0.22840555	0.28997735	0.4293146	0.2349519	0.3656631	0.4142896	0.2277924	0.33385785	0.14705773	0.3965701	0.3255073	0.33211845	0.470374	0.43815245	0.5220226	0.3645219	0.2961018	0.06816835	0.29661585	0.5055166	0.44986075	0.44524625	0.342416	0.3407374	0.37056845	0.4166835	0.3772363	0.19031375
L10v	L47l	0.4903636	0.4070794	0.31268355	0.4046271	0.41519195	0.40280205	0.40996465	0.3277456	0.53342015	0.4366371	0.3595941	0.46525865	0.48933205	0.3788836	0.42044215	0.32569535	0.5594936	0.42900905	0.35034645	0.43553815	0.2438755	0.46676745	0.49054875	0.4415373	0.38688735	0.3578638	0.36991585	0.3737095	0.31072155	0.36304075	0.4015542	0.4354066	0.4865853	0.4206511	0.4608082	0.41690885	0.4835714	0.30582715	0.3063371	0.5263988	0.46291115	0.45716025	0.4112068	0.47886405	0.35903115	0.50060665	0.41575485	0.33687325
L11l	L47l	0.78054675	0.7020639	0.703701	0.71843625	0.7268678	0.57082105	0.69096535	0.724518	0.6900915	0.7150564	0.77497225	0.7313598	0.73649255	0.79644335	0.65242015	0.73926315	0.7371734	0.69784485	0.65510615	0.8061391	0.72602245	0.6732768	0.7829659	0.8042884	0.6693594	0.56992925	0.7144595	0.7920324	0.7311624	0.70699865	0.70590605	0.73275305	0.78357565	0.70210255	0.8092305	0.7710886	0.77933965	0.82510485	0.78219685	0.83876535	0.6091428	0.6969894	0.8290126	0.7845142	0.5856181	0.684234	0.79542075	0.74403805
L13l	L47l	0.6748808	0.60824425	0.720871	0.62130245	0.5668457	0.50063805	0.515856	0.62101445	0.4627222	0.69417615	0.63717595	0.6551547	0.6502423	0.7541159	0.61649745	0.43582735	0.7101839	0.6743393	0.6047998	0.6735236	0.66646995	0.66508955	0.6753649	0.68165665	0.72247995	0.4629666	0.69376625	0.66993015	0.69391775	0.6508139	0.67373875	0.6259877	0.64889795	0.549969	0.6759776	0.67958985	0.56753315	0.74668155	0.7822065	0.7834765	0.5848813	0.58464115	0.6797231	0.76427295	0.55432285	0.68163255	0.69414465	0.6164913
L1	L47l	0.41475215	0.50143505	0.46730075	0.6175061	0.51680105	0.46641895	0.4839784	0.48996395	0.5258869	0.54739905	0.33852095	0.5510588	0.5634932	0.5295071	0.5291069	0.5560126	0.44363675	0.4911479	0.51831545	0.4612743	0.57356405	0.43158705	0.5359779	0.470001	0.48533975	0.48013425	0.4787553	0.4515571	0.45296715	0.53716835	0.53937235	0.525005	0.54851675	0.4580975	0.51170745	0.4638461	0.5725882	0.5542754	0.51931335	0.52913975	0.4032279	0.4451294	0.55022845	0.49002165	0.5494198	0.51767585	0.5188506	0.44919765
L23c	L47l	0.43314995	0.32366135	0.3594354	0.38467295	0.3380509	0.39008655	0.3587013	0.38881335	0.38627935	0.40575635	0.2549341	0.3666923	0.4532623	0.40475895	0.3860247	0.40602705	0.4434737	0.3580618	0.37322385	0.4653239	0.3929372	0.35596085	0.39593665	0.3420886	0.3349295	0.4525531	0.34858245	0.4070702	0.2833115	0.4973558	0.2786057	0.33650125	0.4105335	0.4377895	0.4688768	0.41846725	0.3918646	0.3643246	0.3884355	0.35648965	0.39433675	0.36160615	0.47176775	0.36132175	0.49501305	0.5145997	0.4155613	0.30877975
L23d	L47l	0.28564715	0.24508755	0.11663556	0.27938985	0.2074411	0.2017752	0.15243265	0.26022855	0.2608311	0.23382865	0.105797415	0.1517982	0.3021589	0.17606265	0.2209805	0.3186724	0.36602165	0.2343573	0.05272928	0.3999717	0.1396624	0.14926919	0.25005925	0.18397455	0.16276665	0.3407036	0.19160615	0.35059065	0.06787315	0.3394684	0.16424955	0.1705424	0.2851278	0.18209695	0.3835431	0.45172565	0.245322	0.1679232	0.23974635	0.196559	0.1766631	0.12002335	0.2502545	0.1739325	0.51260945	0.40469015	0.23437655	0.0623851
L24dd	L47l	0.31251195	0.27132615	0.25085465	0.3279609	0.3670099	0.23493485	0.3639104	0.2442909	0.28820445	0.3205852	0.129609875	0.3234734	0.3304556	0.3225795	0.29280325	0.4298619	0.2635013	0.2795364	0.1736235	0.3496165	0.25686875	0.15244362	0.3042519	0.2560586	0.142621665	0.3664499	0.19375112	0.23919925	0.08323245	0.2918421	0.23094365	0.16150335	0.30577645	0.3498349	0.3212779	0.2250814	0.29388915	0.2587909	0.23429845	0.3620279	0.32872155	0.2394563	0.42844365	0.27812895	0.26609625	0.407163	0.30323015	0.244808
L24dv	L47l	0.30094165	0.2303151	0.2051332	0.32840125	0.34191105	0.3310535	0.3178573	0.27020265	0.24276735	0.3692605	0.08577355	0.33507235	0.2797099	0.36669465	0.2590079	0.34553725	0.3594045	0.2549974	0.1201433	0.3621747	0.2725056	0.1812935	0.30926775	0.21068855	0.2189029	0.36358225	0.2266869	0.3472409	0.15427355	0.3217831	0.2622903	0.2518387	0.32185775	0.3991722	0.225408	0.3193237	0.35267935	0.2895609	0.2294508	0.36559675	0.40601435	0.2762795	0.41438865	0.17479025	0.32917265	0.443582	0.22378235	0.29606735
L25	L47l	0.31168845	0.18913145	0.15723095	0.12623364	0.08348936	0.1264908	0.29451315	0.1435989	0.10135833	0.2318315	0.20297735	0.19750685	0.26329565	0.094129305	0.2769736	0.2216898	0.33783205	0.2619405	0.07948891	0.3759079	0.11204575	0.238398	0.20162645	0.16725385	0.21063085	0.20325015	0.2440948	0.19603075	0.12752415	0.1926439	0	0.1644799	0.23173825	0.14659995	0.3058807	0.2201224	0.14016665	0.06123185	0.06937847	0.26717315	0.25213275	0.25033185	0.22694805	0.1856113	0.35378475	0.29645255	0.17486035	0.107789
L2	L47l	0.4628651	0.539762	0.4814771	0.58089565	0.55076035	0.4930292	0.5564223	0.52674605	0.5160722	0.5665073	0.38072115	0.58779195	0.54111895	0.5644804	0.5586044	0.57623105	0.47947065	0.49941225	0.5200351	0.4920505	0.5743393	0.49798125	0.5568057	0.5027138	0.524784	0.4603957	0.4920902	0.4996343	0.42745005	0.5590965	0.5724349	0.5467738	0.5368684	0.46610645	0.5439104	0.5184358	0.58901495	0.56134765	0.5421101	0.5225206	0.44856225	0.4669728	0.57548155	0.5287302	0.5409445	0.513579	0.5234182	0.46713945
L31a	L47l	0.30772685	0.27553255	0.20402165	0.2781902	0.1907002	0.20983415	0.2151737	0.19891695	0.2390534	0.19965925	0.07248705	0.154080125	0.3211888	0.132960845	0.2030155	0.2970806	0.32671775	0.219664	0.20351315	0.35531425	0.30247675	0.16941305	0.25014135	0.122028615	0.120249715	0.36551265	0.2011148	0.2587725	0.090834	0.3636586	0.07880835	0.25113035	0.27343245	0.2659745	0.43880635	0.34804985	0.282932	0.08359445	0.15814265	0.2250277	0.2429618	0.32667495	0.3794417	0.1690256	0.40184535	0.30477465	0.28212735	0.14467715
L31pd	L47l	0.4394597	0.34672765	0.30257975	0.4589643	0.3638436	0.36179895	0.3219923	0.4070376	0.35057885	0.3798391	0.160593185	0.37221895	0.4523079	0.3605516	0.33554335	0.43112385	0.43779085	0.3959323	0.3870503	0.4937105	0.4113544	0.31044345	0.43296655	0.31301585	0.3017516	0.4656615	0.39044275	0.4250121	0.24017965	0.468334	0.30026	0.32928845	0.4397056	0.40011895	0.49240485	0.4377733	0.4279654	0.34829615	0.29675545	0.45235125	0.2738023	0.3999851	0.5171101	0.3746633	0.4532572	0.4781671	0.4289047	0.20681645
L31pv	L47l	0.44907415	0.33579605	0.25649035	0.3912411	0.31249775	0.3071859	0.16371265	0.3944141	0.35767855	0.37152595	0.167958835	0.33649955	0.4123888	0.32312595	0.30639555	0.4112507	0.40845935	0.3246415	0.2506662	0.48840025	0.32870095	0.27923275	0.42644375	0.3241785	0.2738036	0.381764	0.333333	0.38695975	0.176737775	0.43321535	0.20818295	0.2947219	0.4215705	0.3526737	0.45277235	0.4569383	0.3675048	0.27598605	0.2608112	0.3079383	0.23938775	0.3144809	0.3996568	0.3562923	0.4682172	0.45348465	0.4050863	0.066936515
L33pr	L47l	0.482359	0.22278515	0.26698945	0.23587315	0.1423512	0.203686955	0.23585445	0.16388835	0.34336875	0.3416207	0.0774612	0.3062608	0.25185025	0.14294199	0.2785771	0.35053885	0.31849295	0.26469525	0.090834	0.29468785	0.1242762	0.2560138	0.3875462	0.15303445	0.26923625	0.4112073	0.20483805	0.36723525	0.08323245	0.26874095	0.06994037	0.08845113	0.2490036	0.385577	0.4076565	0.25393875	0.24032505	0.07043799	0.2143939	0.22692635	0.2658597	0.3278925	0.3287736	0.1589181	0.50643255	0.5060972	0.2190255	0
L3a	L47l	0.44268855	0.55509705	0.5186244	0.6264694	0.5516259	0.47371385	0.4565711	0.47542415	0.5541034	0.56546865	0.3927794	0.5416283	0.600748	0.5376345	0.55049395	0.5820115	0.4999271	0.53720475	0.52431695	0.5125074	0.5673366	0.473007	0.55042155	0.5088258	0.48382365	0.52438425	0.5010237	0.5057381	0.4683286	0.57874205	0.4866188	0.5050129	0.5496931	0.49358525	0.5313771	0.49086075	0.5742263	0.5657372	0.52969135	0.52803305	0.45119835	0.47438375	0.5581606	0.5230961	0.5495941	0.49615275	0.53623315	0.44391175
L3b	L47l	0.4310376	0.5329339	0.51389685	0.63998815	0.5600754	0.49894295	0.48561655	0.49647985	0.54929665	0.5726072	0.40164605	0.56326615	0.59392845	0.547781	0.5540371	0.5888057	0.5021351	0.50810675	0.5429799	0.5019281	0.5678288	0.4565968	0.56538155	0.49757	0.49396575	0.5011296	0.5195442	0.4942182	0.48159615	0.5827892	0.5362958	0.52087635	0.5613463	0.4946662	0.53169715	0.4806415	0.59597745	0.58110515	0.53880555	0.5524643	0.4041281	0.44811295	0.56434955	0.52637775	0.5587239	0.532434	0.54294245	0.4509802
L43	L47l	0.3789651	0.48902465	0.49093405	0.49478215	0.52852735	0.47204295	0.32514885	0.4335283	0.53774385	0.45554345	0.3367405	0.46928745	0.5232437	0.44698835	0.4597621	0.50302235	0.3831612	0.3881778	0.4381879	0.38648305	0.55987075	0.43590435	0.4926836	0.44274915	0.33038735	0.41443505	0.48194305	0.46556185	0.42883125	0.4808881	0.4654499	0.42741125	0.4792018	0.44194655	0.4272395	0.45878155	0.4340178	0.5580307	0.5316157	0.44175245	0.3735561	0.4566246	0.4515821	0.50338475	0.42237445	0.46257485	0.4973026	0.4052614
L44	L47l	0.57082105	0.60932615	0.52733415	0.5123171	0.59465995	0.57449635	0.5941374	0.5230825	0.5791243	0.49850005	0.4455474	0.47145055	0.5810347	0.5933512	0.52509065	0.59660865	0.5471915	0.60385345	0.6253679	0.6120913	0.6194901	0.4868521	0.54101575	0.57576995	0.57296845	0.57348095	0.55549595	0.5680654	0.5798096	0.5908881	0.5470264	0.56697915	0.52286365	0.53500315	0.53219875	0.5970298	0.5935806	0.4900535	0.59588385	0.5699617	0.5505387	0.6453993	0.53874985	0.51744	0.58883735	0.59683275	0.4981096	0.5212177
L45	L47l	0.80007615	0.88471035	0.8821287	0.87765235	0.844786	0.86116095	0.86524145	0.88662675	0.86062075	0.873456	0.8481107	0.81899125	0.88473845	0.88927395	0.869566	0.8808612	0.8409076	0.8640909	0.8456402	0.832727	0.8820465	0.83514275	0.84601025	0.84784285	0.8843588	0.84888915	0.90169645	0.8610556	0.89729415	0.86608355	0.88568745	0.90052665	0.8717465	0.8812005	0.90152645	0.858987	0.90896075	0.83413875	0.89718055	0.85984055	0.8388926	0.857158	0.87689455	0.88737525	0.88316885	0.84309925	0.862657	0.8505764
L46	L47l	0.3910631	0.48927275	0.32597775	0.40053485	0.34241335	0.5114974	0.29175565	0.4074438	0.47868465	0.40173995	0.27431615	0.31072795	0.49466535	0.47011895	0.4702164	0.4229529	0.3627544	0.3859369	0.37663685	0.44739805	0.3778756	0.2730692	0.50625395	0.37409515	0.415244	0.49347095	0.34995285	0.34876595	0.5436061	0.4034234	0.35373455	0.46522315	0.5191589	0.35577605	0.4533266	0.45289735	0.55698435	0.56092355	0.471692	0.5277316	0.55319705	0.3924178	0.4481618	0.4977028	0.56159045	0.3542763	0.4635062	0.5189659
L10d	L47m	0.60770785	0.5214178	0.44120185	0.55621645	0.402522	0.6034081	0.58310315	0.49858445	0.6858626	0.5414868	0.3649794	0.51763485	0.64672185	0.4938832	0.60336325	0.49371325	0.49993735	0.43902565	0.53733975	0.5235953	0.51816415	0.5258574	0.41850215	0.4053907	0.4067758	0.56652275	0.4257617	0.5300509	0.463107	0.48916255	0.43216695	0.36662895	0.4857224	0.54925215	0.5520142	0.5540469	0.4013406	0.3654985	0.3252621	0.56540455	0.6509211	0.5682515	0.5835413	0.32392135	0.5891679	0.57555465	0.52272425	0.41053895
L10pp	L47m	0.71126465	0.47284975	0.41511865	0.56915155	0.61631125	0.79131085	0.6913163	0.43965865	0.70941695	0.62583935	0.6216211	0.695249	0.69313535	0.43680775	0.62895765	0.6593219	0.68742545	0.41315735	0.5045565	0.5644058	0.61963865	0.69521935	0.505319	0.55335145	0.54729065	0.5972374	0.52880935	0.6030214	0.52786815	0.5773643	0.50637305	0.5207988	0.71291145	0.4863753	0.64834095	0.50895885	0.6073161	0.49086175	0.46511865	0.59924915	0.700241	0.5384519	0.72052995	0.50373895	0.6287415	0.66716635	0.55911305	0.46734565
L10r	L47m	0.582499	0.27718045	0.17018519	0.34532995	0.23443675	0.46789645	0.3741826	0.22786595	0.53736475	0.4775937	0.168010405	0.41236195	0.37752155	0.2604493	0.30721205	0.41276465	0.51723405	0.2099474	0.184112505	0.4699141	0.14585145	0.15775555	0.2683501	0.09766265	0.24752495	0.39306645	0.17096785	0.3063565	0.14440905	0.3541476	0.26816185	0.207439515	0.3959774	0.37207755	0.45673855	0.2895323	0.2590705	0	0.05624435	0.4828503	0.45578595	0.36456685	0.3804869	0.198909035	0.2777433	0.34960405	0.2693886	0.118332905
L10v	L47m	0.5540645	0.3480717	0.2874555	0.41142415	0.3184552	0.59346905	0.4753091	0.30847175	0.58451035	0.48099265	0.35341715	0.49955855	0.50961695	0.3183728	0.4814284	0.4281792	0.56134985	0.30446695	0.31258115	0.39228735	0.23684775	0.49442905	0.3530622	0.3857473	0.35722685	0.45959005	0.32191015	0.3827957	0.34759585	0.306834	0.3649118	0.3473851	0.51677355	0.3866357	0.46200595	0.37740195	0.53271275	0.2649749	0.1995383	0.50487085	0.4961099	0.3885379	0.5198551	0.39675105	0.35294325	0.48838205	0.3560121	0.33205045
L11l	L47m	0.88325915	0.83595545	0.7710858	0.83762205	0.88307445	0.84068365	0.864522	0.8731421	0.8726464	0.859013	0.88384335	0.848137	0.8832551	0.8407889	0.86279035	0.85712165	0.8832966	0.8539163	0.8525086	0.88428445	0.8594201	0.87735165	0.8486031	0.86194195	0.83446875	0.86842405	0.80685325	0.84795565	0.8122653	0.85140285	0.84989285	0.87119905	0.9091767	0.83988735	0.8810292	0.873237	0.86817295	0.85519345	0.86981535	0.8634842	0.88077235	0.8473759	0.90641615	0.8560209	0.8326865	0.87393525	0.85503615	0.886955
L13l	L47m	0.87809795	0.8419509	0.79204545	0.8522365	0.86037165	0.82622675	0.87127495	0.822868	0.831753	0.84158335	0.87671985	0.8515717	0.83444055	0.887328	0.88153975	0.8139873	0.8897307	0.8718002	0.8538004	0.89536275	0.8513415	0.88266095	0.86492455	0.86816165	0.8831268	0.87359775	0.8416056	0.8323617	0.8471619	0.8413685	0.8640428	0.8104354	0.91570345	0.7834783	0.9076482	0.85745645	0.8252979	0.8670194	0.8963086	0.87424025	0.87950695	0.87502245	0.87724575	0.87432915	0.8376238	0.81828255	0.8279272	0.86562535
L1	L47m	0.2639541	0.401484	0.35054345	0.5172347	0.3498508	0.37326755	0.298079	0.38391395	0.4486935	0.3649581	0.17385535	0.45905965	0.42246275	0.40513255	0.3409522	0.3993618	0.24668985	0.3477302	0.4285996	0.2252569	0.42746475	0.29687845	0.3637376	0.32529665	0.3409263	0.3547637	0.3699709	0.34408905	0.30950805	0.41136085	0.36310795	0.2776618	0.4155948	0.29112095	0.2876537	0.3329698	0.4111956	0.4492666	0.2768756	0.4263879	0.27999155	0.35862735	0.43333445	0.3459455	0.45831075	0.3851739	0.36127825	0.27484745
L23c	L47m	0.26433855	0.2822535	0.24942075	0.2733165	0.18026755	0.3050549	0.15774635	0.26096195	0.2611999	0.2810652	0.11096985	0.26224025	0.30197915	0.2998891	0.2666969	0.2362501	0.259392	0.2442032	0.29921085	0.25498495	0.2498297	0.1891502	0.12923535	0.17743185	0.149218895	0.3193152	0.21105545	0.31240765	0.160821945	0.37460655	0.1027814	0.1178956	0.2681348	0.3541197	0.3035867	0.2726636	0.2355135	0.24677315	0.1467772	0.25142795	0.3267415	0.2262424	0.35428305	0.22982005	0.33453795	0.38586585	0.26435505	0.04238524
L23d	L47m	0.147899205	0.2735528	0.027307365	0.15164108	0	0.13825645	0	0.10636539	0.16267765	0.24214055	0.027148835	0.043387985	0.1946471	0.10435735	0.153628105	0.106634895	0.21959375	0.1134961	0	0.1748441	0.07967335	0.09350754	0.0861569	0.05445294	0.0536329	0.2305157	0	0.3090388	0.0711313	0.186356695	0	0.027753675	0.14715795	0.11383685	0.2178951	0.2858058	0.10525476	0.0708523	0	0.15168049	0.117039835	0	0.1887952	0.027480675	0.38670735	0.26505345	0.06874487	0
L24dd	L47m	0.159880645	0.18314022	0.1066869	0.18442474	0.18368005	0.1893569	0.1784106	0.135487405	0.152532775	0.17483065	0.027148835	0.3160921	0.2124231	0.18980875	0.14078218	0.2352987	0.14200575	0.124194675	0.06912735	0.1517879	0.13425075	0.112104195	0.0815384	0.101511125	0	0.25275885	0.0921957	0.079576265	0	0.112257	0.05448465	0	0.18472305	0.23802535	0.13637075	0.119671045	0.16896135	0.14780025	0.04001741	0.22228865	0.2019325	0.12903875	0.3660897	0.1561456	0.14064855	0.29238155	0.1497652	0.02674211
L24dv	L47m	0.12775545	0.13714635	0.089504405	0.181018	0.17140565	0.22188515	0.0546815	0.112629	0.08500615	0.23036235	0.027148835	0.3505585	0.1305484	0.2264995	0.132371205	0.09663749	0.13248196	0.06203725	0.06787122	0.1883227	0.13143015	0.07779795	0.11991871	0.043178045	0.02681646	0.1841348	0.13318871	0.22957975	0.0638933	0.16857052	0.08467993	0	0.1794398	0.24933075	0.09463429	0.1898249	0.2175468	0.14298536	0	0.19095805	0.3201466	0.17060401	0.3463495	0.04355584	0.1527386	0.3179723	0.06690211	0.079582855
L25	L47m	0.22107385	0.1763016	0.11386965	0.11346625	0	0.2021416	0.2924246	0.14583176	0.0536329	0.2499279	0.2479354	0.08914292	0.2239633	0.0548188	0.19729195	0.15971645	0.22729445	0.11547325	0.06209325	0.13189825	0	0.19231295	0.0631088	0.08172695	0.096136	0.2146351	0.25072965	0.21779205	0.1698548	0.127645715	0.027242315	0.083261	0.21045008	0.2292371	0.2321948	0.176853095	0.10616345	0.094821	0.04457259	0.20251355	0.2091698	0.1481671	0.17201415	0.1046287	0.31838425	0.1394112	0	0.14510975
L2	L47m	0.3274004	0.44266655	0.36464875	0.47773345	0.3901264	0.39824495	0.35638665	0.4342668	0.442496	0.4047662	0.21994935	0.50664535	0.4062778	0.45849195	0.3961178	0.4157319	0.2756929	0.35536795	0.4296292	0.26603705	0.4283851	0.37069	0.3915306	0.36833865	0.40687755	0.32553015	0.39460245	0.39940195	0.2921798	0.44700755	0.4111742	0.31803205	0.4012319	0.30443095	0.3443687	0.38045475	0.44103955	0.45875705	0.3229312	0.42540595	0.340365	0.3780861	0.46033315	0.39836935	0.4554333	0.3775208	0.3745113	0.2937864
L31a	L47m	0.1665907	0.29630945	0.0865623	0.1526923	0.02771219	0.160767685	0.04302989	0.027210625	0.12756355	0.12767525	0	0.05461475	0.1834728	0.0636427	0.07042035	0.043281145	0.1210292	0.08875525	0.10696845	0.1205402	0.163965575	0	0.0631088	0	0	0.20675735	0.05550735	0.18999455	0.0638933	0.23627725	0	0.0779144	0.13198525	0.1848935	0.2800781	0.1676912	0.087867995	0.02740941	0	0.10802479	0.2127988	0.21199745	0.2415041	0.05496135	0.23299245	0.15790894	0.117401935	0
L31pd	L47m	0.28306015	0.3226945	0.18596415	0.33644245	0.20544265	0.31407575	0.1672262	0.26865105	0.2388689	0.27779115	0.0701787	0.2409874	0.3444389	0.207035705	0.20853431	0.26159285	0.2809149	0.2448413	0.3130987	0.28437585	0.27742945	0.15443293	0.2429337	0.15821915	0.1896472	0.3162379	0.33186565	0.37552615	0.126166	0.35891125	0.1135984	0.182656	0.32011225	0.29542715	0.35202765	0.2642813	0.3465929	0.23729835	0.107063875	0.34382345	0.26436135	0.27136685	0.42645505	0.25132145	0.3045308	0.35986085	0.2808127	0.09460173
L31pv	L47m	0.29553295	0.3507363	0.17380865	0.27178955	0.123744585	0.2327893	0.026132585	0.26049205	0.2279324	0.28238005	0.06303765	0.21295395	0.3177382	0.222012955	0.21152755	0.21641085	0.25471225	0.21320925	0.20022076	0.28379795	0.199932405	0.15622205	0.194385955	0.13621155	0.12891625	0.2401444	0.21825715	0.3600221	0.1047683	0.29312505	0.05448465	0.12554545	0.26694685	0.26884645	0.315343	0.29005515	0.25355675	0.15308055	0.091430235	0.2101453	0.18178475	0.1903826	0.3149013	0.214493325	0.3183477	0.3324645	0.2582655	0.02674211
L33pr	L47m	0.291531	0.21923948	0.118193775	0.1036005	0	0.17888585	0.02734076	0.11462105	0.2370016	0.3233415	0.06303765	0.160849	0.13182205	0.094821	0.23225135	0.10933151	0.179862165	0.15230435	0.0534842	0.0806034	0.06166525	0.16863195	0.15158173	0.027242315	0.11182265	0.27866025	0.027753675	0.37123235	0.09141065	0.17561211	0	0	0.112272865	0.30100045	0.22980645	0.1265094	0.09646205	0.04344289	0	0.13515585	0.20581405	0.1514921	0.29869385	0	0.4207641	0.39863385	0.104499795	0
L3a	L47m	0.2949288	0.45965605	0.41141705	0.5335739	0.38205305	0.37501465	0.23511025	0.37100225	0.4588013	0.39637155	0.24407265	0.4540984	0.46003555	0.41790735	0.37088865	0.4190058	0.29096145	0.3912647	0.42669765	0.2842276	0.43255635	0.3343139	0.3861859	0.35647035	0.32853315	0.3802937	0.38123505	0.40082055	0.3314934	0.4408087	0.3163872	0.26856275	0.4183935	0.3480733	0.3259936	0.36369235	0.4118219	0.4565168	0.30430235	0.4265534	0.3352424	0.3789752	0.45112755	0.38175795	0.44831885	0.36733765	0.38858205	0.2526811
L3b	L47m	0.28525495	0.43825905	0.40060545	0.54115145	0.3917967	0.3933907	0.3078795	0.3945062	0.47510415	0.4005705	0.25137455	0.4820197	0.45938195	0.43117445	0.35293725	0.4326877	0.28542935	0.36243615	0.44713245	0.27582385	0.4268856	0.3194408	0.39633305	0.34751655	0.33121685	0.367064	0.4033798	0.38835065	0.3374844	0.44357455	0.3777423	0.25840045	0.4234628	0.3509187	0.32243155	0.35536815	0.43594135	0.48107595	0.2870433	0.4542445	0.2920099	0.34533095	0.45092075	0.38254335	0.45638265	0.393096	0.4030559	0.2885247
L43	L47m	0.2149945	0.3604217	0.3586476	0.34493475	0.31279095	0.38618375	0.07067485	0.31612825	0.3811434	0.29957565	0.21820385	0.4212718	0.4044995	0.31545585	0.26875285	0.3459556	0.22230355	0.2628268	0.2859585	0.1462481	0.4397358	0.2564102	0.31944635	0.25724765	0.13762075	0.221117	0.29388615	0.34238625	0.2432453	0.33300125	0.26113275	0.1424027	0.32604725	0.3110607	0.2215353	0.3180035	0.3032518	0.4258382	0.33012595	0.34882715	0.2996365	0.3753667	0.32758975	0.3553415	0.3235117	0.31699525	0.34895275	0.15135449
L44	L47m	0.38659735	0.47697235	0.4309691	0.3817788	0.3249934	0.4291188	0.27222245	0.3875669	0.3632196	0.30788535	0.29128005	0.3541573	0.5346973	0.4104233	0.33630625	0.3992379	0.46433855	0.4445206	0.48652595	0.38496425	0.5066538	0.31930855	0.32358275	0.42380415	0.32536925	0.32676585	0.3034392	0.45285495	0.39446035	0.38357045	0.285074	0.38605895	0.34136355	0.3475731	0.3937017	0.4337418	0.40684015	0.3431155	0.40684045	0.4389482	0.42841905	0.5828526	0.39437885	0.30942855	0.39452575	0.4799146	0.32240895	0.2984907
L45	L47m	0.6258358	0.66624075	0.6158354	0.67070475	0.57102455	0.58291075	0.45109925	0.5670741	0.6147882	0.47060135	0.5961751	0.5512549	0.57661585	0.5683033	0.47380985	0.56826255	0.4285674	0.59650995	0.65909315	0.6306627	0.6721604	0.4522792	0.60172575	0.625848	0.5315529	0.487609	0.60427745	0.6426577	0.6206104	0.48620355	0.59129005	0.7015832	0.65204025	0.4932709	0.68560585	0.63335715	0.68289435	0.62563235	0.62478355	0.6742126	0.611671	0.70335315	0.6547345	0.5720418	0.6529421	0.63742415	0.6740596	0.46724965
L46	L47m	0.2498887	0.2958322	0.21717585	0.27489015	0.0757342	0.27100655	0.043334085	0.2725003	0.2088245	0.25830865	0.0762164	0.1979697	0.4343445	0.30499	0.2081526	0.156309925	0.2120153	0.2578093	0.24913065	0.2405373	0.18642	0.024788855	0.2275616	0.1999628	0.2151109	0.2851396	0.1404596	0.24251035	0.40072195	0.2943194	0.128030185	0.22938725	0.30081405	0.21175155	0.25116265	0.29117895	0.2686996	0.33718865	0.2413683	0.2908042	0.3729062	0.24335355	0.3274453	0.26670645	0.25475035	0.21537415	0.27601955	0.24433925
L47l	L47m	0.92933875	0.9162564	0.9466169	0.93717455	0.8600838	0.8939219	0.87757315	0.9112402	0.90710925	0.91409225	0.93534265	0.9238244	0.9131623	0.94866655	0.920727	0.91937055	0.8519808	0.9012905	0.90665215	0.90373845	0.92724705	0.8790254	0.92472285	0.9406468	0.9071068	0.90221065	0.9266033	0.93512725	0.9294909	0.9082026	0.88514685	0.8953867	0.9228038	0.9127222	0.93455755	0.930694	0.90528545	0.9452912	0.9249642	0.9553992	0.93237945	0.91927975	0.92458395	0.9285754	0.8462741	0.912588	0.9527474	0.87329395
L10d	L47s	0.60385375	0.5490459	0.54292415	0.65998135	0.48063335	0.61399	0.6727376	0.5965593	0.57195015	0.6013208	0.52993385	0.5818361	0.6776975	0.6425511	0.6878658	0.50283005	0.62921245	0.55853635	0.5371591	0.6352339	0.6034502	0.5718164	0.52677455	0.4301233	0.53981835	0.719745	0.44902115	0.4722405	0.53569975	0.5123	0.4930421	0.43206095	0.4918872	0.61581295	0.60507215	0.678953	0.4180798	0.4534525	0.28718325	0.5656838	0.6528075	0.65188435	0.6595214	0.40272565	0.6714876	0.63202405	0.5728074	0.4683855
L10pp	L47s	0.8215405	0.582648	0.75824695	0.79020515	0.75591995	0.8615825	0.7624786	0.7196205	0.7302072	0.8266022	0.76635915	0.77133975	0.81070115	0.7005862	0.7458026	0.72869785	0.75158715	0.59208655	0.5856854	0.76266175	0.76171285	0.74918725	0.6642288	0.7957948	0.68568775	0.80039715	0.6810272	0.6084642	0.7558579	0.76627715	0.62479925	0.7201707	0.7492707	0.6618513	0.6779262	0.7646483	0.6487586	0.6756859	0.4734596	0.7039422	0.77741605	0.65247525	0.809355	0.65257405	0.78628195	0.8310471	0.6526279	0.6229557
L10r	L47s	0.66676385	0.31372915	0.34394185	0.55541485	0.3494083	0.6388393	0.47080275	0.4521788	0.60576505	0.6586727	0.3800881	0.50833875	0.60505885	0.54492395	0.44800085	0.4629148	0.6347964	0.34847465	0.2261859	0.6335762	0.28010795	0.25769035	0.389542	0.29611335	0.43292875	0.70940275	0.4007082	0.29907675	0.427722	0.5642523	0.4146731	0.4636517	0.5556169	0.4732756	0.50634805	0.4305397	0.30206335	0.2425501	0.1128245	0.5572476	0.50624065	0.45782855	0.51389185	0.27110225	0.4265844	0.529798	0.39058655	0.27455075
L10v	L47s	0.6678299	0.40793605	0.6204721	0.6823724	0.50665405	0.7395677	0.5615192	0.50860615	0.63056205	0.6845179	0.55134805	0.60407765	0.7236362	0.6128438	0.6243342	0.5323084	0.64483415	0.43521635	0.3552214	0.64221275	0.48928885	0.55105235	0.4901501	0.6707145	0.5611044	0.7339174	0.58346165	0.4288557	0.60014905	0.54221865	0.5192591	0.51823845	0.6864124	0.51760815	0.5086311	0.58619355	0.57901845	0.47178935	0.2454834	0.61909455	0.5549466	0.5008833	0.69256295	0.5106634	0.55197215	0.73930535	0.47162875	0.46991285
L11l	L47s	0.8689265	0.77508205	0.8330597	0.8456965	0.86023925	0.7940444	0.8214368	0.8173759	0.82520105	0.8598988	0.8363711	0.834004	0.8431391	0.8224635	0.8572678	0.8009937	0.8104988	0.79038095	0.81359515	0.85476355	0.78774865	0.7893373	0.8419024	0.83476995	0.7899162	0.82245375	0.83815485	0.7768831	0.8594059	0.84414825	0.7968654	0.8191155	0.79446665	0.8048364	0.7902339	0.8138597	0.8090897	0.84995505	0.81881455	0.8525595	0.83243275	0.78134405	0.84627725	0.823369	0.8249344	0.8387294	0.82661485	0.81889285
L13l	L47s	0.96265555	0.90366925	0.9387262	0.94158105	0.94021255	0.9172849	0.874125	0.9345095	0.9280489	0.9305629	0.93568225	0.88677145	0.93437055	0.9374516	0.92780075	0.9212104	0.92364725	0.9208845	0.92565215	0.93305405	0.91527175	0.9136352	0.922111	0.93542965	0.91707255	0.8915202	0.95161045	0.9393982	0.9438663	0.92924865	0.94156075	0.93796525	0.90535245	0.93234055	0.91395755	0.91783675	0.92445875	0.95355885	0.9485454	0.92199385	0.9177874	0.9270856	0.89483255	0.95104255	0.8967334	0.9139217	0.92008665	0.88705
L1	L47s	0.20316635	0.34630395	0.38515895	0.4564053	0.39379375	0.34550245	0.36135645	0.4039562	0.3747604	0.43660975	0.14471665	0.3939891	0.42232985	0.4350093	0.39491465	0.37297125	0.2827943	0.3673428	0.3576425	0.29110495	0.4620375	0.3144173	0.4674037	0.35550865	0.3455686	0.319913	0.27795135	0.2504883	0.3246888	0.3402353	0.38755885	0.2995367	0.4077383	0.2216629	0.27872715	0.30779895	0.399325	0.42671725	0.31396795	0.43882355	0.3034336	0.3274985	0.40661515	0.32666375	0.43359085	0.4335981	0.3360086	0.345377
L23c	L47s	0.2485766	0.30356815	0.27311555	0.26176685	0.1944596	0.328609	0.2330174	0.27509555	0.18564545	0.3407208	0.24377975	0.28973865	0.32925595	0.35390275	0.37120305	0.19115265	0.359799	0.3809635	0.26500445	0.2956532	0.2671424	0.260606	0.31941755	0.1847309	0.23598085	0.35851425	0.148070815	0.2256635	0.22741625	0.3441593	0.17443	0.159478745	0.26655225	0.36828525	0.3197793	0.30450085	0.26332535	0.2128811	0.1876982	0.3061479	0.33587145	0.2404392	0.39121905	0.2175079	0.43562255	0.4484758	0.21719125	0.1710581
L23d	L47s	0.1851175	0.3244383	0.0870429	0.174279	0.05161245	0.2868271	0.05339994	0.1873834	0.08549655	0.33287295	0.09983065	0.14385963	0.22396655	0.2077842	0.28868905	0.158841	0.35946965	0.2084459	0.04099301	0.24753025	0.139862855	0.12538515	0.19103872	0.027210625	0.1682302	0.3255597	0.026016665	0.2262114	0.105726305	0.2662515	0.14257474	0.07809825	0.2155943	0.1718061	0.2488374	0.30805575	0.14909661	0.05251385	0.02631308	0.32135075	0.2537781	0	0.292514	0.02751735	0.5019087	0.35590215	0.041087365	0
L24dd	L47s	0.16136545	0.1072652	0.15553895	0.18246525	0.19911645	0.20427245	0.28153565	0.1949933	0.127971625	0.2452951	0.066506395	0.26719325	0.24390015	0.26159515	0.1895519	0.15709788	0.131504	0.2150571	0.13482005	0.1682598	0.16356345	0.0605604	0.16882215	0.1022284	0.08577355	0.25217525	0.06040885	0.04128667	0.05099535	0.10583755	0.0615156	0	0.1741368	0.2199748	0.15254815	0.1394068	0.16977015	0.08323245	0.05262615	0.206543	0.23227105	0.11723922	0.35758715	0.1555935	0.19161855	0.3359536	0.1570924	0.103758815
L24dv	L47s	0.115411055	0.134242475	0.099658455	0.1762843	0.16135035	0.26839725	0.2347993	0.17463012	0.0597595	0.2749502	0.09423877	0.32404845	0.1850636	0.2742286	0.2067065	0.06708965	0.1969839	0.1947451	0.0600537	0.2487141	0.1535625	0.0993032	0.2102279	0	0.1266979	0.22017525	0	0.1673563	0.10401788	0.13061555	0.10000328	0.07308315	0.18249385	0.25860275	0.1391535	0.24528485	0.21331785	0.1523809	0.07387015	0.16603735	0.32546985	0.15389736	0.34452535	0	0.29068485	0.3736198	0.10226345	0.132775905
L25	L47s	0.22164235	0.2022946	0.38775945	0.3486843	0.02580622	0.46197185	0.34158555	0.25385655	0.203419	0.55873145	0.43062565	0.08577355	0.3715757	0.11204713	0.3847529	0.4082831	0.3888601	0.1988685	0.0668567	0.38344535	0.040339555	0.2518625	0.0949024	0.23586605	0.26705715	0.3346463	0.4790969	0.36487055	0.40078785	0.3595451	0.02649333	0.1223654	0.4261867	0.4601466	0.34169865	0.40118	0.1765874	0.2490724	0.085438955	0.4971884	0.2470427	0.18727715	0.39169385	0.189083	0.47528825	0.36638375	0.0670106	0.16984465
L2	L47s	0.2585718	0.36327995	0.3877714	0.41424315	0.42526775	0.3814397	0.4344063	0.4414881	0.3865062	0.46788845	0.20232515	0.43876325	0.40601265	0.47333985	0.43546095	0.39711055	0.31090925	0.37519065	0.35951215	0.3097512	0.4479408	0.37441625	0.5076699	0.3924092	0.3879825	0.30092395	0.29287195	0.31128965	0.3105036	0.37792475	0.43230555	0.33303265	0.38563185	0.19557609	0.33363885	0.3500452	0.43146945	0.42934415	0.35296625	0.4418722	0.33445125	0.3516176	0.43268925	0.36945675	0.41114385	0.4282613	0.3396152	0.35533475
L31a	L47s	0.07857317	0.35572875	0.16788585	0.1332658	0	0.15237055	0.1239197	0.0598875	0.0597595	0.23341155	0.06777895	0.094052165	0.2156959	0.19466305	0.24876555	0.025953815	0.24259305	0.1929612	0.10865673	0.197397	0.18824385	0.04133889	0.19126235	0.027753675	0.05995315	0.256676	0.04123544	0.095311315	0.05240505	0.2426352	0.05298665	0.0520655	0.19501425	0.164422905	0.29392815	0.18458595	0.17757015	0	0.05262615	0.2262812	0.2817947	0.2123093	0.2687425	0.026431155	0.3441415	0.2717243	0.0896797	0.026098655
L31pd	L47s	0.22424025	0.36618735	0.2335456	0.32624955	0.20831875	0.32214005	0.2188957	0.29382045	0.19581865	0.3516657	0.09983065	0.29101265	0.35248305	0.28165275	0.32058245	0.2424889	0.3207721	0.36159815	0.25878245	0.36290125	0.27041825	0.24559035	0.3745597	0.18609045	0.23905115	0.3788977	0.23782105	0.29432035	0.1713371	0.3206123	0.21235515	0.133917315	0.3144986	0.31065595	0.3463312	0.31222405	0.334803	0.24296035	0.113761705	0.34764345	0.3676991	0.2926723	0.3954817	0.21121045	0.3671406	0.420329	0.16480835	0.041365385
L31pv	L47s	0.2593832	0.3935307	0.142865065	0.2670009	0.18040075	0.3039396	0.04155846	0.239196605	0.20801825	0.369472	0.1790561	0.26989045	0.34300955	0.2882248	0.32954105	0.1852884	0.3780132	0.32630995	0.1786378	0.3475873	0.20275625	0.2371743	0.35505375	0.18147795	0.21329395	0.30897975	0.179854845	0.2858789	0.120471135	0.2553835	0.08800895	0.11609125	0.30281655	0.25989595	0.31246555	0.3199985	0.25663575	0.14518571	0.100002735	0.3641709	0.3019684	0.13339705	0.3755942	0.17388895	0.39756595	0.39463335	0.180368715	0
L33pr	L47s	0.2803048	0.3174196	0.2274931	0.1746113	0	0.35570085	0.12021985	0.17718785	0.151737315	0.4105601	0.17798585	0.2862877	0.2405201	0.17222194	0.4019282	0.1772688	0.3536511	0.255885985	0.04099301	0.21174045	0.0969026	0.20090692	0.26600855	0	0.22810805	0.40057855	0.121244415	0.29742335	0.1272914	0.2838463	0.10350655	0.0672937	0.1838438	0.3616725	0.22360875	0.1723838	0.11928545	0.02625692	0.04170524	0.411693	0.2816627	0.16368635	0.3917575	0.0528623	0.5424148	0.45654895	0.0959274	0
L3a	L47s	0.25409175	0.3801493	0.4386365	0.48189815	0.4477345	0.37221335	0.29727975	0.3981574	0.3914133	0.47182745	0.18845985	0.3933997	0.4603652	0.4704385	0.4173414	0.38219385	0.32298865	0.4258518	0.38791265	0.32633355	0.4833242	0.35457245	0.47944995	0.3795691	0.3551974	0.34818815	0.3189248	0.32038515	0.3295193	0.3789521	0.33439635	0.29357755	0.41455205	0.29125675	0.32111515	0.3622422	0.39621665	0.42326155	0.32856535	0.45800155	0.34419155	0.3565688	0.42668955	0.3594047	0.4442416	0.42435925	0.36581955	0.3213093
L3b	L47s	0.23683455	0.3698738	0.43636575	0.47616365	0.44803215	0.37856715	0.35484165	0.4150427	0.4024896	0.4715333	0.2284877	0.41129705	0.4565643	0.4641525	0.40011635	0.401135	0.32789005	0.38367845	0.39196825	0.33264525	0.4632606	0.33142745	0.4856696	0.38043635	0.34627525	0.33229905	0.3244843	0.30942215	0.35481485	0.3799876	0.38713235	0.29764685	0.4149752	0.28393545	0.3134278	0.34365205	0.4175978	0.4397603	0.325321	0.455177	0.2674588	0.32765975	0.42110065	0.36564005	0.4315003	0.4431962	0.36923295	0.346538
L43	L47s	0.1757328	0.3427017	0.4328511	0.36845385	0.44208775	0.3911186	0.2185816	0.3737527	0.35897325	0.4635345	0.1298722	0.38092045	0.444749	0.4427311	0.3922923	0.347788	0.27464615	0.40854305	0.33602765	0.2297443	0.51804895	0.34312755	0.4759181	0.33346365	0.26977935	0.30051395	0.2857252	0.2860923	0.29951645	0.35352385	0.28596175	0.23799555	0.34341425	0.26554675	0.23981735	0.34446305	0.3283113	0.46325515	0.37832545	0.4751301	0.339826	0.33328175	0.3372226	0.3207629	0.39514655	0.416099	0.3937659	0.332119
L44	L47s	0.30908745	0.4366409	0.48274655	0.34927455	0.4254303	0.4006189	0.4047801	0.51993705	0.37136835	0.4691621	0.22670215	0.31731185	0.5603549	0.52576915	0.4611243	0.4255434	0.45271425	0.5518344	0.4828789	0.52842905	0.55291	0.3630813	0.44698745	0.4398812	0.38534405	0.4168744	0.28966295	0.32230775	0.4444638	0.38842895	0.3405855	0.34359975	0.3392554	0.33349545	0.36950835	0.43931795	0.4122178	0.31140505	0.39658895	0.4383899	0.48822605	0.52763755	0.40831135	0.368644	0.4679661	0.5276638	0.3736188	0.38955315
L45	L47s	0.5399105	0.60521765	0.6012809	0.6068756	0.5655396	0.5293784	0.56133345	0.55968405	0.462648	0.5143803	0.53929135	0.54166625	0.55838615	0.60617155	0.5869979	0.49314185	0.58654195	0.6640053	0.6521751	0.62568975	0.678068	0.5618469	0.6258792	0.61069535	0.5478783	0.53871255	0.56903165	0.3814061	0.63589285	0.46988715	0.52815085	0.59196495	0.5673028	0.5135381	0.6088639	0.5846307	0.59340095	0.5394709	0.5931718	0.62094305	0.59792145	0.6457537	0.6075076	0.5743567	0.6348406	0.67120935	0.6000801	0.59109765
L46	L47s	0.19635205	0.27023525	0.2808773	0.28533015	0.18357855	0.23828555	0.15732485	0.42520885	0.14573975	0.3601274	0.16416295	0.115459105	0.3914683	0.3818841	0.3514686	0.14971464	0.20735415	0.32373735	0.26650105	0.3189743	0.23490105	0.17208155	0.34888355	0.2032942	0.3109068	0.39423235	0.098417625	0.16008265	0.40609005	0.21039635	0.2272492	0.2703605	0.2830752	0.21317505	0.32677625	0.33445665	0.32937	0.3658332	0.2606568	0.3072487	0.38873225	0.27737995	0.3326601	0.2481727	0.36567275	0.23593385	0.2758664	0.41001775
L47l	L47s	0.8077958	0.79030295	0.84405535	0.81972075	0.80845925	0.78908505	0.81131275	0.83978785	0.7721645	0.8645157	0.8578292	0.8672328	0.8297952	0.8126877	0.83375845	0.7471778	0.85964365	0.80062495	0.8128545	0.80562085	0.8586345	0.8649896	0.8184868	0.8173803	0.8567149	0.7710392	0.8504949	0.80335405	0.8386135	0.8248192	0.8428635	0.81050465	0.80521385	0.8217589	0.85262425	0.8170831	0.8107257	0.84801475	0.87689775	0.7977489	0.7934573	0.8074394	0.8338012	0.8653542	0.7803614	0.85905845	0.84319905	0.81956255
L47m	L47s	0.9242421	0.9077236	0.89839625	0.91151495	0.87450145	0.9477605	0.90649555	0.8839872	0.89742575	0.8977936	0.8867289	0.8773431	0.8974805	0.9038948	0.8896067	0.90012775	0.8806431	0.8980889	0.88192265	0.9040639	0.92469125	0.87212215	0.9149047	0.9225553	0.91340375	0.9163614	0.90498125	0.91070945	0.9042531	0.86441455	0.88056295	0.8644595	0.9032319	0.8879104	0.90637975	0.90072415	0.91341875	0.9071645	0.899975	0.91363075	0.9017789	0.8913554	0.8628854	0.8857193	0.90572495	0.90400445	0.9093741	0.8872814
L10d	L4	0.4156429	0.4098517	0.406338	0.54553225	0.4902053	0.4771628	0.4522456	0.41780015	0.4419379	0.4152934	0.419646	0.43828505	0.52225125	0.47746785	0.41418185	0.4732896	0.4523796	0.40839305	0.49249055	0.3514768	0.4623772	0.4118448	0.48029605	0.4496786	0.4155244	0.4616319	0.46287425	0.4242261	0.35838335	0.46097355	0.42175755	0.4100077	0.39769565	0.3927969	0.3829478	0.50545865	0.48432065	0.34524355	0.4141711	0.429734	0.37596735	0.43240645	0.50256815	0.47667655	0.3706832	0.53156455	0.47305215	0.41396545
L10pp	L4	0.3130023	0.36557765	0.4348859	0.5255207	0.47733225	0.4441899	0.3634358	0.46368075	0.47636365	0.3806221	0.3114499	0.40834945	0.52024095	0.45925775	0.34984105	0.42871595	0.4145907	0.4450881	0.4476108	0.3180372	0.49042265	0.3988739	0.47333835	0.4841501	0.45536695	0.38940075	0.41348245	0.39000835	0.29900915	0.4355489	0.3876511	0.3925896	0.43951985	0.31827715	0.337873	0.4708006	0.45536705	0.3534898	0.3570584	0.41724385	0.3560179	0.3597805	0.41426585	0.45085745	0.3430821	0.5058471	0.46222685	0.3340333
L10r	L4	0.28438485	0.2253033	0.18706305	0.33336535	0.42544845	0.3648284	0.26310965	0.29130935	0.4049299	0.31584765	0.17833435	0.28994105	0.3421446	0.36369345	0.2583369	0.33526465	0.32799425	0.2904569	0.2780573	0.20267985	0.2280266	0.138390775	0.3843232	0.3012775	0.3295984	0.3482257	0.24670995	0.2332932	0.115264855	0.36075105	0.23229435	0.2117187	0.3762786	0.27533	0.27493875	0.29967955	0.28180505	0.13794925	0.27602085	0.3059695	0.2795375	0.290713	0.3142002	0.2828641	0.2329181	0.3582469	0.4048261	0.08484385
L10v	L4	0.23406115	0.26234405	0.33462435	0.40585735	0.40911615	0.3599647	0.3003874	0.29977415	0.3967833	0.32137915	0.2190757	0.30151805	0.4033451	0.38252845	0.29754495	0.3229919	0.3500466	0.35672295	0.36365285	0.17784164	0.34108135	0.29714085	0.40751085	0.38447535	0.34452345	0.3315988	0.3196854	0.25665145	0.18389705	0.3104354	0.29684615	0.2934266	0.4118226	0.27430155	0.2310375	0.3556307	0.41681285	0.2596662	0.26843305	0.30725555	0.2414135	0.26427915	0.34539825	0.3619193	0.2399126	0.4610708	0.42712125	0.2470953
L11l	L4	0.3238176	0.3743041	0.47329685	0.5703615	0.45366205	0.4019919	0.3568165	0.48181405	0.486775	0.4027404	0.338093	0.49302465	0.50017935	0.4610169	0.4248032	0.4632733	0.42477635	0.4382403	0.4825444	0.3367439	0.4722637	0.41821915	0.4749866	0.40134415	0.4809573	0.41902825	0.4919275	0.45419545	0.3617244	0.46416835	0.45210905	0.38135005	0.41390595	0.3800676	0.39569515	0.44127035	0.4870159	0.3857404	0.350182	0.45924115	0.3290576	0.41117975	0.4732646	0.5368594	0.3771573	0.394234	0.4596659	0.3267776
L13l	L4	0.20658185	0.28335825	0.41516045	0.45777495	0.24872585	0.3448084	0.20810285	0.41917255	0.2906647	0.2631246	0.17710085	0.3983846	0.4007866	0.41672475	0.2820113	0.27040765	0.27013805	0.3514299	0.3393154	0.17329875	0.35619275	0.27006355	0.3490184	0.29349315	0.35656675	0.2049523	0.26113835	0.21721335	0.1784167	0.3118972	0.31422765	0.22442825	0.31340835	0.160890015	0.2347153	0.34448855	0.3752793	0.27226035	0.1895842	0.34147455	0.21670375	0.309193	0.34619245	0.4090172	0.25780065	0.3496308	0.3475795	0.13435545
L1	L4	0.7812095	0.75421015	0.7605247	0.78071915	0.78228565	0.77915155	0.76737845	0.78776195	0.788608	0.7763047	0.7794137	0.813629	0.8130619	0.796681	0.78591035	0.80378325	0.77269215	0.80421675	0.8060761	0.8015424	0.7998157	0.7872001	0.77460895	0.7836905	0.7887958	0.78364695	0.7740166	0.77063765	0.79009055	0.7676352	0.7934805	0.794032	0.80683035	0.7743567	0.8006002	0.78561635	0.8100692	0.7974369	0.7703882	0.76039275	0.7969985	0.78185065	0.7900339	0.8205039	0.81269405	0.8186939	0.78747685	0.7775455
L23c	L4	0.72712755	0.68198895	0.6502703	0.71177015	0.68678775	0.62092745	0.6305379	0.73126325	0.61183195	0.73418765	0.6733657	0.74093355	0.6576569	0.78134605	0.65189785	0.68660715	0.7310653	0.52562115	0.60081935	0.7226243	0.67073745	0.7379508	0.65162515	0.6454121	0.69252095	0.6497117	0.7248932	0.6728854	0.76027025	0.73053005	0.6161313	0.65960385	0.6702638	0.64042015	0.64242665	0.75403115	0.6596969	0.6151946	0.5988496	0.6985513	0.66376245	0.7419011	0.68186835	0.66262745	0.6798502	0.6898964	0.71681465	0.61383085
L23d	L4	0.57673335	0.4647111	0.38503605	0.6193886	0.57310335	0.54003905	0.32573715	0.4932862	0.113959645	0.57887675	0.3252035	0.32530345	0.5311244	0.5663523	0.4299895	0.49476735	0.42470355	0.33855175	0.3392682	0.51514525	0.5212217	0.50611745	0.4617134	0.43793665	0.49842695	0.52238675	0.4939205	0.3949434	0.48844365	0.5087678	0.29119265	0.34811785	0.5083519	0.27013985	0.3848338	0.3622311	0.44132435	0.32084255	0.360289	0.43548755	0.3892245	0.3352744	0.34341845	0.4147463	0.37140125	0.49427565	0.46254305	0.1399665
L24dd	L4	0.87231015	0.86214155	0.8259248	0.84301095	0.83739735	0.8739063	0.83942675	0.81441855	0.85071985	0.86097105	0.8398676	0.8758496	0.85848605	0.83147895	0.85133245	0.84707085	0.8140889	0.81381865	0.8326482	0.83580225	0.84916145	0.86427945	0.8118181	0.83157685	0.84122665	0.8782929	0.84954315	0.8554625	0.8276389	0.8733811	0.85909455	0.8180279	0.8557956	0.85409765	0.86105415	0.8510468	0.813517	0.81029785	0.85579645	0.83801595	0.8638493	0.8570419	0.8602054	0.8582985	0.8373646	0.84432465	0.86866105	0.83327565
L24dv	L4	0.6011194	0.63228955	0.65397115	0.6171214	0.66142785	0.54351095	0.668615	0.6012287	0.54526525	0.6050798	0.56036185	0.66328775	0.59470095	0.621761	0.5755983	0.5847944	0.58050255	0.5957485	0.5401047	0.640054	0.5772755	0.65722295	0.56800385	0.48600545	0.56287955	0.5820755	0.62820935	0.66423365	0.6703533	0.67455125	0.659513	0.5725166	0.53920325	0.67227355	0.4586783	0.6241194	0.57366885	0.55694895	0.6327824	0.54911735	0.6236876	0.66684525	0.638904	0.56039505	0.5488758	0.71708705	0.56692945	0.6093959
L25	L4	0.23668875	0.0940663	0.19488645	0.2402094	0.210543	0.2282483	0.08601005	0.15582775	0.022907545	0.1531367	0.12998225	0.14818795	0.31627735	0.3585718	0.17347505	0.1660221	0.16791775	0.20251955	0.0633793	0.2433566	0.12847105	0.149796385	0.36755185	0.1339251	0.2848115	0.1450746	0.1498731	0.06407165	0.07649285	0.25269345	0.03624405	0.0679836	0.18513915	0.04275446	0.046080105	0.19720465	0.16415845	0.12869189	0.1033581	0.0765374	0.15096255	0.2470122	0.1696901	0.3105708	0.18180105	0.24195905	0.2320359	0
L2	L4	0.7728529	0.76091975	0.74493515	0.7483042	0.7794906	0.7855104	0.681703	0.7846503	0.78764225	0.7427689	0.7975286	0.8018339	0.7730758	0.7826242	0.7871785	0.7875319	0.7831824	0.8121137	0.79491945	0.76080795	0.75281655	0.79093905	0.77366165	0.75566975	0.7705381	0.76221675	0.7587485	0.7735462	0.75372805	0.7440028	0.778931	0.7715589	0.7752117	0.7610042	0.8022737	0.7812922	0.79084265	0.7814756	0.7732103	0.7458791	0.76646725	0.7786607	0.81586975	0.78353755	0.7620555	0.7709458	0.7830763	0.72559235
L31a	L4	0.4114978	0.40748695	0.33610975	0.38334805	0.3625474	0.4240627	0.411324	0.3655758	0.1713807	0.3925275	0.4078881	0.3289595	0.3978658	0.4447392	0.32885435	0.3796482	0.41150645	0.35319025	0.3950043	0.41800325	0.45890225	0.35041685	0.36919345	0.38056945	0.4416683	0.47890855	0.39497635	0.33842475	0.39882855	0.45205395	0.19728965	0.31772715	0.4698837	0.193300015	0.4070089	0.4119563	0.3916562	0.3157548	0.3614516	0.28498555	0.40309565	0.36910405	0.3921048	0.3755903	0.38156025	0.445329	0.4057407	0.25603345
L31pd	L4	0.42446255	0.40541485	0.3432624	0.4402933	0.4482399	0.4400025	0.4529664	0.40825765	0.2965426	0.47841885	0.50176995	0.3869566	0.4724556	0.4377471	0.39299235	0.4257088	0.4491057	0.4598053	0.4224785	0.528174	0.37020195	0.33028295	0.4176993	0.4417292	0.3860555	0.4068633	0.41459645	0.4501663	0.4597334	0.46828985	0.3220423	0.3767954	0.47170645	0.39862435	0.40928485	0.4594192	0.4222257	0.4147388	0.3710697	0.4135176	0.3343358	0.4092769	0.48592	0.414422	0.36645305	0.47943875	0.5072977	0.2964201
L31pv	L4	0.4026887	0.29261065	0.3481921	0.40595665	0.40500785	0.44266245	0.30544615	0.36452375	0.21118945	0.39912605	0.39147385	0.3115748	0.41555955	0.43753105	0.32504515	0.3198732	0.3337479	0.38856485	0.3130379	0.46473935	0.33930165	0.26849035	0.3901943	0.3869678	0.3300372	0.3869763	0.34456255	0.37022615	0.3559669	0.4047175	0.2134415	0.303223	0.4154836	0.25466105	0.3584964	0.39464125	0.3654832	0.33932225	0.2964627	0.29696235	0.3249624	0.23810025	0.3774007	0.38527975	0.34885925	0.45048015	0.50258705	0.21236615
L33pr	L4	0.4765628	0.2059768	0.3323273	0.4165357	0.4061931	0.34305905	0.38653725	0.33653295	0.138049615	0.3818004	0.2444144	0.2977078	0.40150595	0.4137363	0.39452585	0.32661245	0.24688525	0.28072565	0.2182562	0.330635	0.2480191	0.2536799	0.49711565	0.2325031	0.32342805	0.4434613	0.3166165	0.28573855	0.36927255	0.37997905	0.0591115	0.122661555	0.32945125	0.3365953	0.2737935	0.20335645	0.26635675	0.2192496	0.2440527	0.2555389	0.2527015	0.32065705	0.32074895	0.43897275	0.3112871	0.4324814	0.3572154	0
L3a	L4	0.94366875	0.9467863	0.94454145	0.9391025	0.94080665	0.94143575	0.9440466	0.94189975	0.93668965	0.9294486	0.94477845	0.93439115	0.9427062	0.93824565	0.93859555	0.94318565	0.94511855	0.94099615	0.94438355	0.9366203	0.93799175	0.9393987	0.93671485	0.93538315	0.93554335	0.9486577	0.94382485	0.93562645	0.94179595	0.9357098	0.9450861	0.93742295	0.94318725	0.9452353	0.94177365	0.9383761	0.94782025	0.93986395	0.9294784	0.9260479	0.93660175	0.93141275	0.94139255	0.9339753	0.93718125	0.9493207	0.9459222	0.93091195
L3b	L4	0.8296762	0.82254455	0.82736855	0.83782885	0.8506732	0.84685315	0.87657055	0.8541664	0.84051375	0.82769465	0.83412035	0.8612336	0.86446995	0.84994195	0.8333207	0.8434708	0.85389775	0.85629325	0.8598245	0.8503378	0.8544896	0.83438035	0.8394914	0.8404	0.842064	0.84132905	0.84740045	0.8306735	0.8351597	0.8326857	0.86292925	0.85352865	0.85362465	0.84906575	0.84614415	0.84504355	0.85554635	0.8379946	0.83873245	0.83237805	0.83761225	0.8340235	0.84665	0.86075035	0.85507905	0.8704667	0.83829565	0.82802975
L43	L4	0.7332869	0.75810075	0.8250199	0.7715527	0.7901994	0.76422115	0.86342905	0.74934735	0.76265625	0.7874141	0.79792085	0.75952645	0.7516693	0.8054817	0.81427685	0.74518315	0.82365125	0.82237455	0.72815975	0.77747795	0.77946195	0.7458947	0.8189772	0.8394145	0.7760332	0.78751165	0.8386317	0.7820297	0.8177027	0.76667625	0.7898296	0.8048907	0.79875085	0.78115985	0.81283235	0.82585825	0.83345085	0.811102	0.8130852	0.76342245	0.7898586	0.79180575	0.81345345	0.7995594	0.7391263	0.7877498	0.81494325	0.7730089
L44	L4	0.55602405	0.5732297	0.63616925	0.57627945	0.55267935	0.49194535	0.69095355	0.5471631	0.57337645	0.54904855	0.5733751	0.61924315	0.5379222	0.60545435	0.54988005	0.5953394	0.5182169	0.58439615	0.56361195	0.6170872	0.616283	0.56509435	0.55378995	0.5888987	0.64480575	0.61030435	0.55073395	0.4658638	0.57811975	0.57926595	0.5492414	0.5839199	0.550618	0.57575155	0.6086158	0.5897651	0.5628047	0.4722509	0.5590276	0.521193	0.6242708	0.5873981	0.62395985	0.6258361	0.6344738	0.5028803	0.63133285	0.56524345
L45	L4	0.57764265	0.6009462	0.59162205	0.61084325	0.55160695	0.48599605	0.55705515	0.5567441	0.54020665	0.5956756	0.5267248	0.56862615	0.6058769	0.600657	0.54357605	0.6183368	0.51585965	0.581719	0.56759875	0.61323775	0.61678475	0.57154165	0.59103645	0.558478	0.60605325	0.5996137	0.5589197	0.5127083	0.5335776	0.6148714	0.54198585	0.5475119	0.59051225	0.5653022	0.6277013	0.5973019	0.63457655	0.539138	0.5896265	0.5680783	0.57914625	0.5186563	0.59135145	0.5868672	0.59200975	0.5127673	0.58842835	0.5338342
L46	L4	0.4322306	0.4298689	0.4072774	0.4963339	0.4008383	0.4305854	0.49295615	0.4210054	0.35529015	0.5496026	0.4276617	0.384066	0.50446965	0.5053006	0.55254025	0.4269136	0.483124	0.45115565	0.5233906	0.53568665	0.37927515	0.32168135	0.5298496	0.42166415	0.57767725	0.45538905	0.45300695	0.3836657	0.4762555	0.48789615	0.45883615	0.55858865	0.393458	0.42430675	0.55386445	0.59215695	0.5521465	0.5108837	0.57939965	0.47635295	0.5199344	0.5615331	0.5817843	0.53136	0.39666	0.42325125	0.50122065	0.4923539
L47l	L4	0.4606925	0.55954855	0.52158355	0.5915167	0.5174729	0.44619955	0.4693235	0.48374145	0.5068161	0.5195883	0.3770389	0.50741125	0.60144125	0.54272165	0.51611345	0.60687545	0.49362505	0.53438385	0.50596755	0.51127495	0.55229595	0.4726489	0.51292185	0.5120099	0.48477215	0.52255165	0.4894493	0.4602391	0.41944165	0.55960795	0.4462397	0.4615297	0.5386783	0.47019685	0.5167017	0.4984205	0.582987	0.48276545	0.4951818	0.49804235	0.4720943	0.45590385	0.543987	0.487931	0.52781435	0.4839569	0.5187513	0.40508825
L47m	L4	0.32959425	0.47049015	0.42198925	0.4926868	0.362966	0.36748135	0.31239565	0.3884384	0.4058827	0.37166275	0.2427549	0.47081055	0.4880062	0.42138785	0.35398955	0.4368374	0.32906545	0.39378495	0.4134542	0.2934192	0.4287708	0.3547683	0.3512991	0.3518804	0.3383099	0.3934722	0.3928087	0.35684985	0.303779	0.4404344	0.26906625	0.23288745	0.4131327	0.35350445	0.3321289	0.3749077	0.4232186	0.37436895	0.2281418	0.3862513	0.33767255	0.3674368	0.45269155	0.34872545	0.4188639	0.3621451	0.38275315	0.21430585
L47s	L4	0.25996985	0.38402555	0.44945115	0.44181	0.37720865	0.371154	0.35856505	0.4119235	0.346236	0.4366606	0.19965945	0.40840275	0.51186885	0.48010485	0.3767602	0.38054135	0.3263211	0.4192058	0.38176745	0.3369392	0.4837141	0.35905835	0.4311733	0.3723153	0.37050875	0.383789	0.30863485	0.26873795	0.28868885	0.38184145	0.31267535	0.24539095	0.40759005	0.28675295	0.34824745	0.39077525	0.39893365	0.3498177	0.25750085	0.40376395	0.32231845	0.3582603	0.421493	0.3367452	0.39693395	0.4037523	0.37549195	0.26601735
L10d	L52	0.55909145	0.58317095	0.5026244	0.58816805	0.6769914	0.52650485	0.5305952	0.54606515	0.60700645	0.56106105	0.38003825	0.5886862	0.6661768	0.65934925	0.57823495	0.57024685	0.5896183	0.63244805	0.596137	0.5262269	0.6233776	0.6322056	0.5804036	0.5767145	0.4627873	0.2937521	0.6905256	0.54768615	0.2189687	0.67243135	0.6051498	0.5873793	0.60733565	0.25147705	0.408157	0.61549405	0.5609739	0.5823211	0.5294531	0.57821065	0.63082805	0.61420865	0.67765735	0.5670669	0.5067233	0.702233	0.61104965	0.5570916
L10pp	L52	0.4841084	0.4906909	0.5414667	0.60412735	0.7097965	0.50831135	0.38681865	0.50831295	0.7387729	0.6241932	0.2764415	0.6314657	0.66469725	0.63454565	0.65834825	0.62595085	0.52340565	0.5719739	0.6043156	0.58978335	0.4969089	0.61718725	0.57345995	0.6095452	0.5249118	0.204683	0.6069586	0.50172925	0.1651467	0.63414985	0.63166335	0.5262163	0.6406958	0.24031085	0.289687	0.61873995	0.54367	0.71248695	0.51641145	0.5965585	0.6263501	0.5018166	0.6545376	0.5649687	0.48944415	0.57297225	0.64826065	0.46137765
L10r	L52	0.47700825	0.3563338	0.2347347	0.44408375	0.54494045	0.4197311	0.2991072	0.31461705	0.6810545	0.42582965	0.106364085	0.42995125	0.4739831	0.5336718	0.3916026	0.48514775	0.4669957	0.4675599	0.40140365	0.4671413	0.32522935	0.32497115	0.4613185	0.3549559	0.34787015	0.13389845	0.3855925	0.3117903	0	0.506801	0.4597296	0.3314197	0.5657617	0	0.2854504	0.39244175	0.37422145	0.21957005	0.37217315	0.4446213	0.45703625	0.45649685	0.43293325	0.3440146	0.3344458	0.42920685	0.4904223	0.19992485
L10v	L52	0.4278596	0.38062555	0.4496023	0.5132882	0.5976862	0.4336331	0.30756675	0.38006295	0.6715453	0.47264055	0.18438355	0.5123345	0.5628487	0.58234865	0.5799786	0.51349085	0.472658	0.5012206	0.53428315	0.4685474	0.32331575	0.49675115	0.50075015	0.5004363	0.39223205	0.1599056	0.474673	0.34628885	0	0.47640085	0.5542556	0.44512835	0.6053397	0.10780159	0.2271215	0.50034575	0.51202435	0.52367755	0.4259126	0.4670025	0.48462995	0.44942	0.5460488	0.46381785	0.36153025	0.5211773	0.54455475	0.3641694
L11l	L52	0.49235075	0.53056315	0.5713477	0.660892	0.68145715	0.44835735	0.3835086	0.57597355	0.76199815	0.6314743	0.3035483	0.6457468	0.6365307	0.6359667	0.6749468	0.61896415	0.5514906	0.5911635	0.6458602	0.60732075	0.55326725	0.60451165	0.60639485	0.52986215	0.53550525	0.2555645	0.6380394	0.57079225	0.280026	0.67923375	0.6985793	0.5600677	0.59693655	0.2886647	0.3571672	0.60555885	0.583342	0.7305655	0.55611395	0.6678741	0.59649335	0.56083135	0.69963235	0.65634675	0.516605	0.52200255	0.69775795	0.5334667
L13l	L52	0.35037045	0.39703845	0.5206225	0.6161688	0.55006815	0.38666225	0.2766807	0.41869595	0.639178	0.4450378	0.136595225	0.6246479	0.51008875	0.4878647	0.5838889	0.50589145	0.3394601	0.41504935	0.45384505	0.41373395	0.3887921	0.49691375	0.5222717	0.4173241	0.4842402	0.0709374	0.44496985	0.35813635	0.1206592	0.48122245	0.62614615	0.38024055	0.482421	0.11063795	0.20018185	0.5620004	0.49871325	0.6450309	0.48503525	0.54034925	0.45947675	0.4371154	0.5679606	0.54362595	0.3523016	0.4853357	0.6294413	0.35199605
L1	L52	0.5019802	0.44390395	0.602254	0.7379053	0.65666215	0.5509187	0.49756005	0.50164075	0.5247783	0.5242019	0.55896115	0.5546923	0.61646065	0.65821685	0.4774909	0.5428522	0.3977106	0.4547064	0.588767	0.5127722	0.69205955	0.49817935	0.5313028	0.56110705	0.5953393	0.54221985	0.556983	0.5930526	0.6190548	0.5345216	0.52151025	0.58003255	0.54848945	0.62213935	0.5182562	0.5135464	0.7164111	0.5495584	0.4980978	0.5816363	0.51994035	0.53971405	0.5255214	0.56421455	0.5505564	0.53774425	0.48590775	0.573521
L23c	L52	0.5751882	0.37009995	0.53131465	0.5023372	0.46331895	0.5044596	0.5430349	0.4450512	0.3468705	0.48998515	0.47389615	0.4352335	0.54853415	0.58699655	0.5544552	0.47207295	0.48824085	0.48922365	0.49524895	0.45290145	0.5043924	0.4834508	0.4403991	0.49424575	0.51290875	0.5221369	0.53054775	0.5391255	0.52089345	0.57992565	0.4241051	0.53789215	0.5362519	0.53473095	0.642526	0.5453708	0.50912935	0.49431805	0.50458305	0.492788	0.54846425	0.4720448	0.60042905	0.6179352	0.51077705	0.5758225	0.49924015	0.46207365
L23d	L52	0.3449731	0.2804763	0.28238895	0.3949167	0.35556725	0.4296532	0.3539394	0.27555	0.198605	0.3348498	0.28069485	0.27637355	0.4609985	0.345479	0.3744409	0.3244896	0.37288905	0.37379125	0.2110985	0.28858765	0.3046429	0.28115635	0.29031105	0.3633431	0.2723285	0.25800855	0.33371385	0.3715416	0.35279365	0.4618912	0.28040255	0.3790585	0.41308205	0.15543809	0.4961218	0.3819126	0.4048121	0.36695675	0.30440485	0.2956389	0.34087635	0.28473965	0.39797285	0.4346946	0.41879295	0.43133125	0.3034611	0.21435455
L24dd	L52	0.2995197	0.30919445	0.29166085	0.3265861	0.39433495	0.350317	0.447673	0.2496206	0.35166745	0.35579125	0.33398815	0.35555105	0.34819585	0.39019665	0.28525285	0.36426315	0.23896575	0.31733265	0.29695135	0.309109	0.2899234	0.2291228	0.32436175	0.34583965	0.25966325	0.3339987	0.2348512	0.3451925	0.2187771	0.3148286	0.29880885	0.25109785	0.3851478	0.28529875	0.40117055	0.2531977	0.3644801	0.29094705	0.2875567	0.36682965	0.3404461	0.290023	0.4259398	0.3692978	0.2610218	0.4792693	0.31091645	0.3226699
L24dv	L52	0.30215585	0.27645845	0.33186635	0.2995939	0.3838735	0.3495377	0.4014018	0.2482464	0.28157185	0.4159143	0.18550365	0.30316475	0.3340377	0.3942484	0.31576415	0.33150315	0.3478527	0.33639385	0.23942755	0.36740985	0.371622	0.27883245	0.3443057	0.3741455	0.33874255	0.2730321	0.28386075	0.38110265	0.24800345	0.3741161	0.35991145	0.3411317	0.45938445	0.24985905	0.2506774	0.34635035	0.42421905	0.39270285	0.32877865	0.3482914	0.36764975	0.3447665	0.4290395	0.2403939	0.29032765	0.52528885	0.2997974	0.360761
L25	L52	0.21254415	0.21259355	0.25327065	0.3835022	0.2716614	0.24425945	0.15660365	0.12038744	0.208361	0.29250045	0.06970313	0.19927095	0.3422766	0.33593865	0.3289053	0.29052555	0.2942616	0.325995	0.1693586	0.23153195	0.12473215	0.22720585	0.2155744	0.2450099	0.1868639	0.068813025	0.2656189	0.16300395	0	0.26532255	0.027210625	0.23243535	0.30627895	0.06263415	0.148846235	0.38739125	0.2590884	0.26949505	0.29391925	0.2513176	0.26697235	0.2461785	0.31881645	0.3029617	0.3101879	0.3030674	0.141720645	0.17577325
L2	L52	0.717233	0.49810645	0.6538493	0.7209181	0.7187902	0.6329768	0.5103166	0.61125265	0.56915855	0.65886545	0.679221	0.65326475	0.65820685	0.6974186	0.6374999	0.67989555	0.448183	0.5975751	0.70979565	0.61883555	0.7391241	0.68504305	0.66108525	0.68626795	0.7312332	0.6681856	0.5848156	0.71557595	0.67261275	0.680336	0.6077715	0.71538405	0.6002016	0.71281065	0.67465825	0.59025625	0.79296945	0.6626256	0.64110365	0.70257535	0.71111885	0.63973825	0.6259388	0.6921362	0.64228275	0.64029625	0.5431972	0.6482838
L31a	L52	0.46681155	0.32736745	0.40878765	0.4092544	0.33722015	0.4644012	0.4393106	0.2703957	0.16476975	0.37247935	0.33362125	0.3294128	0.47831955	0.3774989	0.4916255	0.3603689	0.40872835	0.38775895	0.4081135	0.2825307	0.45292225	0.3341194	0.31977075	0.32887715	0.3793821	0.4258317	0.4043344	0.45421645	0.42267715	0.4995172	0.22539875	0.46994615	0.41961345	0.2246337	0.6190103	0.3708456	0.44951005	0.359824	0.29166165	0.39725815	0.4870783	0.4362389	0.5523712	0.49127895	0.42239575	0.42025325	0.31321685	0.3605435
L31pd	L52	0.62967495	0.5124656	0.52074985	0.5985408	0.5298517	0.6319154	0.5924336	0.57923085	0.38791145	0.5836656	0.53106865	0.46599395	0.6289071	0.63066505	0.59554635	0.5503941	0.6230759	0.5624385	0.5550224	0.6436159	0.58343565	0.45137265	0.5776185	0.57626885	0.54704515	0.52378035	0.5631825	0.6209814	0.5678271	0.57192715	0.4605952	0.53222055	0.61099435	0.53804415	0.69120095	0.53217545	0.6203125	0.5699326	0.43987895	0.6017177	0.49525395	0.5997976	0.71277265	0.65193605	0.57221595	0.55540595	0.60724075	0.465649
L31pv	L52	0.5665309	0.44310315	0.4188922	0.5257449	0.5091721	0.5865185	0.44061915	0.5691213	0.35040995	0.5473428	0.446102	0.42798935	0.58901995	0.5901264	0.48129625	0.51052535	0.4910909	0.48963335	0.4074992	0.5886548	0.47715795	0.3822047	0.5126538	0.56116605	0.4865747	0.44754315	0.4534298	0.56178295	0.498939	0.5300443	0.3381553	0.4829632	0.60177145	0.35034035	0.62157095	0.43463515	0.55080685	0.4954246	0.3810667	0.41950855	0.4124672	0.41088395	0.581745	0.6341588	0.5631674	0.5061353	0.56685925	0.33252685
L33pr	L52	0.40379535	0.28176095	0.3639918	0.3370396	0.3291311	0.4239503	0.46786785	0.2612765	0.23897795	0.3908251	0.24276475	0.3822796	0.4257531	0.2873331	0.38393695	0.32429575	0.3071749	0.43380595	0.2470259	0.1517628	0.22297845	0.3211202	0.29227325	0.30537455	0.3218728	0.2489431	0.3561933	0.38978035	0.26718405	0.44058945	0.1921661	0.2419593	0.3748279	0.2542821	0.43894895	0.2653391	0.36018645	0.30215105	0.2883939	0.29898445	0.3841357	0.40269095	0.4454975	0.3664482	0.45333075	0.50740425	0.3042003	0.026371115
L3a	L52	0.4938671	0.43517355	0.5439544	0.57873575	0.5573364	0.4951148	0.4551975	0.4953059	0.5241029	0.5518464	0.5571199	0.57039545	0.560815	0.57299135	0.50379025	0.51782815	0.42964275	0.50464225	0.566307	0.52810155	0.54911045	0.5462311	0.5352937	0.56436675	0.5962545	0.52328565	0.54193165	0.5949559	0.56400825	0.4999333	0.54429065	0.48728655	0.53677595	0.516204	0.51567205	0.54922965	0.58485885	0.57958555	0.5602914	0.5502693	0.5555374	0.5537455	0.5377689	0.54871415	0.5120965	0.52830305	0.5405309	0.55043245
L3b	L52	0.4999703	0.4604269	0.59934895	0.6770184	0.6360743	0.5690379	0.51036155	0.5010165	0.52535565	0.53394735	0.58702135	0.54831145	0.5847414	0.6350997	0.4596258	0.53593355	0.42578415	0.4493176	0.59221155	0.5205772	0.57023375	0.4985317	0.5257083	0.5727853	0.5513565	0.53831155	0.57800145	0.6125805	0.59873195	0.51899175	0.5234144	0.5214509	0.51937175	0.55375045	0.5181369	0.5345724	0.6984489	0.55433605	0.5062495	0.577957	0.4824542	0.51352665	0.5156984	0.5657492	0.513027	0.54450235	0.5027676	0.5478964
L43	L52	0.4679079	0.45754925	0.5672436	0.5771983	0.6164563	0.4789496	0.40598255	0.5298038	0.56188755	0.5662107	0.53073355	0.6130959	0.58352545	0.51847045	0.52134155	0.5827967	0.4357279	0.499539	0.5204388	0.54956725	0.5799011	0.5346299	0.57028005	0.5372894	0.54764335	0.51357725	0.55670095	0.54044545	0.5729622	0.55851365	0.55426555	0.5214257	0.53799115	0.5441365	0.44823325	0.5726691	0.54870475	0.64181075	0.6154905	0.5264904	0.57627135	0.564573	0.5677711	0.5572398	0.44634015	0.57480685	0.58015565	0.5480019
L44	L52	0.53719715	0.51786555	0.6083271	0.5223852	0.590406	0.36625585	0.565808	0.541585	0.5966665	0.59270235	0.516299	0.5695498	0.57240585	0.51308165	0.5686173	0.63160125	0.522887	0.50807735	0.4559616	0.57113135	0.57525355	0.56587815	0.51682065	0.5637162	0.579685	0.4122103	0.51923575	0.49392395	0.57814905	0.593694	0.5906195	0.4730835	0.5432283	0.42336235	0.4611366	0.5038079	0.4965252	0.51423245	0.51833185	0.5356755	0.58622525	0.60503735	0.60685835	0.5082485	0.5574695	0.61767265	0.5745638	0.58283765
L45	L52	0.6316321	0.672587	0.722671	0.70758525	0.7513096	0.4686524	0.7450783	0.60769115	0.7065107	0.6590991	0.5219306	0.65262895	0.61728715	0.5810074	0.60290505	0.7194052	0.56777205	0.66923475	0.56543225	0.72215395	0.7331744	0.70147985	0.6977871	0.7052966	0.59173085	0.3777854	0.66856745	0.5955632	0.51986915	0.74329255	0.69356135	0.6075566	0.6927596	0.47746435	0.57452985	0.6153712	0.64928235	0.72122095	0.6522222	0.7092102	0.73554	0.6911852	0.68329375	0.6149786	0.64204305	0.7747358	0.73313405	0.71836085
L46	L52	0.36349675	0.37548025	0.4413556	0.428114	0.3640202	0.2579553	0.2665298	0.4815854	0.34705115	0.4832841	0.2980759	0.343608	0.47938995	0.4125073	0.4107156	0.38441105	0.34225265	0.394241	0.3710208	0.38787205	0.35713485	0.36518075	0.46217465	0.4842275	0.4268321	0.20863965	0.3830272	0.3647683	0.38289195	0.41163405	0.45751175	0.4421378	0.42701465	0.16442523	0.40588635	0.4137743	0.53308205	0.6720011	0.5233597	0.4749467	0.52256285	0.46312155	0.4991822	0.52407585	0.3780148	0.46962045	0.5383108	0.65765325
L47l	L52	0.56394375	0.5871084	0.7032776	0.64863865	0.74015135	0.4935428	0.595352	0.59007915	0.6781204	0.6551942	0.3943168	0.6888714	0.63455295	0.60869765	0.573387	0.6597225	0.53462335	0.6081427	0.5425672	0.66250205	0.70150545	0.6375355	0.6457013	0.6812396	0.5369789	0.3733068	0.71598015	0.5894985	0.36504245	0.704959	0.6581349	0.6094587	0.70482325	0.38403	0.4634289	0.56921095	0.6037581	0.7190392	0.61959975	0.6925121	0.64244445	0.6060708	0.6812475	0.6191869	0.6108724	0.7564615	0.75306115	0.6389056
L47m	L52	0.45190505	0.54500885	0.5416908	0.5273792	0.57468395	0.42831285	0.34055905	0.4980763	0.6374286	0.54500055	0.21799275	0.60944055	0.56676015	0.5229483	0.4726058	0.53461245	0.42806105	0.4690992	0.48539315	0.483523	0.54583325	0.5252005	0.519191	0.50414775	0.42329175	0.24639215	0.6107902	0.48072825	0.2185025	0.62934515	0.5233418	0.4011516	0.5899353	0.20429864	0.2998699	0.47830185	0.50525005	0.6404646	0.47909935	0.5840117	0.60480245	0.48882315	0.6583222	0.48091575	0.5466388	0.5713701	0.6292863	0.44957655
L47s	L52	0.3369816	0.48993265	0.55634005	0.50957085	0.57339825	0.43159065	0.4820112	0.4684466	0.61989185	0.59302815	0.1642611	0.61399285	0.5316993	0.49939525	0.50319725	0.52318485	0.38387345	0.485549	0.4101777	0.529426	0.529911	0.50550065	0.60717115	0.49984365	0.4136947	0.2464952	0.5086967	0.3714125	0.25387915	0.55168515	0.57543765	0.38746415	0.5434951	0.16008363	0.2985782	0.4927	0.50238355	0.62261935	0.48072865	0.5238128	0.60501655	0.46658775	0.60909915	0.40407545	0.488645	0.63711455	0.57774315	0.50452425
L4	L52	0.51895275	0.4306186	0.54058845	0.50522655	0.51578735	0.4720806	0.513724	0.49376675	0.4903958	0.49870365	0.52629175	0.5394265	0.53594215	0.55080245	0.46696255	0.4919682	0.4314915	0.4825352	0.5414166	0.50194455	0.52682735	0.50547895	0.4688338	0.5265363	0.5741052	0.51785585	0.5288744	0.4988726	0.50685095	0.4878676	0.5068782	0.4589684	0.52161745	0.4440726	0.47772525	0.511623	0.5439036	0.4638597	0.48834395	0.5012404	0.49506555	0.51152035	0.51333075	0.50718795	0.483868	0.49362245	0.55210255	0.51557
L10d	L55b	0.40411105	0.3910976	0.3518078	0.52395075	0.40736705	0.39688595	0.4286056	0.2993418	0.36045645	0.10549735	0.3827697	0.21519	0.47766475	0.4116687	0.28111835	0.31715435	0.38558425	0.3079334	0.413368	0.21520185	0.2744339	0.27555065	0.4906121	0.3246358	0.37553555	0.3222638	0.2709838	0.186710425	0.30129145	0.363735	0.31150965	0.25599835	0.2386808	0.22841765	0.3467418	0.43779735	0.3245426	0.16465235	0.3062326	0.396278	0.16662885	0.35711745	0.4814124	0.4005116	0.2026317	0.23190495	0.36149445	0.303665
L10pp	L55b	0.3528341	0.4205623	0.3085413	0.48250295	0.41451355	0.36504825	0.32013405	0.39598155	0.33739435	0.14917198	0.24048785	0.2231915	0.50873335	0.41988645	0.18649015	0.26665755	0.4106876	0.37549315	0.36297265	0.13909517	0.3185052	0.29111245	0.48720335	0.38243905	0.4585292	0.25742375	0.20700505	0.15519967	0.28034695	0.2849878	0.2866601	0.39064245	0.27634065	0.13390369	0.38248725	0.39706255	0.35413095	0.2050491	0.2382549	0.3582012	0.15362665	0.296953	0.3259534	0.39779145	0.20226955	0.18162435	0.32533685	0.2338399
L10r	L55b	0.3264621	0.1836022	0.06123185	0.28733935	0.33592825	0.28141005	0.0618206	0.1745279	0.2861524	0.0270029	0.026579805	0.0506193	0.28664345	0.3324758	0.11896635	0.17489645	0.32320905	0.2145156	0.2125795	0.06843005	0	0.042127995	0.37078565	0.05290325	0.25183715	0.21226445	0	0	0.07387015	0.20038245	0.140423245	0.08752095	0.19736505	0.07754745	0.25701255	0.23038725	0.1162368	0	0.0859174	0.2486884	0.0772931	0.21826515	0.20185715	0.16493015	0.101452835	0.082950705	0.2913101	0.026184775
L10v	L55b	0.26562465	0.2726909	0.1882143	0.3684363	0.3282483	0.28494495	0.12690282	0.24241665	0.2711489	0.04279858	0.12670555	0.0907341	0.37310315	0.35072115	0.10406665	0.1043946	0.35830115	0.3185126	0.2644843	0.041957695	0.1488365	0.1954417	0.42172825	0.24631035	0.3220516	0.19271605	0.12089639	0.06649435	0.16096215	0.18826925	0.2190575	0.150615965	0.24527125	0.11807425	0.2414623	0.2666119	0.309542	0.09716215	0.15135735	0.2555362	0.08558735	0.189308	0.25363975	0.30211505	0.0916796	0.14090448	0.2791432	0.09058445
L11l	L55b	0.2908612	0.38608155	0.36543105	0.4914652	0.4300648	0.32510515	0.29950815	0.3566605	0.34820645	0.135414425	0.2206278	0.30868775	0.4720777	0.39215095	0.2573106	0.3116388	0.41411175	0.3449975	0.36579665	0.16090145	0.28902685	0.3093414	0.4593871	0.3006105	0.48120795	0.2498685	0.28516665	0.21075165	0.28560895	0.3320439	0.35048645	0.3284416	0.2245501	0.2257403	0.4119224	0.3632375	0.3785251	0.24316665	0.2074129	0.36774365	0.10743545	0.3436394	0.40472695	0.4908561	0.2238236	0.08793925	0.3425133	0.2199002
L13l	L55b	0.1685927	0.2840006	0.25401795	0.3296117	0.16616655	0.25700965	0.05324935	0.3398352	0.1463351	0	0.09259534	0.22529765	0.38373085	0.2769015	0.11786833	0.0503014	0.25653665	0.221787125	0.2513988	0.02647236	0.1589608	0.11831035	0.3233953	0.1369111	0.3157827	0.04128667	0.02498899	0	0.17861595	0.1504854	0.1379752	0.1665945	0.123576175	0	0.25809305	0.2904644	0.25071495	0.118836405	0.025208465	0.2457503	0.0515287	0.25683935	0.22881455	0.33611425	0.110314515	0.041957695	0.20271665	0.03951363
L1	L55b	0.64293515	0.6089075	0.61916545	0.61104315	0.66407215	0.54042435	0.544335	0.56403345	0.60829185	0.67179205	0.5223795	0.74882355	0.6771743	0.6912676	0.64378495	0.68312435	0.652947	0.70559345	0.67793295	0.6197277	0.6988024	0.62733385	0.59529365	0.6648921	0.67662425	0.5974507	0.60755135	0.53124645	0.6759912	0.60644675	0.57814705	0.73416565	0.6374306	0.5735571	0.6364142	0.7420731	0.706564	0.6334223	0.64430065	0.5366629	0.67030485	0.60095675	0.622279	0.66035945	0.6618791	0.74370145	0.62396055	0.6625273
L23c	L55b	0.45776405	0.29838705	0.35845905	0.41652555	0.353393	0.4044736	0.35490695	0.3461292	0.137908905	0.2660332	0.3109537	0.16337616	0.39755815	0.50812155	0.31275995	0.4609093	0.3321775	0.3506269	0.3465784	0.3228938	0.18428575	0.2611982	0.3431823	0.37912775	0.35137045	0.34941135	0.23391865	0.27802015	0.45677915	0.4176542	0.2520105	0.173034045	0.37919245	0.2888793	0.30893885	0.395967	0.28028435	0.46708455	0.32470365	0.28821385	0.2061812	0.2400924	0.4666185	0.4138508	0.40743415	0.20965535	0.3599743	0.2338197
L23d	L55b	0.20718945	0.0797394	0	0.28485795	0.15177225	0.11346935	0.05435895	0.068736795	0	0.0540058	0.05667245	0	0.22417425	0.23595165	0.0813561	0.17718095	0.19884615	0.13597575	0.05081295	0.02703117	0	0.046220425	0.1535332	0.1286804	0.069087645	0.079981785	0.04043149	0	0.13226288	0.20504375	0.07387015	0	0.1440224	0	0.10213804	0.19434735	0.026065385	0.16117245	0.13043855	0.04355584	0	0.025878395	0.1483132	0.09716405	0.16704618	0.02647236	0.02584915	0.026184775
L24dd	L55b	0.61181425	0.3792503	0.3449514	0.53881105	0.5749434	0.5098133	0.5220714	0.50181195	0.4994355	0.34970595	0.3011027	0.34788935	0.4780935	0.59536855	0.36696415	0.6048226	0.42625455	0.46828905	0.27522325	0.41841825	0.2711169	0.35769115	0.55140245	0.4098334	0.3024466	0.5629211	0.37732025	0.4892581	0.46961035	0.4746936	0.4401184	0.2103445	0.5245862	0.4421589	0.45465905	0.3954482	0.45447635	0.5155188	0.35951715	0.51100975	0.3156878	0.285222405	0.66881345	0.57267705	0.49475985	0.27051745	0.42540075	0.35342575
L24dv	L55b	0.6209884	0.31359175	0.2783199	0.58059395	0.5776332	0.4672913	0.54804305	0.46001385	0.30711905	0.36578175	0.34546485	0.30089965	0.44874655	0.6464806	0.16864845	0.45749765	0.38452615	0.4014541	0.32052685	0.3465032	0.125778045	0.3378687	0.51556545	0.30988405	0.3493003	0.46938235	0.4252278	0.45797845	0.4738203	0.39149325	0.3872726	0.1883305	0.4509997	0.33758035	0.38291035	0.327987	0.500226	0.45902005	0.34259095	0.434352	0.30095335	0.4043518	0.6743378	0.5572835	0.4548416	0.3448451	0.43919935	0.353316
L25	L55b	0.20743855	0.05307205	0.05274225	0.15370334	0	0.18244985	0	0.026351555	0	0.0270029	0	0	0.1821712	0.2442408	0	0.0521973	0	0.107056935	0.05081295	0	0	0.0608404	0.2039367	0.026451635	0.1762347	0.052098	0	0	0.13404875	0	0.026184775	0	0.05255085	0	0	0.122177225	0	0.02625692	0	0.0618206	0	0	0	0.1767901	0.02592324	0.02647236	0.02584915	0
L2	L55b	0.65566045	0.6169158	0.61338265	0.592648	0.6739578	0.5675058	0.47667205	0.56791255	0.62339765	0.61714935	0.60874635	0.74118285	0.6303908	0.69923425	0.68402815	0.66449675	0.65964795	0.69899645	0.6608013	0.59131745	0.66045415	0.64035845	0.62346485	0.6679395	0.67583375	0.6038155	0.60056325	0.6130121	0.64426255	0.5607726	0.57576945	0.70486675	0.60239885	0.5870493	0.68216305	0.7339149	0.7025921	0.6260302	0.6653193	0.53857245	0.64516235	0.5920393	0.6953853	0.65930655	0.6163981	0.72887445	0.6681853	0.63539875
L31a	L55b	0.25716375	0.119269725	0.06816835	0.2409254	0.1223821	0.18520605	0.042199125	0.05442125	0	0.02771219	0.04133889	0	0.20053915	0.3215778	0.2171819	0.21362335	0.2014503	0.1861882	0.09108125	0.0275929	0.026238595	0.02851336	0.16994005	0.1299019	0.10453927	0.16283525	0.02550943	0	0.19878445	0.2500335	0.026184775	0.05257378	0.1942828	0	0.2764404	0.1983581	0.0796855	0.30347765	0.123262035	0.1258147	0.040835545	0.1427793	0.22474365	0.1597513	0.2169627	0.02647236	0.040969935	0.08676846
L31pd	L55b	0.29177745	0.1904248	0.1690065	0.3213861	0.33534765	0.2586506	0.24613515	0.16243885	0.0816276	0.106666325	0.2418197	0.101707095	0.3261359	0.3789362	0.27249135	0.2913868	0.3252121	0.3315927	0.1958234	0.23762525	0.05170146	0.06773255	0.3152647	0.21617975	0.2792732	0.22472215	0.17479275	0.17758955	0.31151285	0.2736297	0.132849705	0.130858615	0.29004835	0.12392633	0.30974675	0.2841206	0.23175675	0.39258725	0.1679307	0.2732352	0	0.27485705	0.3234774	0.2610654	0.226884	0.123837745	0.2529547	0.1659606
L31pv	L55b	0.29265805	0.097444935	0.14426449	0.2616944	0.28737695	0.24122215	0.0618206	0.1606618	0.05979115	0.0897017	0.1472027	0	0.26776855	0.35471855	0.22127185	0.113322535	0.1523566	0.25130585	0.13916211	0.15401111	0.041587195	0.11548465	0.2463182	0.2156013	0.2511371	0.21506945	0.05101885	0.101912325	0.220915	0.2217777	0.06079915	0.08404225	0.2591315	0.0668191	0.25424745	0.23399555	0.130360205	0.2751652	0.026132585	0.111534805	0.0665999	0.12233628	0.26218585	0.214355	0.2368331	0.08793925	0.22041055	0.05236955
L33pr	L55b	0.173157705	0	0.06816835	0.2578211	0.146004645	0.10753533	0.131623345	0.096315325	0.040813795	0.04279858	0.069619385	0	0.10239705	0.13659095	0.12378749	0.0732682	0	0.09389325	0.040268295	0	0	0.0575534	0.14346886	0.05290325	0.14527725	0.07814695	0	0.025723525	0.056561	0.14420705	0	0	0.05255085	0.085869	0.07957326	0.05104255	0	0.0572815	0.027444705	0.042199125	0.040835545	0.139495165	0.10640259	0.2118097	0.1172654	0.041957695	0.040969935	0
L3a	L55b	0.73078045	0.74206025	0.737367	0.74866765	0.70398065	0.62340145	0.70059845	0.7072306	0.72749695	0.73176425	0.70119865	0.75611055	0.7474364	0.7746117	0.75274155	0.72581	0.7560605	0.79340185	0.74105615	0.75865125	0.7742587	0.7357474	0.7138771	0.78801855	0.7970053	0.73625115	0.7314129	0.67466505	0.76105365	0.70982645	0.713332	0.8000067	0.68950245	0.7137261	0.7733913	0.80775055	0.7699681	0.70045035	0.7334222	0.7213864	0.76301525	0.721601	0.72492285	0.7278098	0.7195871	0.7592372	0.760985	0.72846605
L3b	L55b	0.68546885	0.6603313	0.68084565	0.65762895	0.70299695	0.60689455	0.6568804	0.64157255	0.6811501	0.70511395	0.60374505	0.7693114	0.71306485	0.7193477	0.68407375	0.69486025	0.71744585	0.75329985	0.72482835	0.6765963	0.7371402	0.6704771	0.67407705	0.72120185	0.71106645	0.67309015	0.686817	0.59727175	0.70509835	0.65808425	0.6407139	0.78512895	0.6666098	0.647456	0.6838487	0.78740355	0.7552349	0.66442485	0.68597555	0.61158825	0.68859555	0.6357517	0.6720628	0.68603305	0.6984238	0.7885091	0.68537635	0.6931574
L43	L55b	0.50983415	0.5330994	0.5362193	0.56679525	0.5940951	0.55079195	0.62966325	0.4983667	0.5185088	0.47406175	0.526282	0.35684825	0.55918245	0.59621875	0.65880415	0.55225025	0.47140465	0.42533835	0.5462531	0.4252637	0.48336305	0.4356068	0.51114275	0.485538	0.62680055	0.6241824	0.54009995	0.48856495	0.5010793	0.54906185	0.46594065	0.52171865	0.53925785	0.5492107	0.5713783	0.5467484	0.5492877	0.5050517	0.5747978	0.52699085	0.5297175	0.6487077	0.5278763	0.548435	0.58156405	0.6269453	0.56763315	0.4804767
L44	L55b	0.59969325	0.54889	0.6731327	0.5232596	0.53938385	0.4051995	0.56927305	0.42338695	0.5547632	0.3581954	0.64816615	0.4942739	0.4882808	0.50491075	0.5974547	0.6496604	0.53181445	0.57408885	0.4475159	0.49562	0.57796945	0.64503275	0.65855275	0.6575168	0.6377357	0.50304635	0.3783295	0.28743825	0.649775	0.61553865	0.5080506	0.51927465	0.6466082	0.40747205	0.6351094	0.4739581	0.53276945	0.3655251	0.6701568	0.6349659	0.47816395	0.54252165	0.50435555	0.65757845	0.5355274	0.44758945	0.61859185	0.72368235
L45	L55b	0.4756741	0.50706445	0.5319476	0.57338125	0.536329	0.43618815	0.44507205	0.3412744	0.4180084	0.3740517	0.5199536	0.3642637	0.4735925	0.45822425	0.46711015	0.46864045	0.4100814	0.46271305	0.40081115	0.3375055	0.40348285	0.41252515	0.55923865	0.52655205	0.56953755	0.43815025	0.3269236	0.3635363	0.49303875	0.5281918	0.4330624	0.4392542	0.5008468	0.3939741	0.52823125	0.49350075	0.48738485	0.37768965	0.4704549	0.48400825	0.380937	0.4456756	0.43592945	0.52783775	0.46804455	0.27954825	0.4935514	0.55501795
L46	L55b	0.61288575	0.42910925	0.43348955	0.4000125	0.5553232	0.5468473	0.71035895	0.33940955	0.4271567	0.59848025	0.54105335	0.2245679	0.54447365	0.4764474	0.53273915	0.3919429	0.45051895	0.4682707	0.55910815	0.4898397	0.40370835	0.40435415	0.6206097	0.3790443	0.68599405	0.41398665	0.44118255	0.4023253	0.37947795	0.5323855	0.5543598	0.48080345	0.39171285	0.3926012	0.5680184	0.5838139	0.49576775	0.44811745	0.5536454	0.49993235	0.3947214	0.65913015	0.50313615	0.55780825	0.48105485	0.3048379	0.5193476	0.48836755
L47l	L55b	0.41819265	0.4528255	0.4085504	0.5265227	0.39272465	0.3627569	0.29377075	0.28665705	0.3837927	0.2037473	0.3174512	0.25357055	0.4830016	0.3877946	0.3867995	0.42780405	0.3605655	0.34741205	0.30697035	0.27631675	0.29492355	0.2779809	0.43311675	0.3903534	0.4159622	0.313054	0.2818406	0.21572575	0.31545085	0.44600085	0.32168645	0.30985515	0.3974607	0.29763635	0.39834355	0.36704875	0.4348861	0.29933415	0.3503935	0.40399155	0.2277899	0.37793665	0.42925825	0.3244332	0.3801346	0.18378205	0.39020655	0.3550582
L47m	L55b	0.2619069	0.3492443	0.3052915	0.3518466	0.23299085	0.2155119	0.0546815	0.16975365	0.2455711	0.105927945	0.102298335	0.25833545	0.43236845	0.2843311	0.14448755	0.22236305	0.2837139	0.18950295	0.18150195	0.02647236	0.20048225	0.216731	0.24942355	0.2120627	0.2644871	0.17366785	0.14097035	0.05287236	0.18780435	0.30610605	0.1439303	0.11425035	0.1976097	0.1864374	0.2817733	0.21356485	0.2447711	0.1288363	0	0.22142325	0.059823	0.262018	0.37808055	0.1796818	0.2172882	0.05365183	0.2330573	0.1299265
L47s	L55b	0.20654975	0.3297245	0.30927195	0.3603102	0.2214704	0.2464727	0.1594051	0.2641753	0.2387987	0.096095655	0.07322125	0.23135565	0.49984235	0.31868425	0.22769595	0.1468159	0.21947405	0.2380048	0.19388905	0.1774638	0.2180924	0.172863	0.3312233	0.25117085	0.3158804	0.2088672	0.09246484	0	0.2439312	0.2374296	0.13123243	0.100003935	0.20679385	0.114786985	0.35550995	0.3237408	0.21655985	0.120387	0.0680183	0.2842288	0.08913005	0.2632519	0.33321635	0.2200687	0.2241866	0.11555274	0.24327895	0.18952695
L4	L55b	0.82106285	0.82848365	0.8167145	0.845741	0.8095081	0.83377785	0.8744384	0.8088455	0.82438955	0.84952215	0.8069317	0.83260525	0.823391	0.8506484	0.81599795	0.8283255	0.8095975	0.8350231	0.83825515	0.8200291	0.83055635	0.80851275	0.8127232	0.8535522	0.84607105	0.8288354	0.82020585	0.8064948	0.8216468	0.8424798	0.8214921	0.8275157	0.83194185	0.8617117	0.84329335	0.84037525	0.8193901	0.8491536	0.7952184	0.7790372	0.8660601	0.8321044	0.8150384	0.826446	0.82493425	0.82033775	0.8465028	0.83859775
L52	L55b	0.35181975	0.35862105	0.39671585	0.39857685	0.4340286	0.2869204	0.33558225	0.39478135	0.3206238	0.28398385	0.36487635	0.3511275	0.48127945	0.509447	0.45848035	0.3230936	0.43885225	0.36834565	0.37828255	0.3894427	0.39784505	0.4109872	0.3797441	0.4259224	0.5880939	0.31586515	0.4102579	0.4150972	0.37956895	0.41376225	0.36323935	0.41900355	0.3851749	0.2332777	0.3584728	0.41314635	0.46477455	0.3519304	0.37908835	0.43113415	0.34192995	0.45919985	0.34572065	0.38223455	0.3742598	0.2365851	0.444188	0.45166775
L10d	L5L	0.34368605	0.3706256	0.33835185	0.41735295	0.43014085	0.4623604	0.33902435	0.35917255	0.29789515	0.351904	0.29645445	0.36253145	0.4096657	0.45610965	0.27258015	0.34614505	0.36596525	0.32675635	0.50361205	0.24575755	0.3900489	0.35357455	0.41747225	0.36181295	0.32118745	0.3937563	0.3496071	0.34630495	0.26771845	0.3637617	0.30154465	0.36252915	0.35545215	0.32880055	0.3739456	0.3421005	0.4445978	0.22461125	0.370385	0.35127915	0.2998828	0.2694833	0.44947455	0.4048018	0.2288317	0.4803174	0.37990845	0.3673853
L10pp	L5L	0.1949445	0.2674746	0.3273749	0.39308185	0.4430839	0.41837545	0.23914725	0.37187405	0.3048181	0.3014419	0.2005827	0.2782348	0.3512824	0.4182034	0.1880456	0.3326168	0.27385505	0.30594095	0.4577311	0.21489775	0.35171315	0.32974265	0.3930386	0.42713955	0.34870485	0.27940855	0.25789265	0.3173627	0.2247044	0.31808085	0.26354595	0.31560505	0.3511158	0.26973925	0.2726502	0.28779545	0.3984483	0.2224258	0.27663435	0.30901825	0.2741717	0.1657506	0.32763855	0.3800448	0.20402125	0.4034302	0.31709515	0.26525525
L10r	L5L	0.19950795	0.22929325	0.17436655	0.3208242	0.42503725	0.44530935	0.106180755	0.3279564	0.2571544	0.2314128	0.14086095	0.29930445	0.2951783	0.34984655	0.11916445	0.2307804	0.269028	0.21630755	0.2498513	0.152007755	0.11115525	0.137053825	0.33153795	0.2970569	0.27166155	0.22595695	0.2397034	0.154776	0.18239575	0.4276718	0.1601729	0.18400355	0.3276116	0.2355593	0.25905675	0.1571118	0.3974035	0.08731757	0.28579945	0.23218355	0.19387985	0.16364	0.22968625	0.2114797	0.0672937	0.31953165	0.2687273	0.16870785
L10v	L5L	0.05998635	0.2279011	0.2340527	0.330224	0.3840088	0.3480634	0.1614537	0.24172575	0.24210675	0.2276412	0.1513875	0.2467993	0.30166885	0.33715905	0.165037	0.2203806	0.23324505	0.2338057	0.36401125	0.11547728	0.18449545	0.22540165	0.3422779	0.3475139	0.23643295	0.222761	0.1814322	0.14541615	0.177428	0.29703655	0.18708505	0.243393	0.33481795	0.21100765	0.180189	0.21919	0.37648775	0.07697438	0.2305554	0.2108224	0.18304475	0.11041045	0.2805929	0.280562	0.050726135	0.38245335	0.28631465	0.1855981
L11l	L5L	0.18380225	0.2685304	0.35388795	0.421639	0.40178885	0.3816439	0.2143	0.39043695	0.3208928	0.3215243	0.22078715	0.3850961	0.3442314	0.42727525	0.28490095	0.34623135	0.2955502	0.29124215	0.488331	0.2488466	0.37516455	0.35264435	0.4105935	0.3339849	0.39040775	0.33803095	0.32513135	0.3821358	0.26302895	0.325232	0.3322738	0.30926975	0.3088193	0.29264515	0.33284375	0.2664546	0.4345731	0.24968515	0.2571401	0.35551815	0.2362358	0.176024695	0.38620735	0.47358655	0.2074356	0.3006787	0.30838385	0.2528097
L13l	L5L	0.0583113	0.19198805	0.2795332	0.34429335	0.2178599	0.29756395	0.0398331	0.3253287	0.18453675	0.14904395	0.05923105	0.23172095	0.22282805	0.32697935	0.15356385	0.1537238	0.135721805	0.20255745	0.29973395	0.09126509	0.22168355	0.20148525	0.2985428	0.2418873	0.2692731	0.0874143	0.07496695	0.1976192	0.06688222	0.15746595	0.23639935	0.1923982	0.2033285	0.09590335	0.1822698	0.17192365	0.35886335	0.11132125	0.13936595	0.22556735	0.11792136	0.115047045	0.251624	0.35146295	0.07816785	0.25587865	0.17967245	0
L1	L5L	0.83108685	0.82641745	0.8024181	0.81453465	0.8400482	0.82595945	0.8212777	0.8278702	0.8449516	0.8241449	0.8192181	0.83037645	0.84526365	0.80879965	0.82008105	0.8110672	0.79409765	0.74847395	0.80917865	0.83278365	0.8063774	0.8314121	0.79561525	0.81702975	0.81737925	0.84307195	0.77719685	0.82987805	0.8115699	0.76624245	0.84407935	0.81331055	0.8429694	0.83697635	0.8287265	0.80700285	0.79968115	0.8078429	0.8449971	0.8316861	0.80309015	0.80055225	0.83365485	0.83609845	0.804373	0.80951685	0.80095175	0.8119737
L23c	L5L	0.775846	0.67346335	0.790982	0.68833705	0.6492559	0.7735109	0.81109875	0.7927058	0.68924125	0.77603195	0.6916498	0.76131345	0.7665056	0.80234415	0.76760545	0.76576885	0.7229296	0.6664048	0.71721895	0.7533768	0.7662091	0.74562585	0.75410305	0.70983985	0.73429385	0.6961655	0.6951447	0.7162311	0.81030785	0.80009385	0.7490803	0.72379675	0.73895975	0.76086525	0.72670595	0.79328245	0.69301315	0.77967215	0.79245185	0.76839145	0.7499142	0.77174445	0.6740522	0.7632541	0.71687125	0.69883385	0.78401385	0.80924155
L23d	L5L	0.62965825	0.51653575	0.3361091	0.4763631	0.62537405	0.69704105	0.5627224	0.54783295	0.36429505	0.55191915	0.47070475	0.497842	0.60678155	0.591973	0.5275186	0.46112645	0.60971155	0.3813197	0.3428084	0.6163645	0.4982539	0.5777605	0.61577275	0.53741695	0.5169032	0.51352455	0.5562066	0.5037525	0.67787505	0.66846045	0.44758985	0.48573925	0.5525517	0.40260045	0.51523425	0.50846985	0.5411206	0.32549875	0.4410451	0.57414825	0.47384285	0.27423645	0.4882763	0.6103125	0.40659775	0.5215807	0.57475455	0.45758115
L24dd	L5L	0.65469285	0.65830635	0.70306535	0.68956415	0.64965795	0.67963405	0.5707957	0.72872305	0.74772265	0.7146939	0.71656895	0.6978069	0.7528416	0.70630385	0.7091311	0.65597775	0.56163505	0.7285157	0.77237075	0.7321522	0.71937625	0.71155725	0.74490955	0.66887785	0.6627483	0.71393345	0.6270747	0.71014715	0.66212905	0.7143501	0.67742965	0.7053901	0.66426515	0.70410545	0.74324855	0.69330765	0.7293699	0.7461682	0.7095917	0.68651015	0.7203754	0.76803745	0.5891165	0.63218915	0.6545028	0.63503285	0.73055925	0.6868701
L24dv	L5L	0.4761167	0.55886715	0.61320625	0.5353876	0.47655875	0.63462335	0.5061934	0.6243327	0.61533535	0.51446425	0.3679307	0.44794875	0.60339325	0.57386925	0.5608897	0.5001368	0.55153015	0.54899865	0.60881365	0.6029421	0.53421995	0.61704405	0.6419546	0.462707	0.57790995	0.508324	0.5158136	0.61305085	0.62157115	0.6565451	0.65556775	0.5941074	0.5767814	0.53603955	0.42368665	0.6259259	0.68015685	0.5660927	0.71595955	0.6120917	0.58593325	0.685942	0.5547726	0.45052865	0.4228471	0.64854695	0.5912671	0.6302709
L25	L5L	0.18919305	0.3691394	0.10344259	0.2909357	0.30609215	0.37169905	0.064965	0.12194835	0.0986077	0.09621415	0.05435895	0.24806935	0.3545386	0.40522055	0.20381675	0.152675785	0.34613785	0.1245558	0.09420151	0.33532975	0.11369866	0.07905465	0.3856293	0.17251095	0.2922657	0.0763202	0.17115925	0.115142535	0.081174885	0.39740105	0	0.18995885	0.2339891	0.26228685	0.1748492	0.130056	0.2364809	0.05334425	0.1952516	0.16188035	0.24643205	0.23428025	0.2715771	0.3485484	0.1799204	0.22734085	0.3392029	0.1686346
L2	L5L	0.89110445	0.8920416	0.85290915	0.8759755	0.8789702	0.8806636	0.84096755	0.88208935	0.793634	0.88102315	0.8493672	0.889843	0.87416265	0.88145765	0.80509885	0.7300433	0.8916674	0.84651135	0.87454705	0.872118	0.8290137	0.86265035	0.8791891	0.90580985	0.82289815	0.8092928	0.87129925	0.885699	0.8505482	0.88759395	0.83993425	0.85030435	0.8632972	0.87401125	0.89924405	0.8971717	0.90068315	0.8664436	0.8694627	0.85621855	0.85494	0.8940229	0.8999416	0.88478705	0.84272525	0.8770693	0.8810221	0.87341785
L31a	L5L	0.6212471	0.4886589	0.3641472	0.4341143	0.5556094	0.69261485	0.44654375	0.60073975	0.2318966	0.50547415	0.44590075	0.5359584	0.60475185	0.6179248	0.5266546	0.48614025	0.6563936	0.40482145	0.5165971	0.4775068	0.55765865	0.61712575	0.67135995	0.48658025	0.54381875	0.51436055	0.5461594	0.50254835	0.56944235	0.6591572	0.3812041	0.558257	0.61967225	0.44528065	0.5855208	0.5676677	0.58087235	0.431997	0.4499826	0.54555875	0.52907645	0.48301505	0.5710436	0.55121575	0.546493	0.59871705	0.6026365	0.49599855
L31pd	L5L	0.46429905	0.4246784	0.33961505	0.374366	0.49887135	0.4934295	0.41216445	0.48447765	0.301122	0.53897735	0.5078956	0.44770055	0.5079614	0.5215942	0.46417745	0.4729267	0.5512127	0.45757175	0.4780528	0.6072285	0.3936232	0.48505825	0.57437455	0.45559375	0.46094045	0.37917645	0.52069685	0.5135251	0.535087	0.48701065	0.40087345	0.5107867	0.533128	0.5486686	0.5116909	0.5355525	0.54088415	0.42792365	0.48049055	0.4960286	0.4047248	0.5983085	0.51295165	0.4613572	0.4764925	0.51963875	0.57564255	0.31729135
L31pv	L5L	0.5319194	0.3363316	0.35958885	0.44691855	0.4942214	0.5955668	0.30627865	0.50830675	0.2405325	0.42325815	0.43022795	0.44824285	0.49829585	0.5343466	0.42120485	0.4089056	0.5059198	0.37524625	0.3506564	0.5269889	0.4479291	0.3687725	0.5689739	0.43065125	0.44010885	0.40178325	0.42745645	0.5191797	0.45471075	0.51707985	0.33763355	0.47179165	0.41913505	0.3597393	0.48370075	0.52430535	0.51282075	0.32075425	0.4208907	0.3888421	0.3712756	0.158901445	0.4839113	0.4532782	0.3782989	0.5179114	0.63068275	0.28639225
L33pr	L5L	0.5578166	0.45736885	0.33995235	0.39362415	0.53866155	0.55281545	0.4213087	0.43580215	0.34936025	0.4334902	0.37763305	0.42593805	0.4923921	0.4785586	0.47252845	0.3821313	0.4719896	0.2914706	0.3055397	0.3931454	0.1394379	0.4452718	0.5524655	0.3666003	0.44216965	0.40672295	0.4901329	0.39051565	0.5720237	0.57866295	0.3527178	0.24038185	0.3923385	0.4409615	0.4303352	0.37479625	0.4552115	0.2305238	0.37734015	0.40192635	0.4234586	0.3268973	0.45111015	0.50479325	0.3467438	0.48746395	0.4618924	0.2625948
L3a	L5L	0.7601897	0.7194897	0.80498935	0.78704245	0.79754305	0.7694294	0.46031335	0.7802254	0.80845505	0.8175461	0.75150525	0.78300475	0.72597805	0.73535945	0.79381465	0.79486745	0.70556545	0.5885811	0.7870449	0.8204873	0.7618749	0.7961491	0.7458581	0.61075765	0.70814105	0.7855242	0.7210895	0.79205995	0.796002	0.7766152	0.73783655	0.6362007	0.78894605	0.74508805	0.7722835	0.7508145	0.76894735	0.74883435	0.7304465	0.7986484	0.71729825	0.71691805	0.7167151	0.7269177	0.7303984	0.7118815	0.7614942	0.76696985
L3b	L5L	0.81432645	0.78446125	0.83273005	0.84260765	0.83395155	0.79805005	0.70180115	0.7895319	0.82304485	0.7920803	0.81326775	0.84009135	0.79872295	0.7832328	0.79399885	0.8220374	0.6820314	0.576721	0.7694326	0.83813065	0.8125517	0.8145561	0.77523985	0.76593535	0.75847925	0.8365174	0.69573915	0.78946905	0.82056115	0.7749142	0.8061874	0.73671125	0.83855285	0.79468065	0.7815135	0.8070083	0.7726587	0.79747125	0.7863033	0.80117455	0.70962285	0.76152945	0.7521818	0.8237925	0.7878812	0.7485998	0.79353445	0.7735364
L43	L5L	0.4042448	0.42173685	0.438294	0.3701163	0.43340805	0.4764127	0.33371225	0.39371085	0.2985812	0.41561735	0.3182327	0.3362822	0.4327598	0.4626705	0.2941312	0.4585054	0.37302925	0.30576985	0.4491577	0.5381213	0.4146746	0.43132925	0.4260458	0.43799885	0.38067295	0.53727365	0.3125565	0.4158197	0.43976965	0.43830235	0.32937335	0.347222	0.4848971	0.41341225	0.49982565	0.4557064	0.42581425	0.32501905	0.41806105	0.39605075	0.43980155	0.31501035	0.49255715	0.4819894	0.45813035	0.49784805	0.38018955	0.3642432
L44	L5L	0.34949515	0.45688645	0.45969555	0.4286972	0.42073415	0.42775705	0.3744393	0.3415033	0.35571515	0.4518407	0.33986655	0.36245285	0.40452425	0.43109245	0.3428648	0.43233415	0.37437025	0.47612305	0.44001275	0.43462175	0.34726345	0.41995765	0.40505805	0.4526474	0.43938425	0.44638125	0.2779876	0.3762029	0.46883275	0.4038705	0.3820228	0.37683175	0.4658125	0.39262185	0.41473195	0.40300545	0.4021858	0.30107195	0.45343895	0.399645	0.37539555	0.30114575	0.47976445	0.4448518	0.4179948	0.4633293	0.41228155	0.39676435
L45	L5L	0.46982145	0.50337355	0.4969407	0.4822386	0.4508653	0.4073389	0.39062995	0.38669585	0.3926111	0.44908855	0.3292462	0.43946915	0.4813752	0.47546635	0.35493915	0.48826655	0.40752745	0.4043593	0.4958774	0.46963265	0.4418617	0.5005952	0.50791405	0.46104105	0.45989895	0.45397455	0.34613095	0.4269991	0.44708715	0.461477	0.39656035	0.4897186	0.4875356	0.4507778	0.49363065	0.4181574	0.48369415	0.34952195	0.45230665	0.47156565	0.4105483	0.33828685	0.5136444	0.4797153	0.39907035	0.43727875	0.3683139	0.3865318
L46	L5L	0.2974526	0.2789983	0.3037899	0.3875223	0.3084755	0.38071445	0.1695183	0.26039655	0.22209825	0.3577197	0.2296726	0.2827266	0.3474133	0.3607645	0.214356	0.3572166	0.27538585	0.4103673	0.43888385	0.2989386	0.20915895	0.23086025	0.3281692	0.3166286	0.3458898	0.338558	0.19965845	0.289481	0.41373425	0.3098803	0.313852	0.3752343	0.31303015	0.3280987	0.2865513	0.3914338	0.37679465	0.3406464	0.37842565	0.3830646	0.3263274	0.146518735	0.4279924	0.3990145	0.28678005	0.42647175	0.31685755	0.35373395
L47l	L5L	0.3657329	0.4640525	0.4056473	0.43638895	0.45930185	0.4114739	0.3528462	0.37935565	0.3390825	0.41492235	0.1345102	0.432587	0.4622779	0.46382465	0.32749195	0.4582189	0.3843474	0.36430335	0.4601269	0.41590455	0.43413595	0.39835315	0.4305138	0.4202921	0.39112435	0.4197887	0.33397695	0.3632919	0.3362076	0.3978747	0.31417475	0.4250597	0.46767525	0.39849925	0.44309755	0.3265138	0.4501875	0.3240917	0.3492332	0.37433245	0.29210225	0.2530806	0.46438635	0.4310452	0.3684372	0.40346175	0.31888155	0.298188
L47m	L5L	0.19430535	0.3535472	0.28531295	0.33317125	0.30731445	0.33235065	0.20966845	0.28590645	0.16651555	0.2693136	0.04302989	0.36515295	0.31509545	0.37983855	0.173655305	0.2511327	0.15551505	0.198396	0.3839081	0.1945076	0.264269	0.2876158	0.2745831	0.26584755	0.2375927	0.32440405	0.228070435	0.278717	0.2090994	0.28105345	0.1196569	0.208483	0.30589625	0.263121	0.23537175	0.12649222	0.3248762	0.19142575	0.124952205	0.27143415	0.20781095	0.15070975	0.3515125	0.30644315	0.21659245	0.23538915	0.17438349	0.101028415
L47s	L5L	0.12622952	0.2780467	0.2952252	0.26296395	0.31122445	0.3227822	0.2027742	0.31426385	0.14050955	0.30817845	0	0.29414245	0.33660815	0.3906926	0.1934496	0.2144424	0.21344705	0.21756725	0.2819818	0.2178137	0.2891403	0.26377965	0.388833	0.29888455	0.23572925	0.29026135	0.11427345	0.2025142	0.224998	0.21828185	0.152576	0.1872837	0.27181375	0.19462965	0.25134645	0.2031668	0.323148	0.19473435	0.09362503	0.2800898	0.2191257	0.1256494	0.3164392	0.2713659	0.2375936	0.307426	0.1203838	0.16277285
L4	L5L	0.7125405	0.6222711	0.709931	0.6570939	0.7106552	0.69029745	0.5216193	0.7161258	0.7050735	0.6976084	0.74273375	0.72996095	0.70967845	0.69731865	0.68097385	0.6848305	0.6882828	0.68641275	0.7439291	0.6734283	0.72823495	0.6860393	0.6971185	0.7020615	0.71947755	0.75765175	0.7007862	0.69564445	0.653109	0.6869163	0.6759816	0.6718636	0.71029105	0.66640925	0.75838975	0.70763135	0.64895995	0.7611088	0.67182945	0.70828045	0.69515555	0.70671485	0.63068065	0.6297836	0.6686451	0.71217095	0.7208527	0.65059125
L52	L5L	0.5213039	0.41831615	0.569951	0.55414755	0.5891411	0.62246495	0.3821873	0.5148507	0.46618075	0.5212606	0.56967635	0.52195635	0.5371306	0.612075	0.4220557	0.51081635	0.41948345	0.55015535	0.64643475	0.5147786	0.5886071	0.49867075	0.6002263	0.58641945	0.62428435	0.66935185	0.49054955	0.62824175	0.5840516	0.50666045	0.49000245	0.53065605	0.57072525	0.59273545	0.63043355	0.52125625	0.6048455	0.4724523	0.5128887	0.54507795	0.5286888	0.52057345	0.62563435	0.63518535	0.5373137	0.6228206	0.3279926	0.56519515
L55b	L5L	0.36506585	0.3083892	0.38460715	0.3556341	0.41943595	0.4053495	0.31437625	0.3314685	0.34234515	0.22496225	0.27991455	0.17179155	0.38263835	0.4130057	0.22928415	0.3116583	0.31247715	0.37660915	0.41021645	0.37205375	0.2287853	0.2920076	0.3627942	0.4209285	0.3923806	0.369227	0.1976642	0.3161848	0.4527773	0.36676165	0.30095945	0.3045607	0.397514	0.3883644	0.36838635	0.3922932	0.4322736	0.32619185	0.3435697	0.34797065	0.2173928	0.27852785	0.393283	0.46871525	0.36885095	0.30621055	0.33310305	0.3082686
L10d	L5m	0.29531465	0.33549775	0.295023	0.3736019	0.41485325	0.44173375	0.34450055	0.2558333	0.24201295	0.3058624	0.25624205	0.3081635	0.33562525	0.3661338	0.2759876	0.3046345	0.3362762	0.3216831	0.40820555	0.15906289	0.3383577	0.2621847	0.4223568	0.31027935	0.26317765	0.3307784	0.3744011	0.2372511	0.25241675	0.3537116	0.3220101	0.29000005	0.3176376	0.2590861	0.336398	0.3364209	0.4141086	0.22492685	0.29701395	0.34950615	0.3174717	0.16377495	0.42650995	0.39537135	0.25415395	0.42202515	0.3576066	0.29671455
L10pp	L5m	0.1878617	0.1900359	0.2835536	0.33664425	0.3947745	0.38995655	0.2367541	0.21694715	0.2674709	0.2106025	0.0967046	0.14037685	0.2654881	0.28230495	0.2101937	0.2880174	0.24805575	0.28177135	0.34132085	0.11074395	0.3084226	0.2353669	0.3561641	0.34203725	0.2515703	0.1637761	0.24103745	0.24158845	0.1627409	0.27077165	0.2582306	0.2404208	0.27963255	0.19390155	0.1804778	0.2821046	0.3418111	0.19730295	0.2271752	0.3017574	0.2851298	0.02558186	0.3146867	0.3454262	0.19980625	0.3117511	0.337845	0.20089715
L10r	L5m	0.2198958	0.0858703	0.13542255	0.2206065	0.42418155	0.4079556	0.1380102	0.29532445	0.20251465	0.2059178	0.10447086	0.3362134	0.2299894	0.3456049	0.1056817	0.15155175	0.20381725	0.2456565	0.1528918	0.13937335	0.1457176	0.080027395	0.36228305	0.2310789	0.26973215	0.13084215	0.3116962	0.06740761	0.14178035	0.4230399	0.1622231	0.105008465	0.3215491	0.1920066	0.2307431	0.15646595	0.3822254	0.0969057	0.20819585	0.2271537	0.228529	0.041260935	0.2408094	0.26829965	0.1545467	0.31500785	0.2782902	0.08577355
L10v	L5m	0.129304545	0.14614245	0.1595735	0.25262995	0.3720745	0.3113663	0.18576135	0.18294125	0.1875122	0.20214115	0.1403131	0.227010535	0.2208121	0.2866605	0.16111455	0.15816485	0.1621406	0.24161415	0.2399926	0.10855395	0.136430865	0.1428519	0.34089065	0.25424915	0.20205335	0.15004855	0.2486709	0.05244095	0.14068795	0.3006274	0.1875581	0.1654354	0.29664535	0.1764799	0.1468215	0.18459365	0.32824315	0.07939301	0.16192525	0.20197515	0.18783155	0	0.2535882	0.255539	0.10790085	0.3328971	0.3070342	0.1515599
L11l	L5m	0.13765869	0.24029355	0.30926475	0.3796172	0.35288075	0.33381065	0.24181885	0.2274482	0.2722977	0.24224655	0.02697506	0.22143095	0.2553824	0.2803373	0.2965762	0.31334705	0.2505258	0.24275255	0.3937771	0.15430755	0.30672805	0.2712533	0.35103395	0.25281285	0.26124035	0.20237125	0.27431535	0.2615345	0.2115055	0.29359565	0.2990588	0.2312186	0.23765425	0.2267303	0.27370315	0.2310328	0.357746	0.23996275	0.1953828	0.35011695	0.22477845	0.083744595	0.3691197	0.4387477	0.23056975	0.1831355	0.32199805	0.17207495
L13l	L5m	0.025113305	0.09156525	0.2178174	0.2919591	0.15483805	0.25592815	0.099307525	0.1186304	0.11221455	0.10204453	0	0.0915666	0.14359929	0.22040565	0.153114	0.1568738	0.10393925	0.17121435	0.1980523	0.042093095	0.14012485	0.0801639	0.2367096	0.10115555	0.065652895	0.0586714	0.04997798	0.051448665	0.07468155	0.122610545	0.20228665	0.129287175	0.13073296	0.06511255	0.117429475	0.16575625	0.2459572	0.06987455	0.10023749	0.24154555	0.1277574	0	0.23106915	0.3143823	0.123651715	0.1463661	0.185716	0.024930325
L1	L5m	0.7696474	0.81352235	0.7868539	0.83248815	0.8142018	0.83591025	0.7913026	0.7912295	0.76452555	0.835508	0.78919565	0.8125999	0.8303008	0.8106687	0.82144255	0.800487	0.7830403	0.7701077	0.751227	0.7871931	0.82260195	0.82484525	0.8316793	0.8119173	0.7828072	0.83519115	0.81060675	0.83951555	0.76043425	0.79149285	0.7937508	0.81332565	0.82959015	0.84412985	0.7939155	0.85630365	0.80635075	0.81270045	0.84576605	0.81713915	0.81025965	0.8001784	0.8444926	0.78874365	0.79953545	0.84464005	0.8046223	0.8156424
L23c	L5m	0.73059345	0.80689335	0.70352295	0.8131289	0.7115325	0.7342887	0.7127135	0.8323626	0.62682015	0.7383332	0.735952	0.8366971	0.7926602	0.85065	0.7653903	0.71575505	0.78976445	0.66321515	0.74211985	0.77126075	0.77363355	0.7755672	0.8072109	0.65878775	0.75267965	0.7044656	0.7807616	0.77432815	0.8393429	0.82365445	0.74663675	0.76079465	0.7870356	0.77735415	0.73501425	0.80616775	0.7482435	0.72149305	0.7006621	0.7464816	0.73450765	0.71107385	0.72085745	0.7971437	0.7057881	0.71276835	0.7585261	0.7940703
L23d	L5m	0.6326107	0.6271749	0.45113555	0.5776739	0.71002835	0.71487055	0.49196865	0.6116714	0.19840285	0.6407404	0.470135	0.544141	0.53773385	0.68006735	0.5955336	0.51695945	0.5965689	0.4514627	0.311971	0.65850875	0.6164708	0.68731155	0.65140595	0.51355865	0.59107355	0.63447965	0.6786925	0.5186122	0.65303315	0.6889142	0.44759175	0.5121224	0.6686477	0.4355281	0.5619976	0.55962615	0.6719769	0.3763313	0.43396995	0.6106458	0.5294533	0.2811482	0.5691697	0.57437975	0.5008862	0.56647325	0.5828154	0.44182955
L24dd	L5m	0.84218315	0.8067727	0.67721185	0.80704695	0.7925479	0.7753575	0.8429098	0.79273735	0.8638211	0.8110954	0.7852721	0.8038103	0.83794185	0.81692445	0.76249365	0.76945775	0.7962812	0.8329614	0.82792815	0.8242033	0.7937918	0.8316709	0.8308517	0.80074465	0.7480893	0.8070186	0.7799914	0.81640185	0.8322428	0.828503	0.7417912	0.8575836	0.782996	0.81625035	0.8095078	0.82441805	0.80989325	0.76225955	0.8449433	0.7780428	0.77503705	0.8351036	0.76614555	0.7755962	0.7769321	0.7518196	0.85629675	0.7701193
L24dv	L5m	0.5667914	0.60778635	0.57927825	0.59577405	0.54705145	0.63940875	0.48139765	0.64207205	0.5912436	0.53037925	0.52032405	0.5012523	0.67343505	0.59691705	0.54856495	0.55249715	0.5018918	0.59774655	0.529454	0.5989347	0.50852965	0.59236175	0.6151681	0.4854579	0.6108238	0.58016045	0.5931371	0.6075655	0.6074066	0.666983	0.62096645	0.6676834	0.58541135	0.58598335	0.45335185	0.6718841	0.6471887	0.56010355	0.6253369	0.55009225	0.57685725	0.6283847	0.51661745	0.48145235	0.52542055	0.6746731	0.62320125	0.54954875
L25	L5m	0.22211015	0.2470768	0.02641091	0.163780575	0.30002065	0.3274461	0	0.12390426	0	0.12302814	0.02717947	0.292536	0.19112885	0.45873085	0.1993713	0.0871117	0.2406389	0.26091055	0.05346839	0.3366166	0.14515896	0.06945225	0.4503555	0.026624685	0.3486451	0.19326415	0.2582317	0	0.069718085	0.3979055	0	0.041766225	0.2573509	0.26570615	0.17977515	0.09613023	0.24884695	0.10812467	0.10146305	0.11600895	0.23951495	0.27665615	0.2819397	0.4393387	0.2218608	0.233867	0.32192775	0.069451575
L2	L5m	0.6976027	0.72018585	0.6611602	0.70110385	0.7057288	0.81603215	0.665876	0.66434785	0.6892555	0.74483005	0.7573264	0.6421651	0.6563501	0.7005308	0.6580384	0.6887664	0.7618539	0.6859279	0.6220456	0.6580592	0.52359095	0.6927454	0.794553	0.7469282	0.54636305	0.6117505	0.760209	0.80310815	0.64603975	0.7291048	0.68467715	0.6896601	0.67363345	0.6729407	0.70659415	0.727142	0.7717784	0.71246225	0.7479045	0.7572649	0.72092725	0.74149075	0.79451585	0.71717265	0.68517325	0.8002984	0.70849885	0.7033764
L31a	L5m	0.52470245	0.50968845	0.36288195	0.50846835	0.552574	0.5493962	0.36837165	0.58555865	0.16296695	0.39499895	0.48871735	0.4921182	0.3617746	0.6658993	0.43700725	0.4249135	0.56296105	0.4069931	0.3806383	0.51370985	0.5613966	0.5076473	0.62657725	0.43249585	0.56926885	0.5757522	0.60765765	0.4698943	0.43272015	0.5180028	0.2384588	0.44945305	0.6768519	0.2921367	0.499404	0.5957771	0.54184645	0.36141855	0.457789	0.42284255	0.51102685	0.3749593	0.52069225	0.465399	0.5570699	0.56508305	0.56193235	0.4334242
L31pd	L5m	0.36632245	0.43746995	0.3063968	0.41995635	0.5044517	0.46738465	0.37851775	0.41933595	0.26499855	0.45986885	0.5735211	0.46649225	0.39115135	0.55758865	0.41953425	0.45368585	0.5074116	0.48291125	0.36410435	0.6164287	0.37254095	0.37205405	0.5042199	0.4381059	0.39991295	0.4420656	0.507923	0.46264735	0.4029701	0.398668	0.3622676	0.44720725	0.55493535	0.4434515	0.4508028	0.5714162	0.4831009	0.4091072	0.4737868	0.44921685	0.40713275	0.35762995	0.5286091	0.41493305	0.4531451	0.5289255	0.52570565	0.2511554
L31pv	L5m	0.41218835	0.3381243	0.341154	0.4030625	0.5049027	0.55082385	0.3169855	0.46490545	0.18895265	0.33189115	0.4095724	0.4218754	0.3417495	0.59041035	0.36650535	0.2729303	0.4293411	0.4246799	0.2078523	0.5639245	0.4248268	0.27552985	0.5135693	0.37971815	0.37891745	0.4423592	0.47777185	0.4214368	0.31622895	0.421214	0.31146375	0.3880293	0.44334795	0.3079658	0.35900005	0.50501575	0.43249095	0.3573761	0.35916775	0.3953601	0.382038	0.07628635	0.48608065	0.38079935	0.3826948	0.4751482	0.59203885	0.16680175
L33pr	L5m	0.5456438	0.35818145	0.4126617	0.3873621	0.52110805	0.50371785	0.3478117	0.4378843	0.2367559	0.4411223	0.3165287	0.43070165	0.3120309	0.5366657	0.49678285	0.3252449	0.38802235	0.42602935	0.1970543	0.42183375	0.29371025	0.4281082	0.6110712	0.2366089	0.43356555	0.5326062	0.53904075	0.3499896	0.5164061	0.5313438	0.310936	0.08063228	0.4607258	0.5097754	0.4472199	0.2498442	0.45241555	0.2929324	0.29567985	0.36702625	0.3636892	0.33604405	0.4640069	0.59748065	0.38868915	0.48056365	0.45721495	0.1583032
L3a	L5m	0.89192845	0.8007463	0.8879987	0.9023587	0.8646429	0.85221455	0.75891625	0.8976726	0.8539889	0.89515205	0.7847512	0.88416025	0.8780288	0.88762215	0.883943	0.87947825	0.8359143	0.82182585	0.8824764	0.87251925	0.8782677	0.87109955	0.8545362	0.8594292	0.79585855	0.8983186	0.8775484	0.87813115	0.8962089	0.87408605	0.841136	0.796441	0.88111115	0.8790595	0.88322355	0.8959881	0.88512715	0.8677081	0.8723213	0.85026375	0.86315255	0.8191506	0.8398363	0.865917	0.85137695	0.8046367	0.8466704	0.84827945
L3b	L5m	0.80604875	0.81307445	0.84344355	0.86886675	0.83944355	0.84642305	0.84296635	0.8475761	0.8017004	0.82560625	0.82262015	0.83338145	0.8659198	0.8470664	0.8463644	0.82973045	0.82113695	0.7858253	0.77494555	0.81611695	0.8772574	0.8601431	0.8144431	0.8511509	0.77715725	0.8713248	0.8253515	0.82448855	0.8249345	0.83934145	0.8249781	0.8029651	0.85454185	0.8440324	0.83826935	0.8760902	0.83725675	0.84931705	0.8463735	0.84948925	0.84331355	0.83124925	0.79052495	0.84708195	0.8267712	0.80379245	0.8405365	0.81109305
L43	L5m	0.435967	0.40874915	0.49989285	0.3619294	0.40813825	0.452886	0.3222896	0.2944136	0.2874545	0.3515161	0.2332206	0.17820375	0.37093055	0.3934577	0.3445093	0.44887585	0.38154315	0.34312415	0.36660695	0.4750833	0.3099119	0.43138655	0.4235505	0.4015466	0.25733455	0.45242225	0.3205034	0.3912283	0.31592585	0.3952314	0.30592995	0.29858845	0.48054995	0.39052175	0.457585	0.4542774	0.3862858	0.38918455	0.4138859	0.4287619	0.44482565	0.16110035	0.4943395	0.45915175	0.4724561	0.3975732	0.3918612	0.3248859
L44	L5m	0.3535461	0.40313875	0.37896955	0.40305845	0.41046395	0.39857925	0.37670935	0.22083605	0.3026523	0.3604467	0.27677355	0.19305435	0.3628772	0.3450386	0.3591227	0.3971161	0.3469935	0.4067156	0.3038773	0.3777436	0.27929975	0.321499	0.3953244	0.36164315	0.2957037	0.35573125	0.31855725	0.33747715	0.3867849	0.38510805	0.3405141	0.3008356	0.36942485	0.35486055	0.38127305	0.3835844	0.37438615	0.2930478	0.38020765	0.4162306	0.3811242	0.169939945	0.4687336	0.45720485	0.4218108	0.40135555	0.42503425	0.3142594
L45	L5m	0.472205	0.45726615	0.45549005	0.4559638	0.43259525	0.3863663	0.40259905	0.26471025	0.34296095	0.3976928	0.22544085	0.30346985	0.4484279	0.36738445	0.3726479	0.46412115	0.3894885	0.368923	0.3891844	0.39745755	0.32834315	0.41743825	0.4969847	0.393114	0.3401519	0.35178895	0.3392404	0.35738545	0.3669065	0.44636315	0.363162	0.42987825	0.39999925	0.40778075	0.44195745	0.40400315	0.47099435	0.3835438	0.4272436	0.4816219	0.40818005	0.21289335	0.49205995	0.48786765	0.3989342	0.35345355	0.3755285	0.32491115
L46	L5m	0.28130055	0.24227275	0.2192996	0.3173737	0.2318855	0.3020454	0.1593312	0.03858163	0.196509	0.31106365	0.1336181	0.140274785	0.265127	0.2085564	0.21460605	0.26334305	0.22324235	0.329293	0.33363935	0.18839315	0.14536162	0.09437995	0.29152075	0.2555432	0.23125925	0.2233503	0.18931765	0.2406844	0.3716436	0.32016645	0.35676515	0.2757579	0.21708925	0.32088855	0.24341035	0.36664315	0.35140475	0.3435339	0.34957515	0.3647146	0.3325192	0.08964355	0.4313128	0.3737077	0.2851113	0.3969017	0.3277031	0.25047105
L47l	L5m	0.30850975	0.4414097	0.3630303	0.41261225	0.4198666	0.3774077	0.35747785	0.2347172	0.2881796	0.36284745	0.0667448	0.28591365	0.4288247	0.33855185	0.35490985	0.4350185	0.34263465	0.31950425	0.3597036	0.31174935	0.327338	0.3015663	0.41161925	0.3459985	0.192187555	0.33415045	0.30052745	0.27219365	0.24975625	0.39742915	0.25813085	0.38056365	0.3827438	0.35226775	0.38500665	0.3118843	0.4225119	0.35011045	0.34767435	0.3874191	0.3129341	0.145254295	0.443573	0.42674725	0.3781276	0.3273801	0.31811645	0.21790535
L47m	L5m	0.1622021	0.3284778	0.25650745	0.2846356	0.23529345	0.29805315	0.19849435	0.11705055	0.20483145	0.22776935	0.027148835	0.2141221	0.24975005	0.22840245	0.1890799	0.2419494	0.1627629	0.13704415	0.2753267	0.026557785	0.17214502	0.177209745	0.22747835	0.1504746	0.0622659	0.1726555	0.148274065	0.11096985	0.0904954	0.2367251	0.10643275	0.119680625	0.2293223	0.1953655	0.18515555	0.1232323	0.28056955	0.2240693	0.07269475	0.27953545	0.19835765	0.089167	0.34180635	0.27610745	0.2303246	0.17212425	0.13884201	0.02674211
L47s	L5m	0.14745635	0.2318987	0.24413455	0.2166891	0.2980314	0.28218105	0.22157005	0.1416467	0.15408485	0.26121535	0	0.09830745	0.2549469	0.2721172	0.2092859	0.19303085	0.210079345	0.14964355	0.195381785	0.110064595	0.2294373	0.169260345	0.3536288	0.172608825	0.05995315	0.2005783	0.07805	0.08670437	0.16861665	0.20237125	0.1337174	0.16144425	0.20741015	0.145374405	0.19719475	0.1496452	0.2532653	0.2342005	0.05262615	0.31454905	0.21558555	0.06619245	0.29832105	0.2657464	0.247687	0.24292105	0.10127925	0.0521973
L4	L5m	0.86366955	0.8013412	0.85543465	0.78533475	0.8333871	0.8415369	0.78897785	0.85119995	0.860227	0.8458627	0.8345863	0.8439855	0.8483184	0.8346903	0.83774775	0.8628655	0.83441495	0.82515725	0.83946405	0.86218385	0.832422	0.87105725	0.8562924	0.85677575	0.84978515	0.85423935	0.86102285	0.8502319	0.8362821	0.8490763	0.8164119	0.8211481	0.8118647	0.8215934	0.86937535	0.8358114	0.83592665	0.86268665	0.8639218	0.8478397	0.8429398	0.8464101	0.7960008	0.8512314	0.8395672	0.87075555	0.856972	0.7760826
L52	L5m	0.3126174	0.32674535	0.4629746	0.39086345	0.4531712	0.5441469	0.3520793	0.31914795	0.4234558	0.34272265	0.44130935	0.23892015	0.41086115	0.5069977	0.29281065	0.37255235	0.23804155	0.3376689	0.43571	0.2728315	0.33354555	0.32699525	0.4981171	0.4546929	0.43115865	0.4409893	0.3963675	0.49421585	0.3508674	0.33587065	0.4598188	0.376826	0.4620119	0.43070435	0.56303495	0.38502675	0.47257425	0.32983245	0.3459625	0.40910565	0.36838645	0.2471623	0.43488175	0.5150773	0.4204972	0.37518795	0.2792377	0.36928515
L55b	L5m	0.30808815	0.26483795	0.31525735	0.28083375	0.39352975	0.39457805	0.30014225	0.15276715	0.3167409	0.1269255	0.19393695	0.0963628	0.27410745	0.32912495	0.2469707	0.27275655	0.2632372	0.2944441	0.2150413	0.121460185	0.11145965	0.21268245	0.3161162	0.3738008	0.2508276	0.2617404	0.1924952	0.2594976	0.32654945	0.3752179	0.22623065	0.194684775	0.2984782	0.222496005	0.2889179	0.36127485	0.26687445	0.2927903	0.30859415	0.3137491	0.26072705	0.1186515	0.35525095	0.37187615	0.32656655	0.12137475	0.305666	0.2418086
L5L	L5m	0.85895765	0.87704885	0.8836454	0.86761675	0.89091435	0.9179456	0.8323021	0.86970735	0.8979486	0.9009535	0.902368	0.8683599	0.86759045	0.8621253	0.8836421	0.87119835	0.8500372	0.88203425	0.8659596	0.87926765	0.8794019	0.8834588	0.8923001	0.8894561	0.8894657	0.884077	0.89206975	0.90146655	0.85975155	0.88171185	0.89576015	0.88406845	0.8888946	0.86311955	0.846787	0.86128085	0.8532595	0.90486415	0.90582475	0.9070466	0.89809585	0.88768575	0.8775518	0.8366818	0.8716966	0.91619075	0.87690445	0.88180525
L10d	L5mv	0.39691735	0.4437331	0.41983665	0.484179	0.4985162	0.52739675	0.32207895	0.40704175	0.3477693	0.52353825	0.4686306	0.4112964	0.40702945	0.47221005	0.35197105	0.370686	0.407113	0.4295545	0.4708575	0.31901515	0.3918012	0.3294357	0.49452645	0.41024255	0.4192845	0.43797435	0.45712365	0.3364225	0.2876327	0.4456825	0.42979905	0.43218065	0.38825055	0.49136785	0.45128925	0.4030242	0.5080255	0.3260334	0.4150203	0.4045032	0.46823065	0.3145883	0.55792145	0.49124905	0.32369365	0.5310067	0.4517284	0.351721
L10pp	L5mv	0.25513285	0.29430775	0.33195005	0.41544585	0.44331545	0.4194723	0.151951375	0.35882545	0.22434825	0.4222436	0.30789555	0.3129985	0.33593485	0.39177845	0.2444304	0.3284358	0.31607965	0.37605955	0.40034985	0.24765675	0.3456899	0.29255855	0.3483724	0.35181155	0.394668	0.2852536	0.30071325	0.3270601	0.21769745	0.38113855	0.3345175	0.3419554	0.32911775	0.4114683	0.32950895	0.34984035	0.3974079	0.24907225	0.3419835	0.3213517	0.3663937	0.16914	0.40024645	0.3702914	0.2307264	0.42167025	0.34708855	0.17886785
L10r	L5mv	0.31649795	0.30818295	0.30191005	0.41126925	0.53887395	0.5344685	0.129546505	0.43925595	0.33148295	0.44562905	0.3790216	0.4621173	0.37699765	0.45320935	0.21240845	0.2670473	0.34121915	0.39012005	0.24803905	0.26204764	0.1966513	0.18690975	0.46575465	0.394152	0.4150784	0.2624128	0.38097565	0.1926987	0.2328468	0.5353202	0.29655605	0.30423145	0.3724546	0.4455516	0.3253814	0.3092117	0.515146	0.25682025	0.39267175	0.3256564	0.36298405	0.2434872	0.40989155	0.4075305	0.22623645	0.4226785	0.3354441	0.25348535
L10v	L5mv	0.22139365	0.30372645	0.25268305	0.3948637	0.46332255	0.4224519	0.13406012	0.30141965	0.2359092	0.43007555	0.33796195	0.3576716	0.3185541	0.4033511	0.20366575	0.2518286	0.29402305	0.3543572	0.311837	0.24477495	0.20665115	0.2230601	0.4147406	0.35335625	0.3617181	0.2108956	0.33449325	0.1878727	0.253444	0.39357855	0.30337315	0.2989692	0.3359717	0.41449955	0.2710651	0.29821545	0.39684095	0.2173719	0.34660605	0.3130611	0.31517555	0.17892335	0.41641695	0.36419295	0.23745785	0.44171515	0.33425125	0.1900761
L11l	L5mv	0.22794695	0.22979195	0.3376529	0.41041305	0.39148665	0.302522	0.14831185	0.37228775	0.2229809	0.35167485	0.20369335	0.32382895	0.3257827	0.38433995	0.31980285	0.3305621	0.32656075	0.29702085	0.4413178	0.25176135	0.35665895	0.2915988	0.31773275	0.237728	0.36462275	0.3257843	0.33512905	0.37984085	0.24933825	0.3906055	0.31861535	0.3125584	0.28533035	0.32793305	0.36882865	0.24857635	0.41911465	0.2349743	0.2761232	0.34050875	0.2545278	0.130657625	0.4125721	0.4477395	0.23683825	0.29367585	0.3470851	0.12266605
L13l	L5mv	0.1446454	0.123975255	0.2723181	0.32725865	0.23841315	0.26818175	0.024708345	0.2841447	0.084729375	0.17558975	0.05101885	0.20731395	0.2265883	0.2863766	0.1775327	0.1719681	0.1902701	0.18662275	0.23000935	0.06553385	0.1833487	0.13663421	0.20466975	0.18274	0.2394566	0.132606755	0.14000542	0.19605475	0.1266197	0.2416265	0.21025455	0.21095455	0.1372183	0.20501145	0.2214488	0.2166834	0.36808155	0.096623675	0.1557448	0.20857775	0.18202095	0.05745475	0.29356155	0.33762745	0.14871865	0.27507625	0.2465033	0
L1	L5mv	0.62656435	0.62616785	0.6198481	0.6813736	0.66638885	0.6003168	0.59010125	0.6732413	0.46838705	0.7355147	0.5395799	0.66698865	0.7199701	0.676731	0.63363495	0.6245923	0.60286015	0.4862634	0.55533845	0.62605035	0.72798455	0.6231534	0.5566562	0.54514455	0.7196742	0.6778121	0.6593201	0.69094405	0.6748145	0.65904035	0.6852103	0.6604886	0.6082822	0.72682195	0.6814331	0.66867585	0.6097151	0.5798681	0.67299585	0.6382398	0.61640665	0.6774501	0.54230105	0.72982605	0.6273982	0.7090188	0.6147735	0.5819945
L23c	L5mv	0.9300037	0.93481545	0.923147	0.9413337	0.9233833	0.93270065	0.9296974	0.9405523	0.9195631	0.9147812	0.9179016	0.9310185	0.9311782	0.93931535	0.9230033	0.9371624	0.92289635	0.90470865	0.91962355	0.9261854	0.9264003	0.9275065	0.92369225	0.9257059	0.91594755	0.8842993	0.93273535	0.91873675	0.9371812	0.93239365	0.9253416	0.93341415	0.92563865	0.93072285	0.91154975	0.9349637	0.9316335	0.92150445	0.92873895	0.9270698	0.9335435	0.9097828	0.9325955	0.9453455	0.9193152	0.9144712	0.93121815	0.9389527
L23d	L5mv	0.74182795	0.71684505	0.58584735	0.74993865	0.8086077	0.8152097	0.69545285	0.7256799	0.58361195	0.75225375	0.6332661	0.6459071	0.67424785	0.7295158	0.70638275	0.64781355	0.7295911	0.5623787	0.52110365	0.73963195	0.671464	0.76988205	0.74528935	0.7475634	0.69962445	0.7061857	0.71719435	0.58395955	0.7605778	0.7433604	0.66192345	0.6526773	0.68965105	0.6440791	0.6090658	0.58885135	0.7686658	0.557664	0.5959051	0.74742025	0.59422755	0.4581794	0.6939155	0.7679077	0.61820835	0.68176795	0.69158165	0.6068187
L24dd	L5mv	0.8929009	0.8926741	0.8889469	0.9115482	0.8960748	0.89682555	0.82517535	0.90780895	0.891911	0.89843755	0.89945245	0.90339475	0.9124464	0.90788855	0.8668835	0.9061195	0.87466445	0.8857908	0.8912278	0.90007755	0.88852675	0.91173765	0.90668395	0.8976494	0.9073557	0.91790025	0.89907025	0.89016535	0.88134105	0.87991995	0.90870415	0.9102488	0.88200415	0.8986176	0.9060073	0.8992122	0.91601435	0.89510285	0.88928265	0.9013499	0.9036729	0.9114126	0.8896195	0.89929585	0.89606535	0.91431845	0.91090205	0.8834627
L24dv	L5mv	0.74070255	0.8151334	0.81683385	0.7787327	0.8082074	0.8042881	0.67984235	0.76869595	0.83071765	0.74528995	0.79896225	0.6671504	0.77796485	0.7377644	0.74272995	0.7646112	0.76334615	0.7966747	0.7577151	0.8016015	0.7082856	0.82235365	0.78056505	0.7418692	0.804043	0.8104026	0.79919025	0.77573615	0.7764821	0.7954523	0.82408685	0.79580175	0.76201145	0.8085398	0.63305565	0.8310445	0.84873865	0.78574495	0.8378851	0.78246875	0.7604206	0.80557295	0.80076165	0.7013424	0.7351752	0.84619665	0.7572757	0.7575139
L25	L5mv	0.3262459	0.4349348	0.2203866	0.38744085	0.4285832	0.4336959	0.09143175	0.2648705	0.31079645	0.32299665	0.28681175	0.42675775	0.417277	0.5613544	0.33473535	0.22976215	0.43046205	0.3947678	0.27854645	0.4695874	0.176893	0.155590135	0.55176025	0.208133215	0.4456133	0.27248605	0.3337272	0.07015295	0.14756045	0.50757855	0.25104565	0.30796225	0.3086807	0.49984115	0.2857816	0.25175035	0.3810801	0.2399097	0.2605084	0.29476625	0.3681817	0.4579096	0.3943872	0.58684235	0.3062811	0.35997935	0.46603055	0.25676295
L2	L5mv	0.75243605	0.68776705	0.7716984	0.7425374	0.72412485	0.6930081	0.5794831	0.75012385	0.4029915	0.79599415	0.6603992	0.752651	0.7986128	0.67770665	0.71472005	0.57979665	0.7798366	0.56230865	0.5712269	0.6874534	0.64173095	0.6604249	0.61569415	0.7607335	0.54834605	0.6056556	0.694435	0.70691025	0.7575281	0.79722615	0.7238647	0.6595952	0.74020355	0.7228019	0.7800433	0.80249045	0.71884485	0.6603033	0.7795379	0.77051685	0.66811795	0.82222205	0.8094539	0.77953655	0.69249175	0.78017885	0.70896635	0.6322106
L31a	L5mv	0.7135602	0.6797965	0.60181605	0.66329025	0.74078615	0.75860585	0.6502725	0.70073975	0.51703585	0.61243165	0.67870635	0.65934305	0.6630156	0.71816185	0.62699845	0.61051185	0.7493946	0.4926218	0.59225285	0.61794955	0.6890773	0.6941681	0.70731555	0.6444932	0.674248	0.6535776	0.6828372	0.55343555	0.68807665	0.71233135	0.5784842	0.68783375	0.7097484	0.58654215	0.6498444	0.69537185	0.72457215	0.51935335	0.5938918	0.65188085	0.62373395	0.67737605	0.69267675	0.66200055	0.69710455	0.6939704	0.7072862	0.635849
L31pd	L5mv	0.52527265	0.64876705	0.49722145	0.60507535	0.749706	0.59834035	0.5610645	0.54712695	0.63114845	0.63857745	0.7406989	0.6398171	0.55389395	0.66151725	0.60728225	0.5626129	0.7017714	0.55698865	0.55052965	0.6810039	0.46763255	0.57433375	0.62759595	0.5748816	0.53731045	0.53461425	0.62953215	0.61396045	0.61380185	0.6400435	0.44597335	0.6300173	0.63755045	0.7325013	0.6307158	0.67385645	0.6700826	0.5891799	0.6037762	0.57681345	0.49276	0.70293585	0.7357676	0.5578125	0.51985605	0.63353805	0.6754957	0.3380976
L31pv	L5mv	0.60945795	0.45914705	0.5257687	0.59957875	0.65233655	0.67486565	0.45196905	0.6075075	0.46039155	0.52488095	0.56129915	0.5912163	0.52453295	0.6597883	0.53270345	0.43165825	0.61572985	0.5009898	0.43772315	0.5950797	0.5307865	0.4547544	0.63475885	0.5429396	0.5023717	0.5466599	0.5278591	0.559885	0.56642625	0.5968342	0.402607	0.57737515	0.55142865	0.5198867	0.57268785	0.613959	0.61329975	0.4624725	0.5097908	0.5381599	0.46534585	0.28896865	0.604373	0.5578719	0.4438168	0.5944952	0.71598	0.27973765
L33pr	L5mv	0.65687025	0.52964175	0.50292655	0.60062235	0.65534225	0.60929895	0.60168145	0.5641868	0.56902645	0.5803554	0.516985	0.5558929	0.52957975	0.6262059	0.6480338	0.4847083	0.57060425	0.5246358	0.43426675	0.54416085	0.33067585	0.56532895	0.70258615	0.503836	0.53299495	0.59667625	0.6092108	0.4276192	0.64823745	0.6333958	0.4552386	0.3610057	0.5101115	0.6813737	0.5068951	0.42695245	0.57938985	0.42044565	0.4894421	0.52889975	0.5132303	0.5301403	0.5810889	0.7409804	0.4752714	0.57860095	0.60269385	0.3630047
L3a	L5mv	0.73224745	0.55309025	0.6711556	0.7327263	0.6749281	0.5685851	0.51582495	0.76026835	0.44872925	0.7662388	0.57094125	0.67633525	0.70207915	0.75426	0.65056755	0.71160275	0.59358555	0.4622015	0.58500065	0.76113215	0.76060375	0.6974679	0.50938075	0.5452194	0.61709625	0.68707865	0.6498514	0.7112242	0.81953965	0.70857255	0.59321495	0.488333	0.60805095	0.73351675	0.72420855	0.72676765	0.590222	0.61760655	0.60600395	0.58581845	0.5698174	0.63682355	0.50201075	0.6400299	0.6222992	0.5870301	0.64217415	0.58037635
L3b	L5mv	0.65421685	0.60705045	0.6970375	0.72839545	0.6965375	0.595737	0.6109893	0.6852324	0.41925415	0.699542	0.563488	0.67737465	0.71209225	0.6904983	0.6039268	0.6425291	0.57439315	0.4574969	0.548447	0.653758	0.74540295	0.6891309	0.5043026	0.5711518	0.69045825	0.7055358	0.66467915	0.6731746	0.7223361	0.6871054	0.66930555	0.597687	0.5892101	0.7210251	0.63244065	0.66414585	0.59191625	0.66353415	0.6168321	0.62185495	0.5685407	0.6521989	0.4785109	0.72129865	0.5888379	0.6292023	0.63544265	0.57679925
L43	L5mv	0.46152965	0.33104135	0.4289604	0.3731351	0.4176601	0.46047015	0.341276	0.3520354	0.163322	0.4326478	0.2976382	0.3355636	0.4190002	0.44769745	0.3163253	0.47539815	0.4205644	0.31229315	0.4581728	0.488757	0.38650065	0.3818553	0.30040355	0.3881181	0.3677758	0.4907458	0.36752905	0.44229785	0.3678766	0.43901315	0.2988522	0.2834607	0.4271023	0.41839125	0.51301585	0.46042035	0.3657543	0.3745269	0.4235225	0.3573733	0.4459648	0.28732145	0.49120675	0.46570705	0.46886815	0.52226345	0.39248985	0.33167425
L44	L5mv	0.4076953	0.4052485	0.4874825	0.49418485	0.4714279	0.54021475	0.35461165	0.338217	0.30556335	0.54663535	0.45264885	0.3123254	0.4038315	0.42133395	0.38847825	0.4388344	0.4175323	0.5473328	0.48768815	0.46635245	0.37742165	0.42290535	0.3051897	0.43450715	0.4591745	0.4289721	0.4332629	0.4066694	0.43046865	0.45369025	0.44243995	0.38704495	0.49111535	0.45752695	0.44842765	0.45857285	0.44419915	0.384777	0.47554785	0.36433035	0.4501266	0.29847785	0.4868055	0.42720715	0.4555441	0.5285279	0.4111299	0.36170125
L45	L5mv	0.52197195	0.41832305	0.48334055	0.49333385	0.46811945	0.46938075	0.36283875	0.37530625	0.27967295	0.4851333	0.37374845	0.3955551	0.4767246	0.43038305	0.3982083	0.50105515	0.44141125	0.4479212	0.46150345	0.46342775	0.40840175	0.45295705	0.38918305	0.3764647	0.4403002	0.4480997	0.39530715	0.41263165	0.3980576	0.49632475	0.42834275	0.42555845	0.4845952	0.48081965	0.51677455	0.4342595	0.4414861	0.35366	0.49604185	0.44890375	0.42411025	0.3280019	0.5127094	0.46096215	0.40615715	0.4767198	0.42260265	0.3364241
L46	L5mv	0.35825925	0.3033689	0.30078685	0.4836928	0.37622185	0.44715945	0.1728888	0.2250785	0.24403695	0.41068785	0.345504	0.23624785	0.3398757	0.32147175	0.2736712	0.4370094	0.31908055	0.4514074	0.5506265	0.36280465	0.2423999	0.2155664	0.260069	0.36777765	0.38444375	0.3412273	0.3215359	0.3369712	0.4070796	0.4217164	0.4879673	0.39729415	0.3859373	0.49595395	0.32047775	0.42578265	0.35085605	0.3585238	0.44668385	0.38565325	0.3807714	0.178845405	0.4341324	0.3801241	0.41431125	0.47774565	0.334916	0.2547404
L47l	L5mv	0.405096	0.3644648	0.393212	0.4282615	0.43671925	0.37757755	0.31133735	0.37350475	0.23605585	0.4208948	0.18325995	0.3719293	0.46327485	0.4027639	0.371046	0.4599532	0.41357785	0.3515537	0.41369835	0.4001161	0.3956533	0.3243796	0.3372717	0.31785285	0.3643702	0.4160978	0.34029775	0.34292165	0.2777087	0.4474237	0.31394315	0.34858165	0.42919835	0.4149631	0.4722562	0.33824	0.4057683	0.31707125	0.3636442	0.3571375	0.339793	0.2400379	0.48124985	0.4075351	0.38253865	0.4269031	0.40299735	0.22692995
L47m	L5mv	0.24919075	0.2849005	0.2769785	0.3115824	0.27362655	0.30020585	0.128804345	0.26775095	0.1030155	0.282121	0.0860598	0.28492415	0.3144177	0.3102149	0.2417582	0.2694829	0.16945475	0.1901201	0.3179947	0.1406242	0.2274792	0.22199965	0.163046335	0.19343455	0.1800523	0.30294015	0.231544	0.2611789	0.149636625	0.34588465	0.149419525	0.13045445	0.2787969	0.28654555	0.2797535	0.2008678	0.30277545	0.1913419	0.097973365	0.26709635	0.258576	0.1230693	0.35987125	0.27694635	0.26461755	0.27466395	0.203966575	0.067192385
L47s	L5mv	0.1967252	0.21889395	0.29616735	0.2723342	0.2646662	0.3065346	0.1608974	0.2831159	0.1179607	0.33003565	0.06088205	0.2148849	0.32329115	0.3366113	0.2570813	0.2199281	0.2523393	0.2506303	0.28433275	0.2358144	0.2459835	0.21173145	0.27385875	0.1902362	0.23368835	0.3044216	0.11427345	0.20585395	0.18748195	0.2748172	0.15562915	0.16047204	0.23190045	0.27173475	0.29635135	0.2355976	0.32038695	0.1338466	0.15580955	0.27724295	0.2695898	0.11067045	0.3576496	0.24914875	0.2686383	0.34459775	0.2115144	0.07829595
L4	L5mv	0.80409175	0.7553038	0.7741083	0.78548685	0.77862825	0.7710924	0.59109405	0.78496385	0.67474505	0.74587615	0.77075405	0.80480095	0.7596297	0.79612445	0.7307076	0.83670355	0.73022	0.7236275	0.70963105	0.80795145	0.80644415	0.7924966	0.76816875	0.76805925	0.7868074	0.81611235	0.7835785	0.8208036	0.76435815	0.7547817	0.73078145	0.7344084	0.7172015	0.7646237	0.8273752	0.80425395	0.70756565	0.79741795	0.77055785	0.78225355	0.75208215	0.75803365	0.71923925	0.74805075	0.74515915	0.77474485	0.8291789	0.70881145
L52	L5mv	0.54666435	0.3864665	0.55776545	0.55342835	0.5708886	0.537873	0.46565285	0.50049725	0.3954509	0.5490949	0.5325857	0.4670946	0.5269403	0.60260855	0.4485731	0.49491215	0.50871545	0.518302	0.5594187	0.48554075	0.53946815	0.49840625	0.45921945	0.46808335	0.58492095	0.62802875	0.50241655	0.5768342	0.54219275	0.5429427	0.49944425	0.5317196	0.5285989	0.5859896	0.6747424	0.5702724	0.5630901	0.42993125	0.51726465	0.5204179	0.51080555	0.44490815	0.5978229	0.61409675	0.52610975	0.5873207	0.5152204	0.43544215
L55b	L5mv	0.42476795	0.27053905	0.38018205	0.39138405	0.42705075	0.43969255	0.30007195	0.33728335	0.1844849	0.27836185	0.34557195	0.16525025	0.3821405	0.41106005	0.2654058	0.4130668	0.36075795	0.3550377	0.4122686	0.31080945	0.1990898	0.33436635	0.34371185	0.4441097	0.39822645	0.38035875	0.21103145	0.3180929	0.4653227	0.41063555	0.2833267	0.22302385	0.4011567	0.44186755	0.3829762	0.46731675	0.35239465	0.4097082	0.3349962	0.3231032	0.2159893	0.2581168	0.49659805	0.4320215	0.4026946	0.23494235	0.35156155	0.2557468
L5L	L5mv	0.91422985	0.88590235	0.92298925	0.8964324	0.9090596	0.89767235	0.8914277	0.91872335	0.8615292	0.92967735	0.8703607	0.9025752	0.90935825	0.90759045	0.9092878	0.86883505	0.9057509	0.88318215	0.88954265	0.8991006	0.9205709	0.8986638	0.8868091	0.8937607	0.92212155	0.9049448	0.8838592	0.89103415	0.91613125	0.91744705	0.9047197	0.90450395	0.8796643	0.90561125	0.8988831	0.9301152	0.88241675	0.90932175	0.9055543	0.9123532	0.9001699	0.92840405	0.87850095	0.8968854	0.9083437	0.89171945	0.89851475	0.86861175
L5m	L5mv	0.876611	0.9069629	0.8857609	0.91315965	0.9063489	0.89129265	0.881156	0.9064552	0.87741145	0.90420315	0.87689025	0.9179152	0.9087314	0.9119743	0.88362185	0.8775938	0.87297155	0.90795855	0.88587365	0.8979748	0.9009149	0.90903815	0.90024005	0.86348785	0.89553025	0.8953727	0.90024975	0.9103711	0.91710805	0.9157706	0.89025495	0.89339985	0.89181885	0.90511695	0.90501445	0.90396505	0.8886614	0.87942385	0.88874595	0.8787081	0.88497625	0.89059195	0.87987375	0.8884299	0.90176515	0.8823243	0.9072118	0.9032363
L10d	L6a	0.33667725	0.3871789	0.4023876	0.449387	0.43983365	0.44325505	0.4639479	0.38549705	0.4348645	0.3086629	0.4350144	0.45525485	0.4175154	0.44441715	0.40626105	0.4252129	0.3897861	0.32287295	0.4335556	0.3801919	0.37695255	0.3679932	0.4787709	0.44738105	0.3899936	0.4163741	0.40101965	0.35879795	0.3121298	0.3770537	0.3011426	0.4021823	0.34813665	0.4155562	0.39286555	0.4138778	0.47280095	0.28046895	0.3698139	0.347585	0.39416265	0.4404041	0.4250804	0.3825629	0.2799209	0.4413238	0.3846993	0.407985
L10pp	L6a	0.24589555	0.3899348	0.3782006	0.41340165	0.4192612	0.39373965	0.3056772	0.4216025	0.4431193	0.2933276	0.34537115	0.4408907	0.4245673	0.4443269	0.28811055	0.3942138	0.3220403	0.33662825	0.37193775	0.2803794	0.37321435	0.34630055	0.4481159	0.47277265	0.4132134	0.34094795	0.33898085	0.33168955	0.24698945	0.35220255	0.25615435	0.4176011	0.3563773	0.3649581	0.375279	0.40197985	0.4539518	0.2550356	0.32408265	0.3480367	0.3574812	0.4157032	0.32655165	0.3975819	0.2122206	0.403462	0.34374275	0.3490143
L10r	L6a	0.22853845	0.2070233	0.15085925	0.23626295	0.33658195	0.29995555	0.27077045	0.23738165	0.38566005	0.15624326	0.17289915	0.2787873	0.2154026	0.3367225	0.2193007	0.26570675	0.2665591	0.25336995	0.2210571	0.21407655	0.1335847	0.09290085	0.3432733	0.1895376	0.2826742	0.31471055	0.1676333	0.137705835	0.0761732	0.2423331	0.1413356	0.1946251	0.29325425	0.260856	0.29469905	0.2293648	0.3137776	0.125132245	0.24778625	0.20728585	0.268317	0.32275505	0.19790825	0.1716219	0.14942955	0.24837515	0.29648675	0.025820405
L10v	L6a	0.1955908	0.2687922	0.2522171	0.31124465	0.3190035	0.2977861	0.2150717	0.2833853	0.37731165	0.2151749	0.25048765	0.3216383	0.2777547	0.3565959	0.25356065	0.2803177	0.26926215	0.28225285	0.2548176	0.1744083	0.21484695	0.24509005	0.39077605	0.3358694	0.2966613	0.2525643	0.2521823	0.1856404	0.1389745	0.22600195	0.19053175	0.2878697	0.31309405	0.27374425	0.25579635	0.2869124	0.42788	0.1911467	0.2183827	0.2045341	0.25393045	0.32012035	0.2657962	0.31715515	0.1724259	0.36071925	0.3041355	0.24509565
L11l	L6a	0.2649475	0.37177695	0.43774115	0.4485005	0.4364022	0.3628418	0.29973575	0.4270807	0.4488817	0.3057919	0.3660503	0.5144777	0.3963253	0.4396676	0.36391155	0.4146975	0.33894475	0.30749865	0.4378253	0.32993845	0.3619542	0.3589146	0.4249548	0.38883695	0.42052225	0.3719258	0.4087116	0.388287	0.32667575	0.39640945	0.3230423	0.3812761	0.32286655	0.39419555	0.398377	0.37105585	0.48231775	0.2821504	0.29015395	0.3884897	0.31880185	0.43458545	0.38496675	0.46394545	0.24610235	0.30646425	0.3648182	0.3050556
L13l	L6a	0.15132885	0.2786935	0.35464425	0.3501471	0.17551945	0.28090555	0.09500734	0.3515234	0.2433511	0.1275893	0.2136471	0.4105989	0.27723005	0.3072345	0.2290371	0.2268996	0.1877526	0.21865865	0.25274655	0.09773015	0.2328702	0.20153725	0.2801033	0.26609925	0.24034975	0.16051165	0.16083475	0.15840095	0.15726395	0.21071825	0.1873153	0.20707575	0.1861402	0.20458195	0.255584	0.2663086	0.30617215	0.1746668	0.1506252	0.2630795	0.1761144	0.3709593	0.23753605	0.350741	0.1615419	0.2624322	0.2333544	0.14479505
L1	L6a	0.51040995	0.53839945	0.5553077	0.6438614	0.5833199	0.5519149	0.4957084	0.5889166	0.5619148	0.6523419	0.547633	0.6650197	0.63459475	0.57171335	0.5583487	0.62934185	0.51845695	0.5898985	0.53250745	0.64259695	0.57802325	0.64689925	0.60804455	0.54299495	0.5627055	0.50425755	0.50262495	0.55951645	0.6182856	0.5795434	0.6014034	0.6586767	0.5476786	0.63037	0.59389265	0.6240165	0.51781325	0.56828675	0.565868	0.5718487	0.54362195	0.6053911	0.5920362	0.56034355	0.61423855	0.60049245	0.6031629	0.5859465
L23c	L6a	0.42180705	0.32686355	0.4014305	0.52130485	0.40836405	0.44718	0.383416	0.4059899	0.2885786	0.37165575	0.418218	0.3467035	0.369025	0.5214243	0.4438701	0.48831575	0.4577113	0.31842095	0.35655845	0.42226795	0.38493515	0.3473965	0.35154805	0.5017388	0.38090385	0.42481035	0.40629465	0.4738055	0.5027128	0.45150015	0.27536705	0.415011	0.43856985	0.3678524	0.40967105	0.47067075	0.45326905	0.41986665	0.4347962	0.31543345	0.40390525	0.3150161	0.46202635	0.39131705	0.4326779	0.40476965	0.44304855	0.31100615
L23d	L6a	0.174142855	0.10119875	0.08361946	0.3852886	0.211228	0.2837921	0.130178485	0.1639111	0.02740941	0.15673835	0.15225815	0.10790982	0.24135805	0.25174165	0.2186364	0.28928375	0.2973985	0.101796125	0.06339612	0.093846665	0.126141335	0.140826955	0.16351925	0.26400885	0.090638125	0.20681425	0.1700943	0.19732905	0.22424365	0.26973795	0.14584375	0.2120372	0.2161819	0.08173995	0.26673785	0.2341786	0.2226077	0.159210595	0.2392636	0.111533905	0.1597711	0.06123185	0.16951845	0.152250215	0.22315925	0.2289045	0.1785048	0.026867795
L24dd	L6a	0.50650915	0.4074824	0.36140105	0.47050335	0.5909677	0.506967	0.4371487	0.45095625	0.48293105	0.3785693	0.4754589	0.4966979	0.4088325	0.57941585	0.4507982	0.58272185	0.49693835	0.41152655	0.251924	0.4389971	0.590448	0.3593305	0.5233446	0.4708542	0.3464249	0.4918714	0.4633073	0.490757	0.4325553	0.42477335	0.4263097	0.3966793	0.4311307	0.4779654	0.5085101	0.41295835	0.3697302	0.484975	0.4954486	0.4513855	0.4456228	0.3436943	0.67448115	0.45469855	0.45663635	0.4030077	0.43676755	0.36334855
L24dv	L6a	0.5274126	0.32660015	0.30345975	0.56905575	0.53751125	0.44015565	0.43227075	0.4651602	0.3905309	0.3953447	0.417231	0.53492945	0.36022755	0.6326422	0.36476665	0.4739923	0.4568224	0.3512328	0.2675028	0.4833298	0.4659145	0.3444228	0.46271445	0.41413495	0.33655045	0.45635825	0.50930335	0.5373814	0.4418076	0.3918381	0.32444855	0.39546065	0.41485555	0.4368379	0.4451473	0.3473293	0.4650297	0.4272165	0.48428525	0.37183995	0.4835844	0.43933585	0.6758586	0.46538725	0.4518219	0.4559445	0.43301085	0.34885235
L25	L6a	0.12372701	0.0673105	0.07262505	0.16663555	0.02361113	0.1413076	0.090173765	0.1444261	0.0237538	0.037974245	0.1620917	0.0532042	0.11630345	0.25652365	0.0892387	0.108760025	0.12916435	0.1080872	0.023296295	0.06659813	0	0.0988882	0.14172155	0.09117457	0.20350645	0.0555032	0.047500105	0.02366649	0.09964465	0.023862875	0	0.0545731	0.051608325	0	0.06123215	0.09070069	0.11908505	0.02703117	0.043733715	0.037821765	0.092924235	0.13147524	0.02647236	0.18197355	0.109224905	0.13295495	0.06645002	0
L2	L6a	0.5739316	0.56557055	0.56827865	0.61903575	0.5923914	0.59152575	0.52877425	0.657288	0.57826555	0.67185795	0.76056665	0.64457975	0.6638674	0.5809185	0.6324518	0.6596127	0.5321701	0.6597513	0.5871209	0.61997635	0.5636404	0.64985985	0.6045061	0.7161659	0.57049655	0.54419765	0.51518195	0.6604931	0.582671	0.6502256	0.62981285	0.64689855	0.53175435	0.67858015	0.6775283	0.6637911	0.55999635	0.57970775	0.60884395	0.5953762	0.56044695	0.62167785	0.71573135	0.5433056	0.61746735	0.60007765	0.71309475	0.62846855
L31a	L6a	0.2478939	0.10519915	0.1494336	0.3790366	0.1956592	0.3239787	0.22530515	0.162481075	0.07999815	0.2066497	0.19336865	0.130541705	0.27053685	0.3356745	0.26274505	0.27617455	0.3585108	0.1889601	0.14435755	0.14010075	0.22724095	0.21267615	0.1976095	0.29638225	0.17182455	0.2758503	0.23406725	0.21390825	0.2975277	0.3245637	0.10241609	0.29014165	0.28385445	0.12526035	0.3837853	0.23198745	0.31037855	0.2121347	0.2307919	0.1787095	0.25264325	0.23984325	0.3036593	0.16176105	0.275667	0.2582379	0.1750833	0.19946225
L31pd	L6a	0.3317554	0.26339085	0.2148288	0.4343213	0.36826575	0.39817645	0.33230615	0.3328825	0.1601596	0.3176859	0.35145185	0.25855015	0.376701	0.38562345	0.3540089	0.3927887	0.429591	0.32033425	0.29396725	0.3457315	0.24309145	0.2816602	0.3402892	0.40167775	0.2752763	0.3355939	0.3163019	0.3760456	0.44201835	0.3810663	0.25314495	0.3784798	0.39289755	0.2938938	0.4178683	0.3254302	0.3839729	0.32423165	0.291563	0.3587586	0.2198856	0.34864545	0.43751925	0.30309815	0.30419865	0.3525751	0.3502389	0.31737095
L31pv	L6a	0.30968945	0.17189247	0.19197885	0.3614959	0.31276375	0.37306925	0.1792843	0.31310775	0.0786076	0.2842661	0.300124	0.2016018	0.3592945	0.375574	0.27738725	0.31023325	0.32437945	0.2370955	0.1921019	0.29075975	0.1975952	0.2086416	0.29564005	0.38842125	0.2154906	0.28186005	0.2657788	0.32074095	0.32301075	0.3022779	0.129631105	0.31671585	0.3799957	0.22461705	0.3831682	0.27010275	0.33431925	0.2331258	0.2097143	0.22829505	0.2023544	0.2216078	0.323157	0.2743654	0.3019465	0.33785705	0.3249852	0.2372676
L33pr	L6a	0.17645545	0.107764035	0.16064155	0.3915988	0.17230995	0.2396863	0.2425681	0.14956405	0.05177709	0.120602515	0.1807043	0.14944245	0.21710875	0.1954496	0.22276475	0.14415904	0.21910785	0.0845129	0.046592595	0.0379949	0.02366649	0.12930417	0.1621305	0.178842	0.140484495	0.176965305	0.132226035	0.19136125	0.1604461	0.2121792	0	0.091273425	0.12349885	0.19464657	0.19688865	0.094879995	0.15712335	0.0804048	0.1170295	0.11773125	0.1521037	0.2305219	0.20461675	0.2147433	0.22546	0.3288237	0.11191499	0
L3a	L6a	0.6077736	0.6225146	0.6828387	0.7408504	0.64544255	0.61928235	0.63948275	0.6690276	0.6813459	0.69764255	0.6366472	0.70253185	0.65319395	0.64696635	0.60588355	0.69372415	0.60436005	0.6299162	0.58353805	0.70339395	0.60069155	0.73153515	0.69611735	0.62800955	0.61852005	0.6100532	0.6141349	0.6976162	0.6567286	0.64257555	0.6291294	0.62460305	0.59429655	0.72757165	0.6419053	0.64732115	0.54243295	0.62953855	0.6261145	0.5924104	0.6384753	0.6338472	0.67327525	0.5896979	0.65107945	0.65308605	0.6896575	0.6693276
L3b	L6a	0.5581957	0.59139655	0.61723785	0.6913591	0.6272951	0.61419925	0.56624595	0.63364845	0.6213481	0.6960738	0.60429535	0.71462425	0.6731635	0.61292165	0.57855775	0.67741905	0.60627585	0.61917935	0.57096245	0.691122	0.5992056	0.68475995	0.64491985	0.5898075	0.61284245	0.54580765	0.5632289	0.6130823	0.6555851	0.63080995	0.63479445	0.67802085	0.58410735	0.69256615	0.6307508	0.65646525	0.54676065	0.61009345	0.6317762	0.60817215	0.5567376	0.6226278	0.63128955	0.6006095	0.6518614	0.6421208	0.664696	0.62436915
L43	L6a	0.60789675	0.5642106	0.6728988	0.5909594	0.6362712	0.69484595	0.7298813	0.5869222	0.67318565	0.6722133	0.6147807	0.68193505	0.61180185	0.68415265	0.6659763	0.70733425	0.531135	0.4549096	0.60878515	0.68522125	0.73806855	0.6639038	0.59503995	0.6738916	0.70210255	0.7084236	0.689868	0.7580451	0.6135242	0.68834075	0.519782	0.56311865	0.6339076	0.70223715	0.6820517	0.6618316	0.68113935	0.5677505	0.64180605	0.5045523	0.76371425	0.6728585	0.6683278	0.54594105	0.66242495	0.7095934	0.53447925	0.463577
L44	L6a	0.63440565	0.68233615	0.72165895	0.6584149	0.551139	0.54144135	0.67783455	0.62157195	0.61680015	0.62965875	0.6809807	0.6626244	0.60565195	0.6705382	0.67305415	0.7624202	0.59800675	0.55913765	0.5045428	0.6376859	0.7113136	0.5709715	0.64276685	0.69955015	0.71913905	0.6095442	0.5883991	0.59132575	0.61087535	0.6475443	0.5984182	0.67873275	0.7452226	0.6303945	0.72461305	0.60856805	0.72727975	0.5264081	0.67013595	0.57123325	0.6364965	0.66951675	0.57900765	0.5625497	0.59203565	0.58211585	0.6901393	0.7094139
L45	L6a	0.48177935	0.5294507	0.58357195	0.55721375	0.47953165	0.46799715	0.55958245	0.4653856	0.530285	0.57028565	0.5836409	0.57322715	0.47708735	0.6066201	0.54156325	0.6011318	0.4965166	0.44209335	0.4585053	0.53949445	0.55793465	0.5300349	0.59908915	0.5591664	0.562217	0.5432803	0.50188025	0.49027615	0.52209685	0.5717072	0.46059955	0.56168735	0.6114768	0.5634237	0.64225625	0.5621804	0.61762365	0.4232669	0.49516095	0.4965233	0.5828578	0.52172575	0.5143739	0.4977112	0.5215575	0.46946415	0.52411325	0.5450064
L46	L6a	0.4868997	0.56866115	0.55512035	0.6260709	0.64031225	0.5733225	0.6221241	0.46725655	0.6174725	0.6420629	0.63234605	0.4741695	0.6081894	0.59991895	0.69174825	0.55668055	0.6837949	0.7059085	0.64203905	0.6748102	0.64268085	0.3841824	0.64948915	0.59529825	0.666499	0.6139777	0.58562305	0.5515978	0.45588995	0.6110276	0.5808667	0.62878185	0.6228651	0.62553285	0.6612774	0.7204415	0.7073721	0.5611808	0.6732282	0.64269645	0.81265535	0.58102895	0.5943898	0.5206944	0.52838515	0.50699545	0.50398135	0.60178615
L47l	L6a	0.36898285	0.4540657	0.49272565	0.4941634	0.4470671	0.43244305	0.3865555	0.4181998	0.48359265	0.3970789	0.44021525	0.47929005	0.4389685	0.44769275	0.48880985	0.5504647	0.3997357	0.3449507	0.3763273	0.4541573	0.4520399	0.4066207	0.472956	0.48356875	0.40932305	0.4674359	0.40036005	0.4151207	0.40224825	0.50460745	0.34831225	0.4390174	0.47975845	0.4531285	0.4923927	0.43912475	0.55462605	0.36169735	0.3931215	0.4248298	0.47802075	0.44404095	0.45519685	0.36481865	0.4363598	0.41681525	0.4282879	0.38366545
L47m	L6a	0.2388856	0.3729179	0.3949698	0.35816195	0.28769945	0.3240818	0.17222945	0.319586	0.37713665	0.25668815	0.27882615	0.4763167	0.35452085	0.3195241	0.30132465	0.3909723	0.23107105	0.20361125	0.269823	0.26006025	0.3116308	0.2868109	0.29174815	0.31165265	0.23424335	0.3352745	0.31936765	0.280197	0.27808495	0.36014095	0.11785064	0.1985146	0.32842495	0.32745245	0.3357896	0.3232083	0.37658865	0.2122297	0.17308435	0.3069153	0.3632952	0.35776895	0.3591606	0.24191355	0.30193035	0.28300905	0.28346645	0.18477035
L47s	L6a	0.2025364	0.3279293	0.40375795	0.32726235	0.2928391	0.30988315	0.32262875	0.3200272	0.33892455	0.26497755	0.2272252	0.4201572	0.38059225	0.36523305	0.3281987	0.3359472	0.22771435	0.24205355	0.25715115	0.3042916	0.3637276	0.2978324	0.4011057	0.33059375	0.29566355	0.30013545	0.20417755	0.21504555	0.25536495	0.2898767	0.18151095	0.2603452	0.31817	0.2792994	0.3496801	0.31332335	0.34271485	0.18595085	0.16541951	0.2791552	0.34095665	0.3562292	0.3311522	0.2143891	0.34736275	0.3486081	0.28933555	0.2536097
L4	L6a	0.7597341	0.72019805	0.80889855	0.8160799	0.79183525	0.74106115	0.7668829	0.77279165	0.8402315	0.80380285	0.7909736	0.81054535	0.7826824	0.7722103	0.78822985	0.8205537	0.7505749	0.7315529	0.70874485	0.821796	0.76705875	0.83547395	0.8140016	0.81121715	0.76672065	0.7793853	0.7437316	0.823705	0.8068503	0.81375015	0.68225845	0.7683286	0.76125735	0.81128915	0.7671379	0.8151732	0.7418664	0.70918225	0.72553025	0.74982335	0.7372621	0.7809641	0.799407	0.77165715	0.7364321	0.7691685	0.8302765	0.73857265
L52	L6a	0.3753816	0.428504	0.49929115	0.5292051	0.4805335	0.40912115	0.49091035	0.4711549	0.4529774	0.45240555	0.45376745	0.4845339	0.49052815	0.45498835	0.4716145	0.49279335	0.40037035	0.41592285	0.45456635	0.4909933	0.4417381	0.5197925	0.4497153	0.52721815	0.475521	0.34422365	0.3788368	0.49427835	0.40563575	0.46129275	0.45283215	0.47459145	0.44564295	0.4581407	0.5153838	0.4702497	0.46866665	0.4128826	0.39780995	0.53677105	0.45479255	0.4754375	0.4376766	0.38277655	0.448628	0.4600481	0.51298015	0.5609608
L55b	L6a	0.79442885	0.68319985	0.71800855	0.70780725	0.7887468	0.7410628	0.70842105	0.8091518	0.82307135	0.75023575	0.7617462	0.81215755	0.7550012	0.68401055	0.8394342	0.82260245	0.7687491	0.8095627	0.8199704	0.78612355	0.8189339	0.8219724	0.73969015	0.80909635	0.74147085	0.7933634	0.7166691	0.80946195	0.82370065	0.65775645	0.72905985	0.70495445	0.7945373	0.8402179	0.75401365	0.8128958	0.78646255	0.8230229	0.65639715	0.7331561	0.63815455	0.70204245	0.79945235	0.8107627	0.7333924	0.78132275	0.8025037	0.7961107
L5L	L6a	0.4182795	0.44763285	0.5006266	0.56565575	0.56957375	0.52445295	0.41047105	0.52436635	0.44120735	0.51459895	0.515606	0.49090825	0.44736125	0.5162209	0.3909137	0.5089269	0.4462409	0.5109019	0.5279453	0.46363145	0.42964515	0.49122975	0.39835635	0.5910366	0.50707005	0.51234985	0.4267813	0.5295319	0.48278655	0.4944552	0.4056692	0.5635811	0.52388255	0.5126689	0.51710605	0.50344265	0.53319825	0.446418	0.54406295	0.3860699	0.4748692	0.45918	0.5954486	0.4871569	0.56225595	0.48244345	0.46345675	0.49836945
L5m	L6a	0.3340418	0.3192804	0.38820525	0.4285429	0.4776067	0.5110727	0.3655676	0.29925525	0.42971345	0.3943064	0.3899606	0.26055695	0.25518645	0.35808575	0.3971124	0.4403149	0.3761282	0.37400885	0.2970511	0.25311925	0.31977025	0.4135025	0.35195615	0.4930857	0.3053118	0.3947532	0.33675395	0.45297055	0.3873251	0.41365595	0.2740515	0.37497635	0.3910383	0.3272131	0.38990225	0.413448	0.4290651	0.33416015	0.47428445	0.35452165	0.45820455	0.21277085	0.51682775	0.39009305	0.42015045	0.40686575	0.3910512	0.36080515
L5mv	L6a	0.4099027	0.3891866	0.47159065	0.57024165	0.53480215	0.4504183	0.32028725	0.47387075	0.3216191	0.52084835	0.5131137	0.4253772	0.36180825	0.5109009	0.4231302	0.49296625	0.50097825	0.38724095	0.4623935	0.42076595	0.386853	0.4288638	0.35073465	0.57759185	0.49911955	0.49213855	0.4725449	0.5808333	0.50385005	0.49287505	0.359252	0.4943735	0.52584515	0.4418179	0.47779135	0.523459	0.5293496	0.42531675	0.4830133	0.37107005	0.40244845	0.35628865	0.63296535	0.4440619	0.51651445	0.44046195	0.43985675	0.32877185
L10d	L6d	0.3091334	0.3435528	0.3290029	0.46381995	0.4037647	0.38096425	0.30031575	0.30998575	0.31890835	0.2811922	0.36686895	0.396696	0.4357799	0.38715815	0.35098015	0.41679935	0.33889805	0.3181069	0.47215135	0.25375265	0.38429225	0.31609365	0.41100535	0.3398208	0.3588688	0.36509235	0.4146984	0.3384218	0.2881406	0.37569615	0.2945822	0.3766002	0.305824	0.30440875	0.28876095	0.4025931	0.3811285	0.2286443	0.33578335	0.3599646	0.3627213	0.39144165	0.3863424	0.426525	0.26462765	0.49382985	0.36931845	0.3638236
L10pp	L6d	0.13917055	0.30195665	0.37038405	0.43028695	0.40250465	0.34197875	0.2172459	0.35604325	0.3700022	0.26484135	0.2745903	0.38389585	0.4174452	0.40553045	0.2706787	0.37170815	0.2751068	0.3527533	0.4359942	0.19131275	0.4028591	0.30523445	0.43377585	0.3653224	0.37445935	0.31042825	0.3536875	0.3061689	0.218582	0.3472366	0.2568262	0.34946735	0.339575	0.208506	0.23854605	0.3933295	0.3770537	0.24000535	0.2815625	0.3613966	0.3226422	0.32379905	0.2930535	0.39691	0.22437195	0.4704472	0.32835575	0.28238025
L10r	L6d	0.12434685	0.1458534	0.081986	0.2186929	0.3057659	0.20510715	0.093371255	0.19466635	0.30243005	0.15408101	0.1049759	0.24332885	0.2012865	0.23554413	0.13325767	0.2456718	0.19278195	0.1777971	0.2581387	0.08937345	0.1480949	0.052990715	0.29414795	0.0604462	0.22863465	0.2437573	0.16905555	0.0848195	0.06573245	0.2295261	0.06652925	0.17725227	0.2707721	0.13626323	0.16823845	0.198000455	0.181859245	0.067034265	0.1740443	0.2183322	0.2454648	0.24592065	0.124859455	0.155693335	0.1440901	0.28899835	0.2662432	0.040546285
L10v	L6d	0.1035815	0.1982271	0.26264815	0.3092412	0.30119035	0.246198	0.11792315	0.1358224	0.29734045	0.18715485	0.16450075	0.27194225	0.2822153	0.2821275	0.19575935	0.25226015	0.22548725	0.27706275	0.3328176	0.0725272	0.2665428	0.20135685	0.3528264	0.24023415	0.2550431	0.2370906	0.2669105	0.10846325	0.02542879	0.20034485	0.1820027	0.26548655	0.28938895	0.17519305	0.09678856	0.2491356	0.34068815	0.16820285	0.1041256	0.250982	0.22535865	0.2252489	0.2163845	0.2993909	0.1356523	0.42058605	0.28810485	0.1809878
L11l	L6d	0.2096787	0.3079165	0.4056146	0.4699892	0.3970153	0.3007945	0.2071528	0.3770473	0.39000815	0.27884305	0.31024815	0.4630574	0.4014275	0.39931725	0.35435765	0.40932315	0.29074335	0.33976075	0.45695975	0.2450348	0.38534695	0.3245518	0.4350392	0.27632235	0.390391	0.32819045	0.4378561	0.3729867	0.27895655	0.37935125	0.3147677	0.33822995	0.3178957	0.30513475	0.2831062	0.35987065	0.4084237	0.2706433	0.2713544	0.39568865	0.29971795	0.36718305	0.3560574	0.4865561	0.2593456	0.363684	0.3606864	0.2744044
L13l	L6d	0.10508192	0.21228165	0.33243715	0.34383975	0.11547599	0.2347719	0.085233015	0.30784185	0.18089245	0.0828929	0.1177572	0.36511795	0.28191955	0.31994815	0.17382383	0.2270402	0.07604809	0.2566721	0.3138392	0.08059461	0.2716685	0.13093254	0.27496945	0.1807182	0.2498793	0.06531785	0.1595916	0.116585395	0.07628635	0.17095075	0.1584573	0.14461355	0.18735095	0.090699505	0.128034905	0.22660395	0.21929015	0.1544268	0.09699	0.26393125	0.175162	0.2761797	0.2175596	0.33890845	0.1435597	0.30636985	0.22331755	0.06547661
L1	L6d	0.6170594	0.6467108	0.6105665	0.62815985	0.65980375	0.5799706	0.57119845	0.64499675	0.62818225	0.65703615	0.62530795	0.69955955	0.6581624	0.6712695	0.62781555	0.67032555	0.64189595	0.6733305	0.6965708	0.6259327	0.67247155	0.65007395	0.63992435	0.60178295	0.64529985	0.6095112	0.62263185	0.61062955	0.66542785	0.6010908	0.64819935	0.6889472	0.6513671	0.6002354	0.63896475	0.6197107	0.67242725	0.7014405	0.6544378	0.6095906	0.64382875	0.6420468	0.61000975	0.68763635	0.687932	0.65272965	0.61669685	0.64012035
L23c	L6d	0.469001	0.33892325	0.40188345	0.36954055	0.4605128	0.36208605	0.34317965	0.41349115	0.1292388	0.3531698	0.375569	0.3516214	0.3786599	0.4606276	0.4572482	0.4226611	0.44804555	0.3153094	0.38371675	0.334928	0.3892279	0.2773836	0.36855955	0.3802871	0.33769265	0.36003515	0.38826995	0.30738305	0.47295295	0.4286802	0.27483635	0.38499265	0.3829415	0.3806564	0.3989351	0.37556335	0.31083635	0.4040401	0.4748634	0.30680255	0.44721215	0.3652424	0.47868365	0.4175611	0.40064165	0.43699485	0.35884605	0.32298815
L23d	L6d	0.20872085	0.15241675	0.02586371	0.3086137	0.2106849	0.19195925	0.02717947	0.16907635	0	0.13474165	0.02590816	0.027118705	0.2501877	0.1479451	0.15908965	0.20055125	0.2535863	0.101866345	0.135101355	0.14857515	0.0808257	0.046220425	0.1627254	0.10357402	0.052860835	0.1673562	0.14541345	0.0848195	0.1593324	0.2532605	0.10188932	0.1492444	0.16132465	0	0.1595676	0.18093455	0.1198004	0.1369029	0.24325855	0.05496135	0.0860598	0.06123185	0.10566675	0.21796515	0.2021576	0.2667758	0.06663941	0
L24dd	L6d	0.5668066	0.52048085	0.4220422	0.49425755	0.61406465	0.5880966	0.43170855	0.52229915	0.3861722	0.4968206	0.5541711	0.55735405	0.4963416	0.55122275	0.5763535	0.556769	0.58635705	0.46956875	0.34110745	0.46240935	0.3762489	0.33217965	0.47780965	0.4817481	0.352021	0.5904945	0.5061823	0.46163115	0.56663435	0.43650105	0.4079004	0.4230103	0.4683023	0.47313535	0.5687738	0.49153705	0.4124689	0.5374667	0.66524065	0.4893244	0.53118865	0.3721611	0.6120742	0.52708195	0.51295225	0.4198991	0.47322495	0.4547261
L24dv	L6d	0.43712325	0.3337	0.3413615	0.42904795	0.5380488	0.4320356	0.41843695	0.4295006	0.20775705	0.37091955	0.36528545	0.47246905	0.37047845	0.45390845	0.34776975	0.38588655	0.5117564	0.3276189	0.2351689	0.4316495	0.23209745	0.2751136	0.4120442	0.23589145	0.2862004	0.38846885	0.46091695	0.40553255	0.44621185	0.3564314	0.29605165	0.3610394	0.35963735	0.39492555	0.4198074	0.37533205	0.34452775	0.3588436	0.63681585	0.383323	0.475291	0.3944895	0.51931315	0.4633158	0.3633315	0.462538	0.3968199	0.34086825
L25	L6d	0.05068255	0	0.07759115	0.11507149	0	0.09320534	0.02586371	0.05226339	0	0	0.094894745	0	0.1229963	0.12847868	0.0597282	0.02552128	0.07709166	0.06556165	0	0.04094706	0	0	0.0659105	0	0.10133178	0.0502082	0.052743555	0	0	0	0	0	0	0	0.040450275	0.086208665	0.027148835	0.040813795	0.06796884	0	0.04064597	0.04062573	0.025278615	0.1423728	0.0706873	0.17344895	0	0
L2	L6d	0.64346175	0.6317135	0.6227132	0.5736204	0.6713243	0.60400495	0.50239775	0.69568135	0.6283066	0.6591343	0.7016002	0.65812135	0.60305865	0.66349405	0.64994775	0.6520447	0.65498025	0.64613685	0.6602184	0.60045545	0.61908885	0.6585903	0.64228	0.6423262	0.64728305	0.6481421	0.63717845	0.64625595	0.62229765	0.5850639	0.62012305	0.63442935	0.56355075	0.59964935	0.66907985	0.65905185	0.67572495	0.6358732	0.6725348	0.6005721	0.64183875	0.6136447	0.68752355	0.657416	0.64825955	0.6008809	0.70395015	0.62298395
L31a	L6d	0.17217695	0.16211865	0.113949	0.1887621	0.1914811	0.169097	0.11435135	0.10191118	0	0.13350436	0.05374759	0.043281145	0.2539286	0.16814675	0.22718435	0.2201293	0.32193765	0.15135615	0.22839085	0.08990347	0.2229368	0.045192605	0.16971855	0.18201775	0.07725095	0.22576995	0.2102046	0.093978065	0.24750415	0.2541618	0.025737025	0.2330969	0.21846825	0	0.3147829	0.1734058	0.1864169	0.139392	0.1913617	0.1308098	0.2061795	0.1995904	0.24733345	0.18623655	0.2076092	0.2885227	0.086875785	0.1438753
L31pd	L6d	0.26745585	0.24706775	0.1721163	0.32243735	0.3634078	0.30418325	0.2333852	0.25673795	0.0596053	0.24114725	0.30174335	0.1796484	0.3390628	0.2672497	0.2963136	0.31691705	0.37439205	0.3171096	0.325639	0.29522605	0.29009605	0.1772612	0.3091557	0.2689757	0.22436905	0.25063985	0.32558305	0.25314335	0.35873555	0.3302727	0.17118675	0.2843338	0.3419793	0.12096465	0.30945425	0.27059665	0.2951498	0.2749625	0.24348945	0.33490335	0.20319905	0.31199945	0.38044075	0.30425605	0.2692878	0.38201995	0.23703045	0.27001865
L31pv	L6d	0.2533188	0.1478254	0.1750124	0.2736466	0.2866164	0.24858205	0.067125595	0.2298967	0.040686935	0.2168507	0.22182345	0.11721241	0.3091096	0.2582098	0.2185219	0.23758875	0.25491675	0.2228364	0.2115756	0.2350817	0.2214538	0.10318455	0.2072217	0.2237087	0.19718417	0.2233776	0.2610683	0.2187606	0.2524483	0.26028245	0.0597595	0.2173349	0.28649565	0.10806755	0.27067995	0.2105252	0.2346366	0.16220865	0.20396615	0.2131487	0.15553535	0.15774105	0.23331855	0.2832706	0.2473746	0.38447275	0.22654575	0.1545153
L33pr	L6d	0.1743727	0.02603275	0.09272045	0.1964448	0.099054145	0.1829249	0.1472051	0.0716473	0	0.04144646	0.0518163	0.025406465	0.2052886	0.0772111	0.187278	0.16045699	0.18004215	0.138549935	0.0842531	0.05166945	0.05099535	0	0.14868965	0.0604462	0.13158195	0.1180003	0.116826565	0.15766525	0.028280495	0.15843973	0	0.07874213	0.0917544	0.1780086	0.08477985	0.05079085	0.119704295	0	0.1491558	0.08002474	0.1076366	0.0662577	0.17034515	0.14693724	0.20879135	0.3611814	0.05425466	0
L3a	L6d	0.7672171	0.79841365	0.76837675	0.7935008	0.75613	0.7407961	0.77862735	0.7418737	0.76365255	0.7886562	0.7654746	0.76638995	0.7609976	0.7780478	0.72107585	0.8067242	0.77866265	0.801704	0.77399165	0.7377487	0.7936813	0.7945712	0.7486714	0.7218204	0.75504515	0.7636461	0.76167215	0.7819845	0.76118295	0.780348	0.78008855	0.78831535	0.77359675	0.7799225	0.7821365	0.7051477	0.74194285	0.79184295	0.7463717	0.6632281	0.7794423	0.7658035	0.76580745	0.7671606	0.78402325	0.7536424	0.7609061	0.7433946
L3b	L6d	0.6738067	0.7170191	0.6758995	0.69002695	0.7145231	0.6699909	0.66009515	0.70472625	0.69066975	0.7201595	0.68009725	0.75313385	0.7304687	0.73038175	0.66569285	0.73674565	0.7414691	0.73024205	0.753789	0.69264435	0.737302	0.70086745	0.68508915	0.658413	0.70247975	0.6608217	0.6919314	0.6884869	0.7124818	0.6870767	0.7256171	0.75361645	0.70714265	0.7064065	0.6968533	0.66349	0.71581355	0.73920565	0.71499145	0.66962685	0.6785581	0.67935095	0.6842647	0.73728945	0.73121235	0.70806685	0.69363085	0.69130645
L43	L6d	0.54186885	0.62938585	0.63177435	0.57718035	0.5776898	0.59237045	0.7693995	0.4983889	0.39183425	0.6466712	0.45051325	0.6202554	0.54860125	0.61095125	0.57268815	0.66212145	0.6095364	0.548252	0.6445842	0.5629462	0.73903875	0.5823241	0.54109655	0.65412125	0.65443545	0.53902945	0.6715633	0.62882125	0.5312392	0.59931065	0.51041495	0.45984315	0.6510027	0.55190685	0.60925325	0.63382555	0.6584609	0.53381015	0.61929465	0.58452425	0.72788515	0.56223225	0.6048187	0.561486	0.52593405	0.6408648	0.5775323	0.43404205
L44	L6d	0.4181487	0.48954065	0.5372803	0.5692042	0.44803505	0.38690895	0.595307	0.42318205	0.3915414	0.4645944	0.4728271	0.5914347	0.4889472	0.5523411	0.4704545	0.6103189	0.44473505	0.49199085	0.49043725	0.47589225	0.5819657	0.48531725	0.47990305	0.4281442	0.6131571	0.51155325	0.47326175	0.370622	0.4845411	0.56150035	0.47579015	0.4767887	0.51161535	0.47900355	0.5296599	0.526363	0.5752311	0.37501925	0.56234805	0.4784494	0.61825865	0.5067848	0.50487285	0.54672225	0.5199162	0.4566298	0.52106475	0.47177355
L45	L6d	0.45597165	0.5286608	0.5286911	0.54376555	0.4440656	0.37143025	0.47373655	0.4416785	0.4135244	0.51881035	0.4803158	0.515595	0.50563935	0.503258	0.4480027	0.58362645	0.42367685	0.48111275	0.5485165	0.49825715	0.580189	0.48157605	0.5363374	0.4366015	0.52473605	0.50922055	0.51169205	0.425071	0.44521045	0.5515146	0.4153487	0.4805178	0.48999375	0.4649088	0.5414718	0.51166115	0.5807769	0.41336505	0.50282885	0.50774245	0.56855375	0.4687042	0.49655585	0.5227562	0.49046255	0.4485273	0.4795697	0.46316715
L46	L6d	0.3580453	0.36336015	0.31763035	0.5105939	0.4442917	0.3684584	0.4789015	0.3090381	0.22326605	0.57398495	0.37866805	0.32054425	0.50701075	0.53410745	0.47936945	0.39177945	0.5937624	0.5050158	0.56064025	0.4884349	0.38796775	0.2406226	0.53887025	0.38521315	0.62147625	0.45461375	0.4733014	0.3818937	0.43838995	0.562105	0.50351915	0.50927335	0.3749399	0.4944794	0.58149035	0.61319915	0.5956538	0.5494463	0.66195405	0.5099408	0.7352344	0.4881481	0.5407884	0.52916395	0.32524385	0.34795175	0.4400098	0.45423265
L47l	L6d	0.34094715	0.4551691	0.4750691	0.5244605	0.4294214	0.3352317	0.3267892	0.37650375	0.38899265	0.4082242	0.3314326	0.4520651	0.4957433	0.41887145	0.4302479	0.559538	0.36140045	0.4126847	0.4631818	0.4024535	0.51313005	0.37500865	0.4661424	0.4020267	0.39764655	0.41970375	0.4330926	0.37475315	0.3659741	0.4767255	0.32113765	0.3960546	0.4303825	0.3675212	0.42379305	0.4192885	0.52373505	0.3643404	0.39820855	0.43028845	0.45589765	0.4111194	0.4463747	0.4087054	0.42511845	0.4246407	0.43035635	0.33880145
L47m	L6d	0.2016496	0.35032105	0.36764475	0.40164775	0.27675515	0.25490265	0.08666815	0.2617418	0.3152923	0.24494865	0.15642226	0.4269241	0.37404305	0.29986615	0.2746636	0.3833927	0.18582745	0.25750245	0.35674855	0.18131675	0.3663536	0.2408831	0.2843192	0.2180648	0.21196785	0.27910915	0.3435525	0.2764549	0.2587117	0.3336645	0.129458175	0.17336805	0.29617205	0.27145405	0.2129004	0.28939775	0.33677535	0.24316985	0.13001967	0.2990533	0.33160275	0.2889321	0.3429813	0.2433627	0.2955741	0.3022361	0.27522185	0.15616715
L47s	L6d	0.16590105	0.2752335	0.39656835	0.3504316	0.2615317	0.2663134	0.23375275	0.29638045	0.2197001	0.3186564	0.1024405	0.3645445	0.3928864	0.38048565	0.293907	0.3388932	0.1810377	0.3142848	0.33248925	0.233113	0.44371855	0.2374318	0.3432843	0.24916795	0.29145885	0.2443906	0.22848775	0.16890065	0.1689951	0.25131255	0.18964185	0.19232675	0.28386575	0.1881194	0.2342571	0.28222785	0.31339875	0.17158982	0.1589258	0.325139	0.29889865	0.3113459	0.3085306	0.20741095	0.31624935	0.35012665	0.26227795	0.1763203
L4	L6d	0.9027546	0.89114865	0.8993988	0.91097485	0.89703345	0.8917598	0.8954695	0.8930081	0.8928051	0.9021384	0.90049265	0.8960866	0.8849306	0.896117	0.89242405	0.902451	0.88676815	0.90604215	0.88688235	0.8738051	0.9013744	0.89641235	0.89669295	0.89802525	0.8967493	0.88977025	0.89670375	0.90957345	0.91157365	0.9078954	0.8894699	0.89752905	0.9025392	0.8985209	0.8883182	0.9035474	0.8951126	0.87789415	0.89174195	0.85564325	0.8837944	0.90653695	0.9107937	0.89361495	0.8954572	0.8917572	0.9075315	0.88309935
L52	L6d	0.3572797	0.38731805	0.49148645	0.41264725	0.4497086	0.35254505	0.3835605	0.3971312	0.3273668	0.3788758	0.392083	0.45278645	0.4398278	0.4623626	0.36884445	0.46853215	0.31850965	0.34408935	0.49563575	0.4643547	0.46865895	0.47088645	0.35989125	0.41843165	0.457886	0.385161	0.4314013	0.4073787	0.3544927	0.39670035	0.341585	0.377533	0.40518015	0.3199234	0.4019972	0.3693174	0.46775635	0.37381305	0.38346215	0.45579825	0.4510452	0.4316134	0.3931036	0.4000319	0.4157978	0.44287105	0.4879529	0.45621565
L55b	L6d	0.77202205	0.63559685	0.71056365	0.6501886	0.720269	0.6256138	0.73138095	0.67966885	0.78212995	0.69227715	0.64433535	0.7695922	0.65906615	0.68215675	0.7569795	0.76507145	0.6918628	0.80248945	0.76745765	0.7642861	0.82296805	0.75172415	0.6877911	0.7090165	0.632132	0.74126185	0.70382325	0.7163509	0.7571108	0.6304453	0.669298	0.71286275	0.72052835	0.66729415	0.6710891	0.7200067	0.8084212	0.63648445	0.7017786	0.60644425	0.7099095	0.62045815	0.67308875	0.7438844	0.7265284	0.7726457	0.7050205	0.708836
L5L	L6d	0.5255926	0.43022175	0.53237365	0.4379862	0.59551565	0.48753775	0.3395958	0.480037	0.39589215	0.45801295	0.4923097	0.46178005	0.4401832	0.5665729	0.40854345	0.47358075	0.5862668	0.408143	0.51516935	0.45580745	0.4125217	0.39008305	0.4237312	0.48759165	0.4514766	0.5720588	0.4415886	0.39951485	0.5151002	0.43333505	0.3209341	0.50819625	0.51292615	0.35432975	0.4726597	0.4564667	0.53057945	0.35298815	0.46001565	0.40754585	0.50237935	0.4399274	0.5093788	0.49719715	0.4581623	0.46100015	0.4191914	0.49833455
L5m	L6d	0.41305025	0.38201185	0.42662315	0.3730586	0.4732228	0.5235806	0.32010915	0.2628764	0.36145175	0.3796502	0.32046545	0.33951925	0.3051938	0.375305	0.4206255	0.43271915	0.37136055	0.36442885	0.37670925	0.20387395	0.3277483	0.33230325	0.38166295	0.4246004	0.3066262	0.4270128	0.4138812	0.29213265	0.4843481	0.4310818	0.24798655	0.36017275	0.4315782	0.2391763	0.37236705	0.43246665	0.4333259	0.34929785	0.44507705	0.3920973	0.5435544	0.25631555	0.52339625	0.49355955	0.41065105	0.42486745	0.3683949	0.3852799
L5mv	L6d	0.51693845	0.3064492	0.510997	0.4075207	0.5900919	0.44193395	0.29222545	0.39168215	0.1553	0.48212225	0.4399498	0.4387014	0.4047992	0.46229265	0.43757175	0.4811592	0.6353231	0.3364165	0.41905135	0.3551655	0.39773485	0.31965005	0.3629633	0.36481075	0.4146012	0.4911687	0.42857045	0.3394556	0.52465565	0.44068795	0.31717695	0.41990245	0.44849795	0.3946593	0.4736856	0.4449615	0.38965235	0.43911645	0.4915782	0.38822105	0.4585242	0.386571	0.51597695	0.46817195	0.45362785	0.44797485	0.3734272	0.34904825
L6a	L6d	0.8945686	0.8912371	0.9217978	0.9291466	0.9224979	0.91002115	0.8979577	0.9153841	0.91047195	0.9248312	0.90843595	0.9284182	0.91269215	0.91920515	0.912563	0.9127732	0.9089029	0.9111217	0.89359815	0.922601	0.90424455	0.93069755	0.9204614	0.929386	0.89254085	0.9058624	0.90369875	0.908133	0.91480235	0.91486675	0.9037755	0.90481545	0.9076009	0.89948305	0.8933076	0.91674315	0.9022178	0.8764861	0.9093021	0.91394865	0.90594135	0.92242565	0.9105152	0.9062074	0.91686535	0.90696055	0.9207823	0.90900805
L10d	L6ma	0.42518905	0.40244385	0.45590075	0.43730905	0.5025638	0.49369205	0.5873665	0.45601815	0.42140625	0.4315784	0.4712388	0.50622075	0.47388075	0.4765602	0.4401439	0.4447914	0.42662465	0.47509685	0.50344605	0.41980455	0.43654265	0.41376485	0.48536645	0.45311355	0.447654	0.4357689	0.40427925	0.3751623	0.3770047	0.4038394	0.4199445	0.46777325	0.4048971	0.4600511	0.4389273	0.4710433	0.47864045	0.34943875	0.43933465	0.430805	0.3994835	0.43910455	0.4512087	0.41195035	0.30839445	0.5295168	0.448416	0.4498241
L10pp	L6ma	0.33327445	0.37484535	0.4102401	0.4068803	0.4568656	0.43365155	0.3530414	0.50432145	0.43406065	0.37841995	0.35851225	0.4892019	0.46824075	0.4408006	0.3238622	0.41458925	0.3525436	0.3966016	0.4567365	0.3266654	0.43104105	0.39237725	0.4753357	0.47424455	0.4360486	0.3573482	0.3217277	0.34246825	0.31887885	0.38511635	0.3434602	0.44984115	0.43240475	0.3986471	0.3917777	0.45257815	0.46554175	0.33533195	0.39212725	0.4336216	0.36970645	0.40252205	0.36126795	0.42477525	0.2213279	0.46853585	0.4103425	0.39924435
L10r	L6ma	0.29057465	0.19851855	0.24196755	0.2232662	0.42318515	0.3297341	0.4033688	0.32332045	0.3817327	0.331195	0.19588495	0.31485315	0.2776251	0.3439639	0.2733815	0.290235	0.29321695	0.4578433	0.27939615	0.26908115	0.1949779	0.1835964	0.37563255	0.18953115	0.3891422	0.3168079	0.18560675	0.1660785	0.13732315	0.2754615	0.25623495	0.2896119	0.3734444	0.3280184	0.32054165	0.2801434	0.3145666	0.1116075	0.43068475	0.2996697	0.2925406	0.31841005	0.199116	0.19653095	0.22391865	0.3280282	0.37062005	0.111321955
L10v	L6ma	0.27698675	0.25546155	0.29757325	0.2881934	0.39335005	0.32593635	0.31491085	0.3575752	0.3614112	0.31986385	0.28916995	0.36945635	0.3270839	0.3573622	0.28570745	0.29482615	0.3065521	0.42744165	0.3534012	0.23281475	0.28017085	0.2847156	0.41662735	0.3417521	0.35718755	0.28150295	0.26191795	0.1849164	0.19572935	0.2313139	0.278098	0.35761085	0.38642995	0.33242055	0.27455015	0.3331454	0.4401696	0.2307732	0.3928619	0.31825765	0.2696052	0.29625195	0.2547021	0.326267	0.1765266	0.43526115	0.37221525	0.30131375
L11l	L6ma	0.34056115	0.3786605	0.4759538	0.4396071	0.4352926	0.39642545	0.34595365	0.5144098	0.4461969	0.36127805	0.3769182	0.56941445	0.4523454	0.42906125	0.4135691	0.43609685	0.3676879	0.37469595	0.4663271	0.37777915	0.41045775	0.39853615	0.4516621	0.39660715	0.4295361	0.38612275	0.38176365	0.40412415	0.38435235	0.4220715	0.40060715	0.4230599	0.3863662	0.43071435	0.4327318	0.42180405	0.4963789	0.3608211	0.31389775	0.47165265	0.3240103	0.4244249	0.41933705	0.50984185	0.2673931	0.3691021	0.42203195	0.34528675
L13l	L6ma	0.2382056	0.27064415	0.3788652	0.34365965	0.23259945	0.31834745	0.15851695	0.4331655	0.2527768	0.1835192	0.1946755	0.46209695	0.3015345	0.33745	0.28289935	0.27618275	0.20066005	0.30320255	0.3414758	0.18579595	0.27166775	0.23826925	0.30301135	0.2868455	0.25411835	0.1473205	0.11500034	0.14457615	0.2139383	0.23139415	0.25805285	0.2544291	0.2474844	0.2557259	0.2815678	0.31688715	0.3120926	0.27302405	0.16505895	0.32709285	0.1812773	0.3480996	0.2610917	0.4006086	0.1780042	0.3261592	0.2626093	0.1678462
L1	L6ma	0.49544015	0.53646605	0.5244103	0.5882252	0.58102645	0.56893425	0.5120474	0.5888484	0.5362507	0.57176915	0.48357395	0.582183	0.5870765	0.5259307	0.58574295	0.57134485	0.48298955	0.51570635	0.53434515	0.53246785	0.5854346	0.5451581	0.50543855	0.51904155	0.56043035	0.47999465	0.44726485	0.5562534	0.56718965	0.53803945	0.6072525	0.57433585	0.5385046	0.55657655	0.58559125	0.5817386	0.5204876	0.5307652	0.5292244	0.58319115	0.5281879	0.58262065	0.51210875	0.5342259	0.5767163	0.60263065	0.58558975	0.5260707
L23c	L6ma	0.54469765	0.33637485	0.6118536	0.57888805	0.4723312	0.4915631	0.49841945	0.5313263	0.3899725	0.52120255	0.6132304	0.42364845	0.46125025	0.5808731	0.54350155	0.53321855	0.5320801	0.4752656	0.5723103	0.52274065	0.4598816	0.43465975	0.42059535	0.5465449	0.55987445	0.49855975	0.50618665	0.59486285	0.65651135	0.52233725	0.48717325	0.5261571	0.5745532	0.55151035	0.56157865	0.6012549	0.51198905	0.6008649	0.56811265	0.45389045	0.4829698	0.37192055	0.5189908	0.5376807	0.5836158	0.53116035	0.61196295	0.4850419
L23d	L6ma	0.2925238	0.17153355	0.2543358	0.40545875	0.2634166	0.3379816	0.25883355	0.3012534	0.12058402	0.2566989	0.2127442	0.14670839	0.32883025	0.31230985	0.26373585	0.331953	0.338699	0.23911945	0.17563402	0.210356	0.1754527	0.167996325	0.2096814	0.2990498	0.1987287	0.25375205	0.174725205	0.2390668	0.32630795	0.31161385	0.31249935	0.29678575	0.2882665	0.12708285	0.3858558	0.2995358	0.26065315	0.31472845	0.3668564	0.25267585	0.1713522	0.06816835	0.21271515	0.2790024	0.29015015	0.34410105	0.2707972	0.141468375
L24dd	L6ma	0.69368895	0.62669875	0.7577072	0.5497438	0.6415231	0.50315285	0.58774885	0.6698109	0.7479972	0.4847299	0.51310865	0.5337383	0.50956965	0.7091353	0.4782364	0.6184472	0.64954825	0.5928816	0.55210945	0.6174822	0.6503302	0.52932435	0.7852198	0.58317355	0.49501385	0.5119018	0.7083917	0.77789775	0.5528225	0.52430605	0.6226794	0.51941055	0.5003279	0.6509376	0.569806	0.50379195	0.45781535	0.76453675	0.5044058	0.65291035	0.7465079	0.55238435	0.74241825	0.72980875	0.61224695	0.58769265	0.57537065	0.6507231
L24dv	L6ma	0.75598055	0.36402475	0.51201565	0.63544095	0.55345815	0.4357951	0.5790384	0.67026965	0.63431115	0.5790905	0.5225996	0.6639969	0.3738018	0.78666915	0.45710245	0.53716825	0.6819069	0.51478005	0.4687852	0.62987865	0.52490155	0.45907185	0.6279115	0.5451523	0.6069269	0.6731746	0.72866555	0.79867235	0.64310875	0.42230555	0.6269883	0.4957844	0.4794067	0.63665455	0.6021614	0.5404022	0.6118366	0.58749075	0.49108925	0.56326925	0.782591	0.69629525	0.77001525	0.7027839	0.5180438	0.56618675	0.60203115	0.72657635
L25	L6ma	0.14194405	0	0.12089132	0.15436985	0.08160011	0.1409024	0.2165613	0.11490226	0	0.12329435	0.1937447	0.042163335	0.1810326	0.25254615	0.16577905	0.0825504	0.1864407	0.1902993	0.06682465	0.05378805	0.05096489	0.1593499	0.18564215	0.104287625	0.1887954	0.040507455	0.0428889	0	0.16693055	0.11981409	0	0.16134495	0.078675	0.0539501	0.049416685	0.1438295	0.135732	0.040198955	0.127052715	0.0641965	0.1363378	0.16662125	0.11946975	0.2277894	0.085013855	0.18694	0.109144745	0
L2	L6ma	0.53030335	0.6239916	0.56414575	0.58363515	0.61081935	0.6125252	0.55689735	0.6266816	0.58013365	0.603469	0.58326085	0.63803845	0.69931875	0.56523655	0.62418565	0.6349989	0.511755	0.6058883	0.56385675	0.5436398	0.5893682	0.59522515	0.5725375	0.61299865	0.5532202	0.47732735	0.48569805	0.6198253	0.5743657	0.66276915	0.6728674	0.6074934	0.5748784	0.6469142	0.64318765	0.62260585	0.5722746	0.58558475	0.5755196	0.63500945	0.56644345	0.69638815	0.6349824	0.594959	0.5752843	0.6449463	0.692213	0.5885316
L31a	L6ma	0.33920155	0.20339165	0.32200575	0.40670865	0.26122745	0.37897255	0.29672095	0.3008686	0.17694412	0.2828168	0.3195642	0.1312762	0.36789825	0.38053735	0.3333219	0.2941192	0.39960155	0.2904564	0.28069475	0.20183755	0.31370155	0.25876175	0.2239083	0.30252595	0.25259235	0.32507035	0.2549686	0.30663915	0.39513345	0.3515982	0.245608	0.3675652	0.3540178	0.18994825	0.4546986	0.32339985	0.3277135	0.3207942	0.36732835	0.2585049	0.2773268	0.252079	0.3369195	0.3098378	0.35823355	0.39570985	0.3026301	0.23230745
L31pd	L6ma	0.43750005	0.35093685	0.3729402	0.4610075	0.4804341	0.45960085	0.40508695	0.4135931	0.28468665	0.40473205	0.5069076	0.32019965	0.5022696	0.44524595	0.43033005	0.44036385	0.4863722	0.4119803	0.3925416	0.4175367	0.31557635	0.30840005	0.4124008	0.42613075	0.33689925	0.40857035	0.32791225	0.42803475	0.5323529	0.4102286	0.3695143	0.4917289	0.4713393	0.37297525	0.4684561	0.41783135	0.40592565	0.4457825	0.40019895	0.4911394	0.2693482	0.35950705	0.47891645	0.40013235	0.3610704	0.4443459	0.4097231	0.3310771
L31pv	L6ma	0.4156054	0.322928	0.3739542	0.381586	0.423219	0.42972475	0.25818645	0.3866276	0.2027402	0.3831484	0.3556111	0.243919	0.44033305	0.44158055	0.36978955	0.34384425	0.3780722	0.32105375	0.2800808	0.3541942	0.26850975	0.2545265	0.359231	0.41512195	0.2961124	0.36689125	0.2619267	0.37593355	0.41625665	0.3432787	0.2660444	0.37872085	0.44225665	0.25712605	0.43322885	0.36758065	0.35663565	0.34055185	0.36225805	0.333782	0.21137045	0.22170105	0.3360414	0.38499365	0.3535932	0.42777915	0.40736835	0.19805395
L33pr	L6ma	0.2885772	0.13902975	0.2568329	0.4154145	0.2541731	0.2667655	0.31836545	0.22299285	0.0745976	0.23228235	0.14008365	0.18104025	0.2824011	0.30614455	0.29836305	0.20534075	0.2768214	0.22265705	0.14922765	0.1428028	0.04948884	0.13925095	0.19428325	0.20157605	0.21325265	0.253416	0.16516115	0.213443	0.2269921	0.24887825	0.159591885	0.14775095	0.1965738	0.2686454	0.25229035	0.1222901	0.22203765	0.17718555	0.26996565	0.20769285	0.137735275	0.22825485	0.234621	0.3127192	0.2890767	0.40008775	0.2088885	0
L3a	L6ma	0.58645525	0.57610605	0.57925215	0.68194705	0.6508769	0.61793205	0.60841285	0.63828035	0.61813655	0.62696315	0.53082195	0.62220895	0.611311	0.5991087	0.60434695	0.61115675	0.5524132	0.5769325	0.6267139	0.62790935	0.60453375	0.60720195	0.5564065	0.59062045	0.58898565	0.56582305	0.5149317	0.68130305	0.6331944	0.5816927	0.62952815	0.5711864	0.5503793	0.6412821	0.6241443	0.62265975	0.5390066	0.5867504	0.5405127	0.5770416	0.62630925	0.67986915	0.57660065	0.56067115	0.60945605	0.61985645	0.6537275	0.5442676
L3b	L6ma	0.53155305	0.5708263	0.56800775	0.63431655	0.6296742	0.6250508	0.54538655	0.62888825	0.56730075	0.6131992	0.52815195	0.6212959	0.6189793	0.558093	0.60276135	0.61424575	0.54427715	0.540777	0.5652028	0.57512895	0.6065452	0.57590145	0.5483104	0.5664458	0.5853471	0.51525185	0.50598575	0.611089	0.6027666	0.58701615	0.63988895	0.58832125	0.5530127	0.60556595	0.61728125	0.620454	0.54319585	0.5582811	0.5431271	0.61423055	0.5399989	0.61430915	0.5261192	0.56812185	0.59862545	0.6231442	0.62753485	0.53695375
L43	L6ma	0.69457955	0.55332095	0.6719856	0.59449935	0.6884326	0.74100835	0.7579114	0.650885	0.66637245	0.7112881	0.6097509	0.7017461	0.68531615	0.73449985	0.70350935	0.7286528	0.48125245	0.5588818	0.75114825	0.7086901	0.7694916	0.67285215	0.62114465	0.66169125	0.7197962	0.73013665	0.68328735	0.7741469	0.66089675	0.63412945	0.62122025	0.5890802	0.6678642	0.7220618	0.6790748	0.7404069	0.67377125	0.63357435	0.6516096	0.5334252	0.71690935	0.68215775	0.6947978	0.6807476	0.7108066	0.79139775	0.5791617	0.46976955
L44	L6ma	0.6392698	0.69189975	0.7544249	0.61507055	0.6430342	0.62035065	0.7414017	0.6752573	0.59183535	0.6500203	0.6728154	0.6805024	0.6528471	0.6625313	0.70317345	0.7627013	0.689434	0.75006035	0.6120414	0.7370733	0.7593563	0.68579625	0.65913665	0.77621015	0.7116117	0.6501615	0.5730711	0.60802595	0.709523	0.6819577	0.64581155	0.65774505	0.77488415	0.67022375	0.69847905	0.6299473	0.70875625	0.5348885	0.67842215	0.6684708	0.6077541	0.65165245	0.6879947	0.62631745	0.6470123	0.66758105	0.71535465	0.7014611
L45	L6ma	0.52877935	0.5666529	0.6137891	0.5504437	0.54051715	0.4974207	0.6290817	0.5323928	0.53407535	0.5955125	0.58070795	0.6020227	0.5353594	0.5904372	0.58515925	0.628767	0.52392315	0.54580165	0.56825465	0.61654825	0.60451445	0.58737405	0.60641285	0.6034324	0.57301915	0.5420565	0.5010425	0.4985316	0.608727	0.59495855	0.55857415	0.61876175	0.6406238	0.58440085	0.6528101	0.60331195	0.6001671	0.4802215	0.5190591	0.5820801	0.56473025	0.5289524	0.56668305	0.5435719	0.5614827	0.55551195	0.5665531	0.5346413
L46	L6ma	0.4961799	0.43366985	0.5161432	0.47758415	0.62384555	0.52199515	0.5830812	0.48910895	0.54530545	0.5519543	0.6251528	0.51640135	0.55331465	0.5294662	0.654353	0.57526965	0.6383849	0.68439365	0.64178685	0.6823234	0.59829195	0.49012705	0.56458015	0.60148775	0.6271586	0.58129665	0.41222845	0.5480227	0.53403035	0.5233249	0.5389601	0.61704365	0.62365965	0.5928924	0.54993525	0.6719093	0.62005915	0.5120713	0.6002794	0.60244245	0.71085485	0.482302	0.63342975	0.5194304	0.53823985	0.5873425	0.4979973	0.58346375
L47l	L6ma	0.45208105	0.4994398	0.5264379	0.48672735	0.50730225	0.4651365	0.45850065	0.498531	0.48776815	0.4639555	0.4285206	0.5116072	0.4912376	0.47267555	0.5323261	0.5651783	0.436666	0.464439	0.48414815	0.5236677	0.50572955	0.44786395	0.4914936	0.506206	0.43588905	0.47871715	0.38668555	0.4275622	0.47067695	0.52175045	0.44867545	0.4878801	0.52180695	0.49212165	0.52520735	0.4964433	0.540317	0.44010305	0.43251325	0.5128007	0.46247185	0.45819625	0.49378235	0.4561502	0.4802254	0.49899735	0.4702815	0.4043849
L47m	L6ma	0.3352775	0.3920169	0.4234008	0.3637607	0.3319932	0.3664185	0.228393	0.39783065	0.3709772	0.323333	0.24736385	0.51716625	0.394388	0.3392946	0.35349375	0.4146592	0.2634242	0.31265765	0.36111905	0.3138167	0.36923575	0.33842385	0.30684325	0.3195341	0.2409085	0.34720185	0.28856825	0.312725	0.3286128	0.3799763	0.24541665	0.27715095	0.38155205	0.38745575	0.357158	0.37400755	0.371445	0.3020186	0.2235114	0.3744435	0.3420141	0.37764265	0.38813345	0.33731535	0.32863365	0.36610165	0.33369365	0.21201575
L47s	L6ma	0.26083035	0.34304445	0.42693425	0.33924065	0.3435268	0.35489905	0.3563207	0.42791105	0.32033195	0.33302675	0.2017893	0.4762184	0.4095596	0.40091925	0.38934495	0.3633737	0.25789455	0.37497745	0.3763825	0.36395745	0.40175225	0.3335025	0.4105521	0.35043905	0.3269782	0.3092389	0.11928545	0.24234365	0.32081375	0.32151955	0.27631355	0.31035745	0.36807715	0.330833	0.38336945	0.35809945	0.34376035	0.26533675	0.21181325	0.36572085	0.3408878	0.35805955	0.3573291	0.28689395	0.3866691	0.42817035	0.3249535	0.28216925
L4	L6ma	0.6701633	0.589204	0.6689054	0.6524172	0.6689134	0.695801	0.67036685	0.69516955	0.6941787	0.7086941	0.60235835	0.69007085	0.6245623	0.6825928	0.6299967	0.6555042	0.5848631	0.6394236	0.68550205	0.7344018	0.6501347	0.64512035	0.64746325	0.70089405	0.65593655	0.6679122	0.6536692	0.72793595	0.7021075	0.60559955	0.6332862	0.6048519	0.6258022	0.69027005	0.67792385	0.6723924	0.63102715	0.6176277	0.60011095	0.5771969	0.65110595	0.6696058	0.6598895	0.6976923	0.6590171	0.7052202	0.69252145	0.5876088
L52	L6ma	0.4422221	0.5019756	0.52899715	0.4631004	0.535578	0.4274208	0.5397668	0.4784699	0.4573811	0.49653535	0.4327418	0.51091985	0.53871625	0.4740775	0.4886914	0.52672735	0.42452365	0.4398303	0.5101745	0.5143306	0.4905531	0.49440375	0.4620408	0.5485054	0.48693625	0.37121375	0.3706035	0.470719	0.45989815	0.4936808	0.5270891	0.50857595	0.5013491	0.4237823	0.52470685	0.503583	0.4729188	0.4709732	0.42269095	0.5742351	0.4567615	0.4693867	0.4867351	0.4969546	0.46801215	0.5509116	0.54721285	0.55943115
L55b	L6ma	0.78266035	0.69643045	0.6418319	0.67220915	0.7218822	0.65639715	0.67236045	0.81692115	0.75157705	0.7399952	0.6588645	0.6102692	0.7346333	0.672554	0.69438725	0.70944085	0.76525495	0.75157805	0.7803609	0.7666318	0.7163026	0.71074465	0.70912365	0.7153769	0.70189865	0.68154195	0.5696835	0.7470841	0.77608335	0.5812189	0.7537851	0.56058155	0.74736085	0.7484909	0.72196885	0.74620165	0.64017245	0.706516	0.5942289	0.7567309	0.4648183	0.5897309	0.7390058	0.85376785	0.69018465	0.7319994	0.77721465	0.5901288
L5L	L6ma	0.50615245	0.54142485	0.58354045	0.64452	0.60979885	0.59736325	0.44404115	0.6137121	0.5078652	0.5519891	0.5840037	0.5712289	0.61803365	0.5470376	0.4966465	0.5303412	0.48876115	0.57380185	0.5983135	0.4942155	0.4985551	0.5818303	0.5541771	0.5647359	0.6228567	0.5353188	0.4830872	0.5783122	0.58692975	0.5885787	0.6164119	0.60645105	0.60526165	0.661067	0.57144525	0.59805285	0.59961265	0.55488885	0.5865908	0.5472576	0.55618325	0.6311044	0.6201448	0.62163945	0.6445724	0.602753	0.6362663	0.6059719
L5m	L6ma	0.4596561	0.3636717	0.4774121	0.4852106	0.55785645	0.5732159	0.41549635	0.42136765	0.4987128	0.4774748	0.5450569	0.31753975	0.4034954	0.4046137	0.4518459	0.4438792	0.4220642	0.46330885	0.43768285	0.32665455	0.3897515	0.46481005	0.40450595	0.4694695	0.47338175	0.4404825	0.4410246	0.52219025	0.5119569	0.48108055	0.4633978	0.43587475	0.476742	0.48405365	0.4730044	0.49255355	0.47371735	0.4656768	0.51334465	0.47349485	0.5041587	0.3715714	0.5454561	0.508106	0.5022153	0.56261145	0.57227965	0.4219566
L5mv	L6ma	0.56925115	0.4338635	0.6220369	0.65323805	0.61868715	0.5291571	0.4263679	0.59892045	0.4357129	0.58894535	0.6927717	0.53277615	0.52254315	0.5575718	0.5387677	0.5247618	0.58331755	0.55917735	0.619996	0.55653495	0.4644542	0.57200795	0.44101745	0.62333055	0.681563	0.55165115	0.58008995	0.66383105	0.6744197	0.5888055	0.52953145	0.61222245	0.6512285	0.7296143	0.5584766	0.64755745	0.60554535	0.63039225	0.59790545	0.5377645	0.503132	0.5374508	0.68232755	0.606728	0.6765953	0.621525	0.65612335	0.5237134
L6a	L6ma	0.9079065	0.93156895	0.9074201	0.9255507	0.92720815	0.9414072	0.92294145	0.93693575	0.91663415	0.93970425	0.9161807	0.92043035	0.9038821	0.94002655	0.91482005	0.9040282	0.94114105	0.88658385	0.9184307	0.9120412	0.92170775	0.91583545	0.89877295	0.88718425	0.93301755	0.92052385	0.9302156	0.94297885	0.9359398	0.92550225	0.92644035	0.9315934	0.92342285	0.90905605	0.93318825	0.90515345	0.93832035	0.92547455	0.93331045	0.9171205	0.92399855	0.9364266	0.94093805	0.91349065	0.90676345	0.9282185	0.918016	0.91884315
L6d	L6ma	0.74366405	0.79852205	0.6472125	0.73634565	0.73050165	0.7423234	0.65823535	0.751846	0.67387985	0.75547765	0.63853005	0.73655285	0.75324765	0.6946341	0.67703015	0.70328485	0.66639565	0.5841926	0.69592	0.74099445	0.7165843	0.65274945	0.69165305	0.5947614	0.63533115	0.5894254	0.6761743	0.67534295	0.78809695	0.68700665	0.76007365	0.69938175	0.7070019	0.63625	0.71992395	0.72001475	0.6725455	0.67842685	0.7048115	0.6688817	0.712875	0.7812159	0.6847883	0.70108215	0.68245635	0.74805325	0.7135528	0.73917135
L10d	L6mp	0.34792085	0.3710706	0.3966438	0.4198354	0.42772175	0.44153365	0.52084975	0.3633626	0.36526755	0.3924319	0.38097675	0.4490263	0.4419329	0.43881155	0.40125565	0.45795075	0.4055509	0.37656945	0.4873343	0.3132412	0.4376909	0.3981391	0.42256815	0.4102071	0.3547429	0.4214015	0.38526595	0.33705035	0.30049305	0.4164822	0.3308417	0.418397	0.3686203	0.3556444	0.37682215	0.43193055	0.45634725	0.2665981	0.3606993	0.4062339	0.37827165	0.35656735	0.47983515	0.4530761	0.28925555	0.4990886	0.3947416	0.3809006
L10pp	L6mp	0.19917745	0.31391075	0.4008546	0.3849256	0.4086529	0.39844035	0.3348698	0.4019583	0.39392895	0.36289845	0.29850065	0.44768475	0.4297536	0.41906785	0.30600955	0.3969961	0.33472755	0.4030612	0.44829525	0.2710992	0.47090845	0.3729773	0.44499885	0.43021405	0.38710235	0.35689825	0.333518	0.30583655	0.23412825	0.3971306	0.2909729	0.3819482	0.40115885	0.2757425	0.3012549	0.42277255	0.4209854	0.29742635	0.29701955	0.40711515	0.3462573	0.2751279	0.3969763	0.42971975	0.21545535	0.4706161	0.36738825	0.29975155
L10r	L6mp	0.13826594	0.1743742	0.2074548	0.236016	0.32971035	0.29411645	0.31611345	0.22416175	0.32714445	0.269351	0.084256	0.28536345	0.24303885	0.3229206	0.22735905	0.3100488	0.2664903	0.2774759	0.26482485	0.20663645	0.14591784	0.1383841	0.3195732	0.18902885	0.24769005	0.2991334	0.1608704	0.104487485	0.09086723	0.2916508	0.115397695	0.2079165	0.3308368	0.2098921	0.26101285	0.2332957	0.26386075	0.039620185	0.18886075	0.27303375	0.2382932	0.22059125	0.25670265	0.20823845	0.14879155	0.3061923	0.2975191	0.11787795
L10v	L6mp	0.08550155	0.20788245	0.2991174	0.27485005	0.3247256	0.3079736	0.3033337	0.2436123	0.32869545	0.28514115	0.19480495	0.3199536	0.3038047	0.3415732	0.2363343	0.293456	0.27958395	0.31939675	0.35956115	0.166554	0.31973595	0.2723666	0.3691125	0.32821215	0.27209855	0.29388415	0.25092235	0.14321275	0.090274835	0.24889885	0.1824743	0.29503725	0.3685134	0.21536975	0.19226025	0.29698955	0.389467	0.1716666	0.1836587	0.28711325	0.2291183	0.21843235	0.3282335	0.3327564	0.15574895	0.4213453	0.3217277	0.1793653
L11l	L6mp	0.23379525	0.350653	0.44702405	0.42051465	0.39154895	0.3583719	0.3329878	0.42806625	0.40823635	0.3871314	0.31907655	0.5280692	0.4216575	0.41892715	0.38000755	0.43966475	0.359264	0.38687825	0.47330615	0.32247755	0.4534097	0.38421955	0.43598375	0.3543857	0.4204213	0.3837553	0.41339805	0.3746494	0.33038835	0.42771455	0.35602775	0.37467245	0.37690035	0.34934035	0.3779415	0.3809376	0.45918905	0.3087696	0.28974725	0.45460735	0.32028375	0.3395204	0.45007885	0.5248732	0.2648117	0.3592565	0.39171195	0.2693379
L13l	L6mp	0.129038285	0.23762085	0.3847089	0.31569995	0.14313535	0.2805433	0.1761501	0.3484524	0.19706595	0.22919115	0.13719619	0.42198005	0.27871965	0.3556539	0.2361015	0.22879425	0.19848585	0.297864	0.33149145	0.11323915	0.3244506	0.2625529	0.2868952	0.26488855	0.2624005	0.1603625	0.14767582	0.1287315	0.108068315	0.2382405	0.19702425	0.20346465	0.2590633	0.147017675	0.219824	0.2652773	0.29005285	0.1733819	0.14703455	0.31680225	0.1514717	0.2240705	0.3236583	0.38478735	0.117052195	0.3073294	0.23649375	0.0578864
L1	L6mp	0.5657171	0.5975355	0.63374915	0.6067464	0.59618085	0.580752	0.66599585	0.6445959	0.62334335	0.6186692	0.58386615	0.64367335	0.6177946	0.64032495	0.5964096	0.61392425	0.64828445	0.59166185	0.6464193	0.55886115	0.6307877	0.59362415	0.57583775	0.6267722	0.64485875	0.6287879	0.6410188	0.57526465	0.6066449	0.60556755	0.6683423	0.6624523	0.6221696	0.56571215	0.6514949	0.59847235	0.6533335	0.58885105	0.6340185	0.6290507	0.61259975	0.6132694	0.65453825	0.63548165	0.61592235	0.5925009	0.60196435	0.6012185
L23c	L6mp	0.60072605	0.5768653	0.65325045	0.5998802	0.5436181	0.5830821	0.57676755	0.6421627	0.46795675	0.6513731	0.6258797	0.58165075	0.5033692	0.6398284	0.6543636	0.518828	0.5903421	0.4442494	0.58135845	0.5792374	0.56313145	0.462717	0.49416515	0.5785584	0.54636155	0.63413385	0.5453817	0.5831328	0.64132755	0.60582545	0.5627257	0.6210918	0.59293955	0.5510249	0.6373792	0.62366235	0.55801645	0.56923305	0.57943455	0.468978	0.5938281	0.5712362	0.60250795	0.61960525	0.60049515	0.55158395	0.57257375	0.56464825
L23d	L6mp	0.37458565	0.34738035	0.28312725	0.4692225	0.26516545	0.3408299	0.29732625	0.3888107	0.13987125	0.423017	0.2420334	0.167572875	0.3323966	0.35451585	0.30793845	0.3210377	0.3636885	0.1779828	0.3118323	0.2395367	0.3369453	0.20676305	0.23617625	0.36564435	0.28752335	0.29429325	0.13989755	0.2375901	0.32544925	0.37815705	0.24422825	0.28769225	0.30731425	0.118658015	0.3387386	0.2778675	0.24723125	0.21728845	0.34741975	0.2337905	0.2229339	0.20060265	0.23725875	0.3387689	0.253787	0.3659806	0.2181675	0.1098211
L24dd	L6mp	0.8100202	0.8256022	0.855957	0.83890995	0.8289089	0.81206865	0.80920205	0.85518335	0.84367565	0.8207322	0.86295535	0.837947	0.8120412	0.8341139	0.87410445	0.8585749	0.8266244	0.82473875	0.85697465	0.7850667	0.8365398	0.83786135	0.8353905	0.8124926	0.8134396	0.8361253	0.82470075	0.8662653	0.82687485	0.8447438	0.8466916	0.85249815	0.83846415	0.85330165	0.86506575	0.84637115	0.782366	0.8712182	0.88017345	0.8496129	0.85108895	0.81031705	0.87180015	0.86629185	0.85669165	0.84634825	0.8085078	0.8674474
L24dv	L6mp	0.62448015	0.5860265	0.7817396	0.7756506	0.7185784	0.6727224	0.7041193	0.68715465	0.6219003	0.72915935	0.6964554	0.83254895	0.585939	0.74184515	0.63498365	0.5762189	0.7183453	0.660346	0.69776095	0.75620725	0.68627515	0.70932315	0.6986867	0.66191525	0.6542061	0.61561685	0.7207682	0.817755	0.7410375	0.6520499	0.6711532	0.70006485	0.6467632	0.74703425	0.7476438	0.7617245	0.6180561	0.570328	0.79270245	0.7663382	0.7760026	0.6751927	0.7035604	0.7082789	0.73574525	0.704809	0.7258524	0.73283905
L25	L6mp	0.06938515	0.049016115	0.10031514	0.06380815	0.04284339	0.11827595	0.1333141	0.07815729	0	0.0782786	0.0631088	0.0266021	0.121205	0.2120654	0.06466235	0.1377877	0.1608871	0.080843775	0.06158145	0.138245535	0.024303565	0.0393375	0.0749401	0.06289505	0.1469468	0.0496384	0.05209216	0	0	0.1704789	0	0.05197627	0.0910986	0	0.050841515	0.111758445	0.11139348	0.049995105	0.06672102	0.066082475	0.118991285	0.18050335	0.16238345	0.20043595	0.07615564	0.13573651	0.027059885	0
L2	L6mp	0.5683467	0.6851067	0.6880314	0.59355055	0.60039225	0.6197613	0.5869888	0.6550799	0.65199075	0.6612472	0.6601557	0.6811545	0.6608556	0.6631954	0.64321545	0.6697696	0.66324455	0.63961135	0.6368421	0.55592545	0.58788515	0.6522253	0.6180193	0.71481395	0.6303578	0.57768755	0.6842471	0.6503417	0.6011879	0.68338595	0.6881418	0.6831996	0.6216388	0.63099235	0.6636941	0.6328593	0.69116245	0.6253932	0.69491355	0.7306789	0.6382778	0.6563835	0.7388059	0.69985095	0.6052845	0.59869245	0.7094335	0.6332369
L31a	L6mp	0.30154255	0.37553945	0.38328185	0.28918915	0.26312685	0.3482298	0.37677695	0.34561835	0.19056095	0.35968435	0.35972845	0.21084285	0.32784785	0.3715496	0.35308865	0.2498129	0.40415535	0.2654335	0.396715	0.261171	0.37260145	0.2519908	0.2574008	0.3745843	0.29947415	0.3569759	0.2202459	0.27135135	0.3728432	0.4013314	0.22088455	0.35250875	0.36381825	0.145743685	0.42943845	0.3719711	0.3314565	0.22515855	0.35032395	0.2654862	0.29527805	0.2952278	0.3561249	0.34307535	0.34493125	0.3773685	0.2278984	0.2468888
L31pd	L6mp	0.32345135	0.38497735	0.3806365	0.36537215	0.4086179	0.4033002	0.43398745	0.36761805	0.28470115	0.4652583	0.4890538	0.34403895	0.40409365	0.42776095	0.4294451	0.3897001	0.4515874	0.3878484	0.43732355	0.42573055	0.34390765	0.30993435	0.395611	0.449974	0.30737945	0.35671295	0.3361671	0.3989164	0.47659595	0.43925015	0.26258165	0.4209174	0.4537191	0.34273385	0.4273387	0.41962275	0.39120495	0.3439152	0.3409993	0.4432019	0.2557054	0.36118745	0.4804228	0.3807969	0.3310107	0.42135455	0.3815758	0.30975275
L31pv	L6mp	0.31851975	0.3081979	0.3900919	0.30143005	0.32273885	0.3754833	0.2612497	0.3329505	0.2310618	0.3907749	0.3475847	0.2413413	0.36423815	0.40832545	0.3394873	0.30429325	0.3542817	0.2904123	0.3238567	0.3616462	0.307484	0.23003285	0.33142295	0.40773385	0.2743207	0.3402629	0.22525655	0.341095	0.36393285	0.35678495	0.111706945	0.3313577	0.3972855	0.1841877	0.3969607	0.35113735	0.3332181	0.2528721	0.26889665	0.2840969	0.23096405	0.18574455	0.34849505	0.35758255	0.31136045	0.391406	0.3629331	0.21363875
L33pr	L6mp	0.2699007	0.121212015	0.2723739	0.2839775	0.20911405	0.28691355	0.3337906	0.2380962	0.168432565	0.2757938	0.17399355	0.1883728	0.24465525	0.28681425	0.3301596	0.2082313	0.24629145	0.15176004	0.1837712	0.19943665	0.06815395	0.16664675	0.2562313	0.22031575	0.18467005	0.25953185	0.13399155	0.1885701	0.240658	0.29431775	0.043858435	0.06675378	0.153517415	0.2474497	0.2385483	0.0930092	0.1755043	0.053638315	0.17855305	0.188791	0.20963185	0.2138154	0.276803	0.30288955	0.2365771	0.3797275	0.13082709	0
L3a	L6mp	0.71047205	0.6887708	0.7272106	0.71687845	0.64742355	0.7039601	0.818444	0.7382996	0.71385395	0.75859715	0.66677795	0.7126599	0.6908492	0.73793825	0.64972145	0.72722285	0.74191765	0.71037965	0.7224942	0.69219105	0.68378545	0.75124635	0.6830655	0.71284515	0.7016311	0.7377494	0.72620425	0.73002865	0.70501635	0.7341068	0.75257175	0.7397217	0.7264029	0.7011791	0.7562063	0.69865155	0.73174835	0.66414075	0.71404085	0.7374535	0.7487783	0.6825343	0.754283	0.71032975	0.68785985	0.6814592	0.71265075	0.67102595
L3b	L6mp	0.6147536	0.6402685	0.6765919	0.6502421	0.63692465	0.6500283	0.7370375	0.6868677	0.65595995	0.67274535	0.63521245	0.68878855	0.66833505	0.6931764	0.63503725	0.6833813	0.699288	0.63169525	0.6874564	0.60679345	0.67059005	0.6498687	0.6323243	0.6810023	0.67482185	0.65729085	0.69738045	0.63850925	0.63890835	0.68609815	0.7234359	0.70471745	0.66534315	0.6313291	0.68586295	0.64940845	0.6811821	0.623878	0.65868485	0.69070845	0.6566506	0.64539885	0.69629575	0.68983675	0.66483025	0.62062135	0.65014515	0.64706255
L43	L6mp	0.55659995	0.62814435	0.66050625	0.53509685	0.5782932	0.6562617	0.83684975	0.5048383	0.4103804	0.7197764	0.4242725	0.65251625	0.6201006	0.66261195	0.61273435	0.63875645	0.66048795	0.5808289	0.6203271	0.60440605	0.7457633	0.5986907	0.5207399	0.66760345	0.6501613	0.5567835	0.5877141	0.6218607	0.58925565	0.6868598	0.5519357	0.4506348	0.6791714	0.6165255	0.6696107	0.64252855	0.65935115	0.5313002	0.6399219	0.561575	0.6527088	0.54519985	0.67907765	0.5975226	0.49041665	0.6410861	0.5617191	0.42735685
L44	L6mp	0.43251485	0.5022002	0.56755155	0.47661525	0.4167656	0.41598615	0.6515952	0.44853765	0.4386116	0.5182997	0.4329282	0.53679255	0.4626338	0.5439766	0.4880192	0.57787315	0.4656128	0.53200125	0.47696455	0.5066498	0.55664825	0.51618175	0.4777779	0.48198795	0.55510385	0.51412815	0.40429305	0.3638994	0.46134555	0.520998	0.45877415	0.4437147	0.514911	0.4988119	0.549221	0.51294815	0.5215888	0.3376775	0.51689045	0.4785711	0.5408481	0.48067875	0.5739419	0.5337279	0.46739045	0.47704565	0.52585725	0.43524305
L45	L6mp	0.49570305	0.5513924	0.56288075	0.5214468	0.45829625	0.4173263	0.56909255	0.47525435	0.47948915	0.56362565	0.4590762	0.5451548	0.5176595	0.51978715	0.4766331	0.59712085	0.47181045	0.51602795	0.55098785	0.5484233	0.56190235	0.54801505	0.5369528	0.5126769	0.51179975	0.5170213	0.45794425	0.43170885	0.44716115	0.56799025	0.44236345	0.47990585	0.51317355	0.5142502	0.585271	0.5210577	0.602925	0.4236427	0.46500605	0.5575077	0.5233039	0.4532903	0.5810515	0.5391114	0.47184715	0.45506135	0.49071855	0.46277175
L46	L6mp	0.3482493	0.35464415	0.3615567	0.42429665	0.29616765	0.33177885	0.48669435	0.3381678	0.3261622	0.4599561	0.31168515	0.37962575	0.3841087	0.4778858	0.44203165	0.4359842	0.51842295	0.48827525	0.49093205	0.39618775	0.34076595	0.25471775	0.3831691	0.3853649	0.4695475	0.41539115	0.3344141	0.29377315	0.4399188	0.41693505	0.4319122	0.46226655	0.35742965	0.4261287	0.42732835	0.5235811	0.52396865	0.45519335	0.6043339	0.46541275	0.656648	0.3293938	0.5464756	0.528893	0.32123535	0.3785059	0.38108185	0.4394099
L47l	L6mp	0.391987	0.4957615	0.5055388	0.491006	0.4565588	0.3936522	0.4420584	0.4259245	0.43813635	0.5028418	0.3170455	0.50013665	0.49237895	0.4483773	0.4507092	0.5808406	0.43205265	0.4491988	0.46270115	0.46160685	0.5123118	0.4440174	0.4665313	0.47984255	0.40389225	0.45138025	0.3881707	0.38375525	0.35760525	0.5108716	0.33741265	0.403374	0.48632335	0.43258445	0.48952695	0.4364178	0.5471816	0.40364285	0.3949896	0.49796815	0.4161286	0.3738089	0.52927215	0.45096025	0.4221302	0.4483723	0.44634205	0.35014405
L47m	L6mp	0.2506583	0.40392465	0.39801325	0.3689583	0.3000275	0.3060778	0.27033225	0.3202949	0.33516745	0.3503653	0.14639515	0.4885111	0.38303735	0.3504207	0.30746195	0.40128125	0.2258355	0.30166685	0.3647119	0.26620945	0.3744396	0.3292981	0.2893561	0.30672185	0.24997675	0.33993225	0.2780562	0.2731567	0.2330432	0.3912362	0.158564775	0.16949875	0.3598098	0.3118628	0.29862685	0.30428315	0.3788563	0.29057405	0.11467184	0.36154745	0.30298185	0.25281135	0.43188795	0.3211403	0.2777047	0.30878695	0.3020838	0.138497395
L47s	L6mp	0.19768035	0.3318148	0.41559645	0.32926315	0.2923242	0.3166394	0.365473	0.34626925	0.2723326	0.40410045	0.1492003	0.4344456	0.3923978	0.4108944	0.33344395	0.3501687	0.2566539	0.34283265	0.3444481	0.3064056	0.4209405	0.3291771	0.33480455	0.33103565	0.3069126	0.3107307	0.1831945	0.180545245	0.20643165	0.3212263	0.20926625	0.22626085	0.34526025	0.2512449	0.31049705	0.30483835	0.36067665	0.2448723	0.1574718	0.3541348	0.31756695	0.2680202	0.3950066	0.28984065	0.28959355	0.3621391	0.3060849	0.2130404
L4	L6mp	0.88864545	0.86214115	0.8794556	0.8666016	0.8841566	0.88035645	0.9048694	0.883265	0.87847705	0.9063182	0.85718985	0.871935	0.8589974	0.88000615	0.8675289	0.88203145	0.85827505	0.8476458	0.86625275	0.87181095	0.88258325	0.89050695	0.86772495	0.8911203	0.8583661	0.90748675	0.8933891	0.89687	0.88415305	0.8801257	0.8702232	0.8770745	0.87949255	0.8686207	0.8951612	0.87292035	0.8871555	0.8741865	0.8924331	0.8499378	0.8680603	0.868128	0.87931445	0.8821498	0.86568335	0.87176775	0.8832279	0.8780655
L52	L6mp	0.37475935	0.43923395	0.52519215	0.42212445	0.48033585	0.4163514	0.5234406	0.41944665	0.423928	0.47690215	0.4222503	0.515855	0.46199185	0.49686655	0.4306815	0.49116925	0.3630254	0.4243747	0.52037185	0.467334	0.4889006	0.4899469	0.38414665	0.50631425	0.48898385	0.4002568	0.38172295	0.4301668	0.4067456	0.45898315	0.4002766	0.45567995	0.48834505	0.3633287	0.47657425	0.43894875	0.4898895	0.40219965	0.39243295	0.50802895	0.4465476	0.42144415	0.50488555	0.4986403	0.40925485	0.46199985	0.50765635	0.4499973
L55b	L6mp	0.7117232	0.5579256	0.6282196	0.61470465	0.64520985	0.6340096	0.6961135	0.65699795	0.62752885	0.67062625	0.49891095	0.621439	0.65118765	0.6601269	0.6582352	0.66845685	0.6770219	0.7361589	0.63161435	0.7100519	0.6455336	0.64044965	0.63739635	0.7108644	0.5377351	0.7104807	0.5209463	0.61859115	0.76198155	0.6342112	0.6527679	0.53498575	0.72815375	0.72058445	0.66844605	0.7040848	0.6706085	0.5827522	0.6125586	0.63549365	0.50522765	0.50587555	0.6588349	0.73026425	0.6710163	0.6391532	0.64684435	0.5273743
L5L	L6mp	0.59948745	0.64993455	0.7183489	0.6160261	0.68620825	0.645695	0.4878187	0.71263945	0.56621385	0.639595	0.67136175	0.6563503	0.6375196	0.68453845	0.5782885	0.59227335	0.6528543	0.5455295	0.62713425	0.52884525	0.60988005	0.59844375	0.5870456	0.647166	0.6664498	0.69817995	0.6257764	0.6438561	0.61114465	0.63588215	0.6719935	0.73245585	0.6698867	0.6157905	0.67169775	0.66243295	0.6976675	0.59056455	0.6622038	0.6426707	0.65174555	0.67168565	0.68096765	0.69470985	0.6383448	0.57763785	0.6144772	0.6397752
L5m	L6mp	0.65235395	0.60809075	0.6508056	0.59953905	0.5794658	0.63494295	0.4730293	0.66937505	0.62738875	0.62136115	0.6622255	0.5559565	0.6259812	0.6089796	0.5655573	0.64520595	0.6024583	0.4432786	0.56878875	0.43726605	0.6752669	0.5598302	0.55690935	0.6114715	0.60046035	0.64260905	0.6610627	0.6191881	0.6392411	0.67689325	0.6272676	0.70593385	0.648897	0.57564425	0.7221034	0.62558605	0.68383835	0.57561255	0.6727348	0.6384678	0.72291045	0.58089165	0.70072465	0.700213	0.633471	0.5967968	0.5714566	0.5227049
L5mv	L6mp	0.66230465	0.6817393	0.708258	0.6615951	0.71606805	0.66900065	0.5015228	0.7251695	0.4269712	0.70803785	0.7061381	0.676588	0.62558935	0.67876895	0.65394045	0.6162788	0.69484925	0.45681935	0.6138842	0.5644833	0.58290935	0.57657145	0.55063895	0.64064915	0.6760473	0.69145875	0.65970625	0.6850952	0.67082375	0.64137525	0.7068161	0.72838915	0.69377275	0.6580137	0.67763535	0.6998332	0.67324585	0.6412227	0.6999679	0.64827625	0.6091046	0.67159215	0.73595865	0.6756253	0.64655705	0.6299914	0.6077763	0.62503575
L6a	L6mp	0.8073672	0.8415964	0.8589701	0.82449015	0.87056105	0.84114445	0.8745975	0.86672045	0.8448603	0.84075845	0.87360235	0.86590435	0.8472205	0.84172	0.82244065	0.8571502	0.85560505	0.84910825	0.8497392	0.80991115	0.86398115	0.8429955	0.8285591	0.86599055	0.82683945	0.8329905	0.8185629	0.83295905	0.8411739	0.8783992	0.83267875	0.8698994	0.8687767	0.8348134	0.8395652	0.8471239	0.849015	0.79212985	0.85838555	0.86165435	0.86774315	0.8542463	0.8693374	0.81550215	0.83318655	0.8675104	0.84333325	0.84678125
L6d	L6mp	0.86921255	0.84474325	0.8516312	0.8337687	0.8640398	0.86317725	0.8713258	0.83423875	0.8438699	0.8715943	0.82152365	0.86365895	0.8844068	0.8293932	0.8698569	0.87871885	0.8814198	0.8695951	0.8629136	0.88132645	0.869623	0.8840506	0.85213385	0.8605262	0.78941035	0.8925908	0.8757689	0.8378782	0.8753578	0.83655085	0.87103065	0.87059035	0.83955095	0.8410356	0.8707868	0.8700863	0.85955555	0.8848177	0.84323425	0.88110095	0.84341965	0.8527242	0.84664425	0.8852255	0.83832175	0.8630905	0.8487294	0.8931331
L6ma	L6mp	0.8582988	0.88249895	0.85962175	0.85309865	0.83420825	0.8624981	0.86287725	0.8058655	0.83201715	0.8306479	0.80190855	0.8393171	0.8471805	0.832279	0.8293342	0.79698445	0.8630033	0.8637041	0.83438425	0.84388245	0.8273932	0.83368785	0.8743796	0.81270545	0.78570155	0.7779023	0.84241265	0.85160245	0.8709132	0.7888022	0.84814235	0.8296258	0.85944455	0.8242422	0.83074225	0.82137475	0.8428999	0.83545835	0.8302533	0.82903955	0.8762547	0.8341721	0.85200245	0.85178285	0.82422075	0.86061225	0.8520446	0.81697925
L10d	L6r	0.44428995	0.4631319	0.40610565	0.46764905	0.48432115	0.56153485	0.4088719	0.44387845	0.4401829	0.3291532	0.4837517	0.4802553	0.5305387	0.4240446	0.36412585	0.46662595	0.5423474	0.38157285	0.52925035	0.3727184	0.41528005	0.4644428	0.5056063	0.42884885	0.4058024	0.4003338	0.5008451	0.46856015	0.3215522	0.44653035	0.41565025	0.36880005	0.30896785	0.44529615	0.36452125	0.5149075	0.48514135	0.32087295	0.367635	0.45693875	0.3263006	0.4711417	0.4712163	0.40346385	0.26650115	0.47746805	0.4247696	0.3640155
L10pp	L6r	0.39551105	0.4445534	0.4094067	0.4255312	0.4843983	0.4876955	0.2266265	0.5570157	0.4081443	0.29349495	0.3154126	0.46740565	0.57363635	0.422012	0.323622	0.4118438	0.54559965	0.36755845	0.4571638	0.3128262	0.4589592	0.48911425	0.48472475	0.47433475	0.43644305	0.31343215	0.43729195	0.4408615	0.2894719	0.41268325	0.38135285	0.47920755	0.3286347	0.44245325	0.33842005	0.46066775	0.4993656	0.3295477	0.28487575	0.41024185	0.3383869	0.4371222	0.3799994	0.42525525	0.2355572	0.4119425	0.3678344	0.30503815
L10r	L6r	0.3746364	0.27192785	0.17863615	0.217338295	0.4276898	0.42416515	0.20839955	0.3509145	0.3329024	0.23951215	0.17452905	0.2980022	0.3477197	0.34021065	0.1843267	0.2949716	0.4661769	0.3298652	0.3367065	0.18900284	0.1586068	0.22414645	0.38769865	0.1837349	0.3014443	0.306258	0.3085461	0.26284065	0.07523035	0.3137394	0.2616152	0.184095	0.2655856	0.31331575	0.2502582	0.3221373	0.36229375	0.12562735	0.1988357	0.2517742	0.2581251	0.3501363	0.22970155	0.1701738	0.1903738	0.28389645	0.31335395	0.07515268
L10v	L6r	0.30764565	0.31893585	0.29927115	0.3112208	0.4163297	0.4356322	0.13479582	0.38236925	0.34485415	0.21023485	0.2778233	0.358017	0.4355803	0.3481954	0.25358185	0.30870605	0.49027635	0.3245864	0.39143125	0.15108974	0.3093775	0.3905301	0.4292564	0.31302055	0.3237859	0.25262435	0.39901085	0.3010195	0.13857789	0.2754022	0.3107538	0.2823873	0.2954473	0.32733425	0.21789125	0.3572816	0.46663565	0.2110035	0.1938078	0.2840384	0.2340184	0.35118125	0.29511265	0.330168	0.17213095	0.38251015	0.31579315	0.2039459
L11l	L6r	0.3380812	0.43880385	0.45582795	0.45740935	0.4432086	0.392591	0.19647615	0.5102899	0.42417555	0.3317052	0.34292095	0.55027145	0.5406959	0.40685045	0.3871984	0.43222525	0.55050365	0.38555555	0.44206535	0.3790157	0.4257975	0.49220075	0.4509066	0.43047045	0.4395769	0.331988	0.46814555	0.50426655	0.32824285	0.4527339	0.44666625	0.41624355	0.3290985	0.4906245	0.37443745	0.40587555	0.51643065	0.3942876	0.30022895	0.42055275	0.2709152	0.44053085	0.42651885	0.49756195	0.25768515	0.31659675	0.4025549	0.30904315
L13l	L6r	0.2176129	0.36918125	0.39764635	0.32153425	0.21426565	0.41845815	0.112217325	0.4907815	0.2833621	0.2118103	0.182869	0.4381829	0.46767975	0.3201561	0.2031118	0.28265655	0.3725847	0.2967936	0.3593338	0.19671925	0.3182272	0.32024665	0.33220245	0.3025739	0.26509495	0.12431175	0.18000045	0.24333	0.2216738	0.2918438	0.32717675	0.2506185	0.21081065	0.29824725	0.220021	0.32525615	0.34002935	0.31547735	0.18407565	0.29259845	0.17965625	0.3643353	0.3022639	0.38171405	0.14921405	0.29276455	0.2520816	0.1641652
L1	L6r	0.62845215	0.58870265	0.62481765	0.7173183	0.6000579	0.5467569	0.59644135	0.57722365	0.61639305	0.64158655	0.58657255	0.6390379	0.6413037	0.61122705	0.62948335	0.65569135	0.583042	0.5994941	0.6485718	0.59193275	0.64566555	0.59130375	0.6103976	0.61441915	0.6008229	0.61365135	0.5759751	0.62659805	0.6381569	0.68093825	0.7144097	0.66733875	0.63514935	0.63179175	0.67438645	0.62527275	0.6064073	0.5903947	0.5986529	0.62788675	0.61123495	0.60174575	0.6412729	0.61815945	0.66612275	0.6795234	0.63136765	0.65641
L23c	L6r	0.53693955	0.35988685	0.4847191	0.5286463	0.37615385	0.52941985	0.4117177	0.394964	0.2553344	0.5064283	0.41248115	0.40595945	0.45160795	0.60682955	0.3760688	0.4991396	0.45484965	0.5077894	0.5260594	0.49553285	0.38327155	0.419163	0.3769259	0.4370851	0.4344127	0.43434395	0.52415835	0.4883948	0.42396825	0.5168762	0.3885362	0.35483965	0.4347338	0.42573455	0.43061465	0.4977463	0.5438111	0.5437505	0.42096355	0.33741345	0.56048035	0.3229222	0.47175105	0.46620915	0.53498825	0.50492425	0.41807255	0.34043165
L23d	L6r	0.29412085	0.1710044	0.10455052	0.3580779	0.152928055	0.2810893	0.1366686	0.20919085	0.04892976	0.1773123	0.1614558	0.04920985	0.30466985	0.3364757	0.097344155	0.25848945	0.29157925	0.28155985	0.27480395	0.27185125	0.0632095	0.135695635	0.16867045	0.19082395	0.10601211	0.1787258	0.28977805	0.2468451	0.1958491	0.32526955	0.2247161	0.095845905	0.20694425	0.02727455	0.23964135	0.25152275	0.28448945	0.26995465	0.24975545	0.06466235	0.30605495	0.038747175	0.19093245	0.25998935	0.3091773	0.2414189	0.15685005	0
L24dd	L6r	0.59417625	0.46806145	0.4450455	0.50156445	0.53239965	0.4190794	0.5556757	0.46522175	0.4337549	0.48600975	0.35925865	0.53644215	0.4750031	0.6258197	0.37855355	0.56555665	0.4521504	0.4597243	0.40752465	0.5608144	0.48233115	0.44772395	0.51401545	0.3820578	0.3740766	0.49862925	0.51029295	0.4102001	0.40644765	0.50032475	0.4801086	0.29135545	0.48095235	0.5877246	0.44658965	0.38873325	0.4896879	0.47196965	0.3561887	0.482837	0.5224466	0.4879254	0.6279127	0.5236413	0.49403205	0.56682985	0.45859945	0.47772265
L24dv	L6r	0.64884245	0.36373595	0.36675245	0.5563888	0.51818915	0.5052836	0.53866965	0.49418175	0.39641215	0.59422415	0.39637065	0.6185184	0.45483125	0.70939645	0.3480961	0.47864945	0.47405205	0.53200975	0.43112425	0.6203259	0.37360155	0.44025755	0.51298	0.36346385	0.44193915	0.5157714	0.566174	0.42759845	0.42080015	0.55180845	0.4432797	0.34214305	0.4787766	0.5542538	0.4111087	0.41149985	0.5524318	0.5178112	0.32903235	0.4434211	0.57578105	0.52088895	0.6451623	0.56664855	0.5507915	0.62535075	0.48571395	0.511872
L25	L6r	0.19145141	0.0700114	0.08476792	0.16871724	0.092274375	0.3346599	0.041530025	0.20917305	0	0.06473025	0.16142145	0	0.2699819	0.2875908	0.1418947	0.1812854	0.18484725	0.17539895	0.15008025	0.08454027	0	0.26185345	0.1447033	0.08330325	0.205868	0.05710005	0.1866449	0.10179485	0.12034985	0.02432004	0	0.039105925	0.02481156	0	0.039230575	0.1369834	0.12855629	0.0699423	0.0275929	0.13540924	0.1522317	0.112207775	0.041957695	0.22480415	0.027089055	0.1484546	0.039207435	0
L2	L6r	0.63847005	0.60518915	0.6320359	0.7188295	0.6504175	0.568544	0.5840333	0.59772515	0.62294035	0.6441298	0.59518195	0.65587415	0.64661285	0.65519255	0.65262205	0.69015745	0.5836149	0.6449335	0.6614522	0.6280992	0.6352911	0.6247435	0.6263078	0.6128003	0.61826005	0.61872215	0.56406575	0.6586681	0.62938805	0.7036565	0.70717855	0.69503925	0.6697896	0.6661041	0.68816015	0.646009	0.62762395	0.6020654	0.64714845	0.65471435	0.6223613	0.65137085	0.6747509	0.6360369	0.6567804	0.7118415	0.6295454	0.65724265
L31a	L6r	0.3118621	0.2149807	0.2137272	0.3735861	0.140483485	0.3058912	0.250834	0.1794429	0.0632408	0.22588535	0.14612403	0.1457362	0.2898238	0.4169886	0.2150741	0.2793789	0.33987495	0.37417435	0.29062685	0.26266555	0.22516355	0.1944863	0.19291765	0.199034	0.14944335	0.3010821	0.4171124	0.3073106	0.21387815	0.3598199	0.16566835	0.1847086	0.25853345	0.140339455	0.3624241	0.2712495	0.4248199	0.3420531	0.24113405	0.1422989	0.40158145	0.21745115	0.3364297	0.2865156	0.3559266	0.28959095	0.10865335	0.13243593
L31pd	L6r	0.3740743	0.29565375	0.2778376	0.4475097	0.37336235	0.3858442	0.33727675	0.3296624	0.16452198	0.34894105	0.33954655	0.26075275	0.40723275	0.45625455	0.3050051	0.39501275	0.4217503	0.534224	0.38699555	0.4517955	0.2518052	0.24536075	0.3392455	0.290646	0.2781731	0.33530815	0.4650616	0.4271708	0.34621015	0.40408	0.28521035	0.24349855	0.38855015	0.3169045	0.39248365	0.3598387	0.46435265	0.4345205	0.27973405	0.33314815	0.3506358	0.2866684	0.46104045	0.4015029	0.4020635	0.4228686	0.3298729	0.2045233
L31pv	L6r	0.371787	0.2354084	0.27539455	0.37147085	0.30181855	0.3553047	0.2013671	0.29990845	0.173468	0.30494665	0.26223695	0.2218242	0.35525525	0.44684515	0.23860955	0.27294395	0.34793495	0.44251965	0.34092895	0.4046761	0.1837456	0.18880515	0.28802395	0.2829174	0.2363627	0.29740335	0.41995315	0.36736475	0.2754865	0.3321943	0.18414895	0.19328195	0.38176545	0.19325075	0.34575935	0.3105463	0.42888775	0.30410085	0.18558035	0.1778236	0.321602	0.15521413	0.33047575	0.3716141	0.39163805	0.4210305	0.29924535	0.09992164
L33pr	L6r	0.223475005	0.14213165	0.129118975	0.43655285	0.2305814	0.2253366	0.23642475	0.21770835	0.0955816	0.20485915	0.0936797	0.14765242	0.21928315	0.32386135	0.143673215	0.18355215	0.21319535	0.24010435	0.21592455	0.16657215	0.03875672	0.106885675	0.1364734	0.103403895	0.10533325	0.186666385	0.1940685	0.2254197	0.094977075	0.2538663	0.090302595	0	0.09924625	0.22365275	0.1720241	0.148212415	0.225179495	0.0893156	0.106630955	0.08309745	0.1467845	0.1090186	0.21498135	0.3278138	0.2362438	0.33662895	0.0694459	0
L3a	L6r	0.7221068	0.65302005	0.7617677	0.785942	0.71451435	0.5988218	0.81616395	0.64103625	0.70256035	0.74244215	0.7066067	0.777262	0.67644695	0.76473475	0.7291268	0.73206265	0.74366625	0.66622065	0.69626985	0.7572114	0.69108245	0.680842	0.7091764	0.70054155	0.7113718	0.6949717	0.6797304	0.68434615	0.75064805	0.72008935	0.78030045	0.7389731	0.67739445	0.7684156	0.756502	0.69670375	0.7448498	0.7912915	0.68431025	0.7356991	0.7678597	0.7278922	0.7452907	0.6271003	0.69575765	0.7519271	0.7438662	0.71171665
L3b	L6r	0.66978115	0.59836325	0.67921455	0.7671014	0.65703145	0.61111015	0.7698376	0.62028255	0.6562172	0.684733	0.62984375	0.67886455	0.64980665	0.6467864	0.65212035	0.6767593	0.6395214	0.6193561	0.69449265	0.62370675	0.6697279	0.60536305	0.65511685	0.6833183	0.635875	0.6453499	0.64216175	0.6636893	0.69672	0.7081328	0.7095782	0.68274405	0.6341013	0.6528767	0.687418	0.661605	0.63744095	0.62995855	0.63579595	0.6507489	0.6411698	0.62334205	0.6640029	0.6333516	0.67190315	0.69764395	0.6635354	0.661476
L43	L6r	0.9132537	0.85234495	0.9022902	0.90939445	0.86686315	0.9142174	0.8537544	0.89575865	0.92872525	0.9103929	0.9187255	0.9395735	0.92226805	0.9050432	0.8580048	0.87323025	0.8644821	0.86352495	0.888654	0.8978388	0.9094038	0.83381395	0.90251135	0.91618245	0.90308445	0.92094725	0.87111685	0.85890105	0.92738165	0.88625655	0.91552935	0.88038195	0.88762805	0.90450555	0.9199278	0.859724	0.87780745	0.9030424	0.86400335	0.8737004	0.88172015	0.90076295	0.91084045	0.89261685	0.8940259	0.9153464	0.8893477	0.91095655
L44	L6r	0.87282505	0.84821965	0.86226855	0.87751795	0.86025435	0.86273865	0.9002975	0.87148185	0.8753211	0.8106599	0.8841272	0.85785695	0.84489245	0.8385343	0.8299809	0.91283965	0.8388388	0.86215445	0.8766757	0.8466792	0.8561467	0.8927305	0.89190325	0.85111865	0.8701002	0.852018	0.8429015	0.84504045	0.87904255	0.86781365	0.87387855	0.86253935	0.84731035	0.85495025	0.8540123	0.8636954	0.8413505	0.86484675	0.8930154	0.84876685	0.85087455	0.85372325	0.8477365	0.8988041	0.8279959	0.8848489	0.85792115	0.8503264
L45	L6r	0.62536525	0.634881	0.60821165	0.681505	0.6459459	0.62715575	0.6821347	0.63885705	0.65836335	0.57092065	0.6534309	0.6003493	0.56718175	0.63938695	0.56293625	0.633521	0.6375319	0.56353505	0.61181695	0.5769958	0.59996595	0.6837371	0.6496503	0.674677	0.6156415	0.58906495	0.56533115	0.5968273	0.6323335	0.6283378	0.6051193	0.5940911	0.6391605	0.64143905	0.6508965	0.65485245	0.59680855	0.6604874	0.54475485	0.61220345	0.5940921	0.6138538	0.61831605	0.72710125	0.606328	0.53958335	0.60535655	0.64963815
L46	L6r	0.56612855	0.54684075	0.4646614	0.5309817	0.45419875	0.46947305	0.3948126	0.5889437	0.5265832	0.48166405	0.58016735	0.4717751	0.4900929	0.6026181	0.6529912	0.45150595	0.45013895	0.56502045	0.6047398	0.5329062	0.47077365	0.48592375	0.56785805	0.42242595	0.53102605	0.5296887	0.53019415	0.486893	0.4488004	0.52083285	0.5274552	0.63879725	0.4643002	0.45162925	0.6040853	0.6535454	0.66087815	0.6197503	0.5951739	0.53681525	0.60515685	0.56565935	0.6365018	0.5939824	0.50878605	0.5653433	0.5473073	0.59293045
L47l	L6r	0.4671614	0.5566395	0.5170844	0.5256841	0.5058907	0.51153915	0.46471405	0.4843632	0.53539165	0.43089265	0.44579445	0.49713605	0.5422887	0.5153573	0.48246285	0.52754535	0.5154528	0.4683792	0.48645515	0.48582485	0.50801295	0.48466075	0.50710275	0.5136581	0.4189951	0.451924	0.4323774	0.4411233	0.47375035	0.5196953	0.4835004	0.43102575	0.54157525	0.48854575	0.4674367	0.47694305	0.5226763	0.5203591	0.42467035	0.4710537	0.3827275	0.49094655	0.45859245	0.46146385	0.43993	0.4614638	0.45964215	0.4840985
L47m	L6r	0.31595125	0.46406655	0.4215418	0.3700293	0.29679355	0.39490985	0.14698855	0.38124405	0.37785205	0.2907441	0.31057515	0.49226055	0.49926295	0.3190589	0.29565785	0.3597201	0.45691945	0.32480325	0.33513825	0.28720045	0.3994546	0.40586295	0.32661375	0.32936235	0.245022	0.28387905	0.2949871	0.3563919	0.28888485	0.3909632	0.2863291	0.2241399	0.339464	0.3948809	0.297512	0.3237899	0.3538808	0.3766835	0.20617115	0.31715835	0.26845705	0.4131762	0.3771949	0.29960445	0.30306315	0.34974655	0.32184955	0.24079055
L47s	L6r	0.2919331	0.42070765	0.44254955	0.36523975	0.3937034	0.4361794	0.2735807	0.47032175	0.36506935	0.4139852	0.24742545	0.46111335	0.5597182	0.3801217	0.3817986	0.35888905	0.38596995	0.3995081	0.3434971	0.3717242	0.44900075	0.4078065	0.47063055	0.362978	0.3106468	0.32883415	0.2095607	0.2920242	0.3428068	0.37651265	0.3181091	0.21643585	0.34211315	0.33960035	0.3140713	0.37801425	0.32785215	0.3896444	0.2051775	0.40078615	0.29497835	0.3906701	0.34476935	0.30944735	0.3074273	0.41037425	0.334117	0.37879925
L4	L6r	0.83797095	0.7381816	0.86229045	0.8367861	0.75169995	0.7354293	0.84691765	0.7540607	0.7948705	0.86229535	0.80104055	0.8216002	0.75443245	0.8729047	0.8538341	0.8290326	0.7507588	0.77055275	0.78834595	0.87720985	0.7612011	0.79513075	0.83081755	0.84104215	0.84779255	0.82360305	0.8025495	0.7403205	0.77975775	0.732014	0.81742175	0.8310677	0.75331685	0.8036692	0.85422035	0.84817395	0.8520816	0.8129559	0.6684035	0.7730023	0.84935355	0.8569811	0.8541452	0.8263926	0.8035741	0.8109654	0.83432145	0.7721945
L52	L6r	0.5105233	0.47128615	0.57175935	0.5059403	0.52278035	0.4193404	0.41988795	0.52571445	0.56643235	0.5337675	0.553465	0.5944516	0.5860554	0.47816955	0.5260086	0.56011815	0.4666841	0.46204075	0.46699155	0.48240975	0.5227799	0.54305685	0.56416705	0.5344926	0.56820735	0.4874589	0.4477566	0.4553483	0.5579442	0.5768564	0.5824201	0.43576295	0.48209645	0.4673779	0.4669353	0.4709239	0.4715457	0.5559454	0.45560265	0.5099749	0.50645145	0.56172995	0.52831025	0.52725775	0.4378053	0.51731015	0.5582895	0.5810873
L55b	L6r	0.69031995	0.73301095	0.72796665	0.72610585	0.77100135	0.7072808	0.6578786	0.67832615	0.7693355	0.6140237	0.74911195	0.63147155	0.71857195	0.7064404	0.7791344	0.76498205	0.65561325	0.70417375	0.7293942	0.63413865	0.673352	0.68408105	0.7531742	0.65732805	0.79354805	0.76139155	0.6793401	0.74379635	0.7432629	0.7862744	0.6756105	0.72583875	0.7607518	0.6948106	0.7677907	0.6821685	0.77907125	0.67286765	0.7923822	0.78040865	0.6462417	0.76805415	0.6809198	0.76038745	0.74375035	0.75658055	0.80327185	0.72497665
L5L	L6r	0.38605925	0.43871235	0.50730695	0.4422649	0.4449184	0.4810573	0.32299245	0.4272717	0.3830446	0.46878415	0.3908954	0.4152385	0.4401551	0.468937	0.34227975	0.4522943	0.39948295	0.4325527	0.49695015	0.47733905	0.40831835	0.46477155	0.44611535	0.47705385	0.4474332	0.5018556	0.3296864	0.4260521	0.46293445	0.4895655	0.37676595	0.3481934	0.47037845	0.43160475	0.46054175	0.4622702	0.45159845	0.382967	0.41950285	0.39355795	0.42704945	0.36899295	0.53022545	0.48357935	0.42450055	0.50024825	0.3935077	0.4030318
L5m	L6r	0.3984767	0.3593129	0.44518935	0.41046665	0.4094744	0.43848465	0.37976325	0.30035335	0.34451115	0.37431715	0.31424255	0.26691965	0.3762012	0.37012685	0.36769385	0.4129707	0.3956171	0.35894135	0.3840786	0.4268599	0.3364543	0.4223532	0.4587766	0.4186363	0.3082836	0.397135	0.34000735	0.39009255	0.36825705	0.4502918	0.3178223	0.23951395	0.375093	0.3614944	0.41255735	0.42522435	0.4096573	0.3903397	0.3990597	0.3979	0.4365348	0.21559155	0.5004371	0.47172075	0.39179345	0.40773745	0.388706	0.33163385
L5mv	L6r	0.4819895	0.3924256	0.5103776	0.5099563	0.4432522	0.53437395	0.335614	0.41427085	0.2666541	0.5460769	0.43675375	0.41847905	0.4398277	0.49013585	0.3815493	0.4680682	0.43637945	0.4811567	0.5574237	0.4997014	0.39644735	0.4768181	0.3550415	0.4718755	0.4662829	0.467732	0.4665552	0.4672098	0.4563739	0.51642995	0.39623835	0.36754785	0.4784619	0.4814686	0.47613235	0.50388615	0.4906261	0.4574272	0.4193873	0.36242205	0.490108	0.3344362	0.5796475	0.47197495	0.49607245	0.5462481	0.4066337	0.34122
L6a	L6r	0.76323195	0.75915525	0.8202637	0.73490495	0.6914629	0.78910975	0.73193065	0.75968145	0.750758	0.77770305	0.76091305	0.86569395	0.7530558	0.7858445	0.76594255	0.824832	0.69962225	0.6353469	0.69299785	0.81995105	0.82139945	0.7567931	0.7263627	0.75309845	0.80402405	0.7733181	0.8075107	0.8345468	0.7654541	0.81076995	0.72082955	0.7390456	0.7817314	0.81490895	0.81469815	0.74259435	0.8136564	0.6625749	0.6665239	0.67983025	0.7994842	0.7788804	0.72876315	0.68809585	0.767165	0.7650462	0.74232275	0.61447305
L6d	L6r	0.5218617	0.63369295	0.63893095	0.60230245	0.5857292	0.59724275	0.73079835	0.55539455	0.5198624	0.6905799	0.5609839	0.73674445	0.62396015	0.61343615	0.58836985	0.71134875	0.60642955	0.5519143	0.6745006	0.6192178	0.73361635	0.59732275	0.595193	0.56261975	0.6901684	0.63521315	0.6677328	0.5869079	0.62491065	0.7210356	0.5886725	0.6209262	0.62877235	0.64991455	0.64210015	0.67529435	0.66770375	0.53605505	0.56248395	0.6134304	0.75851805	0.6372497	0.62284115	0.64791095	0.57921135	0.67938915	0.68033825	0.5895785
L6ma	L6r	0.79147745	0.80614785	0.8629288	0.73957515	0.79011905	0.82431755	0.7574416	0.8135827	0.73873135	0.843717	0.7679619	0.85071675	0.8194923	0.83418305	0.7891578	0.8391577	0.7336349	0.80577035	0.78744575	0.88009765	0.882978	0.8300205	0.77447225	0.78816525	0.81762565	0.806709	0.81932005	0.8464407	0.7976679	0.85236635	0.7946394	0.763822	0.83304175	0.8401993	0.8453454	0.78328565	0.83501755	0.7467416	0.6978763	0.7696814	0.76005685	0.77375905	0.8023948	0.7783885	0.81836795	0.83975705	0.80478635	0.6611812
L6mp	L6r	0.5570622	0.63862295	0.7036923	0.57260575	0.5738687	0.5750073	0.7611143	0.55436495	0.50230425	0.7284184	0.5295692	0.73895565	0.64837285	0.6617589	0.6156722	0.68842145	0.65023945	0.5732965	0.5970857	0.6688918	0.7459431	0.62877035	0.58889695	0.6450916	0.64834225	0.6346379	0.58962415	0.55196075	0.7026051	0.72788045	0.58348715	0.56580175	0.70385385	0.6923662	0.68945005	0.66149965	0.6593082	0.5398804	0.576804	0.64116865	0.681667	0.6173385	0.6684352	0.66636295	0.53960575	0.66797935	0.6497652	0.56575495
L10d	L6v	0.30997735	0.33942845	0.28916205	0.4393799	0.3900417	0.42822835	0.34230995	0.3144078	0.33079575	0.16785363	0.39583845	0.3251173	0.44626785	0.36296525	0.20217945	0.3456214	0.4437085	0.31933395	0.4091034	0.22738535	0.34898515	0.33812385	0.41107	0.3556172	0.2540178	0.3464578	0.37649905	0.38235365	0.24052755	0.36389345	0.33894865	0.23650575	0.25765	0.2925757	0.2365472	0.44813155	0.3212938	0.28620515	0.3303028	0.3739992	0.2236226	0.3323685	0.4038693	0.34252395	0.21568785	0.3429821	0.30005755	0.30479135
L10pp	L6v	0.2718071	0.29763875	0.26256255	0.40073745	0.3951797	0.3846084	0.1702846	0.40355835	0.324999	0.17608645	0.2291951	0.34842935	0.46868665	0.3737355	0.1103716	0.2772474	0.4317399	0.34054905	0.3514282	0.20550395	0.4112838	0.3827065	0.3950127	0.39833245	0.2887836	0.24063826	0.34566745	0.3393669	0.2080716	0.3180952	0.30274845	0.3722239	0.3030253	0.22004895	0.211952655	0.40534315	0.36787445	0.27430875	0.25336795	0.349168	0.20776905	0.28323015	0.3211698	0.3360883	0.18286075	0.3120696	0.25309425	0.22324435
L10r	L6v	0.2647682	0.15008885	0.054144575	0.17533665	0.296824	0.30461445	0.097018255	0.19666615	0.2407058	0.07094355	0.07131743	0.16295015	0.23695735	0.26891415	0.0713266	0.147853165	0.34460575	0.2075537	0.1765571	0.07042035	0.06891997	0.0531596	0.28496365	0.082105645	0.043922785	0.2316145	0.094819675	0.1649757	0	0.23479225	0.13327295	0.089167	0.22194685	0.120930185	0.159315785	0.2298944	0.10681735	0.02622047	0.15811785	0.18990826	0.0889989	0.10047955	0.15223455	0.0552637	0.042543475	0.13780025	0.16980902	0.0538953
L10v	L6v	0.20272515	0.146408	0.175112725	0.2743519	0.3071955	0.3236063	0.09603692	0.2182033	0.2381326	0.112338925	0.1606472	0.2326102	0.3217265	0.31253245	0.09545575	0.16891465	0.37632435	0.27132005	0.27903725	0.0632547	0.25823665	0.2700229	0.3321949	0.2188007	0.1082685	0.201547305	0.2327183	0.18320215	0.068489425	0.1889824	0.20871615	0.17362655	0.2753076	0.1534245	0.0985172	0.2963068	0.29818485	0.17351825	0.1630401	0.19561029	0.080374	0.1606674	0.219047	0.24509445	0.1039477	0.2532847	0.1439456	0.114603985
L11l	L6v	0.24847855	0.31640055	0.31987135	0.4308516	0.3579821	0.3021306	0.18385835	0.39139875	0.3455728	0.2025725	0.26535675	0.43939235	0.43929645	0.35489055	0.149724035	0.33223855	0.4432027	0.35238385	0.3352787	0.2418492	0.38009935	0.3806588	0.3974248	0.33686875	0.33045135	0.29418655	0.44693735	0.4123086	0.27215935	0.3619288	0.38173805	0.3054958	0.27898065	0.3014904	0.2861121	0.3610373	0.3621192	0.3136257	0.2393748	0.3760943	0.17169554	0.31038245	0.37664155	0.4392756	0.18001795	0.21628105	0.28716835	0.201384
L13l	L6v	0.1493368	0.2196465	0.2793507	0.2634678	0.102064035	0.2899106	0.02727455	0.35037655	0.17670725	0.02563198	0.06865779	0.3223865	0.35692345	0.26187505	0.0713266	0.1128719	0.25202085	0.2686665	0.25115745	0.03964755	0.2598994	0.21757285	0.24495295	0.21624715	0.17696825	0	0.0895846	0.1406889	0.09262795	0.1970118	0.21717565	0.16725125	0.17487705	0.1123285	0.1046287	0.2454277	0.24349565	0.2057509	0.11940035	0.2408544	0.0692546	0.20162145	0.23371165	0.28277755	0.089167	0.1551965	0.121300525	0.03951363
L1	L6v	0.65798305	0.6720566	0.57927435	0.71677505	0.61482255	0.55527555	0.56281035	0.5560053	0.62290165	0.5957883	0.55548395	0.63278355	0.6702911	0.5794376	0.59197925	0.6788895	0.61795465	0.67478455	0.67757965	0.58378585	0.6990307	0.6658142	0.5334597	0.6379295	0.57982475	0.6085225	0.609627	0.65467705	0.63667195	0.64062925	0.6579638	0.67575445	0.6741323	0.67856695	0.6806439	0.60060775	0.63932085	0.6676261	0.65314565	0.62011375	0.6301655	0.6203113	0.6285499	0.5838007	0.65515785	0.7245552	0.6232346	0.66075825
L23c	L6v	0.3892884	0.28645715	0.35167995	0.3354109	0.2978875	0.4251563	0.34485525	0.31333545	0.160798585	0.29099065	0.28198735	0.279733	0.36626255	0.4813041	0.2267493	0.4995352	0.38843015	0.32673495	0.37278875	0.37501225	0.309726	0.3396008	0.3379702	0.33692345	0.23367105	0.39120625	0.33055045	0.4090506	0.4360529	0.4657674	0.2880493	0.22923455	0.32653245	0.280875	0.2856921	0.3776735	0.27082345	0.4811675	0.3389916	0.2407963	0.3507386	0.18977725	0.42470745	0.3632997	0.39109625	0.33901705	0.28756325	0.28337595
L23d	L6v	0.08895711	0.125567575	0	0.18577255	0.114241055	0.1751054	0.05435895	0.02703117	0	0	0.07307384	0	0.21220475	0.18713275	0.043733715	0.19915485	0.2176093	0.09908655	0.026132585	0.13037075	0.082493355	0.13004525	0.10871787	0.13460835	0	0.042024575	0.02694764	0.16608795	0.17994245	0.26885795	0.1433902	0.042543475	0.099096575	0	0.096463235	0.166435	0	0.1658183	0.15543005	0.0546815	0.026791335	0	0.12504949	0.13102338	0.13746825	0.14141814	0.042584445	0
L24dd	L6v	0.55448885	0.4517326	0.3821136	0.49039795	0.6019819	0.4719302	0.5469371	0.42703295	0.49251155	0.39404085	0.2491909	0.5077806	0.43723835	0.59875065	0.31360995	0.6165669	0.4250234	0.49530535	0.27133745	0.49515395	0.44744605	0.45325	0.5674395	0.4169303	0.2110203	0.54442575	0.48307945	0.53813375	0.4657298	0.4793493	0.45445395	0.1021968	0.4744806	0.53022285	0.39969075	0.320037	0.4152068	0.55955385	0.3532269	0.50290565	0.4906123	0.35322615	0.6403785	0.53711215	0.4720307	0.46228585	0.3906534	0.4152831
L24dv	L6v	0.58559175	0.29906665	0.2364512	0.5097882	0.53297415	0.4282671	0.5368349	0.404752	0.358094	0.4186155	0.32190575	0.4729333	0.34191745	0.62956175	0.10780245	0.48505575	0.39483555	0.39908	0.3248763	0.4734128	0.26231675	0.4187883	0.5516077	0.26294515	0.21694245	0.4998296	0.51750025	0.55349205	0.44136225	0.4149212	0.4101109	0.17490217	0.35042815	0.44933415	0.2757862	0.28923615	0.4700618	0.4638581	0.3637237	0.41523175	0.5051614	0.37578245	0.54478545	0.45300085	0.4938102	0.5350356	0.3533353	0.42707515
L25	L6v	0.0809252	0.05442125	0	0	0.027671595	0.1857733	0	0.04284339	0	0	0.05540577	0	0.12348807	0.1893458	0	0	0.085422	0.11111625	0	0	0	0.143052235	0.053873675	0.0775724	0	0.026514555	0	0	0	0	0	0	0.044737625	0	0.027480675	0.1178904	0	0.05384125	0	0	0	0.0261672	0.02674211	0.04379543	0.026841945	0.027444705	0.026867795	0
L2	L6v	0.67092445	0.67688015	0.5925234	0.70511625	0.65851125	0.57896715	0.53172005	0.57186775	0.63008445	0.57885545	0.57899265	0.65438205	0.65727705	0.6140138	0.6290475	0.6849331	0.61987545	0.7199631	0.69369255	0.5986353	0.681188	0.6699237	0.5585092	0.6298524	0.59722685	0.62248595	0.5920708	0.67744325	0.62736855	0.65191605	0.6646253	0.68596355	0.696567	0.68401655	0.69080115	0.62224205	0.6574482	0.69606225	0.70744535	0.6160111	0.636005	0.6766723	0.69283125	0.5865303	0.63865545	0.7327052	0.63425425	0.6689604
L31a	L6v	0.15203095	0.122448925	0.083261	0.1499946	0.02771219	0.18851415	0.10046265	0.027210625	0	0	0.0282263	0	0.16955185	0.25343425	0.0713266	0.25914425	0.25059175	0.14219125	0.11401945	0.07097603	0.16849615	0.09471935	0.070567455	0.083261	0	0.1708193	0.103323195	0.16846685	0.19242755	0.30093505	0.02689402	0.042543475	0.13293145	0.04349883	0.2062433	0.1606253	0.09103805	0.2693576	0.1495265	0	0.11238242	0.131857755	0.2542542	0.12764245	0.1755221	0.07094355	0.0537356	0.0538953
L31pd	L6v	0.31394375	0.21722255	0.18639105	0.26969955	0.2589426	0.28857835	0.21832155	0.1824657	0	0.14190925	0.23859275	0.1622502	0.30706345	0.3216843	0.14661441	0.32195245	0.3089664	0.3786319	0.22434385	0.3239614	0.115297675	0.11681198	0.3084828	0.18554515	0.2147355	0.21010415	0.2329736	0.32653795	0.33336015	0.33724825	0.20147	0.1021968	0.27092165	0.10194709	0.2937652	0.27384065	0.18260135	0.3686038	0.20890245	0.2893599	0.086614335	0.193481205	0.3887704	0.2854752	0.18503515	0.25774345	0.18627184	0.15274559
L31pv	L6v	0.27276225	0.10177567	0.1199494	0.23528385	0.1913524	0.23437895	0.0705037	0.15598805	0.043178045	0.09590388	0.15021835	0.10654576	0.2414282	0.3096181	0.09545575	0.127621125	0.2001577	0.28261535	0.12780356	0.28080825	0.08878783	0.09582015	0.21894245	0.1588016	0.12903072	0.20100395	0.1712839	0.25166475	0.23312775	0.25735615	0.06952005	0.07535485	0.24507285	0.06828509	0.22707855	0.2168726	0.1552905	0.212481	0.13077885	0.10936305	0.05358265	0.07821059	0.24151765	0.2293942	0.20041125	0.25272965	0.18022395	0
L33pr	L6v	0.0697295	0	0.04398853	0.15719445	0.099703595	0.070382905	0.125020565	0.0935125	0.027242315	0.027444705	0	0.042626015	0.115822335	0.164921905	0.06406875	0.10601339	0.137877565	0.06203725	0.026132585	0.027242315	0	0.042711005	0.0815384	0	0.07220328	0.08807945	0.02694764	0.1028803	0.100987785	0.1714993	0.05378805	0.026841945	0	0.06920156	0	0.08793516	0.02734076	0.042668195	0.0629677	0.07067485	0	0.06127775	0.1405546	0.08328699	0.1167599	0.18733165	0	0
L3a	L6v	0.75869765	0.79797315	0.759437	0.8306386	0.76234985	0.6381513	0.8635112	0.6905179	0.72957015	0.7300063	0.74899935	0.69486785	0.7603267	0.7524841	0.7323635	0.8135619	0.81094665	0.75404975	0.77719715	0.7407143	0.7818278	0.7916973	0.6780893	0.7850879	0.7567005	0.7192526	0.75591955	0.75341025	0.79670635	0.7585121	0.7855975	0.78702895	0.77676415	0.7887898	0.7974162	0.7469006	0.7818636	0.82565095	0.79046125	0.7724633	0.81541545	0.75628395	0.774578	0.6412429	0.73612265	0.83227165	0.77989425	0.7450487
L3b	L6v	0.7035758	0.70510455	0.64088165	0.76822405	0.6866002	0.61955655	0.8092698	0.6230899	0.67044615	0.64698825	0.6220861	0.66242325	0.6843149	0.6220097	0.63445905	0.6985831	0.70303315	0.70156935	0.7312529	0.6311303	0.73185955	0.67893965	0.6208982	0.7256094	0.6289523	0.6595046	0.6930573	0.7059277	0.70594675	0.67761145	0.71845375	0.7096428	0.69089465	0.7159731	0.7134268	0.66121455	0.688222	0.72579485	0.72155	0.66295855	0.658748	0.6655715	0.69817455	0.60403285	0.6776362	0.75000225	0.66584055	0.68842065
L43	L6v	0.8223327	0.8177106	0.7935979	0.8192361	0.82472165	0.82101025	0.80142625	0.8560823	0.8423909	0.79441035	0.75245365	0.6378553	0.7734242	0.82248215	0.7329584	0.81561045	0.82317735	0.6986763	0.5841533	0.6929617	0.83126565	0.76776185	0.8200125	0.81052675	0.57474305	0.74468155	0.82267555	0.8804553	0.82601895	0.84257175	0.78813255	0.76261375	0.8002176	0.79634305	0.8327637	0.70353045	0.814761	0.8147338	0.83053865	0.81135065	0.84210235	0.797293	0.79240145	0.81880365	0.79729125	0.84223745	0.73094405	0.7939247
L44	L6v	0.640476	0.5081703	0.65023335	0.5372721	0.56625445	0.52187755	0.74172265	0.5493313	0.6217227	0.4193947	0.6299907	0.5400714	0.486244	0.5902505	0.5040168	0.56724625	0.5433076	0.64439225	0.518489	0.57129615	0.5276807	0.5821974	0.5725804	0.61787005	0.56172485	0.486152	0.5296624	0.55501265	0.56840775	0.5149466	0.55612555	0.6509021	0.57989955	0.5240715	0.5363401	0.4506493	0.5148611	0.4316768	0.56864495	0.53129995	0.51349545	0.609063	0.5607468	0.60879975	0.6011486	0.4548251	0.58732685	0.6882444
L45	L6v	0.48379855	0.53623115	0.5163244	0.54152335	0.47193305	0.44661395	0.4889893	0.4645878	0.4890617	0.39769045	0.5214034	0.43176745	0.47654215	0.5582727	0.4405079	0.4995222	0.48964985	0.5169901	0.39976815	0.41901625	0.46776365	0.48575405	0.5209045	0.5410863	0.5101721	0.4238911	0.4496543	0.46809015	0.47190895	0.52446405	0.485445	0.4759522	0.5148864	0.5110244	0.5290249	0.48906125	0.45942255	0.46364695	0.4793546	0.52674545	0.4438032	0.42568765	0.46787475	0.499386	0.49554165	0.40694985	0.49283725	0.57471025
L46	L6v	0.3981341	0.40697925	0.33916565	0.3520024	0.28634725	0.3620084	0.3969643	0.4102891	0.3218987	0.413768	0.4637775	0.2783353	0.35175095	0.52352195	0.5946265	0.31281835	0.331149	0.454111	0.41131915	0.4130015	0.23740405	0.2825738	0.47814135	0.3178188	0.4546536	0.36133145	0.35387325	0.4087179	0.37101885	0.34003515	0.41200815	0.56199685	0.26977565	0.2850713	0.3784736	0.53171105	0.5549052	0.47254045	0.46082695	0.4054951	0.4087874	0.53056685	0.5342374	0.4343676	0.31329145	0.33068315	0.42831045	0.5394921
L47l	L6v	0.35662535	0.4576358	0.36820295	0.47052945	0.3886343	0.36878695	0.34772135	0.36837745	0.41173435	0.2442608	0.3287955	0.3894161	0.4587951	0.4571109	0.37519875	0.45221135	0.4251386	0.44650605	0.2805982	0.34243215	0.404269	0.38306905	0.41880635	0.4250861	0.31633505	0.2851015	0.36633435	0.39723735	0.3163049	0.4537929	0.35892065	0.33973435	0.42931375	0.3967339	0.3670849	0.36777875	0.39260105	0.39019835	0.37956855	0.4320753	0.3187834	0.3457474	0.4085481	0.3448308	0.36511095	0.32591715	0.37780625	0.3812037
L47m	L6v	0.20562685	0.3483603	0.22630735	0.31401955	0.2032056	0.2886923	0.0634833	0.27422635	0.2794798	0.11827375	0.181687075	0.3954998	0.40089385	0.26088715	0.120641095	0.27917735	0.3328491	0.30965225	0.13703565	0.13508805	0.2751096	0.30984745	0.18211442	0.231802	0.1177864	0.1734222	0.23597345	0.271566	0.13587545	0.335371	0.11325012	0.149529	0.25005255	0.2918655	0.1953447	0.171331995	0.22309065	0.247964	0.055240875	0.2783221	0.13904625	0.2503908	0.33431225	0.1760896	0.2659202	0.140781055	0.2369536	0.085096245
L47s	L6v	0.189062	0.29560785	0.2851729	0.3087444	0.24284295	0.30636525	0.14411385	0.3060739	0.2300859	0.1480508	0.06088205	0.34289725	0.4604213	0.3169949	0.14558085	0.2384528	0.2553675	0.3417095	0.1504576	0.20412505	0.33218205	0.29936355	0.3020893	0.26461795	0.1933855	0.2085446	0.14122109	0.19530775	0.2302165	0.2364195	0.20728995	0.1354082	0.2534146	0.18052398	0.21422435	0.30926465	0.19629575	0.2216811	0.114528855	0.33019205	0.2101902	0.24349215	0.2921989	0.187248	0.26887395	0.24526215	0.2084652	0.21865575
L4	L6v	0.8693642	0.8986528	0.88778215	0.8888043	0.8631486	0.8964718	0.915181	0.88784095	0.8979141	0.9134923	0.8872496	0.89218155	0.8826604	0.8821491	0.8824997	0.89977955	0.88130235	0.88823885	0.89380495	0.90582865	0.89508075	0.8843439	0.88173235	0.90257605	0.8898224	0.8964381	0.8915996	0.90927735	0.892478	0.893445	0.8846727	0.8903331	0.86767965	0.89792545	0.90407565	0.9026004	0.89505965	0.90413605	0.86125625	0.88924495	0.9119629	0.89440505	0.90935415	0.8918	0.8901885	0.8881629	0.87794215	0.8790438
L52	L6v	0.446001	0.3668882	0.3934629	0.40297625	0.42494	0.3115017	0.30090245	0.35861975	0.390124	0.31223635	0.40673235	0.4213057	0.4698236	0.4112034	0.33518525	0.3709237	0.3537659	0.38090755	0.3624537	0.37921485	0.42219635	0.4148844	0.37421655	0.442594	0.4386285	0.4046714	0.3853452	0.3968834	0.4196618	0.4316549	0.410347	0.321309	0.42248855	0.34236725	0.3225453	0.3712296	0.43017555	0.40803845	0.40954905	0.4434558	0.4231061	0.3938014	0.4361798	0.37761975	0.35314345	0.39950965	0.44683475	0.4876423
L55b	L6v	0.76801625	0.79990355	0.7351464	0.822208	0.82440765	0.7950017	0.81797165	0.8142806	0.7663235	0.77908625	0.8168898	0.82032735	0.8249471	0.81546115	0.7970223	0.8173355	0.71159715	0.8385926	0.83037955	0.83087525	0.78066615	0.87775355	0.81421605	0.80158645	0.79089145	0.793526	0.789737	0.78471285	0.7851819	0.84933235	0.778687	0.80657605	0.8187934	0.86340405	0.81123305	0.8170612	0.81891335	0.7782266	0.82222515	0.82741405	0.83376965	0.86324035	0.8215701	0.8010796	0.7849335	0.77533105	0.80637445	0.7990206
L5L	L6v	0.32455115	0.37598065	0.3967693	0.32829675	0.402766	0.42769945	0.26881685	0.35274505	0.37253935	0.2656065	0.3201199	0.32085065	0.36374905	0.4053412	0.158714235	0.34869375	0.33835905	0.34170035	0.4344517	0.4061605	0.3685828	0.386086	0.3805759	0.4129002	0.3084886	0.46318995	0.27145165	0.40469385	0.4450609	0.4276781	0.31102085	0.20926895	0.3910288	0.40222015	0.3428426	0.35542335	0.34462325	0.3635542	0.39707505	0.36447345	0.33223545	0.24787955	0.4531365	0.41791545	0.37453705	0.39404655	0.2715805	0.3253858
L5m	L6v	0.28808585	0.33548225	0.3256697	0.27746245	0.3702238	0.4088671	0.30623805	0.22051305	0.3254085	0.22405455	0.18863375	0.1865356	0.29593485	0.28124725	0.1993574	0.31547395	0.34592505	0.25533265	0.2474508	0.24019305	0.27419645	0.3947394	0.33646715	0.39577015	0.10551015	0.3127885	0.25196135	0.3746056	0.34877805	0.4257054	0.2149905	0.156749205	0.2739061	0.2667255	0.3137925	0.34099085	0.27320265	0.3847145	0.39572615	0.3402792	0.35199675	0.1353664	0.44328985	0.3786298	0.3279815	0.2629211	0.26877275	0.26542495
L5mv	L6v	0.37581	0.26880685	0.392145	0.36104345	0.4036261	0.4716082	0.28144895	0.33123835	0.23211435	0.31855955	0.3460475	0.3214524	0.37456415	0.40915315	0.23328925	0.4540368	0.38492805	0.33819065	0.453367	0.35880075	0.3301559	0.39573415	0.33157315	0.41335565	0.28899985	0.4290631	0.3403049	0.46425925	0.4500053	0.4715622	0.2964595	0.2344473	0.36505965	0.4359824	0.38502685	0.38569415	0.30069305	0.441358	0.37944165	0.33850685	0.3336019	0.2444095	0.49128135	0.3998944	0.40560055	0.3952411	0.28200955	0.27619085
L6a	L6v	0.60598835	0.62010895	0.64913905	0.6366938	0.670365	0.7248689	0.68045525	0.7171327	0.6905826	0.70046515	0.67953425	0.8437378	0.6278046	0.67476655	0.56704865	0.7415718	0.63983965	0.62119295	0.68879605	0.76366355	0.7950849	0.78608355	0.7050832	0.6921742	0.62247775	0.7424858	0.7775557	0.82019845	0.71620615	0.74734065	0.63024015	0.5452758	0.60847125	0.7868429	0.66730275	0.63192775	0.62632135	0.5983677	0.6129113	0.54817455	0.7527133	0.60661815	0.6392717	0.60661455	0.703	0.74146115	0.60093995	0.60031955
L6d	L6v	0.54323525	0.6695452	0.56252635	0.58968885	0.60182615	0.5993024	0.72091575	0.5892453	0.6613028	0.6760995	0.56013485	0.7779476	0.6139411	0.6120143	0.5454749	0.72625745	0.63210805	0.73067185	0.71505625	0.68920885	0.7999512	0.72007605	0.6631467	0.58733855	0.5797444	0.66759495	0.71563095	0.6525251	0.6963879	0.70479925	0.58038975	0.5147402	0.6230054	0.66675705	0.6171711	0.6673256	0.6855974	0.6244738	0.64144845	0.6043486	0.7539383	0.5894294	0.66162695	0.65584445	0.64017345	0.73406065	0.6784333	0.62211195
L6ma	L6v	0.689045	0.63564065	0.6590191	0.64998945	0.7369916	0.75739115	0.69934395	0.7588752	0.7156965	0.68465095	0.647807	0.77427655	0.69170765	0.71131935	0.55933795	0.67809595	0.6296623	0.69177795	0.75787115	0.7923099	0.7667222	0.7003179	0.711546	0.70610315	0.60607315	0.7340152	0.7103588	0.83861685	0.7439326	0.7084731	0.7158116	0.53359345	0.66658575	0.762718	0.6722148	0.6460921	0.60947545	0.69590115	0.61170315	0.6164435	0.6819448	0.5963307	0.64517745	0.70324055	0.69593945	0.76841855	0.62748965	0.5818996
L6mp	L6v	0.575352	0.6689451	0.6416806	0.60702555	0.62640105	0.6808496	0.7211174	0.6203906	0.5549661	0.70832735	0.53288245	0.7594818	0.6839211	0.6859618	0.55775975	0.6972944	0.67205215	0.6837965	0.6169371	0.72193255	0.7775461	0.67755245	0.66260825	0.6888522	0.55538135	0.6814094	0.6164361	0.65237715	0.77480965	0.7422656	0.59165395	0.3950189	0.6932417	0.74403335	0.6718875	0.65808555	0.6001864	0.6373335	0.63490415	0.65225275	0.65844565	0.55734725	0.70872685	0.70956615	0.60877955	0.69786685	0.6162161	0.58867775
L6r	L6v	0.91671505	0.9000667	0.9177059	0.91386965	0.89829265	0.8874123	0.9201394	0.90326705	0.9060521	0.89912085	0.9026622	0.89055585	0.8907994	0.9317168	0.91630465	0.90169875	0.91222335	0.91714295	0.88968405	0.90694455	0.89441185	0.91414305	0.9160931	0.89830485	0.88867505	0.91986875	0.8888326	0.9062645	0.8897008	0.89845625	0.91186825	0.9208391	0.90317255	0.8954786	0.90159685	0.90870755	0.9028489	0.9018702	0.898113	0.8786824	0.91167375	0.92755945	0.9199609	0.90777055	0.914113	0.91934425	0.9153806	0.9332926
L10d	L7AL	0.42524465	0.40465385	0.41334065	0.5139224	0.47493825	0.48042145	0.3562585	0.38899445	0.3972137	0.4238196	0.37705615	0.46674855	0.45164185	0.49042165	0.43546625	0.4016541	0.3921033	0.36729565	0.49466115	0.32718345	0.4996125	0.39410795	0.417382	0.40142925	0.4012761	0.41646845	0.4359688	0.42642175	0.2819001	0.45862015	0.3963327	0.4505236	0.3830577	0.3409914	0.41122045	0.4047803	0.4721444	0.37259375	0.3853677	0.43823705	0.33799025	0.37651525	0.50606965	0.45627385	0.33138675	0.5261045	0.41743915	0.4305903
L10pp	L7AL	0.27846235	0.3256752	0.42414605	0.5233637	0.5240732	0.44935755	0.24774665	0.4067786	0.41895575	0.45766315	0.27610365	0.42026925	0.4031274	0.45122555	0.41029965	0.4014288	0.3174483	0.35822295	0.4459675	0.29199215	0.4276565	0.3759918	0.4085036	0.4754178	0.4534472	0.30040975	0.36751	0.3890627	0.21861795	0.4526262	0.3721273	0.42004685	0.41454	0.2712472	0.3500042	0.3883112	0.44979985	0.3892027	0.37891395	0.4249723	0.3506957	0.3026676	0.4138257	0.4347115	0.3260012	0.4657027	0.3964112	0.35153315
L10r	L7AL	0.25751945	0.23495755	0.18431645	0.38254665	0.4090495	0.4394078	0.16312395	0.2837209	0.35927565	0.30356565	0.142131395	0.3058697	0.3827525	0.366408	0.29242805	0.2852728	0.2812673	0.2653388	0.27254225	0.20107754	0.19003865	0.084256	0.3198951	0.32937875	0.3121827	0.26835145	0.2033015	0.2319894	0.0748742	0.43289475	0.2253326	0.314377	0.3476145	0.23922105	0.30442345	0.21087355	0.3664222	0.20945175	0.2649972	0.29582815	0.26333075	0.2646311	0.2807859	0.2635575	0.19747455	0.3188258	0.32143425	0.17429525
L10v	L7AL	0.1932446	0.2291871	0.33184575	0.43101635	0.4259346	0.37219925	0.20849595	0.25015965	0.34875715	0.3301168	0.2002728	0.33017865	0.33300885	0.37921575	0.33555035	0.29641495	0.25314445	0.28129655	0.3654654	0.17483563	0.26358405	0.26525795	0.35090985	0.3900559	0.3381536	0.22743235	0.2396512	0.22822155	0.14151015	0.33779575	0.29435575	0.3355689	0.38435325	0.2372551	0.25405625	0.28015995	0.41394305	0.25954755	0.26212975	0.3223213	0.22945265	0.239149	0.33721215	0.3395906	0.2108736	0.4183624	0.34496995	0.2638285
L11l	L7AL	0.2953203	0.3460071	0.45284215	0.5554231	0.49057765	0.39701325	0.2456055	0.44118465	0.4375614	0.46541545	0.3067248	0.4971954	0.3908761	0.4695467	0.46413805	0.41465465	0.33851265	0.36252015	0.4771266	0.32175735	0.47134155	0.38234795	0.43543805	0.38435085	0.4722684	0.3678781	0.44026305	0.46250095	0.26362745	0.47191725	0.441227	0.4301272	0.36901655	0.3213101	0.4164254	0.37044445	0.4889562	0.4164371	0.39345555	0.47081985	0.3231893	0.33150835	0.4722495	0.52726615	0.35218395	0.37063855	0.4206545	0.35263625
L13l	L7AL	0.17493795	0.2635895	0.4113337	0.495565	0.3450652	0.32549205	0.06506845	0.349166	0.29301945	0.28272905	0.0943961	0.3839992	0.2628113	0.3582847	0.3372772	0.29148035	0.17707865	0.234366	0.3039245	0.1282323	0.3239941	0.26513005	0.3360798	0.2861232	0.39746635	0.157802395	0.17947943	0.2769371	0.06029885	0.3229524	0.36052575	0.3082877	0.2681339	0.15367539	0.2286192	0.2744668	0.4264778	0.32340505	0.28642675	0.33381525	0.2254421	0.24296555	0.35063445	0.4059444	0.2218991	0.31907085	0.29914865	0.149318
L1	L7AL	0.68341125	0.69471095	0.62133445	0.7088146	0.6621816	0.66212325	0.6816775	0.6018382	0.774155	0.63529795	0.65009605	0.6229037	0.64032455	0.60583715	0.57690795	0.72337295	0.54198005	0.58809755	0.62873275	0.6160905	0.66918045	0.66577245	0.5549555	0.54736715	0.6224975	0.66965245	0.59726455	0.6282611	0.66547305	0.63688105	0.634954	0.60928815	0.6112603	0.6052775	0.57430945	0.6259399	0.56749615	0.62008975	0.68521275	0.7387459	0.6159542	0.5939978	0.6427805	0.71952135	0.6185218	0.68555655	0.56853835	0.6636815
L23c	L7AL	0.79034255	0.5915997	0.73146355	0.6643874	0.4802977	0.74182265	0.7656627	0.77478245	0.59671085	0.6844166	0.5436982	0.66188665	0.7395312	0.8348938	0.73879605	0.6140484	0.6356164	0.5737351	0.6451933	0.6056321	0.54644665	0.65154025	0.5759616	0.603977	0.72935695	0.67912895	0.60204405	0.6193479	0.7728244	0.819679	0.7070404	0.6038337	0.59911635	0.68992695	0.76569555	0.7778431	0.56701305	0.74127975	0.61999055	0.65649615	0.62188515	0.6584861	0.62906515	0.63634075	0.74841255	0.53393845	0.7914065	0.59178135
L23d	L7AL	0.55334165	0.4171074	0.31472865	0.4763986	0.4675223	0.61715075	0.5491185	0.43119185	0.30044005	0.47550785	0.40068235	0.4175785	0.6189923	0.4970229	0.51110125	0.4203651	0.4946905	0.3056395	0.2929951	0.38749315	0.3223044	0.46985115	0.42932735	0.45172795	0.40819815	0.40322895	0.4228745	0.4261224	0.5761937	0.5948655	0.4324929	0.501647	0.3937678	0.3350136	0.40353775	0.41671755	0.4373083	0.48589075	0.31511205	0.5037015	0.4523308	0.2826387	0.4869873	0.5474015	0.3679468	0.4295629	0.5268451	0.3377032
L24dd	L7AL	0.5675686	0.6626551	0.60032	0.66717725	0.57037435	0.65705315	0.51346925	0.65640865	0.76218395	0.5976988	0.6162481	0.68016125	0.7062139	0.62801035	0.65004435	0.59887795	0.45117415	0.5802746	0.6600439	0.6203606	0.4653351	0.6352565	0.6190096	0.47921365	0.5972086	0.6544532	0.49445565	0.62011705	0.5988435	0.6717338	0.6646145	0.55245715	0.5237895	0.60298655	0.67815065	0.5927911	0.56348685	0.725403	0.5703789	0.67262545	0.66802435	0.639267	0.58216665	0.53504565	0.58017905	0.5004417	0.62456745	0.6025837
L24dv	L7AL	0.42451285	0.53405435	0.5470922	0.55764325	0.44871275	0.5761658	0.47375105	0.5701978	0.56038295	0.4479903	0.286697	0.449694	0.59606835	0.5967225	0.5466872	0.4155983	0.4944323	0.4382588	0.522716	0.5271175	0.4158942	0.52930645	0.5531071	0.447029	0.5554163	0.4754195	0.41361895	0.56458675	0.6237441	0.62970275	0.6679629	0.4852623	0.5096911	0.45901895	0.40790355	0.5883793	0.57066375	0.5752579	0.5859924	0.6017967	0.53620445	0.62458145	0.5757232	0.35494795	0.42888255	0.52196865	0.52815825	0.5334296
L25	L7AL	0.1827339	0.33852495	0.17089655	0.33974675	0.18630375	0.3457281	0.05032035	0.09311069	0.1041091	0.14887294	0.0861569	0.2304299	0.43752105	0.3387759	0.28229805	0.16959455	0.27212375	0.109312205	0.11058706	0.1835665	0.02622047	0.0511147	0.2692033	0.17278455	0.22881845	0.101537545	0.102929435	0.120288435	0.02596931	0.3541058	0.02530964	0.3164659	0.1970945	0.18872989	0.08837025	0.19309545	0.1905101	0.2127909	0.1313063	0.20209325	0.31533685	0.2173481	0.30066245	0.32001055	0.16165025	0.1879312	0.29587405	0.12969691
L2	L7AL	0.8805602	0.8915646	0.85266355	0.8414219	0.8725884	0.86115805	0.8503967	0.86028095	0.8641004	0.89267555	0.89729975	0.87487025	0.8752192	0.8583361	0.8916273	0.8959299	0.8428093	0.84813855	0.86546675	0.8481943	0.869846	0.8625487	0.882595	0.85928365	0.895774	0.864631	0.81141045	0.89076595	0.8833946	0.86843745	0.8224057	0.8478279	0.86738115	0.8397962	0.84371645	0.8349626	0.86305205	0.85555685	0.9043049	0.8827903	0.82635015	0.86379265	0.88436725	0.90976695	0.8131289	0.8865272	0.87129055	0.84960195
L31a	L7AL	0.5935713	0.4362551	0.41529885	0.4952393	0.42367425	0.64960835	0.5002171	0.4895306	0.26395425	0.5403031	0.37724775	0.49104955	0.6405242	0.5375778	0.60721175	0.44652825	0.5914578	0.4299942	0.48383765	0.311355	0.5103167	0.54154985	0.4951095	0.408153	0.48674025	0.4454951	0.52992235	0.4881439	0.57699135	0.63885555	0.36334245	0.59250725	0.47863935	0.36434025	0.60788275	0.5282943	0.51041615	0.468013	0.32352805	0.53608765	0.59447365	0.48486395	0.5960759	0.53918675	0.51106165	0.4645352	0.56962495	0.4354397
L31pd	L7AL	0.50478095	0.4493626	0.47070655	0.4647795	0.4248667	0.5295403	0.44942465	0.47483245	0.31850685	0.5737107	0.49916505	0.45023275	0.545433	0.56370755	0.5414514	0.5111831	0.5847716	0.47438185	0.45769295	0.5551307	0.47063105	0.4702203	0.53258405	0.51137595	0.4780198	0.4318924	0.5646239	0.53630845	0.54292465	0.54299865	0.47992835	0.54214155	0.5020957	0.48262085	0.56796835	0.53267195	0.53062365	0.479947	0.409253	0.59048905	0.48382505	0.6193596	0.6341886	0.4935858	0.4807469	0.46091145	0.62839855	0.43285175
L31pv	L7AL	0.5598459	0.39340715	0.4284255	0.48244545	0.4614956	0.5875757	0.2747474	0.4514452	0.288221	0.55242225	0.56819185	0.479945	0.62084985	0.5443054	0.5497584	0.48458465	0.5078129	0.4120041	0.35828255	0.47360155	0.4604901	0.38213665	0.50409825	0.50795605	0.43697985	0.40828255	0.43375935	0.54654745	0.50187325	0.5492733	0.4459299	0.5613057	0.49566875	0.3302132	0.60196665	0.50751955	0.47917365	0.54067315	0.3879306	0.5263416	0.44013445	0.4204329	0.5744565	0.4605796	0.4134043	0.47265325	0.65593635	0.35877325
L33pr	L7AL	0.53726475	0.40980375	0.37473555	0.42213765	0.4180488	0.52564015	0.507089	0.3489533	0.27813865	0.3939872	0.3336586	0.3843191	0.57615975	0.4125564	0.5091942	0.3662377	0.3838387	0.24832535	0.27981355	0.2562608	0.1833212	0.41835495	0.40469015	0.3697767	0.39123025	0.3529496	0.3989168	0.3758653	0.4791759	0.54791515	0.3427057	0.38861395	0.3188851	0.3739615	0.31904195	0.31715605	0.40331295	0.4231057	0.2699508	0.4718669	0.5062183	0.31641545	0.4765434	0.4480368	0.3653752	0.43399995	0.42005235	0.21103405
L3a	L7AL	0.69225555	0.6487998	0.6509615	0.7195355	0.63451525	0.6595853	0.50246415	0.68694065	0.744406	0.725947	0.65943045	0.7009148	0.66173605	0.65089845	0.66405865	0.72729075	0.60261905	0.64938365	0.6053058	0.66206135	0.63405605	0.69671955	0.53140465	0.55554255	0.6172302	0.67714755	0.64658975	0.6519324	0.73728855	0.65076775	0.61026805	0.59967515	0.5642519	0.638765	0.62735085	0.6322721	0.52679225	0.59325845	0.62323285	0.61780415	0.64641455	0.7362904	0.63548775	0.65306955	0.6163044	0.6437081	0.62739765	0.61308895
L3b	L7AL	0.6837745	0.6696022	0.63189645	0.6940204	0.66540645	0.652485	0.6323265	0.5868778	0.75179635	0.6376334	0.67049635	0.6049045	0.58170475	0.60464815	0.56938005	0.7966117	0.55719605	0.56588545	0.6210738	0.6223848	0.57874425	0.67201865	0.55675855	0.55009695	0.58194075	0.65214545	0.62976035	0.61476285	0.62087605	0.64502995	0.6050166	0.58862435	0.5237529	0.6219959	0.5631151	0.6005259	0.51197605	0.60846605	0.63465635	0.66717535	0.59571685	0.56107305	0.6292612	0.70472365	0.60983505	0.64618905	0.56148875	0.61957195
L43	L7AL	0.45945005	0.5433157	0.4686321	0.4752264	0.4727624	0.52394695	0.42213	0.4100643	0.4646455	0.5181132	0.37599925	0.4805557	0.4948399	0.55133265	0.43300835	0.5561045	0.41464145	0.42842955	0.5136168	0.5633766	0.55251965	0.4769983	0.4201705	0.43900185	0.4331978	0.5792003	0.4047285	0.5063069	0.4584439	0.53764875	0.4123512	0.47192605	0.49699285	0.4568865	0.50624045	0.52741905	0.4264693	0.4499463	0.4975712	0.44055645	0.4603199	0.41652575	0.58766975	0.5592269	0.49455545	0.5845142	0.42301895	0.4183454
L44	L7AL	0.422391	0.54415085	0.53868455	0.53989575	0.46689555	0.46496335	0.43719045	0.38591735	0.4981476	0.5118636	0.4113511	0.5124713	0.46533495	0.49491265	0.4524085	0.5586067	0.4386639	0.4947782	0.4925093	0.4891635	0.5075972	0.45176445	0.4161651	0.46690345	0.48643285	0.4861956	0.3850305	0.4592479	0.48576675	0.5230963	0.48672105	0.446912	0.50625545	0.440753	0.45468125	0.4775526	0.41986085	0.4020285	0.47352685	0.46652145	0.4525322	0.43713455	0.5794283	0.56207975	0.51474955	0.53078515	0.46113895	0.46370435
L45	L7AL	0.56982455	0.5918044	0.5915187	0.6072116	0.5212093	0.45044625	0.4523987	0.4414338	0.50639935	0.55082615	0.4336486	0.57687145	0.51368815	0.51123965	0.49304155	0.604002	0.4576793	0.47068195	0.5141987	0.56501235	0.59296805	0.5317343	0.53736605	0.51311	0.52117195	0.4933494	0.4837322	0.513207	0.4570259	0.60994985	0.4831303	0.5340682	0.5295876	0.4634806	0.51943165	0.5064533	0.5278347	0.4998409	0.50377245	0.56759365	0.47509505	0.46709335	0.60619495	0.5490263	0.5105996	0.52888905	0.4824923	0.481572
L46	L7AL	0.39690605	0.36738185	0.3913193	0.478234	0.3719575	0.42716445	0.21573825	0.31264985	0.3280354	0.4260287	0.3107015	0.40109565	0.4136803	0.40505165	0.3741313	0.407366	0.31209715	0.4268877	0.45911905	0.3545974	0.32382635	0.2605037	0.35633825	0.3774128	0.3979185	0.36638365	0.3152483	0.34479995	0.41174475	0.41850835	0.36631635	0.4483448	0.3154874	0.363423	0.34457795	0.46747115	0.43581395	0.4959547	0.44861025	0.46308435	0.40228765	0.35055955	0.5118186	0.4656039	0.3663916	0.4135521	0.37529195	0.44462335
L47l	L7AL	0.45358325	0.533976	0.5271359	0.5603577	0.5186656	0.44118515	0.39571245	0.43130805	0.4502023	0.5193218	0.28189865	0.554224	0.49559025	0.4986517	0.4549408	0.54589465	0.4213692	0.43280115	0.47168	0.490844	0.5741002	0.4277958	0.46178145	0.47418265	0.4550139	0.46195165	0.4516042	0.46323305	0.33004995	0.52896565	0.4154829	0.48223685	0.50042165	0.38512385	0.48326325	0.43898415	0.49164405	0.4745604	0.4418714	0.496745	0.37502125	0.39829765	0.5513948	0.49641295	0.46220625	0.49142095	0.4704119	0.39478195
L47m	L7AL	0.29618675	0.4302317	0.3948692	0.45745875	0.3640902	0.3516552	0.22493	0.33996525	0.3316944	0.38883115	0.10336525	0.4862086	0.35161675	0.40875565	0.3332238	0.3578792	0.2025097	0.2780342	0.3654029	0.24593515	0.4407255	0.30116405	0.2995151	0.3215084	0.3587424	0.360175	0.35592985	0.3661084	0.18797735	0.4323164	0.26295875	0.3010674	0.3625193	0.25784965	0.31566575	0.32012415	0.377508	0.34337455	0.26560315	0.382922	0.28773145	0.2863469	0.4373302	0.3713224	0.375069	0.3311512	0.31933315	0.22928205
L47s	L7AL	0.2316307	0.34656245	0.44297815	0.3999211	0.36436475	0.3396946	0.27583535	0.34770395	0.3260892	0.4457326	0.09983065	0.41320655	0.357444	0.4147021	0.37514735	0.33856825	0.22712065	0.2953004	0.31008185	0.28277505	0.41909875	0.3015558	0.4451998	0.35482105	0.33063195	0.3177903	0.224321	0.2800488	0.22337985	0.3595077	0.30341315	0.3174886	0.31935795	0.18461095	0.32445675	0.299225	0.3861157	0.3241243	0.26220815	0.3815788	0.3125613	0.28065585	0.40814315	0.3367254	0.3434859	0.38243275	0.25194925	0.27593065
L4	L7AL	0.67491215	0.6350147	0.64180885	0.64689345	0.6826149	0.6754018	0.55626545	0.7453313	0.735267	0.63838095	0.6962581	0.68011095	0.66121745	0.68748035	0.6688965	0.6400302	0.63719135	0.62623245	0.6399769	0.57015005	0.59553085	0.6423643	0.6068017	0.58474425	0.63440265	0.6951853	0.62073805	0.6272088	0.6530598	0.6715316	0.6347323	0.6224999	0.5841356	0.60704025	0.629127	0.6544048	0.5848557	0.6650138	0.656746	0.6478635	0.6440909	0.6206655	0.6586865	0.67139975	0.6317452	0.6470694	0.64000935	0.6451928
L52	L7AL	0.7674123	0.5803992	0.7605321	0.72029725	0.6811903	0.7111668	0.4797801	0.61676595	0.6231245	0.7286767	0.67334425	0.679317	0.62039285	0.72642505	0.6658637	0.71950535	0.4969148	0.66155115	0.70168955	0.69156145	0.78017995	0.61651545	0.671865	0.74790145	0.76132285	0.8019223	0.6035721	0.75187105	0.6382348	0.727871	0.5717618	0.74045845	0.66472165	0.71830055	0.7044397	0.61460565	0.70204285	0.68815925	0.63463255	0.7251471	0.60718255	0.6478305	0.7791748	0.74802015	0.66199735	0.76881905	0.61702625	0.66030155
L55b	L7AL	0.46846445	0.4283377	0.43517015	0.50879745	0.56818865	0.46293775	0.33522185	0.39780535	0.4383373	0.449384	0.4157494	0.4784445	0.46106275	0.5245461	0.55647925	0.4349076	0.40635885	0.50611545	0.55336855	0.4738362	0.49711005	0.37984465	0.37116835	0.4917434	0.4680451	0.40833605	0.40370085	0.5470627	0.51750025	0.4781114	0.4191137	0.49412765	0.4175484	0.5049267	0.39691185	0.46864015	0.51858115	0.45716205	0.44961805	0.45177815	0.3058218	0.4282891	0.55525555	0.542872	0.5133942	0.54981085	0.48090455	0.48991585
L5L	L7AL	0.92197515	0.91211185	0.9171318	0.92182525	0.90864615	0.9337359	0.9206716	0.9195362	0.89457075	0.91951465	0.91405565	0.9218678	0.90876835	0.9324238	0.918788	0.88007475	0.8947832	0.90063615	0.910678	0.8890965	0.81667555	0.92153695	0.9378433	0.8749558	0.91932205	0.92768835	0.92117945	0.94484995	0.94325415	0.9254032	0.92614505	0.9109602	0.9087212	0.9086587	0.9128537	0.9358034	0.9187201	0.9219424	0.91650995	0.86631975	0.91650015	0.92859655	0.92024025	0.923722	0.9181718	0.91809365	0.90740325	0.9210791
L5m	L7AL	0.66383265	0.6436368	0.6494962	0.5792329	0.6731686	0.74690095	0.58012175	0.6137424	0.7894792	0.71255415	0.7869335	0.6380921	0.6058839	0.62712685	0.6551819	0.614044	0.51294975	0.6450785	0.5537113	0.5190493	0.45179295	0.73693975	0.647128	0.5697844	0.6603233	0.672528	0.7063996	0.7127116	0.57270595	0.6584328	0.64415975	0.6250745	0.64044335	0.60333955	0.5827987	0.5607718	0.5669211	0.72907065	0.60520325	0.7169088	0.70346265	0.6551479	0.6347063	0.6645586	0.6527384	0.6588006	0.64453075	0.6487191
L5mv	L7AL	0.9118235	0.819912	0.8704906	0.8620543	0.8214607	0.83846695	0.8152692	0.88761435	0.7353471	0.8724929	0.7993002	0.88455105	0.85539585	0.9020404	0.8662543	0.75203965	0.8462176	0.8166197	0.8081302	0.7675355	0.6630274	0.8361941	0.6747989	0.71890675	0.89276805	0.8650654	0.773927	0.8422059	0.90323765	0.9065135	0.8681788	0.8396004	0.7834411	0.8224547	0.9037378	0.905318	0.7453444	0.85807835	0.8305493	0.8156555	0.7822481	0.8355178	0.8252951	0.7877838	0.87246865	0.7760264	0.84446555	0.70123585
L6a	L7AL	0.5257127	0.5558808	0.60748615	0.733482	0.5777054	0.5891222	0.4452609	0.6020783	0.56439845	0.65083655	0.6130305	0.6627538	0.62943425	0.59085965	0.61374395	0.6391174	0.47347075	0.66160295	0.65557985	0.5399977	0.57852975	0.603689	0.46494225	0.6586597	0.56843695	0.5381816	0.48342875	0.63055615	0.5249575	0.6367981	0.59360595	0.67033005	0.5602673	0.67562415	0.53699645	0.60418535	0.5578634	0.64717875	0.62762945	0.59844955	0.5607995	0.62664675	0.6690262	0.5432662	0.70438175	0.54524455	0.65338035	0.6669289
L6d	L7AL	0.610575	0.5684617	0.62218255	0.58509785	0.65339755	0.54912805	0.3644443	0.64440505	0.5095211	0.59977775	0.5564124	0.5795222	0.54061095	0.59923845	0.5822785	0.52921265	0.619273	0.4663501	0.58459065	0.58612605	0.55678535	0.59083795	0.49158385	0.5019739	0.521894	0.6060684	0.5325279	0.5721138	0.56102445	0.55103775	0.39980615	0.55160925	0.5321486	0.44648105	0.4740367	0.52183175	0.58726775	0.494466	0.64042405	0.577967	0.5996152	0.55090675	0.60323205	0.5919283	0.6227479	0.49942895	0.56346585	0.61540755
L6ma	L7AL	0.5245149	0.63796215	0.66100705	0.78935725	0.5843578	0.65135745	0.47656785	0.62572375	0.6396006	0.59000005	0.56941595	0.717036	0.7583581	0.60815325	0.6141067	0.63304375	0.515496	0.6621229	0.64529485	0.533087	0.61372435	0.634818	0.5977228	0.58689305	0.65370055	0.5600565	0.498772	0.58815315	0.63853255	0.683373	0.75448375	0.6717537	0.6249212	0.7486079	0.58307795	0.67905355	0.5874907	0.70258535	0.61598495	0.65703095	0.6598291	0.7417307	0.66453055	0.6487908	0.7157036	0.60538765	0.7391739	0.64594835
L6mp	L7AL	0.5865004	0.7089017	0.7101519	0.67895185	0.68947845	0.69178885	0.5171351	0.701571	0.676697	0.6452564	0.64982955	0.7443221	0.68193475	0.6876017	0.6620655	0.63695965	0.64449215	0.60708705	0.6386817	0.56000355	0.5673746	0.66110405	0.5878513	0.63272305	0.694622	0.6491582	0.64814945	0.6357072	0.62974905	0.7059882	0.68896695	0.72749235	0.6629194	0.68677685	0.6113406	0.67590715	0.64955995	0.689728	0.7229747	0.72460815	0.70181475	0.6792332	0.71392675	0.74556155	0.67816055	0.5512336	0.70373675	0.66199545
L6r	L7AL	0.4417593	0.52322045	0.57939035	0.5615597	0.49625535	0.5565201	0.3665261	0.44926965	0.50490835	0.54551185	0.4557804	0.5641081	0.53888455	0.5689692	0.48838365	0.560022	0.48019415	0.51584015	0.55635995	0.51399935	0.5326132	0.4995749	0.4354008	0.47753355	0.50172305	0.5610568	0.4136725	0.52269925	0.4927188	0.60829595	0.4942707	0.4539376	0.50633965	0.52693325	0.4875104	0.5282439	0.4596549	0.49368345	0.46529955	0.47924815	0.4957193	0.48845365	0.6148583	0.58006855	0.5188975	0.6238675	0.50040605	0.49204515
L6v	L7AL	0.3892752	0.4864848	0.4486517	0.4531703	0.45394045	0.49129055	0.295886	0.3699112	0.46877635	0.42988515	0.4153643	0.49528185	0.4578929	0.5165317	0.38141905	0.45534475	0.43956465	0.4800447	0.53213665	0.4454937	0.5177251	0.4226383	0.3770588	0.42347715	0.40417755	0.5223811	0.3882235	0.4950189	0.4819189	0.5756479	0.4207311	0.39361405	0.4268352	0.51875155	0.3889817	0.4348157	0.41126995	0.47091065	0.48578585	0.44532525	0.4267194	0.3955466	0.5538503	0.4811806	0.46720215	0.6018638	0.41167325	0.4619491
L10d	L7Am	0.39907855	0.39507875	0.41724825	0.4704246	0.4821099	0.4856074	0.36793885	0.3986014	0.4129546	0.4435924	0.3531008	0.4156423	0.4850657	0.4532909	0.4329115	0.4097347	0.4001652	0.4150541	0.48959805	0.33695535	0.46733585	0.381581	0.4583868	0.39486095	0.40827225	0.4555881	0.43560855	0.4279839	0.32087185	0.4584474	0.375176	0.4035303	0.41149875	0.40477105	0.41033635	0.42556355	0.4700858	0.3520813	0.3975444	0.4170657	0.40272405	0.39079605	0.50516465	0.44827565	0.3484156	0.53764435	0.39941315	0.39453525
L10pp	L7Am	0.28352525	0.2830252	0.4054147	0.44779235	0.5193135	0.441844	0.29474325	0.40334985	0.4367025	0.43394415	0.25858015	0.36354665	0.45340125	0.4353723	0.40008985	0.41116875	0.3466934	0.4167235	0.444365	0.31251455	0.408715	0.35400255	0.4908044	0.4444155	0.42768495	0.3036385	0.3981029	0.4117497	0.27487925	0.4497959	0.3558708	0.36482945	0.4678041	0.342111	0.3236654	0.4044359	0.47379	0.37169665	0.3714387	0.40703115	0.4423121	0.3069906	0.4315808	0.4399788	0.35570335	0.46333255	0.36879465	0.32051205
L10r	L7Am	0.27756855	0.2465511	0.2432445	0.4017449	0.4401058	0.46833625	0.16224785	0.41810855	0.38327515	0.34522345	0.1129091	0.32925345	0.41152785	0.3942769	0.28014285	0.2983049	0.28882925	0.33810345	0.2534727	0.2063588	0.1994667	0.17576475	0.3892147	0.3847221	0.37167785	0.28966325	0.27292345	0.23051485	0.158947895	0.48190235	0.28377985	0.298152	0.40033095	0.3385611	0.2861873	0.24350565	0.38773015	0.2467471	0.31811775	0.3022086	0.35070845	0.2786089	0.30778025	0.2777786	0.2151314	0.3545877	0.297289	0.18400605
L10v	L7Am	0.2188529	0.2367639	0.32178645	0.39347095	0.4282698	0.38418325	0.166973345	0.29414865	0.37322175	0.3418229	0.1840091	0.28920595	0.3770013	0.38934125	0.3270586	0.3132554	0.29830135	0.35644205	0.3574397	0.18990995	0.23234985	0.27080095	0.416412	0.36308505	0.35252065	0.21971085	0.26682	0.27283535	0.16825695	0.362018	0.31070965	0.28385745	0.44354925	0.3093327	0.23841835	0.30354035	0.443274	0.24119105	0.29845865	0.3005938	0.30066695	0.2415621	0.3467225	0.3351538	0.2613529	0.43105285	0.3268452	0.2198331
L11l	L7Am	0.29429065	0.30686695	0.43130745	0.4779537	0.4935174	0.37891305	0.28731495	0.44072875	0.4581581	0.43659755	0.26759455	0.44770525	0.43903945	0.43897575	0.45333385	0.4137317	0.37455655	0.42498305	0.47554825	0.3292073	0.45094965	0.35889625	0.52408075	0.3557741	0.4459352	0.36402955	0.46555695	0.48807375	0.32528835	0.4721758	0.4169948	0.38030025	0.43057585	0.35136035	0.3932189	0.39179995	0.51564915	0.3994678	0.39832725	0.45628135	0.4374355	0.3364837	0.4751465	0.5328736	0.3615917	0.38074775	0.3963944	0.34206645
L13l	L7Am	0.155689835	0.20486525	0.37749425	0.4157803	0.3556095	0.32384085	0.1854449	0.3381363	0.3564359	0.26240325	0.080863	0.33980195	0.32401655	0.32167015	0.33955095	0.3062182	0.215621	0.28172215	0.3047926	0.171481	0.29513595	0.24243855	0.4275685	0.2647723	0.38453795	0.1214742	0.28537795	0.2908835	0.13964465	0.3088642	0.32821075	0.23544155	0.34158205	0.1927657	0.185013	0.3432826	0.4821212	0.3023212	0.27544925	0.30425465	0.35553945	0.2585966	0.3507653	0.4141066	0.21913035	0.3221243	0.27770445	0.1400826
L1	L7Am	0.5199549	0.45957775	0.4924019	0.47469355	0.47695885	0.52211925	0.60523375	0.50843335	0.51604945	0.5242446	0.486533	0.4913488	0.5519236	0.48887945	0.46265305	0.573538	0.4627564	0.43865015	0.4706086	0.5419924	0.5415617	0.4699616	0.44220115	0.4410566	0.56031095	0.4692405	0.49587225	0.4751203	0.54436295	0.5518239	0.46846825	0.44940815	0.5252246	0.42686245	0.46548795	0.533315	0.42859615	0.4973849	0.54424875	0.5464619	0.442123	0.4135818	0.48986295	0.5660491	0.531812	0.54218405	0.44982035	0.5030754
L23c	L7Am	0.8379035	0.75240835	0.82010475	0.79657245	0.65610975	0.8357818	0.8628743	0.8385471	0.73964835	0.8121633	0.64857375	0.74287445	0.7977767	0.8425952	0.81750885	0.79417805	0.69372115	0.74559995	0.7826964	0.7853333	0.75826335	0.7730816	0.8053284	0.78282745	0.82768015	0.76936155	0.7832228	0.82334215	0.8393275	0.84364735	0.81268215	0.7400383	0.72691465	0.8002401	0.84193555	0.81332395	0.74657325	0.83256635	0.8267634	0.78969865	0.75704355	0.70365725	0.7722362	0.8289752	0.79924005	0.7579449	0.83427195	0.7451673
L23d	L7Am	0.57088475	0.480523	0.36584185	0.606893	0.53512255	0.65459355	0.5679338	0.55399155	0.49699585	0.5209373	0.42779755	0.46213505	0.6370304	0.5481052	0.55746355	0.49403815	0.48739855	0.3381623	0.3573362	0.4718514	0.4324399	0.5101262	0.5629869	0.55016505	0.5250953	0.6080578	0.49123975	0.4720566	0.58039465	0.6126825	0.5964675	0.5123522	0.4530382	0.54010865	0.47422115	0.4695691	0.46375295	0.52396805	0.44930075	0.51865555	0.50192605	0.3769311	0.4622721	0.5693598	0.40052265	0.5308578	0.5658805	0.4153915
L24dd	L7Am	0.5643368	0.69016675	0.6217672	0.663198	0.6529449	0.6991907	0.57943995	0.65100835	0.7335642	0.6419035	0.6227737	0.69899045	0.69424535	0.600076	0.67854805	0.72588315	0.5547186	0.612478	0.66444195	0.64368645	0.5712247	0.63782355	0.6967897	0.55732955	0.58538095	0.6100682	0.6469608	0.64416935	0.61024715	0.62138675	0.7149926	0.55188795	0.5878496	0.6326039	0.6854486	0.58646735	0.6122678	0.7243363	0.60821215	0.72301415	0.67176795	0.6227374	0.6465706	0.6704866	0.58404775	0.63496545	0.63174285	0.59153635
L24dv	L7Am	0.4383748	0.6222917	0.62972305	0.63551195	0.57956995	0.6700227	0.55326615	0.6147506	0.6472913	0.5713729	0.3642313	0.4592152	0.5899905	0.60476905	0.6015872	0.5877279	0.5897936	0.61708955	0.55176545	0.6395132	0.49023495	0.6361795	0.6895532	0.50468205	0.62111535	0.6076157	0.65965555	0.65171895	0.63473125	0.62932245	0.7278509	0.49707345	0.59016405	0.5941967	0.50343985	0.61358635	0.669235	0.6337168	0.69793715	0.6787356	0.5987943	0.6380066	0.6519002	0.541681	0.54016455	0.6744231	0.5965852	0.58974835
L25	L7Am	0.2212659	0.3712384	0.1807979	0.38615465	0.27675025	0.38455815	0.119321965	0.23548305	0.2187106	0.1956301	0.0861569	0.2746634	0.4631126	0.4044065	0.3027701	0.2280562	0.26522035	0.2534967	0.12077205	0.2455851	0.10761205	0.1611906	0.38024255	0.20763645	0.38067825	0.3324877	0.21423505	0.0577551	0.0551095	0.43528635	0.27347775	0.3177258	0.27753295	0.3973277	0.19914025	0.24879635	0.2578266	0.238902	0.17832755	0.21410775	0.36000185	0.29617075	0.290639	0.36389475	0.19179445	0.2618138	0.3340979	0.13996605
L2	L7Am	0.6718158	0.617753	0.6714847	0.5789953	0.58593385	0.5916693	0.6464182	0.68176355	0.51865435	0.6681432	0.7619726	0.7057922	0.71765795	0.56298975	0.66469525	0.7647569	0.6362871	0.5842293	0.57619	0.666993	0.66444585	0.6110606	0.55210845	0.6952031	0.5734138	0.4469498	0.61109055	0.6118471	0.66755165	0.72875185	0.59974765	0.5745749	0.72826925	0.51967735	0.6226788	0.63755815	0.61882285	0.65101935	0.7232783	0.68850295	0.5641165	0.61103765	0.63097465	0.66141695	0.630643	0.67102885	0.69930595	0.6504264
L31a	L7Am	0.6439157	0.5454536	0.5527549	0.6372651	0.54748585	0.67398655	0.57985195	0.5896198	0.39733515	0.5737307	0.4880663	0.5170616	0.66889365	0.6274247	0.56762655	0.52371985	0.5680069	0.49113575	0.5143592	0.4275441	0.6361494	0.6298268	0.6117457	0.55982875	0.5907389	0.67525285	0.5880744	0.48111525	0.6490708	0.6388793	0.63222805	0.62175895	0.55200025	0.5676319	0.60092045	0.66099165	0.50296395	0.5267686	0.48265105	0.5440137	0.59614985	0.5652169	0.5721994	0.5590287	0.55742695	0.58090545	0.62556325	0.5085968
L31pd	L7Am	0.62298135	0.5288631	0.48735385	0.7026995	0.75033855	0.67871785	0.5269201	0.7084468	0.60540565	0.68470645	0.64808155	0.55740375	0.7665493	0.70988265	0.5961686	0.5503889	0.6981899	0.53292505	0.52621935	0.677479	0.4967389	0.6591811	0.68068985	0.5793074	0.7028195	0.72392335	0.7508358	0.6407483	0.7655635	0.65965905	0.6614715	0.72115055	0.5912465	0.73638765	0.60439745	0.6776921	0.56195665	0.61721565	0.60362415	0.6055365	0.59915875	0.795694	0.67611655	0.5998951	0.5724597	0.60812475	0.65319205	0.5203284
L31pv	L7Am	0.60907185	0.4644395	0.4766941	0.5789244	0.62330535	0.6472333	0.3711857	0.6019401	0.4831017	0.57279485	0.6616896	0.5204814	0.67958845	0.6963023	0.60025575	0.54009455	0.54868465	0.4551462	0.4244776	0.5818195	0.50295795	0.5119352	0.62541775	0.55550815	0.62557	0.61451975	0.53139695	0.5811461	0.613751	0.57891585	0.52777805	0.5974013	0.60742675	0.5281476	0.59666605	0.5511987	0.52318555	0.62463355	0.49753715	0.54519785	0.54447355	0.48357695	0.5700603	0.62650745	0.59159025	0.51309255	0.6781852	0.4366538
L33pr	L7Am	0.5628174	0.45474595	0.3855921	0.54541395	0.4927427	0.5745871	0.60094885	0.5051575	0.4646272	0.4317074	0.3755296	0.4354808	0.59470435	0.47073425	0.5803772	0.44701395	0.3681747	0.32877455	0.33450955	0.32177845	0.2217317	0.5209001	0.5438614	0.44906015	0.47273445	0.60220525	0.492648	0.3366245	0.49865855	0.5578209	0.4565376	0.39231885	0.4090228	0.5690249	0.3956642	0.37825245	0.42682185	0.4538939	0.4155381	0.47904335	0.53525765	0.44809205	0.46439315	0.5010822	0.39975495	0.49078985	0.4595528	0.255491
L3a	L7Am	0.6076219	0.4873549	0.5606179	0.5490961	0.5464225	0.56112095	0.57431595	0.6162522	0.5365903	0.6525479	0.5303406	0.5899353	0.56433795	0.53676365	0.5749041	0.5822278	0.57415905	0.5473586	0.51339545	0.61705155	0.56099465	0.5718748	0.46511875	0.51488455	0.5666641	0.4865471	0.54850025	0.5389918	0.68704715	0.5633969	0.502821	0.4787063	0.50784005	0.4934179	0.53586315	0.58853705	0.46818125	0.51113625	0.512987	0.5144571	0.54265525	0.5773127	0.5224208	0.5721659	0.55734135	0.51150925	0.52005115	0.48536435
L3b	L7Am	0.54451575	0.47356435	0.5336982	0.48402345	0.50830185	0.52925655	0.62780245	0.52351935	0.5042452	0.54689645	0.5086759	0.4943686	0.5371899	0.4985897	0.4694211	0.58381395	0.50551915	0.4428742	0.48338295	0.56815005	0.51603885	0.53182845	0.4369452	0.47007665	0.5528114	0.47541495	0.52414975	0.5031721	0.55173155	0.5665414	0.4854438	0.44719945	0.47531555	0.4575816	0.45226125	0.53478095	0.42408945	0.51075795	0.5049435	0.51989965	0.4450966	0.4052187	0.49016705	0.5677781	0.5356973	0.5208284	0.4547496	0.48461785
L43	L7Am	0.37033405	0.38073835	0.42346175	0.37810415	0.4700425	0.4849036	0.42366605	0.35447175	0.4117831	0.4745433	0.29099375	0.39709265	0.46645925	0.46166425	0.4140641	0.5121001	0.39352385	0.4068647	0.48626	0.5030911	0.4534208	0.41099555	0.36129975	0.4078235	0.39715545	0.3861636	0.41742585	0.4873006	0.38199195	0.45826095	0.3155024	0.31700465	0.4435915	0.4130167	0.4066657	0.4914599	0.415776	0.37726535	0.46114115	0.37237345	0.43346085	0.3908232	0.5134275	0.53400925	0.46157465	0.54723375	0.36906715	0.3208533
L44	L7Am	0.3995928	0.4369776	0.519932	0.4980282	0.46626475	0.4939733	0.4205025	0.37634865	0.46905615	0.55808685	0.390926	0.453769	0.46641855	0.42699095	0.4630923	0.53042065	0.4294249	0.5513889	0.4770843	0.47851685	0.41954115	0.4268929	0.4267934	0.446315	0.47483435	0.3674986	0.40339605	0.4241056	0.45125285	0.47322095	0.45229845	0.364578	0.47025255	0.4507963	0.40652775	0.4654554	0.41020325	0.39521885	0.490165	0.41960655	0.4247897	0.41242045	0.53411535	0.53006265	0.50362885	0.5233149	0.404814	0.41079125
L45	L7Am	0.5153483	0.48681245	0.5644134	0.52447415	0.49968815	0.43286205	0.4936277	0.41896215	0.5134823	0.51628285	0.39431975	0.51920655	0.5213992	0.4512529	0.4902023	0.5867182	0.4598553	0.48488565	0.49101375	0.55947825	0.51741165	0.50537595	0.54216585	0.47045345	0.5131475	0.4277627	0.45414515	0.4908992	0.4483177	0.56363465	0.4406895	0.44624575	0.4956619	0.4733759	0.4841522	0.49387415	0.4881739	0.4478535	0.5038957	0.5350356	0.4655363	0.50132405	0.58196205	0.5230177	0.49468695	0.50558025	0.458946	0.4205239
L46	L7Am	0.36312705	0.29917505	0.36741875	0.46760695	0.4044897	0.4394429	0.21682155	0.30713095	0.315089	0.4356362	0.2730786	0.3516904	0.40524865	0.35119205	0.38846965	0.43409985	0.28208385	0.47808345	0.5132348	0.3715694	0.28095945	0.25031975	0.35884495	0.34563605	0.38899595	0.3267451	0.3221098	0.3521818	0.47748985	0.3760442	0.3863426	0.38575935	0.31936905	0.4410532	0.3005544	0.46306785	0.406817	0.45543295	0.4568079	0.4411159	0.39678285	0.32614495	0.4729815	0.4499513	0.40045965	0.44861825	0.3310722	0.3849174
L47l	L7Am	0.43447325	0.45367285	0.4966276	0.4735057	0.51387445	0.4009837	0.39748955	0.43082245	0.4702206	0.46076175	0.24540885	0.49586195	0.50705595	0.44351005	0.45793535	0.52428075	0.4308295	0.44383265	0.46014405	0.4937508	0.5196557	0.4050897	0.4929224	0.45061275	0.44376815	0.4113518	0.4483308	0.45766795	0.32597175	0.51084895	0.37317985	0.4035138	0.5163354	0.4277591	0.45429055	0.42355845	0.4770173	0.4212248	0.4413922	0.4778159	0.40472195	0.4247437	0.53489785	0.48288725	0.4695891	0.4839227	0.45949345	0.3550584
L47m	L7Am	0.273675	0.35250585	0.36764625	0.35974005	0.3747687	0.34035455	0.2238626	0.33034375	0.3546306	0.3469123	0.10336525	0.42392735	0.3841232	0.34954985	0.3457667	0.35932925	0.20749075	0.3105593	0.37078	0.255164	0.3805336	0.28930975	0.36100535	0.3000916	0.3325697	0.3323673	0.38296465	0.36812215	0.18894822	0.41547815	0.2107241	0.2151317	0.40567745	0.31561745	0.2994567	0.31053065	0.39665	0.29621795	0.27418355	0.36247905	0.3738659	0.307094	0.4271855	0.36233325	0.3666807	0.31975275	0.3087258	0.160156005
L47s	L7Am	0.183281735	0.26522255	0.40977765	0.33942115	0.3594241	0.33374805	0.28569295	0.33076025	0.3651259	0.4044685	0.07361015	0.35593	0.3954979	0.3505463	0.37331665	0.33555585	0.2378587	0.3020549	0.29080905	0.2950045	0.3628442	0.28050525	0.4812728	0.3261183	0.3206635	0.28896855	0.242767245	0.28231925	0.2148347	0.36347945	0.2996161	0.2425605	0.367687	0.2397725	0.3081468	0.364848	0.4151466	0.28303265	0.2632308	0.3360457	0.45771585	0.30767045	0.3909747	0.3198862	0.34091755	0.3782962	0.25345085	0.2125887
L4	L7Am	0.60600775	0.5762229	0.59537035	0.55380415	0.6533088	0.62011055	0.61508235	0.6414779	0.6475603	0.5866543	0.62636165	0.646273	0.5985781	0.60323305	0.6187034	0.7114703	0.62452275	0.55482015	0.55889395	0.5640793	0.55385425	0.58176415	0.5895819	0.56042665	0.592903	0.5519233	0.5848679	0.57712195	0.62010065	0.5907859	0.5657008	0.53301885	0.5570996	0.5364431	0.5935136	0.6090972	0.5728767	0.59761695	0.56235205	0.59036025	0.5723933	0.5317149	0.57470345	0.6327395	0.59282945	0.572952	0.58867075	0.535697
L52	L7Am	0.67339645	0.5834651	0.7204164	0.6374079	0.6798047	0.6482087	0.6291783	0.606379	0.68260435	0.683449	0.64523135	0.6271492	0.6733543	0.70019585	0.68377725	0.71088225	0.5914225	0.6609921	0.6588689	0.70574785	0.70615155	0.6395843	0.6948578	0.70783245	0.7271944	0.70494445	0.5917279	0.7269708	0.64345305	0.7029924	0.56745205	0.65753695	0.68377	0.69517915	0.663068	0.6665769	0.64520795	0.6427731	0.6285268	0.65824305	0.64196265	0.6212229	0.76922695	0.7359849	0.6671876	0.7427633	0.65539105	0.6214049
L55b	L7Am	0.3463981	0.3283364	0.399406	0.3972254	0.48740075	0.43775525	0.3304388	0.32145505	0.38679215	0.41858865	0.35022975	0.34152785	0.4283141	0.4213486	0.4976461	0.3987794	0.3724658	0.4664749	0.49320335	0.438613	0.30180115	0.3666572	0.41185515	0.4388388	0.4375056	0.3033106	0.3786161	0.44849165	0.47108445	0.4091103	0.3178394	0.2811231	0.38702185	0.47309135	0.33110315	0.45156	0.48309075	0.405394	0.40785805	0.3995555	0.22083415	0.36690085	0.46169735	0.56221025	0.50323755	0.35131495	0.4068407	0.3654718
L5L	L7Am	0.83497055	0.81590255	0.8653479	0.8121061	0.7957857	0.80678085	0.81465775	0.81011045	0.84653755	0.8080336	0.8527805	0.83791995	0.8212518	0.797177	0.8050469	0.86388355	0.82618525	0.8335094	0.80067195	0.8540183	0.868698	0.80052805	0.8363204	0.806014	0.81611845	0.7024857	0.83554645	0.82505015	0.82604185	0.78494405	0.79024935	0.8485703	0.8614268	0.842474	0.83819165	0.8234258	0.8509926	0.79821635	0.858135	0.8162358	0.8222227	0.8709855	0.81531845	0.82117975	0.81330275	0.8124511	0.82790425	0.8693552
L5m	L7Am	0.60663755	0.55722365	0.58045745	0.5023247	0.5813669	0.67108765	0.643647	0.60457845	0.74771485	0.6184576	0.60961935	0.56692585	0.55096645	0.5463216	0.58206765	0.54865585	0.50404	0.57555855	0.54128595	0.55077565	0.51557215	0.6610258	0.62482055	0.57969205	0.63139475	0.529133	0.69325415	0.5894896	0.55990165	0.5876079	0.5620183	0.5439507	0.64592145	0.4959878	0.53365145	0.5359264	0.5127889	0.642827	0.57276765	0.6434543	0.5791729	0.5435627	0.55677085	0.61126165	0.57895265	0.6212067	0.59490255	0.58365965
L5mv	L7Am	0.9064386	0.8382294	0.9006512	0.89868505	0.85326645	0.87426385	0.88485525	0.8911154	0.84375765	0.91253885	0.8721464	0.8662805	0.852802	0.86662475	0.86599775	0.8886004	0.9064209	0.843356	0.8901937	0.89087615	0.85580135	0.87357645	0.8711189	0.806527	0.8647696	0.8180742	0.9051895	0.90129795	0.88337145	0.88653165	0.8679552	0.88722235	0.8584507	0.90368555	0.90838225	0.8857704	0.88718055	0.88012495	0.88755235	0.8769575	0.84708685	0.8323702	0.87101555	0.8755541	0.8724167	0.89097575	0.8960864	0.80107345
L6a	L7Am	0.41509475	0.4564023	0.5309581	0.6426955	0.68324915	0.56431485	0.40183895	0.5174221	0.4763705	0.6812148	0.5682486	0.59398445	0.5771952	0.5416093	0.60008925	0.61592785	0.50400585	0.5918826	0.6024521	0.524089	0.51374785	0.61166155	0.44787375	0.60792595	0.565616	0.4373479	0.56651465	0.67657125	0.52911655	0.54039235	0.4248057	0.5831316	0.54683015	0.64803035	0.42467265	0.5681451	0.57955095	0.52193935	0.63129855	0.46893065	0.54175805	0.59608235	0.62771695	0.5916568	0.6994309	0.5075937	0.53197875	0.5831048
L6d	L7Am	0.4867944	0.4399484	0.50783995	0.42225595	0.6485064	0.4953949	0.3370507	0.5011212	0.3847181	0.51096505	0.4553189	0.4732643	0.47060165	0.47178565	0.51971205	0.4836587	0.63559075	0.39308555	0.45733165	0.51884165	0.45621735	0.517876	0.39420645	0.40022705	0.434807	0.3672808	0.5498632	0.47185555	0.5059101	0.45323705	0.32520065	0.4429761	0.4670133	0.42446565	0.37325105	0.47738315	0.5275391	0.39208035	0.507554	0.46525245	0.4806477	0.5023212	0.47089835	0.5451561	0.57635715	0.4279654	0.41864805	0.48084605
L6ma	L7Am	0.5094551	0.5533173	0.64006015	0.70635915	0.691101	0.62946595	0.45772875	0.5865866	0.54834345	0.61531965	0.6285759	0.65572475	0.69013195	0.56818825	0.62490485	0.6299942	0.57659925	0.67890355	0.6547479	0.5624729	0.56545505	0.66184755	0.6027666	0.58572435	0.70828335	0.4831997	0.61090275	0.64512965	0.6498612	0.61633	0.61108355	0.6191033	0.6345488	0.71562075	0.53032825	0.66828035	0.61241185	0.64672325	0.6291699	0.6187867	0.6622752	0.65960235	0.65443625	0.70896575	0.71641105	0.6188082	0.688465	0.60487045
[truncated: 67,489 more rows]
[truncated: 11 more columns]
