# Supplementary material for: White matter plasticity during second language learning within and across hemispheres
Source: Proc Natl Acad Sci U S A. 2024 Jan 4;121(2):e2306286121. doi: 10.1073/pnas.2306286121 (PMC10786292; doi:10.1073/pnas.2306286121)
Supplement: Supplementary file 4 — Dataset S03 (CSV) [file pnas.2306286121.sd03.csv]

ROI1	ROI2	sub1001	sub1004	sub1005	sub1007	sub1010	sub1012	sub1013	sub1014	sub1015	sub1016	sub1017	sub1019	sub1021	sub1022	sub1024	sub1025	sub1026	sub1027	sub1029	sub1030	sub1031	sub1032	sub1033	sub1038	sub1039	sub1041	sub1042	sub1043	sub1044	sub1045	sub1046	sub1047	sub1048	sub1049	sub1050	sub1055	sub1056	sub1057	sub1060	sub1061	sub1062	sub1063	sub1064	sub1065	sub1069	sub1076	sub1078	sub1080
L10d	L10pp	0.852328	0.8179854	0.8159262	0.86059165	0.8104093	0.80022595	0.81987465	0.81925515	0.8393795	0.76816765	0.83712355	0.843225	0.8580834	0.82988435	0.84996315	0.83852565	0.8110526	0.82512965	0.8126492	0.825627	0.7237161	0.8427633	0.82369205	0.80334225	0.7890792	0.85161855	0.7881143	0.79628755	0.8416057	0.8490655	0.82730865	0.8262974	0.85634645	0.81652705	0.7897637	0.83535195	0.85699105	0.83069405	0.82228165	0.8390321	0.78930125	0.8225032	0.8573483	0.84735985	0.81049775	0.7836733	0.8535752	0.817755
L10d	L10r	0.85004	0.88013825	0.84680115	0.8370182	0.8632614	0.843843	0.85848935	0.8249509	0.8617416	0.80408725	0.82825365	0.85326445	0.8226491	0.8549101	0.83952965	0.8408595	0.8614298	0.89083285	0.842871	0.8104014	0.80881795	0.8943071	0.8224458	0.87537575	0.8548208	0.82372165	0.8588831	0.83945585	0.8543356	0.8892994	0.87700505	0.8313858	0.85015435	0.88684775	0.8515696	0.87861475	0.86039465	0.8318195	0.86739145	0.86008325	0.86165035	0.87312735	0.82066405	0.86324235	0.87102925	0.87295855	0.8264691	0.8879532
L10pp	L10r	0.91018195	0.8294819	0.75717505	0.8151425	0.80281985	0.857174	0.8736003	0.88343585	0.67934005	0.6717251	0.8021068	0.79704805	0.8505461	0.8929987	0.71824545	0.81860455	0.91158015	0.8863387	0.8350483	0.6106325	0.84252515	0.85734945	0.80940405	0.8332975	0.8841849	0.86632735	0.79768865	0.84766285	0.79600095	0.8671782	0.81253495	0.5332368	0.6680052	0.85713955	0.7377683	0.8600889	0.81905815	0.6469586	0.8205673	0.75072425	0.6532625	0.8333572	0.7333687	0.8107713	0.8195008	0.82428205	0.7305382	0.8113007
L10d	L10v	0.79785945	0.82340445	0.8136851	0.8174579	0.795017	0.82531985	0.813054	0.7746162	0.84317785	0.8267605	0.84914085	0.83030025	0.82820095	0.7913149	0.83488115	0.82997535	0.78386735	0.7740998	0.84641875	0.8636386	0.74991395	0.8167027	0.84894015	0.82899425	0.8205783	0.77616445	0.8038782	0.8214408	0.8068007	0.805766	0.80263325	0.81531085	0.838747	0.819919	0.80035545	0.83087785	0.8587028	0.8482676	0.79469675	0.81163875	0.8420156	0.81833005	0.8269689	0.84402795	0.8420293	0.7852945	0.79452585	0.8369684
L10pp	L10v	0.89474585	0.8870364	0.92134375	0.91249645	0.89349595	0.9067397	0.9033627	0.91393215	0.9139291	0.8826977	0.9182345	0.9226588	0.9191913	0.92165125	0.91275325	0.9193541	0.88878865	0.92679815	0.92078425	0.8993461	0.8999591	0.90487775	0.929053	0.9182272	0.91656175	0.91381935	0.91899845	0.91914225	0.90254015	0.9035117	0.89006015	0.89793775	0.91346565	0.90301785	0.92473805	0.90478605	0.92082245	0.8841657	0.9331006	0.8823047	0.90654375	0.90976735	0.8960218	0.90694575	0.9187598	0.9142707	0.901866	0.9079743
L10r	L10v	0.9327478	0.93022025	0.93183015	0.91488565	0.91883815	0.91591705	0.9266608	0.9383942	0.9022643	0.91155665	0.9164007	0.9172951	0.90785405	0.9439608	0.9145468	0.9116784	0.92991455	0.91869145	0.91683905	0.9233327	0.95067975	0.91944795	0.9231687	0.93014215	0.9305516	0.91906405	0.9191537	0.8998567	0.8973821	0.92091565	0.9045735	0.90676675	0.8859664	0.93840245	0.89213805	0.92984445	0.9197724	0.9188432	0.91610105	0.90306815	0.9100168	0.90517105	0.90775765	0.9203757	0.90406905	0.9157694	0.9370244	0.91672265
L10d	L11l	0.6771468	0.5501888	0.5863484	0.5182186	0.57559995	0.611999	0.61154515	0.6008812	0.58445405	0.5687116	0.59240045	0.63038005	0.60247465	0.6613599	0.5490042	0.63023245	0.6228321	0.62172865	0.5960675	0.48429605	0.5519454	0.74020905	0.637926	0.60725955	0.64784935	0.6712022	0.58477315	0.5880131	0.6291913	0.56627735	0.6009787	0.5264569	0.4936185	0.49064515	0.6095315	0.51629735	0.64154255	0.61429235	0.64580385	0.63521885	0.5930921	0.5522343	0.5290961	0.6300672	0.56194505	0.6542389	0.61702435	0.511854
L10pp	L11l	0.8981345	0.877294	0.85414435	0.8669334	0.8453923	0.8772143	0.900275	0.8757606	0.88445785	0.88535275	0.8395703	0.87800065	0.873834	0.88553365	0.83775505	0.8543475	0.83833695	0.8460388	0.88622	0.8072168	0.87340995	0.857207	0.8841291	0.88885665	0.8597214	0.86252015	0.8818412	0.87616255	0.8306837	0.87202155	0.85904705	0.85545005	0.85397165	0.8852503	0.8869896	0.90243975	0.87145245	0.8789369	0.8726225	0.86831785	0.88863495	0.85315665	0.8545984	0.8947732	0.8842584	0.88177805	0.8713091	0.8409639
L10r	L11l	0.7192279	0.70851245	0.3918778	0.3694235	0.37018885	0.4552226	0.7281337	0.7691876	0.4007535	0.4039556	0.4376411	0.52815925	0.5045359	0.73738115	0.31553745	0.405022	0.64301975	0.50582985	0.6741218	0.15908185	0.5009106	0.6100056	0.556404	0.5034183	0.5612672	0.52333865	0.72327065	0.58663805	0.4191677	0.45810965	0.3089739	0.3537049	0.2770866	0.27146415	0.37684045	0.6116448	0.5493904	0.59271185	0.50178445	0.34446845	0.4472959	0.4150928	0.3384961	0.54443395	0.55295515	0.5003331	0.4234921	0.31705555
L10v	L11l	0.6870479	0.6477002	0.53006645	0.6285221	0.6713629	0.4937439	0.7159328	0.72360765	0.68146765	0.5103302	0.6569711	0.75950055	0.62950515	0.7322531	0.53036025	0.53553405	0.6602517	0.6887355	0.72017855	0.43629475	0.60928735	0.6486234	0.64583845	0.6302439	0.63521865	0.58643575	0.72259445	0.74301745	0.4150698	0.48714025	0.5530168	0.6516819	0.568864	0.4861797	0.66816965	0.61723805	0.63331165	0.68543225	0.69419365	0.54476415	0.6634051	0.48694655	0.6073241	0.742847	0.65074835	0.66096105	0.6394965	0.35074225
L10d	L13l	0.5741612	0.51434575	0.3753615	0.5817497	0.51552185	0.51578675	0.5235708	0.5300805	0.3725881	0.5474115	0.5264147	0.5626838	0.38483465	0.52224295	0.5402478	0.5818409	0.53795285	0.512108	0.55109675	0.3890879	0.45568395	0.59790485	0.4386286	0.47384655	0.47152115	0.4637651	0.403589	0.42933915	0.46741595	0.4532387	0.54915995	0.3532375	0.3616851	0.33420115	0.44994315	0.46076735	0.5925061	0.55597885	0.4820359	0.5846677	0.57141375	0.4551075	0.4267908	0.4860777	0.4824705	0.39569705	0.4214677	0.4541481
L10pp	L13l	0.85455065	0.7159921	0.7489587	0.890252	0.8289559	0.79521805	0.7810746	0.8096299	0.78028445	0.87731575	0.8155255	0.7250152	0.8314021	0.73859725	0.78511775	0.79582115	0.78672765	0.78205325	0.8259929	0.71952475	0.8165995	0.75541995	0.72772905	0.7839589	0.77663605	0.7804436	0.8128015	0.7934833	0.69319755	0.77054595	0.7652803	0.71121755	0.7409136	0.6837366	0.7110671	0.83282825	0.74325615	0.8182486	0.74272475	0.84200225	0.8490346	0.77567265	0.75132585	0.79803315	0.85077775	0.7307426	0.7749059	0.7321826
L10r	L13l	0.6944696	0.5810618	0.29748045	0.62676455	0.5112458	0.46872485	0.65581565	0.64264775	0.298203	0.43601175	0.50040185	0.4521483	0.55138685	0.63926085	0.351297	0.4760937	0.67286065	0.3471911	0.6688043	0.40207145	0.54262905	0.64899675	0.46254585	0.50361585	0.55117035	0.50672385	0.48932245	0.4675397	0.4500035	0.45891525	0.49944865	0.3008256	0.4628174	0.37090585	0.3496965	0.5285137	0.5970974	0.41311785	0.4052811	0.5876512	0.5447895	0.4881386	0.4169503	0.6107379	0.56039985	0.2865642	0.44944305	0.36097035
L10v	L13l	0.6923177	0.6246512	0.5162357	0.7440382	0.6904069	0.49714255	0.67069805	0.6573486	0.5219695	0.61107475	0.64873785	0.630672	0.71520915	0.6623119	0.62381895	0.681372	0.69829095	0.5604609	0.7573719	0.66646525	0.69273955	0.6767592	0.6158498	0.6307151	0.6292074	0.63472425	0.65491785	0.69213995	0.57851195	0.573062	0.69997485	0.592221	0.57763545	0.55646975	0.54153765	0.61363975	0.6176839	0.6284551	0.64638825	0.67989945	0.7312412	0.560899	0.67260965	0.7610748	0.7277375	0.5608307	0.63198395	0.4804292
L11l	L13l	0.9107896	0.92181545	0.90248715	0.90901845	0.92438415	0.91267445	0.914271	0.9268996	0.9292025	0.921442	0.9204166	0.91348	0.9196522	0.89572585	0.90878495	0.9095054	0.9256622	0.90730965	0.92926995	0.90016495	0.91322655	0.88862735	0.9053946	0.8947525	0.9135705	0.9078019	0.89310405	0.90793025	0.92275025	0.88625815	0.90467	0.87724465	0.931794	0.9086947	0.9142706	0.91262015	0.90679465	0.92786165	0.8890248	0.9363351	0.9308477	0.8947662	0.90941655	0.90306905	0.92249335	0.89955905	0.90778075	0.9196527
L10d	L1	0.38309335	0.53937285	0.4537471	0.45181675	0.38125925	0.37582	0.5136928	0.4143072	0.3860875	0.43179735	0.50770885	0.46972815	0.41399025	0.38788205	0.43968185	0.5020304	0.3579612	0.44323555	0.4408489	0.3841909	0.40995315	0.36375555	0.43973355	0.32917515	0.46585195	0.43805725	0.39789675	0.3764002	0.26333215	0.28684725	0.4017953	0.48981805	0.3489388	0.3920443	0.49666485	0.3914265	0.45956645	0.41372215	0.40652435	0.3712429	0.52216245	0.40816185	0.4306381	0.38950185	0.3937439	0.4489191	0.35863185	0.36990545
L10pp	L1	0.23984965	0.5660651	0.52767445	0.43062835	0.3285677	0.3837047	0.61587685	0.3577415	0.2479815	0.4860662	0.44512245	0.4755145	0.437689	0.29698005	0.37419515	0.45495115	0.32546385	0.40152255	0.43486185	0.4095644	0.46052295	0.2781688	0.4221065	0.2013986	0.4467177	0.4640769	0.3914879	0.43767075	0.19643365	0.27937095	0.4110904	0.4447514	0.37256165	0.3440485	0.4791936	0.3541916	0.39742775	0.3620541	0.4127596	0.3431972	0.4978646	0.40716415	0.44316025	0.3895766	0.39605945	0.47849865	0.42771685	0.40234015
L10r	L1	0.2557332	0.37643975	0.3601937	0.26425455	0.18556775	0.2478179	0.46022955	0.2578089	0.1398125	0.2585222	0.2716874	0.31856865	0.3076748	0.2454553	0.3246968	0.2800722	0.2618989	0.1586354	0.34344165	0.1304428	0.3421411	0.267667	0.23621115	0.128697255	0.3379847	0.2867059	0.2085885	0.2913036	0	0.1765798	0.22451145	0.28184835	0.05244095	0.22641155	0.25110045	0.24185655	0.30347495	0.19444645	0.23605295	0.16203205	0.3909439	0.31972505	0.1699827	0.26024885	0.343895	0.28505215	0.30102415	0.14020255
L10v	L1	0.160444755	0.4349662	0.4537587	0.28501345	0.16333605	0.2452489	0.4833169	0.20613485	0.2274419	0.31185115	0.32670075	0.4090519	0.35523325	0.25123525	0.31972185	0.3788458	0.2217033	0.2275923	0.35148875	0.30484815	0.3759973	0.20589685	0.3184033	0.11350225	0.3539378	0.3318658	0.28790965	0.3471052	0.02555736	0.13602535	0.28250645	0.41676005	0.23683395	0.2285787	0.3724062	0.25067615	0.29792545	0.25657085	0.33610845	0.1828909	0.49463815	0.3022626	0.35964535	0.33630705	0.3404551	0.3623043	0.3734374	0.18160315
L11l	L1	0.274511	0.6400134	0.48808965	0.38797905	0.29415895	0.431595	0.57785015	0.40429885	0.2542854	0.4973277	0.4047615	0.46781735	0.4585312	0.33063185	0.3625845	0.4444851	0.35163355	0.42021335	0.45772115	0.3832988	0.50185225	0.3437103	0.4929178	0.3640698	0.47086315	0.5433286	0.3778657	0.43812125	0.30273935	0.3095452	0.3980415	0.4864516	0.41409315	0.37081595	0.51427465	0.31039335	0.4618508	0.3966589	0.4971638	0.42992995	0.43933265	0.392164	0.42360605	0.40010745	0.3663766	0.50545485	0.43694515	0.4508719
L13l	L1	0.17648305	0.54226305	0.32385915	0.31011565	0.17793345	0.35721975	0.45083675	0.27095195	0.048266825	0.46110495	0.29033865	0.3969413	0.3523671	0.1701622	0.31545955	0.3553848	0.18344586	0.3136504	0.369778	0.2433899	0.450735	0.2215311	0.31474615	0.14430208	0.280552	0.45041435	0.2864174	0.38005595	0.2298412	0.22540295	0.24698225	0.36454995	0.30212485	0.2959947	0.36177095	0.142794	0.3526714	0.3341745	0.4150227	0.25557445	0.37469325	0.3151576	0.2266118	0.16851545	0.31768825	0.3987561	0.3110039	0.35346625
L10d	L23c	0.49415995	0.4712389	0.47293035	0.5683385	0.3821231	0.57855845	0.55384805	0.5585805	0.56699445	0.5732773	0.55500235	0.5719121	0.54384065	0.42581635	0.57921095	0.44975895	0.4927878	0.558283	0.55148195	0.5188289	0.529845	0.58942535	0.4959244	0.4536434	0.57603805	0.51871095	0.44425335	0.42200485	0.51667685	0.56665775	0.57462255	0.54991005	0.5203879	0.53888695	0.55913765	0.5837356	0.499171	0.6048752	0.54080365	0.56303885	0.59946305	0.5737789	0.55593475	0.51338165	0.6205798	0.55971935	0.53771105	0.66743915
L10pp	L23c	0.3432574	0.31414775	0.35489375	0.4806468	0.2615372	0.4631776	0.3288638	0.4680233	0.4148914	0.45574505	0.37575785	0.3776585	0.3537933	0.28073215	0.48384925	0.39659245	0.4022535	0.38101245	0.35861125	0.35905865	0.4543447	0.36078105	0.34873035	0.3144977	0.4171146	0.3984234	0.36015595	0.36765255	0.3404111	0.39809185	0.38860925	0.35492	0.3393196	0.3771693	0.41995165	0.3925661	0.32270455	0.44346815	0.36637855	0.3102545	0.47632765	0.3640975	0.2584251	0.3174961	0.5020621	0.3810856	0.4089895	0.4254929
L10r	L23c	0.4386486	0.43341365	0.6070782	0.57575475	0.34253665	0.67023625	0.54820795	0.470629	0.51219525	0.68108115	0.62635335	0.5547816	0.5259731	0.4011098	0.63830455	0.50056275	0.5332258	0.4014067	0.58944935	0.5363608	0.5860085	0.43707225	0.478254	0.5272133	0.67521205	0.51135665	0.3804996	0.4673096	0.4930835	0.52937555	0.4759031	0.6796445	0.4505746	0.536995	0.5721877	0.4882477	0.4178539	0.52039455	0.4798692	0.4711706	0.59325695	0.50170655	0.55586285	0.4336404	0.63782885	0.56554795	0.513825	0.66968655
L10v	L23c	0.3356731	0.4363272	0.4882231	0.47580135	0.22020525	0.5294516	0.4183333	0.4282382	0.4699716	0.5917831	0.48211425	0.45853535	0.42326355	0.36084135	0.586937	0.5182133	0.42923095	0.300884	0.57034865	0.4910807	0.5144351	0.3454232	0.3926291	0.55567025	0.49219565	0.4457522	0.3556443	0.3908978	0.4012852	0.4390261	0.36186035	0.47131935	0.36578535	0.4502815	0.51604365	0.39812795	0.35919295	0.4629165	0.44967765	0.431957	0.51783825	0.42627375	0.43284845	0.34388955	0.55280795	0.425527	0.4734764	0.6042064
L11l	L23c	0.33164855	0.30498855	0.27732655	0.350891	0.21319745	0.35610945	0.2536308	0.3265144	0.28198275	0.3295009	0.27816135	0.33067025	0.26329295	0.29579945	0.352824	0.35572635	0.351298	0.298685	0.3116601	0.2602644	0.34279575	0.42066915	0.3181959	0.34121265	0.36912695	0.3281058	0.3143938	0.353301	0.3221618	0.35020835	0.28004845	0.344886	0.3052633	0.3068737	0.35079955	0.2742105	0.3224589	0.37737675	0.4146888	0.3444998	0.41306835	0.2714067	0.127169405	0.2737455	0.4064239	0.36417695	0.3789736	0.3447427
L13l	L23c	0.2495381	0.2181431	0.10025723	0.33167705	0.07423774	0.29921995	0.1909081	0.2237895	0.08413777	0.3055406	0.2188355	0.23354215	0.1708849	0.18930835	0.34079725	0.2570681	0.29715285	0.19942625	0.2311435	0.137311005	0.2870246	0.298752	0.153812575	0.1863006	0.22356195	0.27400505	0.2202087	0.24366045	0.42470265	0.27766755	0.23792365	0.25652785	0.1967857	0.2023717	0.22495765	0.1360476	0.2129145	0.2670563	0.31763445	0.2437664	0.38009305	0.14750325	0.024708345	0.15942985	0.3713377	0.25619645	0.1694025	0.21662925
L1	L23c	0.56327295	0.52552105	0.4039301	0.45679025	0.59575455	0.6175538	0.31490485	0.5781099	0.48777265	0.58824875	0.6308405	0.6223641	0.5218365	0.56122945	0.43428045	0.4407652	0.56698445	0.5983588	0.4843496	0.4547018	0.5925695	0.5028226	0.55591005	0.6408835	0.62804425	0.45446765	0.54393275	0.5324863	0.56855775	0.52950835	0.59013525	0.5165547	0.5319547	0.53822695	0.5724443	0.4863181	0.608765	0.4860068	0.5725893	0.5727683	0.5791907	0.4660091	0.47052535	0.60456775	0.6132674	0.49817275	0.59556465	0.4540945
L10d	L23d	0.56940645	0.5358089	0.56492405	0.5008157	0.37222725	0.58081635	0.4782394	0.391098	0.4576281	0.51461215	0.4572999	0.570902	0.58832745	0.52423375	0.54141345	0.204336475	0.4633276	0.65229075	0.42574575	0.57519185	0.5305839	0.56516675	0.57775685	0.4026839	0.4682161	0.45546415	0.4781242	0.5037314	0.31833635	0.64001495	0.65008195	0.44986255	0.61779695	0.67368265	0.50997135	0.4630722	0.3592221	0.48456195	0.517085	0.60186355	0.5126735	0.48880665	0.63618425	0.43629855	0.6250877	0.55611125	0.60258375	0.5697499
L10pp	L23d	0.41082555	0.3472897	0.40900375	0.36426585	0.196817	0.49757865	0.22937265	0.2724891	0.3319354	0.4116986	0.2801334	0.2953374	0.4142513	0.3288097	0.3270865	0.155436655	0.4316494	0.49257885	0.18790145	0.30424925	0.36955705	0.2989481	0.3455452	0.2462537	0.28984145	0.3579322	0.25176685	0.3387347	0.16302765	0.4225027	0.40998435	0.139835405	0.3417746	0.49490955	0.27375175	0.2016196	0.1864766	0.26369885	0.23971885	0.29398475	0.4199226	0.23424505	0.2491454	0.2084081	0.53131245	0.36873545	0.45852085	0.31208395
L10r	L23d	0.53592025	0.59808625	0.7582834	0.67033185	0.42151855	0.71022145	0.49549095	0.36939	0.4535789	0.669331	0.59391465	0.5727658	0.6032491	0.53738135	0.63641365	0.35035725	0.6065222	0.5749635	0.5224158	0.69777445	0.62663235	0.39691705	0.60608965	0.5329028	0.5816457	0.52348145	0.58456225	0.58598775	0.3950797	0.6463082	0.57277635	0.6168746	0.6001714	0.7318349	0.5584385	0.4731785	0.31605675	0.5388269	0.48182475	0.5004315	0.59754045	0.444604	0.6727847	0.4080306	0.69548	0.6467153	0.6142482	0.59263455
L10v	L23d	0.4221707	0.6120673	0.6314892	0.56331855	0.3026258	0.5909697	0.35320565	0.333646	0.4109358	0.5955887	0.48945035	0.47448525	0.5163197	0.49873555	0.5725471	0.39184685	0.5064782	0.41236125	0.5607998	0.67220555	0.55786255	0.3433005	0.4696848	0.5817567	0.44453375	0.4571432	0.4878247	0.50151645	0.2997973	0.53624575	0.45133475	0.4613858	0.4520796	0.6435524	0.5605262	0.345633	0.268949	0.44109245	0.46595205	0.47130595	0.48899485	0.39058165	0.5527813	0.2862788	0.61846015	0.50437465	0.5563042	0.5513365
L11l	L23d	0.35110455	0.2562985	0.21754055	0.23376175	0	0.2675686	0.088133505	0.0933184	0.25907685	0.2426675	0.19296355	0.1794251	0.1936705	0.2619492	0.22489265	0.0699488	0.30876245	0.19509905	0.1554523	0.068961695	0.16508365	0.36879545	0.2116239	0.15314845	0.20720035	0.2649979	0.31738225	0.33138545	0.120769265	0.2728385	0.2106651	0.105861	0.1921956	0.134473495	0.1790124	0.21711225	0.18140325	0.2322455	0.25356445	0.29419715	0.33022695	0.06816835	0.02697506	0.15177925	0.2936511	0.24602795	0.38792855	0.14619305
L13l	L23d	0.2558792	0.30070755	0.120073735	0.38377515	0	0.2241098	0	0.06558965	0	0.2379691	0.1121461	0.0508352	0.15985775	0.2361003	0.22404915	0.0428889	0.3115841	0.0548894	0.1410648	0.096317095	0.136988845	0.20817545	0.0647075	0.04037594	0.0527031	0.2966946	0.07746756	0.156697795	0.3859239	0.1861224	0.19262429	0.08725744	0.13558585	0.12558635	0.192776	0.089778885	0.04929092	0.12774675	0.24099555	0.2027149	0.31158025	0.05274225	0.06263415	0.028576055	0.3677395	0.1134005	0.16432885	0.02596931
L1	L23d	0.45234415	0.3389605	0.34196595	0.463464	0.25918765	0.3813395	0.13880515	0.39959185	0.2869393	0.4310899	0.4621264	0.4420153	0.39886875	0.47689055	0.27931035	0.20598768	0.49032205	0.4031005	0.27319345	0.3410335	0.42059815	0.16469925	0.3776784	0.4530177	0.5250288	0.4186217	0.30219455	0.31344535	0.134325025	0.3713465	0.4898755	0.43715225	0.34452735	0.39229105	0.4102588	0.3029046	0.4721692	0.3662642	0.40488175	0.4061031	0.4516131	0.3931334	0.2447519	0.29153435	0.5567827	0.3797816	0.46706625	0.21415185
L23c	L23d	0.8963419	0.89755225	0.89382225	0.90720305	0.87400865	0.8803276	0.89184465	0.87642455	0.85738585	0.88088805	0.8899252	0.85746475	0.91062485	0.87795445	0.89231735	0.8910351	0.89067525	0.8652975	0.8961403	0.8670566	0.8878694	0.88153755	0.8647619	0.87960015	0.8835794	0.9196181	0.86037005	0.8284757	0.87594115	0.9129918	0.8728594	0.8517392	0.89194405	0.8826229	0.89831035	0.87926615	0.8744449	0.83570005	0.89142485	0.8827336	0.8747032	0.88353175	0.8894991	0.87160575	0.8900905	0.89567935	0.8834708	0.8647073
L10d	L24dd	0.3333457	0.3186412	0.3764037	0.41226505	0.44670805	0.2363861	0.32004465	0.5594834	0.39216215	0.29622795	0.24570095	0.37631935	0.3742376	0.2306213	0.44218265	0.34390625	0.289993	0.37912015	0.48020555	0.37549845	0.4064422	0.30853115	0.3130048	0.13077425	0.36242305	0.35255675	0.3482829	0.17517485	0.40449875	0.3732737	0.338769	0.3496978	0.22577865	0.3225209	0.3125841	0.44305845	0.2846297	0.53296635	0.4291011	0.21086205	0.4665113	0.33260955	0.34699765	0.30953185	0.4403954	0.33981485	0.34805725	0.4130529
L10pp	L24dd	0.1572705	0.21711055	0.36743675	0.32235765	0.24988605	0.19594025	0.30975105	0.4702067	0.26284275	0.2576383	0.17986215	0.3627986	0.24290755	0.1492029	0.42630215	0.2888032	0.2152113	0.2982258	0.3316068	0.2388231	0.3526021	0.2586082	0.2242105	0	0.2425793	0.2410055	0.255318	0.2061208	0.28270385	0.2723691	0.28272425	0.172015345	0.16379765	0.18786695	0.2615494	0.30284045	0.12538895	0.38076875	0.3363317	0.0658803	0.3633517	0.2805433	0.2341477	0.16748483	0.3194664	0.16174135	0.3382992	0.27709205
L10r	L24dd	0.21758935	0.22924775	0.36460715	0.28035645	0.27188795	0.2347906	0.2145123	0.46159495	0.3179307	0.21242115	0.2006127	0.25990785	0.1557391	0.127850585	0.44411345	0.17258025	0.24634115	0.1788951	0.45047635	0.3188458	0.43631705	0.2127809	0.192684	0	0.4039339	0.15668965	0.2018844	0.16919505	0.3181394	0.24304765	0.16732495	0.3609725	0.04064597	0.30697025	0.13240035	0.2949365	0.1908688	0.4291999	0.28910385	0.17828675	0.35004135	0.2793374	0.05934235	0.15893101	0.3601488	0.21929745	0.26525875	0.35117495
L10v	L24dd	0.100550455	0.230922	0.32030585	0.25675365	0.1905819	0.11773085	0.2129083	0.41900685	0.293924	0.18820405	0.17519325	0.31629025	0.20193295	0.08925755	0.4752686	0.23756235	0.2021355	0.18940575	0.4228287	0.3044496	0.3692351	0.15596135	0.2301779	0.110530485	0.26572995	0.14688855	0.2098115	0.1486089	0.27614015	0.22330105	0.172273	0.2692014	0.08505468	0.2515901	0.2020536	0.25459945	0.14119302	0.38880665	0.31660115	0.15291055	0.38281385	0.2331788	0.1767	0.18071595	0.3009275	0.1353143	0.3144419	0.30912645
L11l	L24dd	0.141350395	0.2330913	0.3109956	0.2114536	0.19419695	0.150759705	0.28353095	0.2912487	0.1524807	0.30946925	0.14167845	0.3387128	0.3080707	0.1680485	0.28948	0.24895515	0.21030525	0.23820175	0.27251625	0.11545565	0.21442795	0.2769121	0.22068145	0.0714833	0.1971422	0.25211235	0.1497836	0.178801	0.21974185	0.22455555	0.1873353	0.2259582	0.1885018	0.115150295	0.27029095	0.20795765	0.2239207	0.34095165	0.3906439	0.12291945	0.27328855	0.2769669	0.144254155	0.114350745	0.290426	0.2178177	0.36362575	0.2816188
L13l	L24dd	0.0886557	0.15664505	0.12870925	0.151324	0	0.098737005	0.2083523	0.2171127	0.025462865	0.25984375	0.025188975	0.2186481	0.1623365	0	0.2332931	0.0785079	0.06556165	0.12447106	0.144990755	0.02496358	0.13933442	0.15737305	0.025032275	0	0.07933565	0.11010742	0.024997555	0.079332275	0.1010736	0.12934305	0	0.066097395	0.06584371	0.04008194	0.121958	0.11689635	0.10382243	0.22808435	0.30940565	0	0.24208535	0.169865	0	0	0.2090041	0.025085835	0.20369445	0.125874815
L1	L24dd	0.5348266	0.59425065	0.43969935	0.45501815	0.66223665	0.58030225	0.54913905	0.5291751	0.4707144	0.5565547	0.64384505	0.6183323	0.51027915	0.43561155	0.4242658	0.5697108	0.56966825	0.56489215	0.45670975	0.47207265	0.54073265	0.5112432	0.47682455	0.52585445	0.56533075	0.485236	0.5362993	0.4949034	0.4927852	0.5798262	0.5810295	0.53498325	0.5204151	0.53664725	0.50923415	0.52351805	0.64492295	0.5021693	0.4416503	0.4575325	0.51283885	0.58552475	0.52798285	0.3934311	0.60772435	0.43029525	0.48463415	0.4731279
L23c	L24dd	0.85980745	0.8895555	0.88365365	0.85487725	0.8198656	0.881262	0.8420449	0.89299765	0.8903824	0.82215555	0.83377355	0.8850452	0.8605279	0.88100845	0.86524525	0.8537213	0.8681578	0.86434815	0.85827835	0.88044145	0.8762635	0.8563494	0.88924835	0.875757	0.85388275	0.86544445	0.87117085	0.8759504	0.8593052	0.86881715	0.84851345	0.87363645	0.85745875	0.8013841	0.86799115	0.86317155	0.86923125	0.89172685	0.86676995	0.86006895	0.86053125	0.8493538	0.84609915	0.8391606	0.84265645	0.88777875	0.8941017	0.867898
L23d	L24dd	0.70495835	0.66348665	0.6592658	0.58844745	0.44213565	0.581278	0.40951725	0.73082965	0.57060915	0.392897	0.5129557	0.59447685	0.46734865	0.60082015	0.47722835	0.46877185	0.6016802	0.56155605	0.6455697	0.6197042	0.5505629	0.48794895	0.4299599	0.5233281	0.59029935	0.6058215	0.4760268	0.38491515	0.2995142	0.51901985	0.46587495	0.66267405	0.4748775	0.5317739	0.53501305	0.44877315	0.5308748	0.5224454	0.6398014	0.37785825	0.595421	0.59428905	0.4473652	0.54017285	0.5049432	0.65699965	0.6340373	0.62811635
L10d	L24dv	0.3432067	0.33744775	0.42449925	0.5423926	0.4594501	0.30210955	0.3598139	0.617149	0.38794695	0.3496996	0.2878118	0.4088465	0.42870145	0.32864955	0.38539645	0.3347328	0.35883285	0.4824157	0.53515785	0.3878338	0.45097275	0.31907165	0.3579947	0.2820896	0.43812495	0.51959945	0.465567	0.2886466	0.39289085	0.44929125	0.37562855	0.3924122	0.37333235	0.3856981	0.51812185	0.602065	0.36415805	0.5531264	0.32464125	0.3700063	0.56291465	0.37980965	0.42850945	0.35722965	0.60780155	0.3748369	0.45873585	0.46576885
L10pp	L24dv	0.16830245	0.2641363	0.3678194	0.41562465	0.215085755	0.1976668	0.24084355	0.51721885	0.2438534	0.25101935	0.16347492	0.4070467	0.20647655	0.21466525	0.32742755	0.305395	0.26337045	0.32645945	0.36553685	0.24254025	0.423542	0.2183254	0.2497623	0.128927705	0.2621373	0.3828845	0.33625315	0.30234015	0.2458669	0.33954855	0.3008819	0.28254465	0.26128325	0.3018824	0.4082369	0.4061701	0.25733465	0.39528135	0.2646768	0.21258255	0.418081	0.235524	0.28759315	0.24238965	0.3448781	0.19816355	0.34393935	0.335492
L10r	L24dv	0.16086635	0.1993193	0.3616203	0.4067528	0.28656815	0.2855792	0.2395494	0.5252942	0.26506785	0.19587815	0.30482715	0.3016571	0.14202235	0.20987105	0.3630492	0.21437755	0.2713191	0.2087077	0.4945147	0.2454503	0.51287535	0.21950985	0.2762755	0.1660658	0.37028075	0.4040335	0.3207698	0.2599903	0.33120625	0.3548486	0.27878055	0.38639495	0.22568825	0.4090283	0.43777975	0.44691495	0.26802945	0.4616568	0.1357563	0.32539675	0.4513762	0.34746545	0.183428	0.22161835	0.5228757	0.2585345	0.3805709	0.34870845
L10v	L24dv	0.0524772	0.21358585	0.3324899	0.37338135	0.21925045	0.2121728	0.2135305	0.47040995	0.26557165	0.20895315	0.1904045	0.3636109	0.1590594	0.20443395	0.37078885	0.3004505	0.22533215	0.22702375	0.4573127	0.26207155	0.44297915	0.10525475	0.26940175	0.1749087	0.26358655	0.35209215	0.35747975	0.2260236	0.2711961	0.32088755	0.25213775	0.29669755	0.25771865	0.3526327	0.4370721	0.37882555	0.2449959	0.405493	0.2059468	0.30764045	0.4537019	0.258773	0.24564305	0.23001635	0.41131445	0.14203605	0.39166575	0.30156685
L11l	L24dv	0.17804375	0.2623495	0.28082285	0.2502818	0.12112075	0.2174876	0.20581645	0.3449315	0.05334145	0.26735445	0.0672521	0.3747785	0.25813175	0.2409409	0.2308888	0.22296415	0.3181017	0.24433675	0.2860291	0.1372983	0.2729232	0.2242217	0.2494374	0.1926821	0.24641525	0.3126837	0.18100625	0.27492015	0.25329115	0.23191435	0.1672297	0.26006025	0.19317675	0.24113095	0.3137556	0.2905661	0.2599999	0.35220785	0.33092675	0.2419631	0.3464029	0.1809973	0.17813965	0.2264234	0.26336765	0.24739885	0.29633955	0.285812
L13l	L24dv	0.06942555	0.128375925	0.05041695	0.1959208	0.0605604	0.1739395	0.1426473	0.2568213	0	0.2300283	0.026016665	0.2514269	0.039908275	0.1435601	0.15460505	0.0662907	0.17281445	0.13139465	0.154458555	0	0.19910215	0.065819955	0.07582891	0	0.06527984	0.1562329	0.076503645	0.16996075	0.12886076	0.15512185	0.109552055	0.17869285	0.04155846	0.1329865	0.152787	0.11824188	0.12641968	0.25027985	0.226312	0.1505282	0.29261985	0.05097195	0	0.026351555	0.2092314	0.0499104	0.11655962	0.15818195
L1	L24dv	0.41586325	0.4669709	0.3849807	0.37027155	0.39316385	0.43848085	0.34212355	0.4256231	0.18436905	0.3582346	0.49272615	0.4618547	0.36699725	0.36636515	0.3466001	0.3827051	0.3753847	0.4233151	0.35905925	0.25106645	0.42708235	0.30262175	0.4488172	0.4365063	0.4618309	0.40330775	0.4049568	0.3986582	0.3770702	0.3809089	0.446407	0.48254885	0.36125265	0.4320696	0.44558775	0.41148495	0.4912717	0.412306	0.3664227	0.34333715	0.5109409	0.3704681	0.39751425	0.4292674	0.446778	0.34828595	0.3953084	0.28582675
L23c	L24dv	0.8396231	0.8588449	0.9064271	0.89666965	0.86934465	0.87361345	0.911554	0.8673102	0.85180905	0.8401343	0.88323665	0.86141635	0.90008955	0.8723511	0.88357085	0.8691829	0.88235515	0.8713112	0.88556115	0.88268815	0.8850091	0.88569785	0.9000018	0.85455025	0.8768896	0.85985135	0.88626885	0.89760825	0.85681125	0.903323	0.8992173	0.916275	0.9078807	0.89418825	0.89594155	0.89205185	0.8722304	0.8751454	0.8299604	0.86514735	0.89866465	0.89376115	0.86258285	0.88332605	0.88367185	0.8840901	0.8924037	0.8815958
L23d	L24dv	0.56134195	0.5097893	0.6126752	0.64799215	0.56041165	0.6316743	0.49193635	0.6582521	0.4383123	0.37781405	0.5441146	0.52743535	0.68604605	0.61383225	0.482704	0.59701125	0.5822717	0.5752461	0.51712075	0.55861845	0.48273455	0.58027345	0.52709005	0.5250648	0.53210235	0.64500025	0.54661385	0.58621135	0.4433668	0.64542575	0.6334376	0.57200315	0.71815105	0.62355035	0.71840205	0.4957757	0.56780745	0.54491125	0.4984734	0.58317705	0.62353185	0.5159082	0.61794445	0.57980715	0.63162315	0.6438841	0.6962796	0.53421365
L24dd	L24dv	0.9301139	0.9281038	0.91597745	0.92377015	0.91228545	0.91174045	0.88339815	0.91544475	0.92052355	0.93155085	0.9050214	0.92760255	0.90503375	0.90714155	0.91941045	0.9222574	0.91270535	0.9217766	0.94357555	0.92193075	0.92853205	0.9138269	0.92787595	0.94554	0.91626975	0.9239432	0.8986824	0.92568515	0.9267329	0.92955975	0.9184419	0.90156325	0.9048107	0.89307605	0.91933365	0.91922445	0.92090685	0.9149763	0.9204107	0.8959106	0.91249455	0.9186798	0.9211831	0.9232695	0.9149695	0.93028255	0.88937715	0.91986345
L10d	L25	0.49038175	0.5886735	0.5400365	0.5982319	0.6134496	0.51344805	0.3793896	0.6182897	0.6530342	0.49265705	0.49521965	0.53193635	0.5864646	0.48705195	0.57598235	0.4644346	0.38861505	0.62177505	0.49786935	0.5422232	0.491154	0.4670497	0.56172205	0.72637055	0.57445055	0.3151217	0.65963515	0.568543	0.39564225	0.6083827	0.5733245	0.5226415	0.65506455	0.6564093	0.60504995	0.72922165	0.5092982	0.5870795	0.6180033	0.6364336	0.54129415	0.514356	0.53169375	0.5893934	0.5457853	0.62237135	0.52416505	0.609863
L10pp	L25	0.41748045	0.6412379	0.4120294	0.623479	0.6968168	0.5906525	0.41270575	0.7339357	0.77213435	0.45332665	0.4074866	0.52592365	0.52785335	0.3924881	0.55328775	0.49507605	0.40537585	0.44100715	0.44744735	0.57950625	0.5187211	0.3385436	0.6370067	0.8063971	0.46474675	0.30060715	0.66068275	0.666023	0.33231165	0.59910955	0.5936071	0.54661045	0.62946755	0.6034298	0.6269226	0.60332735	0.242431	0.4489018	0.46469285	0.4363045	0.4595291	0.32580225	0.4913004	0.45171105	0.6309794	0.6558051	0.49147065	0.60307715
L10r	L25	0.62538495	0.72527465	0.7025788	0.82924035	0.8483799	0.69557525	0.5420502	0.8365242	0.8406721	0.72831745	0.7204272	0.6719272	0.73011595	0.5585	0.66134755	0.61710105	0.7297993	0.6853081	0.71689165	0.70754905	0.7108996	0.62595145	0.68135025	0.83870935	0.7432091	0.57994375	0.8610012	0.77034945	0.5962959	0.8197535	0.65483275	0.82213465	0.8064873	0.79444495	0.78037295	0.80883625	0.69435355	0.7712374	0.69782125	0.6611614	0.6881672	0.76202685	0.6557877	0.72406855	0.70215595	0.83376295	0.6864715	0.75630465
L10v	L25	0.80714925	0.8433868	0.86255745	0.82851295	0.80351505	0.8146848	0.8040816	0.83265155	0.86618375	0.82632535	0.815622	0.73543555	0.79107575	0.74760235	0.6858322	0.82799165	0.77411125	0.7093423	0.8083968	0.8247672	0.7791024	0.76306655	0.8118109	0.88951805	0.82885685	0.8268081	0.79298085	0.81034565	0.7517533	0.8355839	0.82685405	0.8263597	0.80679295	0.82385895	0.83504425	0.7754558	0.71241415	0.84475705	0.8216757	0.78308845	0.7540835	0.8074843	0.82049	0.7920802	0.73809225	0.81585115	0.76742655	0.84261625
L11l	L25	0.30438875	0.50465545	0.1985331	0.26853495	0.31193245	0.34986725	0.3745665	0.6411123	0.66719755	0.229014	0.2424888	0.42310155	0.3493742	0.33366295	0.32111565	0.28862625	0.3240141	0.12577455	0.2901068	0.19516205	0.3823713	0.32068385	0.56098095	0.66544715	0.34228575	0.2423961	0.63348645	0.62757235	0.2345608	0.45546225	0.4072596	0.50548665	0.4350705	0.2454139	0.53866725	0.2513684	0.217665	0.35381755	0.38126745	0.3340883	0.27269195	0.07847167	0.3292856	0.42611695	0.47429915	0.46040875	0.41881325	0.29165265
L13l	L25	0.46868985	0.49291795	0.03995447	0.54105715	0.4298418	0.37045125	0.53549265	0.59747625	0.5273473	0.2176071	0.32710525	0.20385545	0.4189686	0.40910815	0.2215579	0.40521795	0.3507519	0.23859155	0.46977935	0.295783	0.4033346	0.4146979	0.60585005	0.63123745	0.466459	0.61709325	0.251025	0.5178105	0.65522855	0.51721055	0.62709115	0.5223193	0.5407242	0.37626665	0.4889374	0.291417	0.3732992	0.4130308	0.5217268	0.37398525	0.35366405	0.1270909	0.2532062	0.66496005	0.6178146	0.36269645	0.38555145	0.29411775
L1	L25	0.091143695	0.26510525	0.22618545	0.1413159	0.081643085	0.026536035	0.0911044	0.1949746	0	0.2303766	0.17911345	0.24894665	0.14153865	0.05579585	0.14614875	0.02395046	0.1688704	0.0614188	0.151604	0.1623392	0.2669623	0.02366649	0.0985273	0	0.2012175	0.048629055	0.0821102	0.24031995	0	0.0908572	0.1075451	0.2905763	0.02763184	0.1582477	0.131359445	0.091800035	0.25241545	0.038115565	0.27284755	0.2364495	0.2179755	0.10418258	0.102026735	0.06263415	0.2779066	0.127607885	0.2306545	0.06931955
L23c	L25	0.44982455	0.5388514	0.5393275	0.4997839	0.41468425	0.5093309	0.52666795	0.40684885	0.45662005	0.68697685	0.6744409	0.670708	0.6346631	0.51830775	0.7298219	0.68792015	0.58396495	0.4799879	0.6635329	0.45727965	0.6485804	0.49427185	0.40693265	0.4647196	0.65394625	0.5454982	0.4856889	0.4875745	0.691782	0.5912907	0.5332355	0.6315534	0.5195124	0.46473595	0.51761235	0.62708785	0.63788285	0.4357172	0.7058251	0.61577165	0.57897505	0.65538075	0.4741147	0.37229235	0.5083982	0.46939175	0.54511865	0.7717424
L23d	L25	0.5499333	0.8028791	0.6784344	0.67163325	0.54403305	0.63263445	0.50262855	0.4062132	0.4967695	0.743316	0.7529523	0.7245063	0.73886565	0.76275015	0.7277759	0.5754667	0.7021824	0.71004535	0.7421697	0.67978265	0.75206395	0.57093105	0.57156325	0.5133588	0.66631295	0.5816753	0.75683365	0.6666367	0.68448845	0.7236728	0.64655675	0.6361775	0.7018369	0.7480571	0.6014417	0.6744364	0.62561155	0.6462983	0.75244165	0.71010785	0.6189074	0.71068105	0.62874575	0.3977944	0.60839005	0.58360995	0.6419125	0.7590801
L24dd	L25	0.2035446	0.24119544	0.23768055	0.1747165	0.04996095	0.0803638	0.092057545	0.26583785	0.2588637	0.22038985	0.22208875	0.33189445	0.166442	0.13591275	0.2451574	0.1509369	0.284446	0.084434835	0.4260795	0.25771633	0.28000205	0.11147	0	0.07656385	0.3252925	0.095783	0.1355613	0	0.1977223	0.11782129	0.1212659	0.3035462	0.1065532	0.19169769	0.06556165	0.225405	0.15963665	0.182728655	0.49327685	0.10549818	0.24847615	0.30564195	0	0.09673145	0.18577265	0.0752575	0.2375112	0.45459825
L24dv	L25	0	0.08824981	0.29188575	0.26856155	0.120913995	0.10488185	0.1428822	0.3151247	0.2044868	0.093585985	0.2972383	0.33628885	0.20735635	0.3621868	0.2782228	0.26039635	0.29458315	0.05290325	0.3011759	0.159722455	0.22451915	0.25873515	0.0679246	0.08978545	0.27894295	0.35504865	0.2279946	0.0665999	0.3696917	0.21519295	0.31578205	0.25380005	0.2190262	0.22564515	0.24812995	0.40151135	0.25170015	0.25326435	0.29515345	0.3066843	0.32153665	0.4292215	0.05236955	0.1383627	0.2958342	0.06919709	0.3183656	0.39039335
L10d	L2	0.43130475	0.52131005	0.48775635	0.4891872	0.3944488	0.4162764	0.48836415	0.4380456	0.4330389	0.47620865	0.4919287	0.50361855	0.4358971	0.4153318	0.46305315	0.53432145	0.39507595	0.4612072	0.478266	0.43025775	0.4446229	0.35074955	0.47635375	0.35060225	0.49447335	0.47437805	0.42574775	0.36904425	0.3010934	0.3291397	0.4393488	0.541793	0.37794945	0.42842305	0.49234325	0.4231675	0.48257185	0.4689042	0.44253405	0.3963412	0.529938	0.42164675	0.4408609	0.4387803	0.4381894	0.440425	0.4084032	0.40212095
L10pp	L2	0.29647105	0.54462645	0.5664015	0.4692867	0.34832735	0.4168306	0.58864165	0.3921846	0.33285515	0.5121124	0.4311302	0.5111513	0.4590569	0.32188835	0.40315875	0.4916902	0.37523375	0.41799225	0.47102065	0.4529692	0.4977275	0.2698374	0.4523937	0.2548423	0.4706883	0.50508945	0.4248572	0.4285086	0.25517085	0.3242785	0.44487265	0.5003605	0.4071999	0.38882285	0.47779675	0.398138	0.4241799	0.413874	0.4438024	0.39654175	0.50129035	0.4197808	0.4492138	0.4350944	0.4335738	0.467163	0.4505611	0.4282056
L10r	L2	0.309126	0.36075815	0.4165255	0.3237732	0.2334365	0.29958335	0.44180485	0.29611535	0.2210057	0.3358584	0.26275745	0.34966535	0.348483	0.27237765	0.3326009	0.33032565	0.29651865	0.1565108	0.3847214	0.26074035	0.36456045	0.25104365	0.25881715	0.11941004	0.39807065	0.35093525	0.24472745	0.28773105	0.078325585	0.2152026	0.26597725	0.3564348	0.126283805	0.3004066	0.27500345	0.2919474	0.3364584	0.25282875	0.2814072	0.1801307	0.39860945	0.3479675	0.1878136	0.32098165	0.3780244	0.2706925	0.32911495	0.22151515
L10v	L2	0.2308806	0.41982245	0.4928221	0.3267211	0.1972249	0.27670955	0.46210805	0.23588935	0.29539155	0.3513135	0.3126128	0.44214395	0.3787466	0.2720385	0.3503866	0.42727735	0.28145865	0.2558468	0.3925996	0.36226995	0.4006799	0.178487	0.3480665	0.16239795	0.38042215	0.3777943	0.3248132	0.34417045	0.1047181	0.1746062	0.31569565	0.4683486	0.2698699	0.26290685	0.36759295	0.28757175	0.32245955	0.31334655	0.36946245	0.1891762	0.5000577	0.3309067	0.36076935	0.395648	0.3838786	0.34988725	0.4044782	0.23431075
L11l	L2	0.32489595	0.6129711	0.52972105	0.4360897	0.3146922	0.46367995	0.55796695	0.4287891	0.34541585	0.53238525	0.39450275	0.4992272	0.4824618	0.37364985	0.3876413	0.4787667	0.40346975	0.44358495	0.4901725	0.4251199	0.53730085	0.32892425	0.52173615	0.3776713	0.49555975	0.58098685	0.41572955	0.4330145	0.3361875	0.3758458	0.43521785	0.5286228	0.4452864	0.4144975	0.5131583	0.35839775	0.47729085	0.4303836	0.52594075	0.46923985	0.44152965	0.39970925	0.42433225	0.4379496	0.4046674	0.4932801	0.46810785	0.47142835
L13l	L2	0.21325855	0.51466755	0.3504692	0.3563942	0.18690535	0.3836085	0.43613295	0.2977562	0.16514815	0.49603015	0.29096685	0.4222033	0.382166	0.23070545	0.3407272	0.37579685	0.2575258	0.32873975	0.4065521	0.285879	0.49636445	0.2223155	0.32605075	0.1862527	0.3186027	0.49399625	0.31615405	0.37834535	0.2767527	0.29773145	0.30098765	0.4082455	0.3314752	0.3182275	0.3680621	0.2059847	0.37320095	0.3643159	0.44334595	0.28362985	0.3751828	0.3288545	0.23208835	0.23755685	0.3552728	0.379586	0.28057015	0.37875055
L1	L2	0.94905095	0.947665	0.94432775	0.94628265	0.9375191	0.9441776	0.95794575	0.93976405	0.9447271	0.926543	0.94052765	0.9458799	0.95505065	0.94986835	0.9495952	0.9445483	0.9428407	0.93920485	0.9505472	0.9504403	0.9385871	0.941242	0.9606611	0.9407817	0.9389223	0.9542488	0.9277529	0.9336945	0.9419015	0.9459773	0.9501806	0.94852625	0.94945245	0.94438225	0.9494291	0.939972	0.93993595	0.9418039	0.9503175	0.9376648	0.9375221	0.94612735	0.94667605	0.94703475	0.9487962	0.9472383	0.9513244	0.9356643
L23c	L2	0.617953	0.5250938	0.46046515	0.5200912	0.59705485	0.64180615	0.3027779	0.6573041	0.57650915	0.5942795	0.5978007	0.6053775	0.5096755	0.64525265	0.49942845	0.4527855	0.5986204	0.53421285	0.5684074	0.6329794	0.4900613	0.44688875	0.5200933	0.6236122	0.68890575	0.5503647	0.5359817	0.557431	0.51571645	0.58753065	0.6301791	0.59623775	0.66968075	0.5893525	0.62609205	0.524644	0.6457778	0.5894324	0.61628245	0.56054645	0.61257655	0.690164	0.53494705	0.66084285	0.66515855	0.56636775	0.6671155	0.53734875
L23d	L2	0.51720875	0.3594699	0.4122916	0.49767645	0.31839255	0.4247942	0.066949575	0.44594075	0.45110425	0.45483615	0.5246329	0.4364384	0.40139435	0.5629579	0.34639665	0.208531505	0.5137414	0.3331145	0.38967035	0.42205505	0.3579001	0.11896295	0.37594655	0.5101993	0.55305035	0.48593095	0.31055415	0.30978485	0.14582655	0.408696	0.4720262	0.4355414	0.3869181	0.4128914	0.47160975	0.35571525	0.4642556	0.4360723	0.4881752	0.3811565	0.4685581	0.560787	0.3715001	0.282383	0.56553155	0.40039985	0.50898125	0.4014319
L24dd	L2	0.53422325	0.6087166	0.469544	0.54046955	0.5426507	0.57668695	0.59204875	0.5141841	0.57589715	0.6110302	0.6072416	0.61068225	0.52699645	0.480477	0.52428325	0.492285	0.5051343	0.4727236	0.5634133	0.56225775	0.3960867	0.48206035	0.45545575	0.4803784	0.6224775	0.53571705	0.52920935	0.506339	0.5079563	0.65913885	0.5578854	0.55698175	0.5912124	0.55151965	0.55177365	0.5845723	0.66085195	0.5573134	0.4665985	0.3951737	0.4991254	0.6045259	0.55012345	0.39487155	0.61434845	0.49426525	0.60312635	0.646974
L24dv	L2	0.4283845	0.4851337	0.41386695	0.41551555	0.39839745	0.46482215	0.3226423	0.42017625	0.3045893	0.39082485	0.45679815	0.49320695	0.40712615	0.4076117	0.38189075	0.37619835	0.44005975	0.39623795	0.43998075	0.3931369	0.32712675	0.28960905	0.4377982	0.441415	0.55159845	0.49613755	0.40512565	0.45849245	0.35219855	0.41113305	0.4912184	0.5617337	0.45933795	0.47937525	0.4989916	0.46064715	0.53587855	0.53246925	0.3828763	0.3318287	0.5203784	0.52386275	0.4275063	0.43759085	0.4998579	0.38562985	0.480318	0.36952615
L25	L2	0.08622665	0.2932288	0.2872461	0.2073871	0.102673285	0.096488925	0.08518733	0.22126545	0.1308508	0.3289795	0.27202995	0.26400705	0.13969258	0.1532022	0.1669646	0.0541687	0.2066576	0.0993226	0.19608542	0.2390452	0.2038369	0.036864455	0.2070336	0.02366649	0.30183585	0.0547609	0.103686205	0.23600115	0	0.15809055	0.1774671	0.33569675	0.1052042	0.16935934	0.19194135	0.14342345	0.2462337	0.10672279	0.34452175	0.22492445	0.2228392	0.28636645	0.1236039	0.121980735	0.3086816	0.16244065	0.2842128	0.25033855
L10d	L31a	0.3659347	0.4637386	0.4088816	0.43457005	0.3856066	0.5069765	0.44316445	0.29180645	0.36105005	0.40621575	0.4097696	0.45788925	0.5204929	0.29882005	0.45592145	0.30437985	0.36625715	0.57733545	0.4427962	0.42266275	0.4275586	0.5339614	0.43915635	0.309668	0.4624797	0.37555095	0.3574487	0.43568905	0.34023995	0.4856821	0.5161176	0.45441265	0.4298361	0.5007281	0.44176925	0.4584222	0.4627289	0.36951845	0.48218265	0.48637335	0.44185345	0.55222515	0.6501869	0.52047395	0.5572008	0.5332904	0.4738255	0.52438115
L10pp	L31a	0.2401822	0.2617326	0.2782587	0.33088545	0.1812243	0.37192175	0.18308166	0.1939189	0.20580377	0.30485915	0.26139285	0.2102724	0.34220415	0.156503425	0.3367985	0.2461031	0.2895917	0.3862193	0.23862425	0.183444895	0.2705697	0.276614	0.26122645	0.1967111	0.31998235	0.2709032	0.2797427	0.2815707	0.15096761	0.37065335	0.27763425	0.21317775	0.1957787	0.29391325	0.23127425	0.2818722	0.27094395	0.2254893	0.182106925	0.175281665	0.32848475	0.3248154	0.21643294	0.30589285	0.4273808	0.3367502	0.31309665	0.2361138
L10r	L31a	0.30316335	0.5079256	0.5788413	0.5706181	0.39288755	0.6086628	0.4382305	0.25089705	0.2965914	0.53450245	0.47117475	0.45264525	0.5176287	0.27098045	0.51063535	0.38816965	0.43321275	0.4391704	0.4963427	0.497835	0.49409485	0.36605475	0.4527994	0.3747681	0.5668201	0.4258901	0.39914755	0.51067165	0.35321455	0.4878382	0.4065028	0.61841215	0.4183801	0.5046772	0.47362045	0.4413514	0.4064842	0.3359845	0.42043055	0.37235885	0.4919798	0.4810487	0.6693823	0.46250255	0.5641244	0.5772357	0.45404665	0.54313125
L10v	L31a	0.185479905	0.5045143	0.4498733	0.4446261	0.28242585	0.471057	0.3005754	0.22087425	0.27631475	0.4618172	0.33177625	0.35031165	0.4246484	0.25755675	0.4463376	0.4070577	0.32593225	0.30042855	0.49139235	0.45527685	0.42393175	0.2913303	0.3340382	0.40816475	0.4006038	0.35680635	0.33558335	0.42671265	0.2538222	0.37844215	0.28040095	0.4315774	0.2853669	0.4139776	0.44911805	0.3160103	0.34912085	0.2641112	0.3947076	0.34370825	0.39411465	0.3995006	0.53269845	0.35264075	0.47636425	0.4264064	0.39709715	0.4909118
L11l	L31a	0.2142863	0.23562195	0.16127735	0.22714075	0.1206466	0.1836186	0.095171685	0.069415355	0.10454203	0.19708145	0.22145105	0.14990355	0.1380473	0.14133065	0.2294668	0.1875683	0.215715	0.17482068	0.14191755	0.06474415	0.16238689	0.3387609	0.25448005	0.2191463	0.24085265	0.19636025	0.2476996	0.2970317	0.14430435	0.39745345	0.15736605	0.2086088	0.13944775	0.1352552	0.17023344	0.25436	0.2412978	0.2066457	0.2246994	0.24256	0.2910771	0.15518525	0.048845805	0.22977575	0.32712645	0.2533897	0.27171285	0.028072105
L13l	L31a	0.11911165	0.2110565	0	0.2670065	0	0.118936045	0.02498899	0.028072105	0	0.06513765	0.089729475	0.027089055	0.14828825	0.052119325	0.20989835	0.1184482	0.141618635	0	0.08172695	0	0.0830148	0.21949875	0.08973975	0.0842163	0	0.2054861	0.15807905	0.127421075	0.3075909	0.31404795	0.12437069	0.05954525	0.045500455	0.0713266	0.027796075	0.14076025	0.16449575	0.08982714	0.14121625	0.06820786	0.2405647	0.0681047	0.06100965	0.1035454	0.2797156	0.11936265	0.0583762	0
L1	L31a	0.4112119	0.3918816	0.2836262	0.3467951	0.2942062	0.4473998	0.05200527	0.31183035	0.31773955	0.4922441	0.4213179	0.41823295	0.4307604	0.4511029	0.35104805	0.3288959	0.409166	0.50405325	0.31606465	0.23077984	0.42495905	0.36710855	0.37711405	0.3507898	0.4719878	0.2449389	0.30799615	0.358653	0.2723841	0.41297925	0.50080985	0.36679985	0.3649136	0.40959655	0.50489435	0.3683638	0.5271772	0.36543115	0.38831365	0.4939999	0.44644915	0.3358477	0.2955893	0.3846355	0.4953927	0.35153185	0.4289549	0.22556634
L23c	L31a	0.8913764	0.9016886	0.9261771	0.89655695	0.92482185	0.8989779	0.92237575	0.898762	0.9434063	0.9124173	0.9013677	0.91010095	0.90316395	0.90684505	0.91560825	0.88804445	0.91316795	0.927978	0.90849195	0.8938637	0.92643545	0.93891965	0.9383712	0.90560685	0.90236165	0.89882595	0.91546105	0.91635105	0.917971	0.9120112	0.92785795	0.90305435	0.87213975	0.92433175	0.9106503	0.92266165	0.93746835	0.9218414	0.9279363	0.9151216	0.87141995	0.90395615	0.893008	0.94876705	0.9424643	0.94001895	0.9114434	0.88508605
L23d	L31a	0.8305239	0.87359915	0.85462835	0.8343591	0.90552645	0.8510508	0.86397395	0.8786641	0.8630712	0.8731928	0.8282804	0.8285863	0.8843562	0.82572925	0.82348565	0.86816985	0.86619125	0.856428	0.86232285	0.83764915	0.83440655	0.8638601	0.8484974	0.8471285	0.80266055	0.87513715	0.8662617	0.87025815	0.86531145	0.8524468	0.83135545	0.88104445	0.8007996	0.83274395	0.8128177	0.868187	0.903182	0.8340998	0.89743875	0.8518851	0.86628975	0.9004684	0.9254191	0.9001935	0.84934205	0.88405135	0.8719717	0.9107744
L24dd	L31a	0.437391	0.4499555	0.5787901	0.54780165	0.53476375	0.435589	0.30417405	0.55935565	0.6113938	0.4442081	0.4096481	0.4897366	0.4295352	0.5560405	0.5443175	0.47591495	0.5383197	0.5728589	0.51497275	0.473484	0.47833175	0.5165628	0.5636283	0.45294995	0.44545135	0.41824715	0.40738725	0.48388785	0.4746324	0.4610412	0.54647035	0.54934045	0.3633346	0.4510092	0.4439785	0.45492815	0.4920292	0.54031115	0.53251505	0.44145435	0.5511704	0.4721627	0.34944055	0.5385946	0.4933063	0.6661628	0.60999595	0.53603015
L24dv	L31a	0.47474435	0.50765635	0.63912205	0.6988778	0.64493045	0.57690325	0.62297875	0.63128925	0.56994675	0.45441805	0.54329965	0.5629193	0.60788015	0.64702145	0.64264745	0.59154615	0.60449845	0.72824215	0.5704616	0.55942645	0.6295623	0.6887794	0.6762236	0.55205675	0.50366095	0.4837154	0.61394535	0.6766296	0.65290485	0.65385665	0.74539715	0.65069165	0.5703594	0.7237361	0.6702713	0.5223723	0.5775284	0.5500493	0.5704556	0.65121405	0.57077225	0.57424675	0.53592495	0.7675171	0.74896	0.70100035	0.70523335	0.5699902
L25	L31a	0.30285775	0.64557405	0.4879763	0.5199382	0.5120572	0.46072585	0.4104628	0.29134935	0.2893031	0.57961385	0.56227785	0.5783885	0.6496611	0.41394405	0.57627295	0.57427615	0.48517775	0.51809445	0.6076285	0.4168897	0.6030209	0.47580955	0.3889464	0.3386763	0.5590354	0.48270095	0.56145555	0.5613547	0.59579385	0.55592055	0.4487684	0.634571	0.52886535	0.48219585	0.46961885	0.6184445	0.67306325	0.3817551	0.640224	0.566471	0.4987311	0.68508565	0.58930825	0.43208005	0.4227259	0.48794725	0.488618	0.68693895
L2	L31a	0.52449305	0.40285875	0.35507205	0.46929025	0.3515239	0.5261896	0.02792918	0.48215865	0.41349445	0.5336191	0.5375874	0.44548435	0.45295455	0.59306315	0.4382183	0.35561815	0.4503753	0.5157107	0.46339595	0.4070864	0.37342665	0.2976423	0.4329975	0.497412	0.57780655	0.32115905	0.38837965	0.41724035	0.2999799	0.5567348	0.54125635	0.4840912	0.39663735	0.4460236	0.57536415	0.48185975	0.53247545	0.51113255	0.49267435	0.494541	0.5030083	0.5537247	0.44639635	0.4260767	0.5367238	0.3668533	0.5129414	0.41277535
L10d	L31pd	0.4982275	0.57074935	0.49669695	0.4682441	0.4088168	0.54120265	0.5182861	0.4071574	0.4310651	0.5211594	0.56887425	0.5323624	0.57210365	0.43298035	0.5662388	0.48699395	0.4362362	0.58910005	0.5314495	0.53993815	0.48809285	0.6317794	0.58643885	0.41221535	0.53476	0.44674555	0.4243928	0.5607699	0.45417775	0.5554218	0.6038705	0.5474503	0.56277795	0.6018837	0.5484758	0.47117155	0.4543792	0.5008087	0.47367415	0.5125931	0.5554132	0.52518665	0.59824465	0.4847652	0.58981745	0.5318927	0.5511947	0.59786895
L10pp	L31pd	0.4256229	0.41985745	0.40950515	0.41012	0.3208408	0.412749	0.28366125	0.3485383	0.2911852	0.4296812	0.4773673	0.4000484	0.4097948	0.3605453	0.4657568	0.4478467	0.3671744	0.37552755	0.3877473	0.30555975	0.34629315	0.39379905	0.43556965	0.298992	0.42611985	0.3513439	0.3303147	0.43377085	0.29461735	0.4298238	0.40291305	0.4090104	0.3641842	0.41349135	0.40911915	0.3117463	0.3026837	0.47064975	0.3525625	0.3029541	0.47091555	0.39109245	0.32553365	0.40442075	0.4845641	0.43751245	0.39999505	0.32322025
L10r	L31pd	0.44606975	0.6245324	0.6529194	0.55805095	0.4385332	0.58277425	0.5169119	0.3866189	0.3732718	0.63876865	0.59929125	0.5162331	0.5586658	0.37087485	0.6042967	0.4695975	0.44838345	0.41997435	0.57332645	0.6230287	0.53117945	0.4674075	0.5898879	0.47186915	0.6301843	0.48370335	0.41455735	0.6456223	0.43997105	0.52891755	0.48373675	0.6676616	0.5285485	0.61885675	0.56947155	0.48667955	0.34825365	0.41626025	0.4114725	0.3999053	0.608281	0.44351255	0.6029532	0.42684805	0.6231212	0.5598544	0.51998655	0.6006592
L10v	L31pd	0.3582672	0.59567665	0.52716365	0.43801705	0.32791065	0.4375529	0.38502315	0.33968735	0.3441402	0.5562041	0.4766864	0.4329914	0.4653174	0.34795915	0.54374735	0.47973005	0.36036555	0.2878688	0.55703695	0.5733699	0.45472015	0.39212955	0.4660862	0.5094257	0.46066635	0.4110956	0.35719135	0.56025485	0.35346235	0.4226861	0.3713682	0.48359605	0.4041855	0.5245165	0.50691155	0.35646475	0.33005325	0.3907579	0.38349015	0.36808465	0.5198096	0.370905	0.4618968	0.3800302	0.5434746	0.42743985	0.47499665	0.523752
L11l	L31pd	0.4079629	0.44312885	0.3447215	0.34257465	0.27604265	0.41889905	0.19708265	0.2777444	0.2134056	0.32074395	0.4427513	0.3747965	0.3485074	0.37954455	0.41170665	0.4522932	0.3544054	0.3064229	0.3920197	0.20224995	0.332131	0.4441705	0.43567515	0.34470925	0.4146999	0.32781175	0.32084915	0.44054595	0.28966125	0.4605358	0.3264801	0.44483625	0.3763051	0.24568385	0.4140576	0.30857965	0.33057775	0.48574895	0.4355631	0.3155013	0.3917899	0.39393915	0.2786661	0.38382465	0.36442245	0.420902	0.3487134	0.2172946
L13l	L31pd	0.2853132	0.3834338	0.1997591	0.3179712	0.17630335	0.2934661	0.15631865	0.1822791	0.040357685	0.30062505	0.32643285	0.2590948	0.2978634	0.28998345	0.34300715	0.3509847	0.2493339	0.1795145	0.30307415	0.081279575	0.2794265	0.313951	0.30687015	0.18252335	0.2102478	0.27377125	0.20873095	0.35035565	0.34392105	0.375375	0.29709935	0.3675757	0.27769785	0.11635896	0.25709865	0.17337635	0.25374905	0.3981782	0.33626715	0.176042	0.3614134	0.383867	0.16298035	0.23581685	0.32122525	0.34439995	0.128235435	0.102034415
L1	L31pd	0.348129	0.4119975	0.34887345	0.34533255	0.39049605	0.35676155	0.0900366	0.40850955	0.4326906	0.396624	0.4469426	0.4213186	0.4427846	0.43511355	0.4261036	0.3892191	0.4619528	0.38225105	0.3398624	0.3152791	0.3636977	0.37771245	0.38636045	0.38945585	0.3901619	0.3205971	0.33269085	0.38669635	0.37838665	0.3862873	0.46680435	0.3989579	0.3939419	0.475986	0.4900672	0.2549821	0.4476616	0.43500805	0.34275245	0.4757568	0.425184	0.39181505	0.3016501	0.44295275	0.28159735	0.4964164	0.2990974	0.38558265
L23c	L31pd	0.76437945	0.8515358	0.91678015	0.87695805	0.8455865	0.81913695	0.8881626	0.90272235	0.9042345	0.90253005	0.8505237	0.86917295	0.8596861	0.9052612	0.88005425	0.8445106	0.88254435	0.7767401	0.8727617	0.8721396	0.84584025	0.84782875	0.8989519	0.87221045	0.83831615	0.84479445	0.88496235	0.8528936	0.8977963	0.854853	0.8656901	0.87062685	0.8517852	0.8319558	0.8814799	0.7872077	0.8057812	0.8758699	0.84086575	0.8306048	0.85970185	0.86908465	0.725741	0.82781265	0.79896965	0.832249	0.8331567	0.9254314
L23d	L31pd	0.72244885	0.8360222	0.8169554	0.76999015	0.8468135	0.79727835	0.82316225	0.85915895	0.7693347	0.8016542	0.71479315	0.7847184	0.8085551	0.78286415	0.80039375	0.7327878	0.79765045	0.7509494	0.79053305	0.79173515	0.7746501	0.830323	0.82447555	0.8048606	0.8191269	0.8461587	0.74637085	0.79190005	0.7912411	0.7812323	0.81941155	0.7587969	0.8314657	0.771021	0.8084125	0.81915815	0.80115145	0.7207824	0.8144883	0.75529945	0.87565555	0.7845643	0.793289	0.7817012	0.8014042	0.8108205	0.8015067	0.80699355
L24dd	L31pd	0.4139414	0.48719645	0.65631725	0.6323593	0.52908975	0.3587856	0.43654055	0.6242117	0.66132865	0.47073245	0.4436214	0.52032205	0.4627394	0.6592825	0.59109955	0.53421365	0.5942442	0.41456125	0.5194207	0.622228	0.46913125	0.4919601	0.5715102	0.51091885	0.43661285	0.4258847	0.43248235	0.5011313	0.5956636	0.4765039	0.56233775	0.5856921	0.4945293	0.52331505	0.64227725	0.3328957	0.67223525	0.63397135	0.43336695	0.3995495	0.5613342	0.53810035	0.22066335	0.4952736	0.3359093	0.53029655	0.56824095	0.6180794
L24dv	L31pd	0.46791825	0.557544	0.75342245	0.81464585	0.6429856	0.48720585	0.7119119	0.70513765	0.6375049	0.57179275	0.6415778	0.6173652	0.68928515	0.79958385	0.69129665	0.6551965	0.67740005	0.5753724	0.6136774	0.7108362	0.6681138	0.69145075	0.6616344	0.59697295	0.45807545	0.56204165	0.69214265	0.7136351	0.7536482	0.69066795	0.77892885	0.73752695	0.67320795	0.74952165	0.77932085	0.4484819	0.65174385	0.649892	0.4842685	0.6707542	0.59362555	0.6763196	0.42265265	0.71827565	0.58028365	0.63312	0.70632485	0.6657497
L25	L31pd	0.34741055	0.7217819	0.56066885	0.48691455	0.5509507	0.35494445	0.5098768	0.3957509	0.36409215	0.6699066	0.62193875	0.6281573	0.66411575	0.46372445	0.6832996	0.60068275	0.50432735	0.4751733	0.64798525	0.5229273	0.6128063	0.611224	0.5203171	0.42924635	0.62342305	0.52547875	0.54877215	0.6889029	0.59047895	0.5717726	0.5287718	0.635285	0.6043077	0.58581695	0.5201974	0.6606161	0.61267755	0.4212369	0.617893	0.55977	0.5917582	0.5798498	0.5021188	0.3607377	0.46057225	0.47192075	0.5373278	0.68003785
L2	L31pd	0.43191675	0.4043997	0.40867655	0.4065256	0.40008505	0.4345711	0.12154365	0.52002065	0.4551154	0.4864103	0.49564365	0.45792185	0.47245305	0.51795835	0.4814008	0.41939085	0.5152644	0.39252615	0.4614129	0.4284653	0.3513956	0.3256543	0.4390492	0.4703555	0.4821459	0.38477285	0.3568424	0.4323262	0.41623395	0.48389735	0.5218007	0.5306043	0.41448795	0.51039215	0.5420536	0.3574924	0.47327115	0.50054025	0.43751875	0.4879803	0.4682897	0.5412073	0.3809944	0.4806433	0.3498452	0.5358377	0.38080325	0.51872885
L31a	L31pd	0.87634165	0.89590315	0.902208	0.8635239	0.9195576	0.8759029	0.87830095	0.89643315	0.87485745	0.87437325	0.8437571	0.87477615	0.90807365	0.8794747	0.89352775	0.89351295	0.8759868	0.8724124	0.90485025	0.89579405	0.84952775	0.8834188	0.8899547	0.8885753	0.9010601	0.9117798	0.894144	0.87239665	0.8783119	0.82909845	0.87415625	0.88834395	0.80987875	0.9001143	0.8775205	0.89002985	0.88252485	0.80746515	0.89247265	0.88290815	0.9023909	0.90686025	0.9184974	0.8841811	0.8982754	0.8871819	0.890303	0.884193
L10d	L31pv	0.5591002	0.58975565	0.5393091	0.535657	0.41855145	0.58246585	0.5553364	0.43209485	0.4773558	0.52669385	0.58364285	0.57216345	0.5490137	0.51423785	0.55281985	0.3779965	0.46525595	0.66296735	0.59736105	0.60224155	0.5262757	0.5644079	0.6153929	0.4121324	0.54601155	0.3557755	0.4589192	0.5577471	0.4432965	0.58313605	0.6262834	0.56092035	0.6144906	0.6563648	0.55448175	0.4213338	0.3302273	0.52302995	0.52316635	0.5316651	0.51963425	0.5195008	0.62674845	0.5167615	0.64769905	0.51507945	0.6284147	0.58865725
L10pp	L31pv	0.45156125	0.39392795	0.42556055	0.4052862	0.27862505	0.4401223	0.32512615	0.3528381	0.33647495	0.4221764	0.4386212	0.3840628	0.3821273	0.37397045	0.4154195	0.32006765	0.3910378	0.4535234	0.3939957	0.35350575	0.35360815	0.3262881	0.4176576	0.26202415	0.4145532	0.23792085	0.3072601	0.4024101	0.2384828	0.43838735	0.38537745	0.3698041	0.37866905	0.49361185	0.3495875	0.2376135	0.129258645	0.39861595	0.2940393	0.29271655	0.4497547	0.3767187	0.2429872	0.3247706	0.53977975	0.4116058	0.4917079	0.31173135
L10r	L31pv	0.4907673	0.6605541	0.7141662	0.66911615	0.46567865	0.6413047	0.5642854	0.43332795	0.43392115	0.6539014	0.6330221	0.5620702	0.54965465	0.50428085	0.5745115	0.40997055	0.5086083	0.50889915	0.64017345	0.70067335	0.57118085	0.3970739	0.6260885	0.50569985	0.63848685	0.37061	0.5184354	0.6573195	0.4357644	0.5544916	0.51533395	0.69733375	0.60328	0.70357465	0.59398145	0.40797505	0.25547365	0.56483055	0.47518165	0.4239105	0.57801095	0.4374183	0.6355867	0.4600358	0.6930605	0.5471053	0.60254195	0.58326575
L10v	L31pv	0.3926979	0.6314622	0.58641635	0.54034215	0.35026645	0.4960935	0.42567355	0.38245835	0.3927561	0.57188495	0.5090866	0.46377635	0.46387785	0.469015	0.5091587	0.4035072	0.42167615	0.37064905	0.62639755	0.6566926	0.49765135	0.319759	0.49464075	0.5512066	0.4757511	0.2992717	0.4243848	0.5753879	0.3421694	0.45411455	0.39205785	0.52805965	0.46720955	0.61440255	0.5455624	0.2389641	0.189929765	0.4652656	0.44909325	0.3891382	0.48913515	0.35980885	0.4880242	0.36059815	0.61301275	0.415828	0.55735865	0.49042645
L11l	L31pv	0.43009515	0.3731446	0.34134595	0.2987498	0.14698535	0.39404755	0.22336985	0.2421616	0.2230248	0.28664105	0.3867772	0.33199835	0.31230635	0.33957125	0.3443748	0.32443745	0.34066365	0.2928146	0.3646839	0.1818955	0.2802617	0.3734042	0.3463251	0.28290375	0.3791105	0.24563475	0.31916915	0.4027184	0.2305794	0.4455158	0.2550893	0.37874095	0.3064462	0.21408785	0.2969152	0.21833775	0.119129895	0.36773515	0.3629477	0.30633445	0.35672825	0.3679018	0.155563	0.2805326	0.33624295	0.3865048	0.42082185	0.1355176
L13l	L31pv	0.30133505	0.36133365	0.1921519	0.3729004	0.077450865	0.2632053	0.20345135	0.1457286	0.025462865	0.2741712	0.28568605	0.1959672	0.25883055	0.25699995	0.27849685	0.2128182	0.2733937	0.1289179	0.2973593	0.1525152	0.2497651	0.250144	0.229534	0.1335337	0.1770323	0.174893	0.14530025	0.30284015	0.32791805	0.3655514	0.2600479	0.28546745	0.2236158	0.16599	0.2289723	0.085635555	0.02464546	0.2684493	0.28787	0.13083825	0.31088085	0.36685305	0.039424	0.14925145	0.3455101	0.3014246	0.1801878	0
L1	L31pv	0.3716303	0.3369712	0.296583	0.3570507	0.27366175	0.40107235	0.1289077	0.2625268	0.3110538	0.33888995	0.38083365	0.4037512	0.3293113	0.3846022	0.38250525	0.2175933	0.39217615	0.4322101	0.3238286	0.26276535	0.3420837	0.3124701	0.30724865	0.298509	0.37088455	0.162658075	0.2929356	0.3321435	0.1985495	0.30503705	0.42860445	0.33792445	0.2746792	0.3812779	0.380292	0.1878664	0.1997063	0.3495451	0.29514115	0.43167535	0.4023098	0.3791192	0.1826164	0.35806275	0.32039325	0.42027195	0.39106745	0.11722384
L23c	L31pv	0.85586215	0.75296255	0.8379918	0.88709175	0.70587455	0.8404913	0.8976831	0.76764185	0.898832	0.8864165	0.7955019	0.87414285	0.5905804	0.86033545	0.6870105	0.7287804	0.8429592	0.8327421	0.89010485	0.83497395	0.7984076	0.8199626	0.80949785	0.83071355	0.82128635	0.8076024	0.8389537	0.80922895	0.8268537	0.73440245	0.83570115	0.82601475	0.76763775	0.78721695	0.85478425	0.70498025	0.54178225	0.8670822	0.70529035	0.81880855	0.7812649	0.7905941	0.57862605	0.811763	0.8120377	0.7482965	0.8785919	0.77384325
L23d	L31pv	0.844822	0.8787	0.8505951	0.86464995	0.88233225	0.86540915	0.9009596	0.885873	0.86024655	0.883742	0.8004127	0.86878015	0.81333115	0.8908362	0.84376405	0.72240845	0.8730839	0.8432385	0.8672431	0.846438	0.8337614	0.8238817	0.88762775	0.8723067	0.8849555	0.79537075	0.84060405	0.852833	0.87272815	0.80139765	0.8737956	0.8468975	0.88479675	0.87082335	0.8641199	0.8300489	0.7784805	0.8443695	0.8496668	0.7979608	0.8876295	0.8049826	0.81669495	0.8447205	0.8924925	0.85339	0.88098135	0.87725125
L24dd	L31pv	0.465255	0.3223125	0.49328015	0.6150969	0.46390595	0.3995966	0.34837955	0.53201435	0.56121945	0.386693	0.35534075	0.5144447	0.3312711	0.5974562	0.3913263	0.38962045	0.61589905	0.49234325	0.55682055	0.54269865	0.406745	0.4594216	0.41620515	0.4744764	0.402635	0.2739138	0.3741897	0.36837015	0.4438191	0.3756388	0.50190025	0.51861755	0.3473467	0.41655445	0.4032057	0.2376734	0.12673995	0.4986986	0.3705289	0.3926034	0.48459595	0.475251	0.1319055	0.452524	0.37252085	0.47938115	0.6113961	0.4606917
L24dv	L31pv	0.5250953	0.4068062	0.63242425	0.8241593	0.55079525	0.51687135	0.5775614	0.6258014	0.5395793	0.471834	0.51957795	0.6101126	0.4774169	0.7878452	0.53700335	0.55915185	0.66619225	0.6578541	0.6172039	0.6503657	0.6487993	0.632884	0.55509445	0.55183995	0.4330145	0.4460225	0.6310292	0.56244645	0.6708953	0.6506934	0.70346485	0.69633025	0.5582455	0.6341866	0.6701625	0.3003496	0.13971665	0.59593335	0.35764465	0.66528345	0.4963798	0.51543275	0.31484595	0.7102952	0.6100273	0.6103275	0.7437698	0.48098895
L25	L31pv	0.46378985	0.76709335	0.60989625	0.61298435	0.5745873	0.44161265	0.55867065	0.41886065	0.45551235	0.7010743	0.6950848	0.68109055	0.6329257	0.6413126	0.60945145	0.5251008	0.57838885	0.5766624	0.7214601	0.6106057	0.6651223	0.54368035	0.56869635	0.47754795	0.62297485	0.405994	0.6389591	0.7253233	0.5898263	0.59060675	0.56584075	0.6898863	0.68915505	0.6819887	0.57099335	0.5418408	0.4668993	0.6005362	0.69760945	0.5925989	0.57204755	0.5934891	0.53168655	0.4279511	0.5488146	0.46505215	0.6197089	0.63731995
L2	L31pv	0.47949685	0.34801285	0.3765586	0.4277681	0.2871659	0.48115635	0.075192	0.41966775	0.41126415	0.43988695	0.4761543	0.43346675	0.3775466	0.4661838	0.41866005	0.26753555	0.42504105	0.45996975	0.43758185	0.41006325	0.31901	0.2881243	0.3593887	0.3922785	0.4888966	0.2825963	0.31923725	0.38198745	0.2333316	0.4673159	0.50774235	0.4660172	0.34504385	0.43569675	0.44636475	0.31651575	0.22858945	0.4759355	0.38252345	0.4319042	0.4579629	0.5513582	0.239002	0.3860411	0.39475985	0.46185905	0.46848895	0.32520675
L31a	L31pv	0.9027977	0.87862285	0.90215805	0.91635835	0.8772392	0.8906473	0.90767635	0.90486675	0.90665905	0.90281915	0.8788238	0.86269465	0.81766055	0.8705186	0.88767105	0.89928795	0.86679225	0.90302385	0.90966645	0.89489505	0.9035673	0.8448254	0.8691654	0.9123072	0.91029125	0.92202835	0.89170485	0.8782029	0.873383	0.83428065	0.86736525	0.89190805	0.8528259	0.84701445	0.84303555	0.88708545	0.85982145	0.87964725	0.82319655	0.8694474	0.898595	0.91407175	0.91747705	0.8839489	0.8524814	0.8437126	0.90262285	0.91230525
L31pd	L31pv	0.94382955	0.95513305	0.9462062	0.95558065	0.9282602	0.95878175	0.9377468	0.9397568	0.9393071	0.9432612	0.94320465	0.9430883	0.91787775	0.9232709	0.9203796	0.93701635	0.9240561	0.9581259	0.9517753	0.9521735	0.9469276	0.96596305	0.94567165	0.9508638	0.9540779	0.9462432	0.94868475	0.9442447	0.9339517	0.94667405	0.9253234	0.94382275	0.9432597	0.9352519	0.93302425	0.9587199	0.91806905	0.9063575	0.95572595	0.9515367	0.94944345	0.9425025	0.93774915	0.92834625	0.95241755	0.944823	0.95117055	0.93139415
L10d	L33pr	0.64348235	0.54834795	0.5647126	0.5866535	0.4918919	0.62510675	0.55923285	0.55464255	0.55105975	0.4713545	0.5300427	0.50420415	0.6352196	0.50397905	0.57817285	0.4032749	0.46392185	0.69717115	0.5477555	0.5695605	0.58994265	0.65030875	0.6378752	0.48808035	0.52104505	0.4041902	0.4080946	0.56578325	0.49144525	0.6544344	0.62714655	0.5896704	0.55315705	0.7007695	0.56012225	0.57890925	0.48217875	0.60651615	0.5925647	0.65894895	0.53211185	0.5490708	0.6500143	0.61775515	0.6534892	0.60184625	0.6820443	0.62010615
L10pp	L33pr	0.52171685	0.3611041	0.41942715	0.4616706	0.33554635	0.5093392	0.31138015	0.45733575	0.4092043	0.3715931	0.3469772	0.2282188	0.45491905	0.3228426	0.39057985	0.2688151	0.4490005	0.55092365	0.3062587	0.3107318	0.436957	0.384952	0.4038975	0.3010042	0.3644997	0.2978109	0.24192985	0.37224505	0.29157615	0.4339172	0.4386091	0.19025115	0.2889623	0.51960095	0.3326258	0.27441515	0.26683715	0.36300825	0.3154851	0.3598418	0.451383	0.3084506	0.2803512	0.40952005	0.5907832	0.38746395	0.5170224	0.3510954
L10r	L33pr	0.65789005	0.59897695	0.7670108	0.7830325	0.5569095	0.7371622	0.5804906	0.5432604	0.5596762	0.619152	0.68898175	0.5140101	0.64273495	0.56135545	0.63756465	0.5267665	0.64976525	0.63232385	0.60538095	0.7130478	0.68509445	0.4937924	0.6856759	0.5947351	0.65255435	0.4365826	0.54623135	0.70475595	0.52974075	0.6763235	0.6114448	0.75018735	0.6175697	0.76138205	0.61496345	0.58927995	0.45486555	0.65767505	0.5759893	0.571455	0.6205721	0.5226314	0.69741675	0.614741	0.7486768	0.69732495	0.67808305	0.6430803
L10v	L33pr	0.5583826	0.63636515	0.65190265	0.696089	0.4383512	0.6127236	0.4355687	0.4964768	0.5007482	0.57423535	0.58455	0.41714385	0.55537625	0.5017854	0.5665143	0.5622093	0.54597095	0.47172145	0.6333409	0.74007165	0.61832075	0.434899	0.55991655	0.63162435	0.50566735	0.4221442	0.43041625	0.62520745	0.42777695	0.55686835	0.53824855	0.56998065	0.46795765	0.6765174	0.65553605	0.4407624	0.4028056	0.5644382	0.5687369	0.5506632	0.51170585	0.45939515	0.598298	0.51255455	0.6750102	0.54981345	0.6166808	0.62703015
L11l	L33pr	0.409817	0.2572029	0.1704493	0.22743985	0.1559097	0.2797832	0.1984221	0.283725	0.2967196	0.1860081	0.20327325	0.10681489	0.22917635	0.2268705	0.286589	0.157235	0.3158171	0.221152375	0.21990175	0.0679122	0.22502935	0.45579695	0.24552135	0.16090925	0.2093295	0.2187571	0.2414834	0.3384008	0.26433285	0.2248424	0.14870935	0.17404845	0.06822783	0.2019875	0.2311913	0.24672125	0.19698375	0.29715025	0.27061475	0.3493824	0.3466713	0.1342392	0.0244229	0.2914276	0.33767635	0.2563164	0.4204793	0.16831635
L13l	L33pr	0.36986745	0.3226948	0.0756254	0.49544305	0.131507315	0.2212859	0.15407085	0.2504938	0.094981485	0.1905679	0.1745965	0.0508352	0.22457955	0.23214775	0.25118425	0.13967654	0.3289677	0.0719639	0.21356975	0.0877446	0.1828999	0.33154035	0.19688495	0.05094875	0.09616014	0.27600545	0.040198955	0.23600555	0.47891825	0.14038035	0.29624845	0.0662907	0.13852555	0.1438191	0.2931143	0.084672385	0.2068657	0.2020866	0.27195285	0.26863465	0.3256956	0.02512257	0.02864076	0.2675599	0.43919	0.044124455	0.1862045	0.02596931
L1	L33pr	0.38991905	0.29256695	0.2396771	0.29970255	0.221865	0.3460073	0.19605705	0.33701615	0.2364644	0.27078125	0.2988403	0.30752825	0.31666165	0.21097865	0.2791223	0.12586915	0.3430295	0.2747602	0.1904574	0.180191	0.3865684	0.1584948	0.2498683	0.32233425	0.38730235	0.3226574	0.04747033	0.17800775	0.19205015	0.2027549	0.3359289	0.36794805	0.2229723	0.2909214	0.3468402	0.220954	0.42482585	0.2562721	0.3856656	0.3914422	0.3697082	0.24750605	0	0.2854306	0.4519629	0.2239113	0.3448453	0.15014085
L23c	L33pr	0.76945085	0.81447375	0.6828621	0.7066693	0.82097115	0.83039775	0.84694555	0.8345378	0.7784963	0.7041282	0.7736444	0.73058585	0.828189	0.731439	0.75889425	0.85113475	0.8112287	0.7108081	0.77666055	0.6597039	0.848761	0.82108705	0.650624	0.82466995	0.84952265	0.7601577	0.47463685	0.6785409	0.86969785	0.76419855	0.689094	0.80170825	0.67361735	0.73463425	0.7659184	0.7690578	0.75584785	0.6447522	0.83320055	0.816209	0.79992745	0.80415065	0.74127175	0.71364795	0.8447005	0.7760258	0.77859945	0.83507945
L23d	L33pr	0.89537075	0.93705515	0.8787734	0.8848047	0.92647835	0.94943775	0.9261757	0.9286588	0.9244217	0.90016625	0.8878451	0.9063505	0.9238748	0.9429083	0.87332605	0.85854835	0.91710375	0.95244495	0.92827685	0.9015689	0.94429185	0.9220601	0.87910005	0.9254078	0.9390713	0.91343915	0.91364825	0.93224955	0.89467025	0.9311896	0.94084665	0.9375042	0.91572675	0.9440976	0.914156	0.8954807	0.89512855	0.87997305	0.941905	0.91023425	0.92831725	0.8844903	0.886786	0.8326139	0.9381079	0.92370515	0.87823055	0.9402117
L24dd	L33pr	0.50420635	0.48769035	0.4121902	0.4344587	0.38997665	0.3789531	0.41925265	0.5780543	0.53130535	0.338035	0.287415	0.4029463	0.3198241	0.3588292	0.3224016	0.30697245	0.4971479	0.3244998	0.52841185	0.3854148	0.4297092	0.35849985	0.18450305	0.52011385	0.48550055	0.3221885	0.039620185	0.10071725	0.3516251	0.29872605	0.23708495	0.4607488	0.29198445	0.37706625	0.2021653	0.307748	0.28357175	0.31369255	0.6177671	0.2265608	0.37061465	0.46386795	0.07095189	0.35828645	0.42210175	0.3228611	0.4799439	0.53088195
L24dv	L33pr	0.36098915	0.5212674	0.4862674	0.5602375	0.45997225	0.51883755	0.4508648	0.58241885	0.4451425	0.4212863	0.45466325	0.487538	0.41224695	0.3613409	0.4521808	0.41779705	0.3947803	0.2460337	0.41266025	0.3089616	0.326568	0.45857165	0.25420425	0.5788859	0.42598145	0.3891047	0.16798625	0.2543755	0.50860935	0.46328725	0.39253675	0.49549495	0.37164475	0.3801276	0.3638532	0.4508632	0.347945	0.34433045	0.42868725	0.4884422	0.4099406	0.59255075	0.1935735	0.37433045	0.6999691	0.3501077	0.55810765	0.47899305
L25	L33pr	0.73321775	0.8213495	0.74221135	0.8406179	0.6808937	0.6816032	0.5999251	0.6001738	0.57214735	0.7606111	0.84296885	0.6991776	0.8174871	0.8387044	0.7310426	0.7626296	0.80521175	0.79447225	0.8035142	0.82349435	0.8155087	0.6659378	0.7225972	0.5586983	0.7114552	0.5557405	0.7633237	0.79853385	0.772998	0.7732977	0.77979655	0.7522262	0.80826015	0.80173845	0.6888119	0.77171925	0.76448945	0.7568278	0.84288215	0.81536645	0.65879485	0.82171125	0.7081965	0.6986132	0.6804927	0.66964455	0.69812165	0.8529443
L2	L33pr	0.45125135	0.30019475	0.353818	0.3751432	0.2603744	0.3905374	0.106054025	0.3995963	0.3802055	0.39964845	0.39352	0.32710915	0.33296925	0.3124781	0.30375175	0.1561445	0.40120365	0.2915268	0.34484565	0.29059185	0.3351391	0.093748505	0.2781404	0.3369866	0.468651	0.3880475	0.06443155	0.2597829	0.19741155	0.282655	0.3609457	0.4036225	0.3012011	0.33470765	0.43825475	0.3103398	0.4221417	0.3064548	0.46624295	0.3751862	0.41571675	0.4454125	0.2204863	0.30125505	0.48698945	0.25935845	0.4163666	0.3587181
L31a	L33pr	0.6646277	0.7916768	0.6480484	0.7249763	0.88662075	0.79016015	0.75467765	0.7618977	0.6819177	0.682699	0.66559825	0.6852925	0.83212735	0.59124185	0.6656962	0.8064191	0.70821075	0.7824955	0.74661675	0.6375184	0.7708369	0.78673315	0.63968245	0.7488279	0.7571182	0.7972228	0.6277628	0.7694833	0.8092554	0.73428505	0.66225095	0.81439875	0.70255385	0.68210055	0.73234865	0.78334465	0.8599878	0.6137385	0.76609495	0.75805335	0.7354988	0.8481025	0.84050425	0.79362385	0.7641585	0.80381325	0.734683	0.84936605
L31pd	L33pr	0.72275265	0.8111554	0.72167535	0.70519065	0.8671686	0.7774588	0.8312754	0.8372352	0.6696686	0.7530981	0.75865855	0.7258102	0.83707795	0.67373835	0.7709665	0.8328929	0.7499624	0.7301047	0.78704755	0.71748525	0.76647265	0.86899495	0.78310425	0.7762302	0.81937825	0.82339455	0.588658	0.85257955	0.84975405	0.74771945	0.76997385	0.7994318	0.74878425	0.7534809	0.7894663	0.8089478	0.8063703	0.66117995	0.76168635	0.7550038	0.88068565	0.7589772	0.7579692	0.6974573	0.79376945	0.7995796	0.7732793	0.7830104
L31pv	L33pr	0.8342754	0.82555535	0.7993771	0.8463036	0.8790001	0.8272211	0.8937861	0.86642635	0.77077115	0.8287775	0.8372408	0.8199908	0.7753453	0.79105405	0.8226312	0.7879802	0.83386805	0.8359717	0.87272835	0.7917796	0.8157445	0.8266895	0.8332144	0.83689205	0.86235135	0.7628479	0.7213629	0.89684965	0.87628315	0.7734065	0.81926685	0.86061235	0.84742305	0.8638459	0.8424981	0.7702143	0.74314115	0.8616316	0.8392785	0.7789093	0.885239	0.7867974	0.7940936	0.7602506	0.889967	0.82168115	0.84852685	0.8462516
L10d	L3a	0.40527615	0.53576165	0.4629708	0.49685075	0.33536555	0.39215315	0.5391689	0.4404314	0.4486769	0.453967	0.4925934	0.47726235	0.4257071	0.43137245	0.4547965	0.5030177	0.36168105	0.43964835	0.44506195	0.42488805	0.38755215	0.3669496	0.45090725	0.36114795	0.50120465	0.42878855	0.38740485	0.3604275	0.31685115	0.35400115	0.42817635	0.49051865	0.3967933	0.41426225	0.48374875	0.43816135	0.47719505	0.4621616	0.4521386	0.3717029	0.51334405	0.4367581	0.4352536	0.41145405	0.42373925	0.4750375	0.41291535	0.3925922
L10pp	L3a	0.2721009	0.5510118	0.48204585	0.4835251	0.2560272	0.42023825	0.6328118	0.38404555	0.31790545	0.46162585	0.4285856	0.4759223	0.424557	0.3508477	0.4116899	0.46478285	0.32716765	0.42853665	0.4477831	0.4345132	0.4343442	0.3365706	0.42442325	0.2752703	0.4623867	0.4201548	0.37788115	0.41322795	0.24091715	0.3628353	0.44195195	0.4583869	0.42987865	0.3973775	0.4565504	0.39780335	0.4078895	0.4016322	0.4543023	0.32846525	0.4932793	0.422111	0.4458547	0.4130854	0.4669533	0.4806813	0.47731435	0.42793125
L10r	L3a	0.2852075	0.3571838	0.3547402	0.32592365	0.101795105	0.26124635	0.4734825	0.27223005	0.209025	0.2658961	0.23189675	0.31303475	0.28883135	0.3117071	0.33732895	0.29082295	0.27909115	0.11840465	0.34271925	0.1721336	0.3179582	0.2963648	0.24940375	0.151534	0.40119405	0.25956705	0.18811195	0.28022585	0.1436476	0.24349115	0.24238345	0.2951916	0.12687991	0.26018	0.2077983	0.29510755	0.3029861	0.23800665	0.2847862	0.17333515	0.3849813	0.3367476	0.1785382	0.29577615	0.36505265	0.3108948	0.34641295	0.1967598
L10v	L3a	0.219627	0.4162463	0.40270395	0.35280735	0.113422505	0.26849465	0.50163455	0.24066915	0.2858521	0.29851195	0.321273	0.4076507	0.33461	0.2989171	0.35304085	0.3830289	0.24205385	0.2513766	0.3655454	0.31938385	0.34818495	0.2328493	0.33480605	0.10323945	0.37658485	0.28684985	0.2575452	0.32505145	0.07152835	0.20472155	0.3049241	0.4176929	0.29534325	0.2867822	0.35707745	0.2741859	0.31998715	0.28962505	0.3764016	0.19514895	0.4933592	0.3163909	0.3514623	0.36332775	0.41249545	0.3551723	0.42354675	0.189862775
L11l	L3a	0.3089692	0.6311469	0.4634739	0.430782	0.2176397	0.45052965	0.58774085	0.42520475	0.32439815	0.4912901	0.40109435	0.47087235	0.4487377	0.3865683	0.3865202	0.45075015	0.37201965	0.4305952	0.47722135	0.4147152	0.4771061	0.3682706	0.48666925	0.3919514	0.49022085	0.50521985	0.3524718	0.4255423	0.3443174	0.39379295	0.40976395	0.5000221	0.475428	0.4188328	0.50036715	0.3740286	0.46676605	0.42749155	0.53578845	0.4130589	0.42950115	0.41552015	0.4194526	0.40981795	0.4485086	0.51901415	0.48820785	0.46544525
L13l	L3a	0.20444015	0.52029455	0.2875324	0.3705389	0.03760764	0.3880164	0.46251495	0.2872659	0.1381627	0.44890365	0.2787943	0.3988613	0.3481542	0.2590343	0.34096125	0.374158	0.19095985	0.3327442	0.36651185	0.2591548	0.425954	0.2328992	0.31091265	0.18876885	0.28912965	0.39199615	0.26626655	0.35653195	0.2768315	0.3001151	0.28235125	0.37748315	0.3680886	0.31179165	0.35556735	0.2308278	0.359499	0.3609096	0.4483773	0.2458058	0.375991	0.33714905	0.21084115	0.1814385	0.39397615	0.38875885	0.3263695	0.36337015
L1	L3a	0.90916385	0.90449635	0.8893536	0.8873773	0.8095284	0.87039795	0.90465135	0.91069635	0.89491505	0.9049835	0.90027795	0.90928905	0.8957185	0.8929759	0.88728385	0.88758645	0.90978965	0.89965755	0.90191765	0.888061	0.87324185	0.88485345	0.9020679	0.9073276	0.89555065	0.8817046	0.88606975	0.8925475	0.88342935	0.89899455	0.8867543	0.90454115	0.91209225	0.88524495	0.89209325	0.9001078	0.9071378	0.90243665	0.90121665	0.90423575	0.89403565	0.9033013	0.91333915	0.8899748	0.9152964	0.9045302	0.8663539	0.89845385
L23c	L3a	0.6126381	0.57909555	0.3930641	0.46213365	0.5474565	0.6472954	0.34127765	0.5763513	0.48004645	0.607249	0.56650805	0.6963358	0.50726585	0.5753943	0.4205289	0.45760635	0.6640629	0.6271911	0.457216	0.48218905	0.53463705	0.53946185	0.51246915	0.71989805	0.6485601	0.4646839	0.4815956	0.53390505	0.57719835	0.5261903	0.63984625	0.53336745	0.5154778	0.54641175	0.44297755	0.4867959	0.56450155	0.549426	0.56583955	0.55001425	0.52700125	0.54753745	0.44070575	0.60592835	0.6404619	0.5597891	0.6452564	0.5115576
L23d	L3a	0.50675095	0.39812245	0.3298486	0.46844595	0.18399795	0.36103545	0.15181227	0.43945565	0.202072505	0.38476485	0.4052463	0.46600455	0.39284405	0.42425335	0.30900985	0.185446845	0.564405	0.48159945	0.3016539	0.3971053	0.43613255	0.23955235	0.3763571	0.44471815	0.5413759	0.44830275	0.22785985	0.35091535	0.15050188	0.3798013	0.50984465	0.4893942	0.35386285	0.38475645	0.3244884	0.32742285	0.3739023	0.3235155	0.3860159	0.40388535	0.3824737	0.4683008	0.13363975	0.32166155	0.5129338	0.4640358	0.47922665	0.2605663
L24dd	L3a	0.64248935	0.6325698	0.50740995	0.4599552	0.67631095	0.65108065	0.57383495	0.6232594	0.50176195	0.5991339	0.6504699	0.70357325	0.6056974	0.51184985	0.5224013	0.6042119	0.7956801	0.63953045	0.48791185	0.53356	0.5088767	0.61743685	0.49797725	0.6444339	0.69888195	0.5873913	0.4955501	0.4776176	0.5960643	0.6317815	0.67509785	0.5893694	0.54775295	0.60722705	0.5287427	0.5709185	0.65890385	0.62478935	0.5015686	0.4758941	0.4988157	0.70702195	0.5697718	0.46733365	0.67336995	0.5348384	0.58430615	0.52375115
L24dv	L3a	0.48948605	0.52329705	0.43912215	0.3985592	0.4623279	0.51867385	0.36951245	0.4843451	0.26773315	0.4090959	0.428737	0.5152096	0.4137543	0.4169166	0.39407185	0.37212085	0.50470795	0.4427177	0.38985495	0.2973441	0.42062805	0.3737018	0.47343765	0.54751075	0.52694525	0.43341485	0.36368995	0.4341443	0.4609261	0.4164683	0.52763385	0.52888895	0.4169529	0.46906795	0.4298791	0.45289135	0.5351432	0.4650185	0.40141615	0.37050025	0.50319465	0.44409475	0.40088385	0.49157985	0.52723355	0.4011528	0.4805753	0.33693415
L25	L3a	0.1492784	0.2493301	0.1943354	0.1722338	0.03760764	0.07459598	0.09392031	0.20211845	0.078728805	0.21082665	0.18445725	0.221799	0.09032269	0.02372778	0.16893925	0.02379567	0.20724665	0.0683765	0.14789085	0.1682416	0.2365095	0.097153245	0.14000885	0.04777473	0.2140587	0.02402544	0.090917785	0.204216	0.02384278	0.0763194	0.1504891	0.30992725	0.15151645	0.150542525	0.0723711	0.117325515	0.17383645	0.02631308	0.30094025	0.2308767	0.21951665	0.149402385	0.0828401	0.10071357	0.3213957	0.16917005	0.27778665	0.12314368
L2	L3a	0.87571115	0.85222965	0.86591905	0.87448805	0.67982485	0.83183435	0.8855164	0.86975405	0.86990145	0.8527983	0.8345306	0.8777149	0.88031395	0.86502835	0.8521787	0.846612	0.8592142	0.86715665	0.8777335	0.84525335	0.86596765	0.8466265	0.87878855	0.8552026	0.8529849	0.8548812	0.83388505	0.83285185	0.86104095	0.8833642	0.84521265	0.8747793	0.87058485	0.86981095	0.850269	0.86796495	0.8752727	0.9057044	0.85661885	0.83791265	0.8584016	0.874761	0.8653504	0.8650108	0.89604105	0.86830665	0.87419495	0.85312405
L31a	L3a	0.39112475	0.45192385	0.23592305	0.3292356	0.3122387	0.3486058	0.07988379	0.2934481	0.285545025	0.4142696	0.34953305	0.3938854	0.4412401	0.38832525	0.3495803	0.2777338	0.4685144	0.4417413	0.2462607	0.30284625	0.39782175	0.39702505	0.35756205	0.39387555	0.3954459	0.2468223	0.2587929	0.3695569	0.24145065	0.3474175	0.49052305	0.4007443	0.284146	0.39545095	0.3102292	0.37526555	0.39527485	0.35977565	0.3478942	0.42936055	0.36879125	0.3535517	0.25035365	0.3615902	0.4818573	0.43044905	0.4567935	0.30365635
L31pd	L3a	0.3928262	0.4453432	0.3396302	0.3774059	0.36781995	0.3537266	0.15262925	0.3918644	0.4614314	0.38796315	0.43944195	0.4430894	0.43299265	0.4551819	0.4429541	0.3894882	0.50702575	0.32717295	0.34746515	0.39131745	0.34629935	0.4053418	0.36716475	0.4455109	0.3838139	0.35085015	0.30680065	0.4018391	0.36780975	0.3846048	0.46418285	0.4192177	0.372423	0.4771088	0.37871255	0.2857889	0.40805495	0.46917985	0.3610606	0.3949564	0.3943519	0.43590385	0.28995925	0.44855535	0.3334349	0.48624375	0.34071735	0.43988105
L31pv	L3a	0.3914503	0.35720065	0.3153988	0.3711946	0.24325845	0.3521872	0.1824362	0.29953225	0.32406385	0.32656015	0.3439399	0.4107242	0.3184489	0.38097745	0.3954826	0.23598565	0.47356675	0.3520836	0.3353658	0.30988605	0.2961878	0.3570716	0.2982948	0.34999475	0.3417902	0.2336645	0.24241965	0.3287465	0.2208342	0.3196877	0.4211895	0.3634047	0.26486835	0.3723309	0.2672599	0.208296	0.16643065	0.3608622	0.3169099	0.38132385	0.3645656	0.3814643	0.15803595	0.34890845	0.333494	0.43646985	0.43046555	0.12835055
L33pr	L3a	0.4336817	0.38205775	0.21442615	0.3029589	0.12612252	0.2948562	0.22414935	0.342203	0.19629685	0.2271821	0.25501995	0.289028	0.2885862	0.2036264	0.2880832	0.11408392	0.40530015	0.28408405	0.26154345	0.1967931	0.364563	0.22185185	0.2063241	0.3365555	0.40009275	0.32969875	0.02370948	0.1945223	0.2394242	0.2023644	0.3388312	0.3857118	0.2198884	0.3211054	0.21198015	0.2499418	0.3206618	0.2187727	0.39731305	0.3928585	0.33107575	0.3284711	0	0.28198735	0.42664405	0.30277155	0.35619725	0.1615663
L10d	L3b	0.40671175	0.53741915	0.4840917	0.50316695	0.3952688	0.3985336	0.5401307	0.4475887	0.43115975	0.44943965	0.5213723	0.4956925	0.44244625	0.42242725	0.45364285	0.52695915	0.37131935	0.43735565	0.46678065	0.40720275	0.4116942	0.3944336	0.45999045	0.35285375	0.4956495	0.4602495	0.41139855	0.3595798	0.3189468	0.33924355	0.42897235	0.50564465	0.3703802	0.41155295	0.51543025	0.40971095	0.455393	0.4388996	0.4465708	0.38750855	0.5453627	0.43305535	0.44641585	0.4193552	0.4011706	0.4740938	0.4158393	0.39612205
L10pp	L3b	0.25714	0.557847	0.54315845	0.48423815	0.3332667	0.42372975	0.64706635	0.39799605	0.2962636	0.48494785	0.4533341	0.50121615	0.45587235	0.331465	0.3874558	0.4832819	0.33676505	0.4154267	0.4693044	0.42870175	0.4643491	0.32421995	0.44862555	0.24794295	0.4675195	0.4749645	0.3998488	0.42046955	0.2485941	0.3365915	0.43520685	0.46525525	0.3942062	0.36334825	0.49474215	0.3778186	0.3947415	0.39435115	0.45438425	0.3474441	0.52272735	0.42272115	0.45939825	0.4099989	0.40938945	0.49194235	0.47750195	0.4332004
L10r	L3b	0.2778418	0.37709215	0.3918159	0.32705695	0.2038438	0.2752952	0.4903696	0.28765785	0.1975385	0.27606275	0.27923795	0.3364531	0.3375938	0.2850707	0.34126425	0.3240673	0.28852185	0.1243216	0.3724909	0.16233745	0.3521561	0.29344585	0.27297225	0.11825734	0.38759625	0.32009935	0.22419815	0.28196625	0.13004405	0.2481588	0.2633037	0.2695065	0.1281542	0.2438205	0.25858775	0.2670331	0.2902922	0.20776015	0.2862658	0.1840444	0.41417975	0.3304433	0.1781886	0.2975988	0.34060735	0.31016645	0.35167655	0.17481795
L10v	L3b	0.20642995	0.42334795	0.4703066	0.3446158	0.19341045	0.2793991	0.5163763	0.2447214	0.2863119	0.3126212	0.34242545	0.4362006	0.37025155	0.29296935	0.3420831	0.40941515	0.2520163	0.2589871	0.38526575	0.32805935	0.3823209	0.23600955	0.34302555	0.15327695	0.38560775	0.35158985	0.30105035	0.32494425	0.08350665	0.21186855	0.3075184	0.4307652	0.269117	0.24926	0.394194	0.2569149	0.3060964	0.28983025	0.3730259	0.18872555	0.5232506	0.31762495	0.37411405	0.37098115	0.35583905	0.37188905	0.42663295	0.1982518
L11l	L3b	0.30243515	0.63427915	0.51259255	0.43698935	0.2949073	0.4587562	0.60642035	0.4391001	0.3082726	0.49953095	0.4215959	0.4934505	0.47905595	0.37957285	0.3688852	0.4703993	0.37235165	0.42416425	0.4914502	0.4065166	0.50303525	0.3761618	0.51019965	0.3852859	0.49607695	0.5557182	0.3872695	0.41768885	0.34461605	0.37515905	0.4213757	0.50398305	0.43596985	0.39229725	0.53021255	0.3367961	0.4537739	0.42351475	0.5359301	0.43900655	0.46364115	0.41693285	0.43534175	0.422073	0.38901015	0.5234777	0.48797795	0.48213555
L13l	L3b	0.19767645	0.53122335	0.33871565	0.36109005	0.18501735	0.3952355	0.4810227	0.3050448	0.0961337	0.4597603	0.2953143	0.42045695	0.3719226	0.2422077	0.32786405	0.3922279	0.2179932	0.3197009	0.3894558	0.26126605	0.4510264	0.24316795	0.3399642	0.18639909	0.30878145	0.45306705	0.29165605	0.3649142	0.2767885	0.2813752	0.2809483	0.3829755	0.3262207	0.28877945	0.3740276	0.19169125	0.34432425	0.35324245	0.4505771	0.2564586	0.4016092	0.34212795	0.23965525	0.19701965	0.33732745	0.40903005	0.312527	0.38549
L1	L3b	0.9750284	0.9769233	0.9773691	0.96917325	0.9457614	0.96281035	0.9704419	0.977143	0.97805995	0.97053765	0.97042165	0.97852315	0.9642094	0.96968425	0.96895305	0.9676667	0.978856	0.97362465	0.9670398	0.9727726	0.9676792	0.9753711	0.9711036	0.9770583	0.9754962	0.97116335	0.9678196	0.966792	0.9669429	0.97502065	0.97372175	0.9786359	0.97886605	0.9650491	0.9630181	0.9735853	0.97356695	0.9783362	0.97852895	0.9690062	0.97033865	0.9780882	0.9760128	0.97445225	0.97901845	0.97459835	0.9753066	0.97568725
L23c	L3b	0.6003524	0.5496324	0.42260485	0.4873128	0.61145485	0.61448925	0.31459645	0.5676267	0.5156381	0.6103432	0.61485685	0.65743955	0.512882	0.58326555	0.4366899	0.43731255	0.6165489	0.627936	0.49044055	0.48404885	0.5982584	0.5416222	0.5336794	0.64952145	0.6492783	0.48330335	0.5197383	0.52390305	0.5700006	0.52413725	0.60034585	0.5115417	0.525969	0.5384314	0.5287491	0.48394885	0.6031612	0.5038329	0.5939179	0.58113015	0.5541185	0.4731463	0.4836634	0.5946142	0.6087263	0.52070365	0.6363157	0.4856018
L23d	L3b	0.4967742	0.3712697	0.37529205	0.500027	0.26932425	0.3508098	0.16104435	0.43894335	0.2768307	0.4456526	0.4233101	0.4644078	0.4306994	0.4593862	0.31110375	0.210513675	0.5462632	0.44634685	0.29314365	0.3828829	0.4578721	0.23849255	0.3969796	0.4533539	0.54422335	0.4669056	0.2525322	0.33053365	0.11373285	0.3682207	0.49543175	0.4439901	0.37564965	0.39679175	0.3737064	0.32973205	0.4307852	0.35286745	0.4187109	0.4281728	0.4300727	0.39362875	0.2397125	0.3259895	0.54197115	0.41842785	0.5033495	0.25095
L24dd	L3b	0.58572885	0.6463162	0.4867719	0.47886185	0.724141	0.60896685	0.55127545	0.53898675	0.51094105	0.5853698	0.66416865	0.65680375	0.5525692	0.490895	0.44866105	0.54773555	0.59433275	0.60420105	0.48758615	0.52924685	0.5623456	0.5594701	0.47975275	0.54906835	0.61652695	0.5416318	0.5313182	0.46918425	0.52857955	0.61245865	0.60101925	0.54447755	0.53406775	0.55885265	0.51699305	0.5401579	0.68669245	0.511984	0.49510175	0.49590635	0.4901371	0.59406395	0.55868445	0.4079605	0.61839955	0.4759591	0.54120335	0.5361114
L24dv	L3b	0.46318115	0.52181505	0.43272795	0.41408365	0.4575543	0.4689227	0.33257415	0.4528867	0.24559975	0.38677865	0.49769455	0.4947831	0.4119291	0.4053323	0.36263525	0.37808	0.4225044	0.43936735	0.3916677	0.2967036	0.4499753	0.3451634	0.45806525	0.45717445	0.49655915	0.4588819	0.4006919	0.40967525	0.4116083	0.39069845	0.45923795	0.48214645	0.38835925	0.4418686	0.43828595	0.4346779	0.52433565	0.43729905	0.41762515	0.38570325	0.5137124	0.39596915	0.41557085	0.4588512	0.46581885	0.37843985	0.45775295	0.33368615
L25	L3b	0.1284455	0.25828255	0.2411355	0.1981994	0	0.03688967	0.095957045	0.2015482	0.078129	0.253917	0.1640505	0.2620615	0.18162275	0.06353878	0.17644275	0.05364685	0.209054	0.120286975	0.16977085	0.1909856	0.28933325	0.026557785	0.14992414	0	0.2232435	0.0539149	0.107073155	0.2191107	0.02694764	0.11880294	0.14801715	0.31033855	0.11840893	0.16789149	0.127992485	0.1167172	0.2163448	0.02631308	0.3242803	0.2693424	0.23819	0.1133001	0.120048935	0.11641578	0.27923405	0.16153914	0.29128935	0.14582005
L2	L3b	0.93494965	0.93066635	0.94697885	0.94274795	0.86537845	0.9355409	0.9447758	0.927219	0.94293575	0.9078788	0.90641225	0.94000665	0.94340335	0.9447505	0.9178347	0.92520565	0.93551895	0.90964185	0.94823685	0.92121615	0.9302171	0.92669795	0.94181705	0.9152235	0.9295103	0.9429817	0.9008182	0.87877255	0.92762235	0.94276685	0.9397233	0.9448909	0.9448266	0.9285863	0.9157782	0.92678845	0.9279153	0.94429395	0.9311282	0.90416625	0.9049548	0.93861105	0.9244931	0.93277465	0.95037875	0.93156745	0.95017695	0.9314119
L31a	L3b	0.43505295	0.4317492	0.3113173	0.36859495	0.3427419	0.3931962	0.044266705	0.33464205	0.3538802	0.4931831	0.3758449	0.43494645	0.46339505	0.4320547	0.37044145	0.3218485	0.4612906	0.49269325	0.3181659	0.3037168	0.45976	0.4085775	0.39416215	0.35912125	0.4705703	0.2793365	0.2821409	0.35155175	0.27457785	0.42019565	0.49912525	0.37200815	0.38362145	0.4240612	0.45551735	0.3719783	0.49122045	0.3599188	0.38467695	0.4940586	0.4201665	0.31245375	0.2904604	0.41302335	0.49403725	0.38074135	0.4723591	0.27478165
L31pd	L3b	0.3825275	0.44253655	0.3728535	0.38765375	0.40727475	0.3642018	0.14877205	0.42035405	0.48481245	0.4145009	0.44836075	0.43991145	0.4464319	0.45640635	0.45626565	0.3998921	0.5021739	0.378223	0.3510294	0.3612771	0.37941055	0.41731765	0.39368635	0.41330975	0.39658175	0.3689988	0.306709	0.38124695	0.401212	0.40428635	0.4722529	0.41560245	0.41020265	0.501705	0.4566205	0.2692596	0.43493835	0.4540505	0.3652628	0.4710391	0.4325412	0.3874896	0.31680445	0.4690206	0.29891755	0.4935772	0.34744375	0.4099851
L31pv	L3b	0.39589765	0.35473475	0.34649755	0.39333295	0.2878266	0.377127	0.1495651	0.2863955	0.3638634	0.35117065	0.368829	0.42584905	0.3327477	0.3938797	0.40504335	0.2298385	0.43299345	0.42169	0.3331162	0.29825695	0.35997945	0.36087275	0.31464315	0.3133579	0.36977405	0.2367387	0.25176465	0.31840785	0.240339	0.3319525	0.42981485	0.3574608	0.29830275	0.39334145	0.35673845	0.2112754	0.16611165	0.3608499	0.3237589	0.4425575	0.40028435	0.3653687	0.19788325	0.3924636	0.327316	0.421908	0.4384415	0.14496265
L33pr	L3b	0.42343955	0.3211232	0.2583219	0.33566815	0.20724055	0.31054875	0.2141648	0.37158535	0.2086006	0.2754809	0.27453785	0.32238705	0.3470335	0.2113777	0.2944182	0.14116475	0.39346165	0.27594515	0.27616095	0.20152575	0.4144262	0.19101605	0.26591315	0.341332	0.399463	0.3724766	0.023017775	0.1734735	0.21934735	0.20367565	0.35065005	0.36040525	0.25920435	0.3004357	0.307399	0.23314635	0.37624635	0.2509427	0.42456875	0.4180304	0.36661465	0.27524025	0	0.30066315	0.44554125	0.2734876	0.39205895	0.17196285
L3a	L3b	0.9477875	0.95185445	0.9447718	0.95176905	0.9465424	0.9410499	0.95095975	0.953192	0.94737355	0.9520032	0.9593469	0.950569	0.9534333	0.955179	0.9472747	0.95233165	0.94761355	0.95237415	0.9569345	0.9425988	0.94722955	0.9430302	0.9591371	0.9435133	0.94473595	0.94921095	0.9519886	0.94898395	0.9510501	0.95015705	0.94826735	0.9537652	0.9496949	0.94693565	0.9577842	0.94803185	0.95241095	0.95216855	0.95752845	0.9566498	0.95379335	0.9522252	0.95652725	0.9424492	0.9496262	0.94705575	0.9418641	0.9520487
L10d	L43	0.32858995	0.3196289	0.42944375	0.4310341	0.27642545	0.36233385	0.4972307	0.3272216	0.4083664	0.41094745	0.42228605	0.4051591	0.35319935	0.3318275	0.34108715	0.4286301	0.16815646	0.39386145	0.33186565	0.31422025	0.27594625	0.33910935	0.39104325	0.26123555	0.422909	0.41003765	0.2250155	0.2963673	0.23168295	0.1874902	0.43607175	0.34813465	0.36512525	0.34385865	0.36478665	0.3783812	0.3633173	0.39959055	0.417791	0.21855925	0.41446945	0.3268804	0.3064962	0.29886925	0.31762875	0.4091122	0.37632595	0.19833625
L10pp	L43	0.19258485	0.309877	0.43013075	0.4235047	0.1621027	0.35729835	0.4941472	0.2729364	0.2229998	0.40656975	0.4028688	0.3694136	0.32980665	0.25554155	0.24422615	0.36518755	0.192054	0.34991975	0.27749445	0.2859677	0.3084667	0.2890842	0.3446108	0.191396	0.37330795	0.38325825	0.2237574	0.3371138	0.19571885	0.17309155	0.4564177	0.30924135	0.39611475	0.37244935	0.3186185	0.34774335	0.28170415	0.32207875	0.4237059	0.2024573	0.35563535	0.3266031	0.3029915	0.28649465	0.2984193	0.4067023	0.43885485	0.29235925
L10r	L43	0.20259605	0.159520565	0.2438352	0.2309546	0.0531596	0.17499535	0.3339225	0.150113855	0.12796875	0.13361265	0.18618455	0.1622566	0.20899785	0.18362359	0.21705215	0.243678	0.0998196	0.0600878	0.18858924	0.042058625	0.20263595	0.2505588	0.20261745	0.026351555	0.25208335	0.22848835	0.088278865	0.166478485	0.02641091	0.026718	0.26003625	0.0538953	0.02717947	0.21454655	0.0917253	0.2427346	0.192477285	0.11436249	0.2562369	0.026184775	0.25254885	0.1452424	0.09630689	0.18770702	0.19809505	0.20081709	0.2782492	0.0955305
L10v	L43	0.12891808	0.19666165	0.33470375	0.2776733	0.027210625	0.20401855	0.3505393	0.10429135	0.21196045	0.2431158	0.2721011	0.31978585	0.21266935	0.2047429	0.1914768	0.29910615	0.095135965	0.1954598	0.23148965	0.174111265	0.2084349	0.2297096	0.2614551	0.0681178	0.28936515	0.24342095	0.1119289	0.26737325	0.041860305	0	0.3153906	0.2664236	0.2500953	0.272757455	0.2130546	0.23513445	0.23230625	0.2070727	0.3441656	0.05236955	0.3474032	0.165582255	0.221666325	0.2509789	0.25501435	0.2924194	0.37727375	0.0986077
L11l	L43	0.2486452	0.3936348	0.4081956	0.3432642	0.1249232	0.42379795	0.48139795	0.3090246	0.22168685	0.4461191	0.35289745	0.3631212	0.38994505	0.25024505	0.24055865	0.29557835	0.21959085	0.3854508	0.2995944	0.32241885	0.31582115	0.30822555	0.4018447	0.2936529	0.4227101	0.4753941	0.23870065	0.3736748	0.264639	0.22305905	0.37969565	0.3464496	0.45541295	0.4400366	0.3782478	0.30904655	0.33758945	0.36278665	0.49980985	0.2529179	0.30617695	0.3459789	0.3173184	0.3060547	0.29889825	0.45588405	0.45386415	0.3673113
L13l	L43	0.1658075	0.2877934	0.28326395	0.29907075	0	0.3258667	0.33006305	0.188482	0.0531596	0.4006034	0.2779401	0.31322145	0.27176775	0.09187485	0.244377955	0.2990648	0.0697295	0.28263985	0.29591745	0.17411385	0.248449	0.19833595	0.26684235	0.1138895	0.2285902	0.36537895	0.11402265	0.30671435	0.203869	0.145964595	0.24974895	0.180725405	0.3650173	0.35921245	0.29821445	0.14000325	0.24696635	0.30257895	0.41215815	0.15162655	0.26283535	0.2568813	0.138210125	0.02590816	0.2425273	0.3839243	0.3004234	0.28896955
L1	L43	0.66888125	0.75272225	0.6635001	0.67318295	0.6339872	0.6642006	0.67452135	0.7373888	0.719683	0.6262488	0.69641675	0.71956735	0.68155885	0.60812855	0.6361314	0.69159885	0.66464285	0.7023762	0.70974995	0.65498	0.6148715	0.6582215	0.6876446	0.6760187	0.7098842	0.76332615	0.65588705	0.72862765	0.6728923	0.67518365	0.64573365	0.6457801	0.68403255	0.70394355	0.7500514	0.627989	0.609321	0.7020572	0.683709	0.7394412	0.7215419	0.68937095	0.6980495	0.74545235	0.6391785	0.68646645	0.6129164	0.6941231
L23c	L43	0.4755372	0.27368515	0.31194455	0.47415945	0.3503566	0.29026305	0.2287879	0.43200725	0.2364886	0.27785625	0.4275847	0.43699935	0.4041247	0.3983268	0.2994513	0.36848685	0.4928559	0.37668425	0.26338975	0.3236743	0.28989595	0.4513126	0.3517364	0.3598423	0.4064274	0.37191365	0.23709638	0.33843725	0.321247	0.30760455	0.43203745	0.287479	0.43296285	0.4347234	0.33938515	0.4315952	0.2523079	0.39541745	0.43848215	0.4211781	0.4720784	0.30003535	0.23539155	0.36485095	0.52920335	0.43729625	0.39953185	0.3273762
L23d	L43	0.2718573	0.08084295	0.041766225	0.25073655	0.026920635	0.0628311	0.0872609	0.20275835	0	0.04128667	0.2420311	0.16487358	0.172200735	0.200767	0.06876545	0	0.3196449	0.0820326	0.026791335	0.04349883	0.06123185	0.06029885	0.16873825	0.0611864	0.1880587	0.2097504	0	0.132997185	0	0.08469405	0.17171355	0.0538953	0.12909204	0.22383045	0.070187795	0.11654595	0.05307205	0.116539045	0.26138535	0.168256	0.22640865	0.11694043	0.0763024	0.0727334	0.2978994	0.2312818	0.234898	0.07994265
L24dd	L43	0.53963485	0.28171155	0.45098885	0.3836397	0.5670673	0.2596711	0.33557235	0.42167355	0.2418519	0.4124502	0.40956585	0.5154394	0.48754795	0.359593	0.43089555	0.29635425	0.4548153	0.49592755	0.28774545	0.2529015	0.22326055	0.46678285	0.5091004	0.1851051	0.4040328	0.42482345	0.12465015	0.3120799	0.3653019	0.4091292	0.36703605	0.3881374	0.42417325	0.39659665	0.40018545	0.4688872	0.40922825	0.5790296	0.4444018	0.29950765	0.57398485	0.4312837	0.2267996	0.3389188	0.546812	0.29596255	0.51754455	0.26271355
L24dv	L43	0.5555774	0.3590409	0.3976549	0.3878793	0.52667245	0.2560278	0.3102516	0.484425	0.1768035	0.40675085	0.24886455	0.56789455	0.38373085	0.31504365	0.349682	0.3372913	0.4695009	0.3550022	0.24383105	0.172233385	0.21528065	0.44972345	0.55730895	0.24402045	0.36101125	0.37538515	0.11402265	0.3021123	0.27278275	0.32491635	0.32376905	0.42359025	0.38280295	0.45295565	0.31688525	0.5337812	0.4613441	0.59808315	0.49085975	0.31899555	0.60842685	0.3349404	0.2141962	0.52863715	0.52392255	0.4629555	0.46376395	0.2374514
L25	L43	0	0.06965865	0.0527031	0.099878005	0	0	0	0.0690035	0.042127995	0.0604839	0.0831169	0.08793925	0	0	0.0532042	0	0	0	0	0.04298213	0	0	0.05216385	0	0.02558186	0	0	0.09717571	0	0	0.079072995	0.042711005	0.05435895	0.1551008	0	0.06874168	0	0	0.07461895	0	0.10825518	0	0.02717947	0	0.109267045	0.101466135	0.24405145	0
L2	L43	0.66641555	0.73100035	0.6440192	0.6459604	0.66079475	0.63222825	0.64286595	0.66808835	0.59010215	0.66841485	0.6805565	0.6827794	0.72083425	0.5730619	0.6774275	0.65675525	0.70661295	0.71733335	0.69814605	0.65630665	0.62803945	0.59520645	0.64268935	0.6280922	0.72096555	0.71335215	0.68567395	0.7087593	0.68566065	0.67271075	0.65573995	0.66203665	0.66774765	0.7010118	0.6910957	0.61785265	0.59093485	0.62683395	0.6993576	0.7222097	0.74459265	0.6337842	0.58838795	0.6854217	0.6466799	0.61771735	0.5973422	0.7399008
L31a	L43	0.25282125	0.1301117	0.05432722	0.26381305	0.20053925	0.05411975	0.10045638	0.1733361	0	0.02604899	0.27325035	0.2124164	0.2055258	0.2255355	0.0984395	0.122824795	0.2592738	0.16549565	0.05403365	0.07131346	0.06425145	0.25721205	0.197849	0.1670347	0.2078945	0.06859465	0.13039765	0.1798412	0.02641091	0.21427585	0.22171205	0.04379543	0.14819535	0.2551174	0.20453585	0.2672907	0.10614415	0.1793554	0.2344964	0.17587191	0.26634225	0.140821105	0.0702579	0.13788135	0.35703405	0.2702695	0.19577825	0.0618737
L31pd	L43	0.31008655	0.2268179	0.26624115	0.3497498	0.3084196	0.24416805	0.09836195	0.2794596	0.2337853	0.203145	0.3785755	0.3050724	0.32072295	0.323203	0.3005079	0.28521765	0.40566335	0.1994034	0.21566615	0.16610981	0.14204978	0.24351875	0.2718688	0.26072055	0.2574893	0.22332315	0.1438071	0.281837	0.187170945	0.28225585	0.3239959	0.2704521	0.30620725	0.3554694	0.31018865	0.19049405	0.183871555	0.3560059	0.31236405	0.1989898	0.3374415	0.220079	0.1174677	0.29915965	0.151098415	0.38583005	0.20968425	0.23153011
L31pv	L43	0.29360155	0.17994303	0.21164345	0.3274865	0.132374335	0.24600165	0.1134743	0.1788642	0.12935765	0.09917775	0.30228155	0.2701137	0.23819365	0.25792395	0.25754875	0.0917253	0.3134296	0.19627165	0.133297935	0.18952673	0.0740331	0.18864214	0.26238585	0.1868837	0.22067975	0.166930175	0.1196998	0.2304813	0.0837206	0.22909035	0.23905345	0.196004635	0.12775545	0.2770777	0.1555252	0.0524772	0.0881508	0.2012689	0.270974	0.18230555	0.27925995	0.162525405	0	0.188374835	0.158349135	0.35183145	0.2570396	0
L33pr	L43	0.2005281	0.17101485	0	0.14280589	0.02717947	0.0699488	0.10772885	0.16454833	0.097215335	0.0604839	0.1431491	0.14182705	0.18319255	0.05311555	0.1915417	0.042024575	0.19851635	0.025878395	0	0	0.06123185	0.02596931	0.1240167	0	0.10232745	0.026536035	0	0.0697295	0.0528218	0	0.0675077	0.06965865	0.02717947	0.1161637	0.132135185	0.127097185	0.10614415	0.0785016	0.26415115	0.134474005	0.18642734	0.08029965	0	0.11719715	0.2283838	0.0794171	0.141716	0.026647555
L3a	L43	0.8460772	0.84533525	0.85243125	0.8076144	0.85266285	0.7731644	0.751896	0.83690675	0.8097649	0.84004515	0.7880953	0.8663299	0.7986834	0.84193935	0.8355307	0.82918495	0.87290385	0.75887205	0.8734244	0.828479	0.85472275	0.8260924	0.8606806	0.83004625	0.7603592	0.8339487	0.85335265	0.85231285	0.76905415	0.79649395	0.87751255	0.8520673	0.8608149	0.8543034	0.8308575	0.8308291	0.85372195	0.83470025	0.82424505	0.8530953	0.81500955	0.8250584	0.770327	0.80564155	0.8512123	0.85308225	0.7944765	0.81048535
L3b	L43	0.7074352	0.76068635	0.7151148	0.7601601	0.7281423	0.66510615	0.7111951	0.70821565	0.70013725	0.6715913	0.71043445	0.7124267	0.69409975	0.6506481	0.66153085	0.6912694	0.69301605	0.6901433	0.72763435	0.7138116	0.69443775	0.63271985	0.7368852	0.70927345	0.73056705	0.6784782	0.63739695	0.71189245	0.6567839	0.652068	0.65039345	0.66368665	0.6876156	0.72252835	0.6736567	0.6323751	0.6444939	0.65931515	0.71634435	0.75720825	0.7195539	0.6857292	0.62436775	0.71674295	0.6479152	0.71196925	0.6478271	0.7098681
L10d	L44	0.4543092	0.46992095	0.45154635	0.49853415	0.46309515	0.49901925	0.5119505	0.4465618	0.5133645	0.46828185	0.549849	0.4994022	0.47661985	0.56287385	0.51486595	0.48290865	0.4338923	0.438783	0.55087955	0.5026415	0.47676095	0.3259629	0.46608215	0.4870174	0.5198592	0.4855026	0.4225194	0.33593785	0.45061835	0.42657555	0.3844694	0.58591925	0.32428245	0.45354215	0.4751404	0.4405931	0.4864053	0.5304031	0.41925275	0.34483925	0.51193265	0.4912367	0.51773885	0.4002216	0.44439365	0.51694905	0.49347745	0.3714059
L10pp	L44	0.2576949	0.3667377	0.41044355	0.4084666	0.28409995	0.5049793	0.45739755	0.3485707	0.3749792	0.397902	0.55799535	0.44395245	0.41904125	0.57674275	0.40164065	0.40188125	0.32634955	0.4511371	0.47652125	0.43853185	0.45292565	0.28186825	0.42054535	0.3294525	0.46213535	0.4158306	0.3782575	0.335939	0.40273225	0.43869675	0.34485075	0.50547485	0.2994355	0.38697445	0.4050787	0.38817255	0.44763635	0.416612	0.38789425	0.255316	0.3996336	0.39992945	0.41058905	0.34577405	0.41217175	0.4310634	0.44365235	0.390993
L10r	L44	0.22585305	0.34619585	0.3538635	0.33429065	0.2228854	0.33192815	0.3234913	0.2808767	0.23224435	0.2267349	0.36543395	0.29632035	0.32240525	0.5176859	0.51181445	0.32194795	0.3069778	0.1322554	0.4491809	0.16973525	0.4314279	0.3154619	0.4062155	0.2507046	0.34922195	0.3042174	0.2570772	0.2591404	0.2711147	0.3056813	0.2395987	0.3806418	0.11527096	0.3729494	0.19584505	0.35845035	0.3659475	0.35407735	0.19931755	0.28160765	0.38300055	0.43076355	0.3080417	0.2698274	0.3379711	0.3179044	0.35338605	0.26355415
L10v	L44	0.146605405	0.3485949	0.36451905	0.3361135	0.129910655	0.3763577	0.3375145	0.2612775	0.37853565	0.2837206	0.45541985	0.3895873	0.3282449	0.51012635	0.46710475	0.37261285	0.25132395	0.3357906	0.44409265	0.31830065	0.40573545	0.20407545	0.42764565	0.2161216	0.3638597	0.3008123	0.27047205	0.26642315	0.23196655	0.27369275	0.2530332	0.49882395	0.2659002	0.32920835	0.33196685	0.3296419	0.38162795	0.3933484	0.3117772	0.22237935	0.40537345	0.3797098	0.35018595	0.31173835	0.3571127	0.3188566	0.4349358	0.23614635
L11l	L44	0.2951351	0.38920755	0.39262185	0.30701155	0.25424925	0.5254708	0.43804765	0.35572475	0.32122415	0.4245107	0.4599716	0.4651202	0.49366345	0.58169255	0.3637235	0.38576825	0.39437655	0.42350575	0.4254616	0.44183925	0.41620135	0.27910385	0.3620324	0.42116145	0.4958057	0.4775925	0.36689975	0.3578117	0.43944855	0.42585815	0.41814935	0.4697616	0.33646115	0.3792309	0.4896131	0.3348924	0.47182175	0.41139685	0.44679055	0.352345	0.42422025	0.32019265	0.3614804	0.3599008	0.4079196	0.4980594	0.4548758	0.46625975
L13l	L44	0.2371291	0.27293355	0.2252405	0.255408	0.102113485	0.47630765	0.3324064	0.2962456	0.16571255	0.3905797	0.3960704	0.3736806	0.33119825	0.4661103	0.382359	0.35383745	0.25599775	0.4026478	0.3348785	0.3744663	0.34705155	0.20318745	0.25699525	0.2836044	0.3054136	0.3461256	0.2108231	0.2478468	0.3336124	0.33323515	0.31016065	0.3299588	0.252797	0.30001845	0.3211386	0.192626	0.41361415	0.3819799	0.3901212	0.25404905	0.3687914	0.2573586	0.20834705	0.1523064	0.3511727	0.36722295	0.2959638	0.3970636
L1	L44	0.48330865	0.6061564	0.55542535	0.48374045	0.55058955	0.4959382	0.57394525	0.6075619	0.5068906	0.60532355	0.52346915	0.54967795	0.61194235	0.46914	0.58702945	0.52684255	0.57419265	0.59186055	0.5493028	0.5236915	0.58961655	0.554918	0.5290601	0.57854435	0.59280225	0.60811575	0.5712005	0.5390677	0.509494	0.5472596	0.518874	0.5088534	0.47939375	0.54419415	0.5627126	0.54922955	0.56242385	0.61038465	0.63487145	0.6667153	0.57609205	0.54999865	0.5687154	0.58361965	0.5406786	0.5566873	0.5581182	0.59829585
L23c	L44	0.4417297	0.43014185	0.42946535	0.5790368	0.3941754	0.341641	0.416445	0.5128924	0.4831334	0.2752541	0.37796595	0.52831285	0.42240495	0.3693396	0.52462885	0.46409295	0.57643445	0.40869225	0.38457785	0.44106775	0.4339821	0.4026639	0.548861	0.4388212	0.47418235	0.4449971	0.33698995	0.517164	0.43421565	0.4736414	0.4141108	0.4523207	0.52563645	0.56415765	0.3651638	0.52027235	0.34346565	0.43073975	0.4254758	0.46927105	0.62187975	0.51739405	0.39040635	0.4454467	0.5066913	0.61268755	0.48708045	0.4434564
L23d	L44	0.2577085	0.23950185	0.1995595	0.28801445	0.104817065	0.15747245	0.080327295	0.2223158	0.1701811	0.0597282	0.1893053	0.306746	0.21951905	0.26380795	0.2936723	0.1144719	0.42122145	0.04094706	0.14724879	0.1761427	0.16696815	0.09315505	0.4000744	0.1872036	0.2479894	0.2606067	0.102821795	0.2195677	0	0.2473849	0.13961589	0.1645519	0.3139998	0.31915975	0.1433814	0.27986945	0.051263195	0.18846545	0.2891129	0.3116926	0.37820875	0.2917168	0.119954995	0.13906583	0.31149355	0.47915055	0.26876365	0.125200845
L24dd	L44	0.43155895	0.3607244	0.39543455	0.41892835	0.4531562	0.2178671	0.38321905	0.42359485	0.39190765	0.3572601	0.25407695	0.44300025	0.4538084	0.2811933	0.43620665	0.39795495	0.44757925	0.3700893	0.3939848	0.3557623	0.338369	0.3983029	0.38656555	0.2312895	0.3594978	0.38861015	0.2329083	0.3992565	0.37093365	0.3605083	0.35070595	0.3496608	0.2895466	0.33180475	0.2949049	0.4376852	0.2977524	0.4463637	0.39742445	0.3405554	0.48000595	0.42904815	0.4217819	0.39624645	0.4686433	0.42548345	0.4195921	0.38700175
L24dv	L44	0.4785793	0.4146945	0.4392487	0.493915	0.4469914	0.28878015	0.4476047	0.47825475	0.3999067	0.3986251	0.28970845	0.5324742	0.5054351	0.35182105	0.5261897	0.3614351	0.5695954	0.4108409	0.4229296	0.3820212	0.36400725	0.404906	0.44846695	0.34690795	0.48239065	0.39655905	0.3114739	0.52040005	0.34611375	0.4004851	0.3809136	0.4250953	0.464845	0.5282174	0.35221465	0.50671815	0.3674761	0.47260105	0.4644976	0.45137275	0.588967	0.52659525	0.4562916	0.48446995	0.4896485	0.4746677	0.47077585	0.3747312
L25	L44	0	0.0901714	0.08952455	0.128722425	0.026920635	0.11368025	0.041957695	0.1819514	0.19601085	0.05144705	0.3138053	0.21901585	0.10604345	0.1559916	0.20581295	0.026766555	0.18359885	0	0.07277575	0.19091848	0.26145565	0.0603352	0.13266744	0.1766803	0.04111148	0	0.09783705	0.10606205	0	0.11939654	0.026275435	0.22047315	0.11485544	0.1374619	0.0896797	0.18672325	0.12733434	0.13312875	0.22571625	0.19643525	0.21447805	0.1198238	0.14571454	0	0.2715456	0.26791205	0.42034615	0.17448465
L2	L44	0.479758	0.58760425	0.61796895	0.50765225	0.58835695	0.51736525	0.58532445	0.6432248	0.5340214	0.59820115	0.52408375	0.58497655	0.6299791	0.49515605	0.60201755	0.5440292	0.59476155	0.59065275	0.55834915	0.5585241	0.6073609	0.55835355	0.5307472	0.57458525	0.6120914	0.63612445	0.6205342	0.5620786	0.5523995	0.5889278	0.5561865	0.539197	0.49384385	0.57367475	0.5863179	0.57245935	0.5573082	0.62251085	0.6401654	0.6547615	0.62310965	0.5571001	0.59305485	0.61457615	0.56389845	0.56090285	0.59050085	0.59574205
L31a	L44	0.22258205	0.22350785	0.18693305	0.3038318	0.22739695	0.16981365	0.28059675	0.18469585	0.21915535	0.0597282	0.2619981	0.34599775	0.23261695	0.2341624	0.39069715	0.1722083	0.4155707	0.202647	0.13667075	0.05147405	0.20258765	0.24552575	0.4373856	0.26257395	0.288641	0.1655207	0.2314156	0.3484205	0.083927115	0.3604107	0.20350385	0.2260898	0.2564927	0.42795995	0.1955753	0.3550796	0.1961762	0.21949775	0.2636784	0.30406045	0.41406155	0.3647192	0.2114329	0.33448105	0.37917425	0.49795225	0.26811285	0.090959595
L31pd	L44	0.33807925	0.3591831	0.3896481	0.41064715	0.35044365	0.3464074	0.35778115	0.32265905	0.3640671	0.2614454	0.4185964	0.4333148	0.3660317	0.40882015	0.49799685	0.36926035	0.53280385	0.17688025	0.2859683	0.2768241	0.30475375	0.28417585	0.4912603	0.37969645	0.38224755	0.3309342	0.27739215	0.41574165	0.3186303	0.4273758	0.28718215	0.37811295	0.386506	0.51068295	0.3528854	0.3072773	0.2642308	0.40505255	0.346808	0.37760115	0.51792415	0.4722023	0.256958	0.37990595	0.29456405	0.51726515	0.32529725	0.26625325
L31pv	L44	0.32535715	0.2981883	0.31780445	0.3808648	0.24877995	0.304288	0.32898255	0.2535569	0.2904085	0.1873209	0.34953115	0.4390446	0.32239585	0.37688725	0.4672579	0.23889085	0.52371025	0.22682295	0.27201335	0.26472725	0.2802041	0.2495561	0.47413555	0.2854049	0.3115651	0.2631206	0.18935325	0.3505882	0.2538645	0.39408735	0.2302655	0.3568683	0.3175461	0.4340926	0.25992375	0.24753785	0.064698935	0.31044725	0.3273704	0.3949791	0.4641773	0.42615635	0.15952645	0.36361205	0.3066036	0.5373571	0.4021436	0.10224034
L33pr	L44	0.2530172	0.2630248	0.17186625	0.16079924	0.18307925	0.1702472	0.1313391	0.20500488	0.26046135	0	0.19333735	0.2386907	0.1821108	0.18361375	0.28892205	0.138625295	0.3164189	0	0.110510965	0.107847125	0.1932884	0.14954045	0.2485017	0.10571695	0.18971815	0.107915765	0	0.139265545	0.11909055	0.10772885	0.067921	0.197040035	0.1387784	0.222933	0.179653925	0.25286365	0.09693605	0.17739285	0.3682274	0.3711893	0.40112815	0.2202548	0.0665018	0.19065665	0.35936245	0.3418433	0.2735203	0
L3a	L44	0.50739245	0.6177019	0.5999851	0.507655	0.64251695	0.5517325	0.6229683	0.62650825	0.57074535	0.63000825	0.5087828	0.57724885	0.6082751	0.55003055	0.59746075	0.5331113	0.63127325	0.60654995	0.57383205	0.5827939	0.628659	0.586907	0.5369234	0.6364522	0.6061978	0.60436295	0.60337215	0.51553195	0.54217415	0.59274495	0.51847095	0.5210209	0.53584745	0.5995056	0.58912065	0.5715265	0.5875728	0.60373515	0.64091095	0.6760912	0.55635555	0.5866186	0.5771205	0.56285335	0.596364	0.59622995	0.63232175	0.6208389
L3b	L44	0.5111055	0.62012345	0.59843515	0.55377085	0.63335395	0.5515845	0.5937146	0.6228757	0.5519272	0.6446111	0.5273462	0.57590745	0.6227379	0.5150067	0.6046494	0.57353815	0.5975668	0.60251625	0.5766966	0.5479965	0.6208039	0.5896215	0.55906695	0.6168094	0.61741185	0.6255653	0.5781885	0.5302854	0.5447707	0.59716205	0.5373628	0.53120765	0.5070853	0.588783	0.56157375	0.5662657	0.56254775	0.61787715	0.6588875	0.6795888	0.57753975	0.58373065	0.57719275	0.61081715	0.5537371	0.60024795	0.6178728	0.62703905
L43	L44	0.50508855	0.593981	0.5809773	0.5730871	0.62897745	0.55048105	0.67734875	0.59415525	0.61175565	0.57278425	0.57693295	0.55390355	0.6241643	0.41440285	0.54021535	0.5898888	0.62566475	0.62500345	0.53527335	0.5996302	0.5762231	0.58012635	0.59924675	0.63722065	0.54802955	0.5923511	0.5893741	0.52381275	0.5726021	0.5316303	0.5801077	0.516054	0.54686565	0.5200079	0.61579325	0.55138855	0.66833295	0.5769899	0.6430671	0.6569544	0.60126445	0.6027636	0.53304515	0.5949092	0.60165885	0.6066194	0.63723235	0.6173487
L10d	L45	0.61791675	0.6140456	0.5892708	0.55322945	0.55896175	0.57972865	0.6991258	0.4950805	0.5691868	0.6428327	0.61724605	0.5464124	0.53356685	0.6184839	0.5650795	0.52649455	0.61282355	0.53363455	0.56008955	0.58658475	0.5755042	0.48180375	0.5906552	0.46536965	0.5701261	0.57616875	0.5422616	0.44564045	0.4854181	0.55407065	0.51551915	0.63172265	0.37567095	0.5128014	0.6721395	0.6277442	0.6440542	0.57030835	0.49908075	0.50566545	0.7346387	0.5819728	0.54240755	0.4924879	0.64426725	0.64246975	0.56837835	0.42218905
L10pp	L45	0.43094115	0.4786829	0.486701	0.44636055	0.37380545	0.45181435	0.5140491	0.40291865	0.43538315	0.45961065	0.48414985	0.4415367	0.42715075	0.52348015	0.4466799	0.45625005	0.4607439	0.42081635	0.47452815	0.47653995	0.4660557	0.4232872	0.4572068	0.32450035	0.4676659	0.44376175	0.45316925	0.4313011	0.3630146	0.48372335	0.45849465	0.52563275	0.35660115	0.4261112	0.54517315	0.48689785	0.52287185	0.46727015	0.43327465	0.3528291	0.5014302	0.44232715	0.44792305	0.44703855	0.4693814	0.44989335	0.5152463	0.4055428
L10r	L45	0.4202262	0.39307315	0.40107225	0.3342183	0.2922466	0.33225565	0.4260045	0.3356958	0.27875985	0.3829344	0.33417055	0.2646338	0.30892085	0.46219585	0.4710242	0.39209575	0.4048174	0.17941595	0.4449405	0.2689615	0.44379305	0.4142552	0.36622865	0.2149963	0.4009922	0.3187263	0.3558631	0.32895645	0.31057985	0.4360572	0.3160734	0.3347881	0.14177597	0.3795821	0.33687815	0.4685138	0.4352341	0.33927895	0.26783185	0.3633731	0.50755155	0.461128	0.28654435	0.3509645	0.4906796	0.4035982	0.37029925	0.2600386
L10v	L45	0.3539822	0.4011771	0.4302307	0.3351218	0.24365285	0.33534985	0.4079319	0.28947065	0.4185187	0.41886755	0.39211395	0.36899125	0.34273445	0.4556059	0.4503974	0.4283487	0.358573	0.29889245	0.44869495	0.39125075	0.41687575	0.33809435	0.4311256	0.19197345	0.38528395	0.30422515	0.4168775	0.3561508	0.25061735	0.39974975	0.32995445	0.50022665	0.29691055	0.3714599	0.51754005	0.4454393	0.44111405	0.3860912	0.3596494	0.31671075	0.51778465	0.40565845	0.3890852	0.3936398	0.46249455	0.3439134	0.4559313	0.2544265
L11l	L45	0.51687135	0.572469	0.46352975	0.48396045	0.36381105	0.5467897	0.488997	0.504448	0.4592579	0.5111693	0.46225595	0.5480026	0.53502205	0.60151155	0.4234685	0.4611528	0.53971935	0.46725315	0.4706567	0.5291398	0.47085255	0.4268674	0.46377335	0.65338995	0.4992414	0.54950145	0.4977876	0.52801235	0.4313197	0.5418721	0.55451155	0.66056615	0.43840325	0.4765569	0.6445858	0.43157095	0.58209415	0.5459748	0.53657035	0.46263515	0.5140966	0.54634485	0.5123963	0.4821125	0.47094905	0.586939	0.6154315	0.5201433
L13l	L45	0.46837025	0.4290361	0.3494954	0.3580019	0.2345957	0.4306706	0.3837689	0.40239695	0.3427647	0.4544799	0.3824632	0.4755296	0.3412485	0.4571901	0.5079571	0.4716638	0.40013345	0.4885242	0.43664395	0.51026915	0.4037061	0.28924565	0.38688815	0.4090518	0.32155235	0.37536995	0.3917897	0.42297735	0.28446815	0.5151603	0.42056215	0.47510235	0.3742915	0.5259062	0.49866375	0.35356385	0.50816855	0.54440295	0.48067805	0.4004422	0.51885395	0.4205585	0.3650318	0.268085	0.39957925	0.4446858	0.40949065	0.50315635
L1	L45	0.580076	0.64343975	0.58933185	0.50885405	0.58901465	0.5162184	0.540936	0.63042035	0.53857965	0.59396335	0.56625525	0.54622315	0.6020941	0.5043746	0.58033995	0.55708485	0.56874085	0.6376915	0.6180885	0.53486065	0.5708943	0.53345465	0.5653099	0.5473148	0.5897629	0.5811417	0.57295155	0.60563705	0.5364105	0.57992965	0.549751	0.60754095	0.5797059	0.61186435	0.61802285	0.5514789	0.5578797	0.63675075	0.57927215	0.65314555	0.6031098	0.56198475	0.5917089	0.5879856	0.5718516	0.5723877	0.49994075	0.6243823
L23c	L45	0.4946791	0.4773363	0.4473659	0.4941453	0.41666125	0.43435375	0.337389	0.4703586	0.4071896	0.37524175	0.4172363	0.42091625	0.4061711	0.46057405	0.4973925	0.4317254	0.5249413	0.4257722	0.3795812	0.4300552	0.41134275	0.42689615	0.48046615	0.4017969	0.4735015	0.4671738	0.4075436	0.50330125	0.4727002	0.48632015	0.4298573	0.4201755	0.419168	0.54462615	0.442173	0.4623971	0.43278965	0.457079	0.40800125	0.4847633	0.63449255	0.43855275	0.4073775	0.4441315	0.5153409	0.56908985	0.46779995	0.39381935
L23d	L45	0.42577665	0.39445375	0.2152552	0.2438683	0.13486205	0.27770025	0.07753835	0.17585765	0.1640541	0.18688575	0.2544379	0.244079	0.30038675	0.3172863	0.2911274	0.16787255	0.41344995	0.1975201	0.17228995	0.2355052	0.25545915	0.2328	0.39173075	0.2032345	0.28129915	0.3343467	0.1713039	0.2701614	0.1687554	0.26191995	0.32493145	0.211071	0.2738573	0.3250159	0.2386343	0.20530895	0.24464315	0.2231316	0.2828752	0.3978547	0.45974075	0.26585715	0.21248665	0.24907675	0.32045565	0.4923694	0.31264005	0.06464
L24dd	L45	0.4231234	0.3585823	0.40914495	0.32780565	0.43646475	0.2268729	0.35653325	0.39023245	0.3205225	0.38237115	0.27549255	0.38118845	0.4498366	0.3298435	0.4242235	0.3473287	0.3957768	0.36915725	0.3654629	0.31433755	0.28679955	0.3924281	0.33581135	0.1756342	0.344117	0.3796509	0.27497305	0.32683345	0.3313574	0.41476115	0.35159005	0.3414753	0.27229795	0.34089405	0.35502775	0.3958575	0.3113746	0.4740309	0.36094065	0.3230647	0.45956015	0.4095879	0.38323705	0.3210212	0.47047905	0.3825706	0.39743395	0.3226486
L24dv	L45	0.4259901	0.4003799	0.45848475	0.4430702	0.37745195	0.28359095	0.34495335	0.45447405	0.33191935	0.39765605	0.30700985	0.4316443	0.4598105	0.460983	0.4271899	0.3212076	0.47208175	0.44558265	0.3747031	0.34041915	0.33763785	0.37297055	0.39539075	0.29538315	0.4187002	0.47599875	0.383008	0.47537105	0.44739895	0.3952481	0.37892595	0.39724085	0.37633	0.52961905	0.41805365	0.4749783	0.3986012	0.47060835	0.3688456	0.42204595	0.60440665	0.3823546	0.42873015	0.39187395	0.48396375	0.44742	0.4610312	0.3397077
L25	L45	0.19509295	0.2278022	0.05179426	0.074916	0.0716808	0.1271727	0.07807659	0.19096815	0.23273475	0.156997	0.2362533	0.14945335	0.18813455	0.19110575	0.26649315	0.17056915	0.3109363	0	0.13807709	0.2185076	0.2786046	0.13432685	0.2288727	0.13463644	0.10921521	0	0.2337272	0.2082445	0.02694764	0.21678315	0.20894965	0.2349552	0.11249129	0.15167505	0.17570655	0.22561765	0.2489196	0.13606405	0.2048191	0.34115385	0.3832085	0.1693865	0.124585685	0.18327305	0.28302115	0.22877605	0.3615489	0.0752833
L2	L45	0.59321285	0.6261982	0.6473539	0.5337521	0.6551537	0.5498048	0.52809825	0.6443268	0.55308155	0.61842405	0.54062195	0.58118195	0.61414965	0.53093825	0.58788665	0.57035365	0.5933857	0.6367581	0.63227865	0.5854777	0.5968126	0.5359249	0.57465125	0.54282165	0.6139901	0.60287885	0.6067182	0.5912833	0.5633943	0.60015585	0.5831586	0.6427838	0.5865808	0.62170075	0.61881125	0.57824725	0.57453235	0.6487027	0.59141015	0.64086235	0.6091714	0.5553891	0.59407165	0.6141754	0.58671735	0.56754475	0.5360905	0.6247346
L31a	L45	0.3165327	0.39239795	0.2397046	0.24237895	0.25615465	0.2724416	0.21149035	0.1904766	0.18684495	0.1745827	0.2875389	0.24097965	0.3012619	0.33307815	0.3512611	0.22188325	0.37843575	0.2895849	0.1894444	0.18503665	0.233583	0.33569685	0.3714849	0.26417655	0.3326759	0.2494615	0.2861216	0.35477905	0.29289285	0.3955006	0.28719365	0.25374435	0.1572177	0.40304515	0.2817913	0.30612625	0.35508695	0.29540535	0.2340294	0.3431381	0.43328545	0.3348805	0.28613655	0.41138975	0.3770708	0.46385905	0.29361485	0.1061565
L31pd	L45	0.4681593	0.53903625	0.41415485	0.3648562	0.41862905	0.4202546	0.2721123	0.3356696	0.32731825	0.3454404	0.4728614	0.37069345	0.44296335	0.48774655	0.4602926	0.42089485	0.5255604	0.37405015	0.3575129	0.35914705	0.36898285	0.47395345	0.46042445	0.37097055	0.4355273	0.40993235	0.3407682	0.4528769	0.4672066	0.49080945	0.4151775	0.4886989	0.342949	0.4971458	0.46475645	0.28441575	0.3880632	0.4931944	0.36662725	0.431539	0.54618165	0.4113638	0.32778235	0.4583323	0.34474255	0.4772174	0.36093905	0.2811036
L31pv	L45	0.48915945	0.47024755	0.3340343	0.32993975	0.31173915	0.43016785	0.2795194	0.2631467	0.29559025	0.2721097	0.40982585	0.3787872	0.41888045	0.44652765	0.4084328	0.29856975	0.4948938	0.34586945	0.3416855	0.3492176	0.3418315	0.41425325	0.450334	0.2845067	0.405546	0.32592265	0.3125412	0.39433395	0.4328322	0.43943955	0.3831889	0.43979245	0.2927952	0.43183195	0.32924085	0.1785465	0.26521405	0.38157645	0.3371286	0.44131965	0.51619355	0.3904461	0.2073788	0.4344952	0.34586055	0.47704315	0.42354935	0.07020115
L33pr	L45	0.51272075	0.42589035	0.1646695	0.146488015	0.20243825	0.2489796	0.20794865	0.19658865	0.27958195	0.13898263	0.21836355	0.18524185	0.33331435	0.14183185	0.3483479	0.3279569	0.3804339	0	0.1238173	0.19743125	0.308142	0.28823715	0.2941373	0.143785665	0.25070625	0.150491785	0.0580425	0.2185848	0.35314775	0.154827315	0.199919185	0.2525368	0.117124	0.30405545	0.2114244	0.1875077	0.31390745	0.26942755	0.35748925	0.47552715	0.48403935	0.26781465	0.12306215	0.3908967	0.33732915	0.34140235	0.31007905	0.09769635
L3a	L45	0.60047895	0.62690065	0.61802965	0.52997515	0.5569528	0.5203232	0.57235985	0.6264465	0.57383675	0.6003285	0.55603005	0.55899525	0.61236545	0.55210565	0.5902153	0.563828	0.5995346	0.63839385	0.63664345	0.5656035	0.5946163	0.57708325	0.5756356	0.56271025	0.60280425	0.58421135	0.5940998	0.58950275	0.54522435	0.64927515	0.55366765	0.6189583	0.6081144	0.6336809	0.6258112	0.5834397	0.5705998	0.6305321	0.5919312	0.65610715	0.58478235	0.59520775	0.57595385	0.5885773	0.61978595	0.5940835	0.5645819	0.6340247
L3b	L45	0.6071793	0.6461623	0.63019405	0.55222885	0.58853375	0.5587498	0.553586	0.6386256	0.571595	0.61355005	0.57644065	0.5689692	0.6200053	0.541054	0.59600735	0.59439505	0.59128385	0.6390985	0.636623	0.5468384	0.59846	0.5706185	0.5938368	0.5709062	0.60559405	0.6073337	0.59504655	0.6118764	0.56046525	0.63628285	0.5679929	0.6232351	0.5983601	0.64585535	0.6312764	0.5655321	0.5458323	0.64534405	0.6076983	0.66402175	0.61981365	0.5968253	0.588216	0.61941125	0.58552295	0.61227985	0.56472045	0.64645785
L43	L45	0.5049914	0.59643925	0.592305	0.50071905	0.5800041	0.5212405	0.61605195	0.56274465	0.5476456	0.52064745	0.5346135	0.51252305	0.5873966	0.4767352	0.50641185	0.572228	0.47155	0.59320175	0.61725055	0.5671765	0.5399329	0.52428505	0.58627375	0.55743195	0.56283245	0.5717542	0.56249215	0.568956	0.518681	0.5324113	0.5825559	0.50992015	0.6443628	0.62418405	0.5990726	0.50126865	0.5771676	0.57688185	0.5503785	0.57048935	0.57450075	0.55916625	0.54893625	0.5981185	0.5928531	0.6015637	0.579879	0.58074725
L44	L45	0.86037585	0.86531725	0.8864003	0.82385585	0.8827072	0.8620689	0.881004	0.8329178	0.86849965	0.86285565	0.8326976	0.88983455	0.8583622	0.88371405	0.8440054	0.8709762	0.85685285	0.8451901	0.86829145	0.8516236	0.8529544	0.8239025	0.8167456	0.8448878	0.8578099	0.8741885	0.8708848	0.8737735	0.7789153	0.8437341	0.9077213	0.8523905	0.88792655	0.8745086	0.85846225	0.8443749	0.85284245	0.89938175	0.8945937	0.8541438	0.8597235	0.8355713	0.87466555	0.8766091	0.89425935	0.87955845	0.8282761	0.8547386
L10d	L46	0.55295795	0.5662893	0.50467875	0.5084041	0.54295705	0.52290395	0.6227047	0.4055384	0.5294684	0.60236225	0.5236906	0.45682205	0.51590625	0.44995545	0.48315785	0.55858575	0.56136525	0.44851685	0.64620485	0.59297515	0.5779239	0.5253834	0.4571874	0.6176234	0.58855305	0.5796431	0.54890365	0.4051655	0.4647052	0.4079904	0.4606942	0.5993624	0.42226545	0.53960125	0.52199775	0.53840255	0.4291336	0.5132397	0.46528445	0.48956305	0.53135405	0.4772539	0.40183315	0.49688405	0.5652444	0.43298955	0.50795465	0.35465725
L10pp	L46	0.27400615	0.40961325	0.4079484	0.3550403	0.2942192	0.46782415	0.4378686	0.29287805	0.3944865	0.31951575	0.40648295	0.6400691	0.31497925	0.39418345	0.40321305	0.46125825	0.33137275	0.36709515	0.5391274	0.4583302	0.50347715	0.49691715	0.35270215	0.422389	0.39219365	0.4164405	0.5708735	0.3232703	0.32369975	0.4180173	0.4205362	0.60918795	0.41296765	0.5095557	0.50417035	0.52005445	0.40936185	0.39918525	0.50135685	0.3404389	0.3652051	0.3211141	0.33509215	0.39663555	0.4001445	0.2204173	0.4551701	0.4700732
L10r	L46	0.27534345	0.38655345	0.24369025	0.258999	0.138105545	0.3151926	0.30542675	0.25197175	0.18607685	0.31501335	0.29974825	0.28230285	0.2271012	0.3731329	0.41198125	0.42121175	0.3321395	0.108231475	0.5065378	0.25568185	0.49003855	0.4613011	0.2641444	0.3201754	0.377999	0.34460675	0.3417347	0.2837166	0.3525724	0.29898195	0.32509165	0.26417905	0.14554465	0.41193555	0.19836745	0.4708844	0.30369715	0.3468232	0.24190895	0.41240195	0.4269813	0.3867149	0.08018112	0.3621038	0.43093995	0.1685746	0.151562	0.2556509
L10v	L46	0.18971308	0.37741595	0.275734	0.24794715	0.0837407	0.34226205	0.292072	0.20958935	0.3814262	0.345894	0.34485645	0.3815882	0.2342707	0.3512846	0.38858095	0.45014125	0.2702738	0.2661898	0.5167974	0.4000723	0.4546933	0.3999324	0.31603255	0.32101715	0.3470766	0.3341178	0.39324335	0.25459835	0.267902	0.2730543	0.2993375	0.48135645	0.33884305	0.3940882	0.36860035	0.4473633	0.3044094	0.3939646	0.3825068	0.39081605	0.42109735	0.32129745	0.26515175	0.37514455	0.40513325	0.09301255	0.3098905	0.25094705
L11l	L46	0.26421335	0.3600873	0.49556485	0.3198811	0.25291825	0.47858425	0.42570875	0.32943765	0.30723045	0.31709965	0.3439904	0.6055348	0.41051725	0.39132795	0.53282445	0.4532254	0.42808515	0.3213216	0.44783365	0.37718785	0.43005045	0.3736308	0.34473075	0.5501309	0.42477145	0.4313728	0.5293509	0.3956824	0.3001789	0.41648745	0.36501475	0.5175551	0.41023325	0.44544505	0.5645154	0.43205125	0.48956865	0.404812	0.5441273	0.3378839	0.29290415	0.3559659	0.3390553	0.4246428	0.3685893	0.2923148	0.4982254	0.55368415
L13l	L46	0.06387602	0.2107637	0.20763035	0.16256868	0	0.3976373	0.22556845	0.18800515	0.039398975	0.26924975	0.24088885	0.30434025	0.16505055	0.3065019	0.32194985	0.2649457	0.18648845	0.2881679	0.3285958	0.127164605	0.2903821	0.27563675	0.087316825	0.3250029	0.1590669	0.2608687	0.2886081	0.19748405	0.103847205	0.3096113	0.2170167	0.2885977	0.29320185	0.2811735	0.28068415	0.2907798	0.31015715	0.3350947	0.37129335	0.23835575	0.2376058	0.19451875	0.12494355	0.17511655	0.2960038	0.09927465	0.2152484	0.30020435
L1	L46	0.3788063	0.43202335	0.3639278	0.398927	0.23787025	0.37459325	0.30527175	0.5361942	0.31426055	0.3986203	0.4713647	0.41679065	0.381538	0.50323235	0.42017155	0.4508751	0.4969291	0.4332791	0.43311065	0.36067395	0.4101566	0.33732055	0.368587	0.4037966	0.429626	0.41780345	0.51016805	0.36566435	0.2481923	0.43736125	0.4946994	0.47208505	0.4908432	0.54898125	0.47332925	0.41305665	0.50816345	0.50187975	0.46478655	0.3742912	0.4333904	0.46954775	0.48806675	0.45702895	0.35998855	0.52080335	0.4526487	0.4631979
L23c	L46	0.3880342	0.4456296	0.32327565	0.4541754	0.1385394	0.276063	0.421982	0.4299474	0.32673055	0.26342765	0.30805245	0.3095669	0.4584181	0.3354141	0.4320445	0.48715235	0.4384388	0.3356365	0.3175177	0.4434957	0.3985637	0.3986388	0.3801001	0.42043465	0.4128945	0.44003595	0.3500531	0.49075185	0.45067985	0.3341682	0.4132236	0.28347405	0.43403575	0.525959	0.422475	0.4411756	0.32711285	0.40234115	0.3351338	0.53134145	0.57566045	0.3925973	0.25236595	0.4034918	0.3982684	0.4002986	0.251382	0.32673915
L23d	L46	0.21071165	0.2537755	0.07741747	0.15510005	0	0.1389163	0.1318438	0.09508286	0.111362875	0.038537615	0.11822486	0.1801211	0.2707406	0.1644439	0.19312815	0.149325	0.25804455	0.038086605	0.02433113	0.1819424	0.18940065	0.177912115	0.23960435	0.22870805	0.2134759	0.29289615	0.10261507	0.2113845	0.11862735	0.136235245	0.28314605	0.02771219	0.16985299	0.3256246	0.18307195	0.20034605	0.12883047	0.19149405	0.2129911	0.4462525	0.3188069	0.20951075	0.091833795	0.19914325	0.2022988	0.2865439	0.191995425	0.076158715
L24dd	L46	0.3434679	0.35052835	0.28398205	0.294296	0.2380388	0.139546	0.2842889	0.30986585	0.22980865	0.3013943	0.1897798	0.2726382	0.4645026	0.27002605	0.35316985	0.44142425	0.276908	0.30221935	0.29087375	0.33374425	0.30915275	0.30226045	0.2430899	0.127759925	0.29355975	0.3219487	0.2446886	0.3152692	0.32091075	0.22957165	0.34742505	0.17988805	0.28908065	0.344227	0.3171149	0.3795343	0.2206238	0.37764745	0.3176175	0.30287	0.4465242	0.33652	0.2605888	0.29908115	0.36999375	0.266624	0.27044215	0.28259385
L24dv	L46	0.43805725	0.40670175	0.30859965	0.39821695	0.25956195	0.2176448	0.38469745	0.37154325	0.2475346	0.372075	0.2973338	0.3247833	0.60075075	0.36622945	0.3386477	0.40162695	0.3968671	0.3610178	0.34803745	0.40552445	0.35880425	0.37951115	0.2980254	0.24685735	0.4152097	0.40964405	0.3515258	0.46165395	0.4316212	0.2753319	0.3680137	0.25311655	0.36960375	0.5007678	0.407668	0.46099645	0.30343345	0.39731885	0.30993575	0.44072285	0.5510994	0.3437311	0.29725575	0.3615978	0.420424	0.297647	0.2386548	0.29361255
L25	L46	0.07647886	0.17497485	0.0377773	0.048978805	0.03995447	0.16362825	0	0.129683955	0.19861195	0.103611285	0.13152945	0.2049408	0.1499072	0.1388736	0.20596615	0.155092905	0.092397435	0	0.14923715	0.16312525	0.2594936	0.1040349	0.13209704	0.2252006	0.0622237	0	0.22385715	0.10656192	0.042711005	0.100127455	0.2536993	0.1737396	0.22477265	0.1752593	0.07642411	0.2618518	0.047096155	0.1266038	0.2423028	0.3567667	0.24386235	0	0.0777889	0.2058026	0.2611822	0.0714219	0.1784325	0.184492
L2	L46	0.39449385	0.42982365	0.39277315	0.43032895	0.23250995	0.39634095	0.32240595	0.56881105	0.37525655	0.4404775	0.4484964	0.4277254	0.4070339	0.4851744	0.44077845	0.47392825	0.49509065	0.40718985	0.45174965	0.4078768	0.4326455	0.33561895	0.3986419	0.43305595	0.44578355	0.44016665	0.5158555	0.35487805	0.28718405	0.51582075	0.5196865	0.50313205	0.5030513	0.5701814	0.47357055	0.45438475	0.4991522	0.5127737	0.49537255	0.377148	0.44826365	0.4875809	0.50070655	0.4864683	0.3914395	0.51508435	0.5042199	0.4563195
L31a	L46	0.129112765	0.2391564	0.089587765	0.2077505	0	0.08177555	0.31622785	0.11726032	0.108246185	0	0.15913985	0.104583405	0.22855485	0.1903067	0.25102015	0.20366195	0.24442615	0.15980745	0.090497	0.101895005	0.21116185	0.26927675	0.25232455	0.3168236	0.27955995	0.18574295	0.22195455	0.3120422	0.2713659	0.22231165	0.25888445	0.06415915	0.10773555	0.38303035	0.25920475	0.26062155	0.223339	0.2400329	0.17953165	0.39121655	0.34865765	0.2601819	0.12961938	0.344018	0.25592675	0.27654265	0.121947075	0.028072105
L31pd	L46	0.2890848	0.36196205	0.28785025	0.3052301	0.065908285	0.26653345	0.37558255	0.25331495	0.24906415	0.2064131	0.33207385	0.2396456	0.39577425	0.3187702	0.3550748	0.3330014	0.36669045	0.1420235	0.2478319	0.27581185	0.29103475	0.4132489	0.30786885	0.42790475	0.3334982	0.28470895	0.29641535	0.3906798	0.42417815	0.30112855	0.3834869	0.31358555	0.32660795	0.47290285	0.3817775	0.21014415	0.20622685	0.42300545	0.31117475	0.46205005	0.4331826	0.33555645	0.22600285	0.3822096	0.211461	0.31359815	0.1725996	0.19872385
L31pv	L46	0.30923225	0.3180072	0.087850695	0.27702535	0	0.2631082	0.35520795	0.18105585	0.21469885	0.13598721	0.2870639	0.242974	0.39434675	0.31881545	0.30772595	0.2475725	0.37169765	0.1820052	0.2436065	0.2816938	0.29180765	0.36379875	0.2843373	0.35013285	0.33934255	0.2009647	0.27313055	0.32020335	0.4144512	0.26437315	0.3728676	0.26603315	0.2540811	0.4214362	0.2639592	0.0807711	0.091481345	0.3272919	0.26258515	0.48353035	0.39180015	0.3013994	0.11713625	0.37729315	0.2269068	0.302088	0.23530505	0.03906213
L33pr	L46	0.25448975	0.2918179	0	0.1295148	0	0.0948877	0.0953487	0.12772293	0.20294695	0.02431453	0.08430544	0.08457185	0.27200475	0.04804184	0.25237385	0.2253546	0.2620255	0	0.08500865	0.132101155	0.2154518	0.2599668	0.19276845	0.24039445	0.168742115	0.141862565	0.024565435	0.141630295	0.23351815	0.024565435	0.187237455	0.05008215	0.1105115	0.35429095	0.1340533	0.1697134	0.1564546	0.2022307	0.2434095	0.51487815	0.3555664	0.20015805	0	0.32270795	0.25377745	0.1314767	0.1665909	0.091461275
L3a	L46	0.4055222	0.47859765	0.41121435	0.431402	0.36758155	0.4161912	0.34425455	0.52838225	0.38654285	0.414575	0.4655249	0.45648095	0.40219815	0.53145185	0.4361033	0.4874321	0.5404762	0.4223599	0.47066495	0.4007196	0.4767876	0.37571125	0.39990635	0.4473727	0.4633479	0.439373	0.50899155	0.36501035	0.30482745	0.4889519	0.52733745	0.4884695	0.54312535	0.5878337	0.4891767	0.45040355	0.5139387	0.5090423	0.49855375	0.3870041	0.41757115	0.506783	0.49344	0.46912645	0.4043987	0.58192735	0.54045915	0.48053545
L3b	L46	0.41443565	0.4664653	0.40984215	0.44961315	0.35022235	0.40140035	0.32839415	0.54347905	0.3569673	0.4224195	0.48917705	0.4460833	0.40796105	0.5576724	0.44266145	0.5136032	0.53673145	0.43960545	0.48271045	0.38079765	0.45900005	0.37038425	0.41276295	0.4360752	0.47121675	0.45757295	0.51873945	0.367903	0.30832065	0.49220785	0.52380585	0.50589935	0.51828125	0.59395755	0.5057755	0.44907075	0.531972	0.52738855	0.50244115	0.4021415	0.48032145	0.51340735	0.4978748	0.49307835	0.37373035	0.5674531	0.53215615	0.4948735
L43	L46	0.3753415	0.3254759	0.3367436	0.38105015	0.34080345	0.3519744	0.38658405	0.3982442	0.384757	0.346501	0.38040865	0.44190215	0.35924475	0.24802065	0.2612028	0.41326685	0.297355	0.3403576	0.38077885	0.33284055	0.3386214	0.3984804	0.39523145	0.36519035	0.34551105	0.40156035	0.4351175	0.31837225	0.20191095	0.4584458	0.5304067	0.43554225	0.55108505	0.46488415	0.39591595	0.4510044	0.46651095	0.4957653	0.50279425	0.2982225	0.42348415	0.3942186	0.42605015	0.5010371	0.3637228	0.38382205	0.36376555	0.46654305
L44	L46	0.6017418	0.602247	0.5426281	0.56504805	0.43745135	0.60962785	0.5903815	0.61322395	0.620813	0.5224844	0.6165631	0.6814291	0.60966895	0.54894885	0.63044935	0.6373978	0.5589186	0.5676647	0.6178268	0.57347295	0.57239225	0.5874693	0.60119845	0.527392	0.63318405	0.59804465	0.6607905	0.59626785	0.45659825	0.58593995	0.6239292	0.69020565	0.6825538	0.64449885	0.5749883	0.72955605	0.66762945	0.67634225	0.6985445	0.5639042	0.60172085	0.62781085	0.5918455	0.64631385	0.59186785	0.6024833	0.53331315	0.66764365
L45	L46	0.58678735	0.564029	0.6169322	0.64594715	0.3380822	0.5856051	0.5356979	0.7363659	0.5716254	0.60949655	0.6091777	0.7006747	0.58586075	0.60607385	0.5854258	0.59478415	0.5500429	0.56825505	0.5954473	0.5132367	0.58362895	0.5542174	0.5672936	0.61344385	0.5455513	0.5422252	0.63061135	0.63258335	0.43770635	0.59654415	0.63057	0.70794325	0.711406	0.67889625	0.61856415	0.660336	0.59525485	0.6684728	0.7623128	0.5720388	0.54405905	0.68916525	0.7453237	0.67165195	0.6227728	0.57417575	0.50694045	0.7044555
L10d	L47l	0.73573475	0.61218635	0.62852705	0.62141685	0.6655645	0.6397616	0.72275005	0.61772445	0.4999047	0.6409295	0.70087545	0.60257255	0.58646885	0.68111405	0.59005875	0.5855776	0.6858514	0.55701715	0.5873752	0.59179005	0.58811395	0.52678105	0.61793965	0.4595725	0.5948256	0.6159612	0.5741603	0.5151092	0.6166972	0.616649	0.6421643	0.5444486	0.46022755	0.52318075	0.6880258	0.66545995	0.65876015	0.64156435	0.47621185	0.5899453	0.7458077	0.6772102	0.59267575	0.591612	0.706069	0.6608639	0.56571475	0.52510935
L10pp	L47l	0.63497895	0.5048118	0.57952115	0.5081252	0.5354962	0.48504945	0.593942	0.5081628	0.45608575	0.6199209	0.5750179	0.4517922	0.47641935	0.6890404	0.4735086	0.44560555	0.58653535	0.42932735	0.49201055	0.62464595	0.55586435	0.44356425	0.5594623	0.4094445	0.4799394	0.5636102	0.5062316	0.5571846	0.42783515	0.5114774	0.4918657	0.4742087	0.44124045	0.6078272	0.60294345	0.49171645	0.51413865	0.5198451	0.54308515	0.4165629	0.5871984	0.5562186	0.47760535	0.57743845	0.55336555	0.52097015	0.5576532	0.50707105
L10r	L47l	0.5867223	0.32519	0.42313325	0.3468242	0.3972386	0.38606265	0.4676511	0.41285655	0.25925105	0.40555505	0.3948809	0.2584659	0.36425595	0.55607505	0.33618065	0.2674062	0.5056087	0.18304175	0.44206875	0.16017105	0.40715165	0.4058762	0.34000555	0.14925895	0.37929645	0.33658005	0.3179658	0.389591	0.35049985	0.46994185	0.31833885	0.24416055	0.083583035	0.24603005	0.33965395	0.42217545	0.39197505	0.3310612	0.3456478	0.3208708	0.5142576	0.39644815	0.209265	0.4167431	0.52769505	0.4153895	0.3152901	0.29278215
L10v	L47l	0.530022	0.3668911	0.4776363	0.34526855	0.34189615	0.39906405	0.4617772	0.384395	0.35694905	0.4780756	0.47168375	0.36652745	0.3867838	0.59311955	0.4009062	0.3650373	0.45014285	0.2229546	0.4440329	0.42484755	0.4436235	0.3472384	0.4363931	0.20498255	0.36362505	0.36089185	0.4205094	0.3910744	0.28956005	0.43780925	0.340105	0.4383351	0.2991724	0.2610899	0.54449715	0.4103373	0.41387535	0.387508	0.4724396	0.32247845	0.56252325	0.37170375	0.39518625	0.48558835	0.5035674	0.35645575	0.4256178	0.2958342
L11l	L47l	0.77613565	0.7123185	0.73508825	0.5344757	0.6453408	0.71673165	0.6992408	0.75413155	0.78272755	0.75101345	0.70897975	0.7979019	0.78371005	0.7722309	0.68663635	0.6831102	0.8073099	0.66394925	0.785195	0.8056608	0.71704485	0.53531005	0.66416095	0.716351	0.70978985	0.7307919	0.729643	0.72449505	0.7206443	0.80552385	0.8053392	0.7375938	0.76792275	0.75975075	0.8324134	0.5226167	0.72248795	0.78031915	0.74892475	0.6566478	0.7722841	0.7574951	0.7507991	0.7301984	0.64585415	0.8039783	0.80360675	0.7727751
L13l	L47l	0.659667	0.5859699	0.60449285	0.5217295	0.52057245	0.6148724	0.4743464	0.6956624	0.66051245	0.69988895	0.5966534	0.7503188	0.448491	0.71571965	0.6872606	0.6018967	0.66271625	0.6629861	0.68792355	0.685317	0.69380925	0.5487434	0.68721365	0.6539337	0.55289735	0.59308815	0.62183065	0.6008073	0.5860127	0.6560718	0.7228139	0.61222245	0.7110465	0.78258375	0.74854815	0.47203345	0.57602305	0.7072041	0.74806545	0.5140031	0.6907529	0.6342584	0.6111566	0.5685577	0.5661013	0.61097505	0.73449275	0.732785
L1	L47l	0.4186562	0.60160635	0.5369374	0.477139	0.46836565	0.4564231	0.56171425	0.561803	0.44303055	0.5361213	0.545503	0.55035655	0.5636696	0.4181782	0.51989435	0.54978905	0.4975826	0.5561387	0.50700615	0.4552176	0.52154695	0.4515496	0.51444515	0.4408669	0.49212615	0.5196331	0.45113765	0.5511554	0.44932315	0.47730165	0.47117715	0.5419632	0.50695155	0.51393805	0.5692651	0.48171285	0.4817905	0.5322883	0.49423115	0.54848065	0.5480495	0.5018711	0.5142114	0.5138398	0.4998482	0.51170025	0.41473345	0.57291585
L23c	L47l	0.4771374	0.3405029	0.33084745	0.4370475	0.34935935	0.4061851	0.34031065	0.4068909	0.21565855	0.3946676	0.3940121	0.3585271	0.38884465	0.3885155	0.39412765	0.3551138	0.51132535	0.37564085	0.3069773	0.33329955	0.34686905	0.43456565	0.3487352	0.2961537	0.39288275	0.35265935	0.31636945	0.36024605	0.4051799	0.44625205	0.3776976	0.35847575	0.3189776	0.37066455	0.385936	0.42207135	0.36360905	0.4049658	0.343913	0.49430085	0.51934305	0.44582665	0.2579085	0.32045215	0.49097135	0.4172352	0.37650445	0.41685365
L23d	L47l	0.5179025	0.1995313	0.1933057	0.2104467	0.1298434	0.2802307	0.20439565	0.1657132	0.06994486	0.25109915	0.2454126	0.10702015	0.34558305	0.28067715	0.23859845	0.04116038	0.4280816	0.1757133	0.06840505	0.155150005	0.23166665	0.26182485	0.27094495	0.08942188	0.23763135	0.2521333	0.123371	0.19314835	0.0545491	0.28473865	0.33814935	0.13785565	0.1459034	0.1900494	0.19387075	0.1512368	0.16538025	0.2123318	0.16722745	0.45222095	0.39905025	0.28555115	0.067641435	0.140673605	0.3018213	0.3215289	0.31150015	0.123382445
L24dd	L47l	0.32489315	0.2680516	0.34141985	0.23534355	0.36219925	0.1876	0.31781675	0.35485675	0.10671486	0.3218774	0.2255438	0.3230707	0.42828855	0.22041995	0.3373762	0.2071516	0.348388	0.31082615	0.30005965	0.18166596	0.17191115	0.3171919	0.2345873	0.04170524	0.25746465	0.2666349	0.1614745	0.24098675	0.2845642	0.3269438	0.25994585	0.2436169	0.23602155	0.2133208	0.30952865	0.3057169	0.2129525	0.38301535	0.25990675	0.23090895	0.39714385	0.3752567	0.26308545	0.2022308	0.40421435	0.2472095	0.3171547	0.3225736
L24dv	L47l	0.2738624	0.27618505	0.32798105	0.4194937	0.3243271	0.22378635	0.2884292	0.4148282	0.093912905	0.29275675	0.1528854	0.3552418	0.3586508	0.3179561	0.2838323	0.20095375	0.4360524	0.34019935	0.3091343	0.2119903	0.23064925	0.31482575	0.27671075	0.11500597	0.306263	0.33696505	0.2614582	0.29899115	0.3606856	0.3466265	0.24741915	0.28951395	0.2345124	0.3003277	0.36294875	0.42435615	0.305495	0.3918924	0.24680755	0.31048945	0.4766344	0.295912	0.3021047	0.26814735	0.4639701	0.2976509	0.32536035	0.34182735
L25	L47l	0.29153475	0.17201595	0.110217755	0.142471275	0.24838015	0.067721205	0.087203925	0.25265585	0.2065892	0.17479465	0.200134945	0.026065385	0.19714245	0.1931285	0.2964378	0.099671605	0.343823	0	0.095102475	0.154686655	0.2511293	0.15284815	0.2477789	0.08865185	0.15030065	0.026718	0.1659913	0.1785746	0	0.25347425	0.2220887	0.2008905	0.11168099	0.0913247	0.1715054	0.1847513	0.16525805	0.1729975	0.13733803	0.3505732	0.33979545	0.2219911	0.0852328	0.2915338	0.2867775	0.18307305	0.2742681	0.1744748
L2	L47l	0.46219675	0.5800474	0.57036575	0.5124884	0.52493505	0.49166515	0.5314795	0.5716781	0.4474751	0.57861235	0.51774915	0.57135555	0.57749935	0.45089605	0.53223785	0.55884675	0.5287353	0.56185375	0.54413495	0.50079075	0.55372635	0.44498575	0.5471319	0.44276935	0.51473215	0.54076245	0.48172745	0.5448855	0.48769625	0.49652735	0.50587305	0.58477135	0.52191445	0.5218787	0.5667526	0.5079704	0.50767145	0.5579446	0.5173702	0.542789	0.5545141	0.4950661	0.5187722	0.5381917	0.52825415	0.4993731	0.46738945	0.58823565
L31a	L47l	0.33578395	0.22122495	0.13785185	0.26101665	0.17984755	0.2515592	0.18288087	0.1080211	0	0.1891371	0.2745694	0.14076545	0.30175835	0.2594447	0.2441694	0.159089495	0.36234995	0.267838	0.136432	0.0782797	0.17405795	0.34478015	0.23208835	0.19308515	0.2279432	0.1526143	0.21354245	0.19026455	0.2162919	0.3739745	0.2700633	0.16589925	0.055222145	0.2055542	0.2188786	0.2835195	0.2940575	0.26403235	0.1430935	0.37622395	0.33646845	0.37326825	0.13995105	0.264317	0.3603165	0.31755815	0.1942099	0.15705415
L31pd	L47l	0.46218875	0.43123575	0.34198345	0.3410856	0.32846495	0.41987515	0.2892844	0.31765625	0.199681	0.35681225	0.47917785	0.34669165	0.41645355	0.4100582	0.40699935	0.41607525	0.49599425	0.4032421	0.3464666	0.27652065	0.3465445	0.50023115	0.3990532	0.27277295	0.3760114	0.3262412	0.303551	0.4074846	0.39685975	0.4718058	0.39978125	0.45295475	0.2809008	0.30207055	0.42900655	0.2515771	0.34918075	0.4687265	0.3446544	0.4529058	0.44961355	0.42945965	0.25373435	0.37433605	0.350632	0.41946115	0.31956485	0.2863307
L31pv	L47l	0.5206316	0.35834635	0.3310087	0.31676095	0.2360122	0.4123759	0.3050539	0.249214	0.13821955	0.31275115	0.4168256	0.33266435	0.395266	0.3616103	0.35357755	0.27890365	0.4816208	0.35569495	0.3275973	0.27069205	0.32309225	0.44053015	0.34908635	0.18724835	0.35001715	0.2563779	0.2592348	0.37733065	0.356759	0.4326541	0.39990295	0.396448	0.22133305	0.28059405	0.29068455	0.12987228	0.1969967	0.3483075	0.2659413	0.4626029	0.41614105	0.399855	0.1026305	0.29201925	0.35472165	0.4026347	0.3910676	0.08730251
L33pr	L47l	0.5690447	0.24102215	0.1635687	0.183925865	0.2101892	0.3108096	0.2881062	0.2657433	0.121516935	0.2221973	0.2589656	0.08090744	0.38892675	0.21158225	0.29193765	0.1625706	0.3944326	0.08131083	0.09655264	0.11839827	0.29246395	0.3241782	0.2376441	0.02631308	0.187643765	0.0725272	0.0527818	0.24071675	0.3157709	0.24721445	0.27731635	0.188621	0.07443575	0.18115745	0.18815415	0.20853645	0.24416485	0.25255665	0.1863286	0.48462335	0.399715	0.32982965	0	0.3450255	0.3146438	0.3150794	0.29700525	0.1107942
L3a	L47l	0.43896755	0.6027666	0.54892995	0.49450325	0.41956815	0.45720615	0.5872728	0.5665624	0.47870415	0.55067135	0.5297751	0.55415095	0.5704451	0.46376065	0.5369748	0.5474984	0.5313333	0.5522579	0.5177817	0.4880264	0.51761405	0.46318005	0.5132752	0.45215925	0.5221394	0.5122572	0.46643615	0.53961645	0.470428	0.54178565	0.4833238	0.54712805	0.53724885	0.53728875	0.5707085	0.5226442	0.49347075	0.53455465	0.5022157	0.55314045	0.52892995	0.5298965	0.49809215	0.5081105	0.5381956	0.5291037	0.4697482	0.58271205
L3b	L47l	0.4426376	0.60759035	0.576294	0.52625735	0.47189085	0.4815707	0.5775218	0.5758262	0.475001	0.5496798	0.55322005	0.57267	0.582116	0.45932205	0.53115635	0.592092	0.52080945	0.54716825	0.5254435	0.47565625	0.5338138	0.4758037	0.53306185	0.4610623	0.52111035	0.54236495	0.4748906	0.5514007	0.48546605	0.5308351	0.49562065	0.5592784	0.52280105	0.54929185	0.58769995	0.50005595	0.474927	0.5450563	0.52146195	0.56375475	0.56421325	0.52778555	0.51461125	0.5434415	0.51247885	0.5391322	0.4810536	0.60208625
L43	L47l	0.36883815	0.4548151	0.53048645	0.4436937	0.3768093	0.4511904	0.59243015	0.46972745	0.420182	0.4560353	0.49883505	0.46520205	0.4971537	0.34832605	0.42651815	0.5085192	0.38137245	0.5305931	0.4790557	0.42550075	0.43522145	0.42674235	0.4743099	0.39752415	0.45863605	0.48393725	0.40469015	0.4923292	0.417978	0.39967265	0.47067455	0.4368471	0.5765953	0.50918895	0.4703008	0.40937705	0.41215045	0.45404825	0.45659985	0.44269005	0.471476	0.46705795	0.4310402	0.46472335	0.457911	0.5099323	0.4258667	0.5081552
L44	L47l	0.5164458	0.5394385	0.60051795	0.601315	0.57626585	0.5410377	0.615541	0.5571288	0.4997688	0.48891315	0.5502433	0.60373765	0.58619235	0.55297895	0.56570495	0.61637585	0.61366875	0.6027171	0.6041746	0.5899425	0.54518735	0.5549228	0.49799535	0.50653005	0.64080815	0.56099025	0.5433479	0.56561615	0.5302958	0.4888963	0.6307929	0.57366455	0.5342934	0.54123575	0.60885135	0.53297245	0.64302535	0.5486488	0.53053085	0.62241175	0.61844335	0.4716683	0.5198015	0.5310456	0.57196335	0.61446185	0.5894928	0.70192585
L45	L47l	0.79751145	0.87476495	0.85752035	0.88854235	0.86022045	0.89516485	0.8238158	0.8538089	0.8540766	0.84553275	0.88018865	0.8863259	0.8562287	0.85903495	0.8579677	0.8470804	0.8545768	0.88756625	0.8489679	0.8135943	0.88357075	0.8630214	0.890141	0.8836002	0.86742015	0.89035025	0.8805144	0.8749416	0.85666895	0.9048497	0.886027	0.8992298	0.82882395	0.88257285	0.8538933	0.8326205	0.8468927	0.86996675	0.85823625	0.87797195	0.8677329	0.86597795	0.86681205	0.76371585	0.86732995	0.85475235	0.8440998	0.87729065
L46	L47l	0.3675768	0.3883845	0.3919969	0.51478555	0.21437385	0.3953817	0.4233427	0.3916419	0.3132029	0.3841139	0.40823965	0.5088409	0.45713955	0.42968685	0.447061	0.37918305	0.47877685	0.39212105	0.4452456	0.38906265	0.46529485	0.46429975	0.3160326	0.53031395	0.45899945	0.38632205	0.48157105	0.5623945	0.33116445	0.47293105	0.48663655	0.52442815	0.56852995	0.49099825	0.5192414	0.55054475	0.41776205	0.49053455	0.4154943	0.4765576	0.380368	0.44216965	0.51881095	0.38173055	0.54485265	0.3665226	0.4207438	0.62024495
L10d	L47m	0.67167175	0.4934871	0.45245465	0.52653385	0.5782088	0.47370105	0.55031545	0.5683079	0.32990165	0.5048148	0.61356765	0.52191855	0.48020525	0.5710091	0.42359365	0.52185955	0.51058785	0.48194695	0.43143475	0.352767	0.35351815	0.5480504	0.46030535	0.4336872	0.5190172	0.4806638	0.36352445	0.45991175	0.53253455	0.46721145	0.5965671	0.3495839	0.3899858	0.25146685	0.5049981	0.6270445	0.5576877	0.6028254	0.2964032	0.5024345	0.60599325	0.50760315	0.4152965	0.5112021	0.63670435	0.5579898	0.4775534	0.3913026
L10pp	L47m	0.73162145	0.5409141	0.5841925	0.7621718	0.6795954	0.4287669	0.63286495	0.5627381	0.5466967	0.688047	0.60852845	0.425487	0.635384	0.71335455	0.43769415	0.44901845	0.54005785	0.5292831	0.50916935	0.5081955	0.5928436	0.55884335	0.59479595	0.5249861	0.58631225	0.5879552	0.5399718	0.6568134	0.4615031	0.60980945	0.50625845	0.45953895	0.50359485	0.55891785	0.5584925	0.68885745	0.6100301	0.6440598	0.475473	0.581272	0.68956905	0.61366585	0.4428745	0.6531732	0.73591775	0.6059328	0.6104118	0.5167821
L10r	L47m	0.65153035	0.2405054	0.28282805	0.30160545	0.3747873	0.2333927	0.36411825	0.3854628	0.153573055	0.2862833	0.3702277	0.22556395	0.4063673	0.5998697	0.183708375	0.193662515	0.4341165	0.06166525	0.25004775	0.0540058	0.32096655	0.46266225	0.2410664	0.22959124	0.33077365	0.333484	0.20658567	0.3503771	0.28301665	0.33004295	0.21686995	0.1365368	0.0275929	0	0.21294645	0.4095229	0.3151381	0.28999615	0.23967705	0.1734468	0.4376092	0.26244515	0.1504718	0.38493545	0.57063575	0.37661945	0.2330537	0.1734397
L10v	L47m	0.59990055	0.33634045	0.3707315	0.53252025	0.4117625	0.3216031	0.45889775	0.38269565	0.229953825	0.4300566	0.4567307	0.31465815	0.4556382	0.6343406	0.2377935	0.3169888	0.3763859	0.17394985	0.31566085	0.29446935	0.4398661	0.42780555	0.42523595	0.2874902	0.3656705	0.35846425	0.3647646	0.3899626	0.25568395	0.3200307	0.29501815	0.36330425	0.27381055	0.13302715	0.42637165	0.446528	0.38188885	0.4048526	0.37590505	0.205519205	0.53504195	0.29776725	0.3125866	0.53855935	0.59884415	0.3777251	0.40873605	0.18070755
L11l	L47m	0.86897455	0.84233545	0.8798093	0.84805085	0.8724503	0.8318289	0.87812465	0.8619058	0.8707199	0.85142615	0.8791831	0.8784334	0.84884735	0.89412225	0.84505495	0.8735406	0.8823832	0.87552665	0.87021855	0.88856665	0.8227011	0.8519476	0.7969015	0.7926508	0.82219805	0.8765417	0.8527172	0.8949469	0.8562678	0.8670039	0.8720617	0.88265245	0.82436665	0.8741999	0.8493472	0.87337135	0.8598835	0.8794026	0.851176	0.8448687	0.8747744	0.8527793	0.86846645	0.84247355	0.8753423	0.85120505	0.87165705	0.8528592
L13l	L47m	0.87599435	0.85698445	0.853734	0.8327891	0.88265045	0.84315515	0.8554388	0.8490509	0.8944585	0.8381353	0.78235775	0.8933342	0.8656224	0.89970285	0.86566455	0.8634548	0.87446435	0.8596958	0.88409715	0.8750121	0.86457125	0.8718185	0.86774385	0.82083145	0.8309148	0.85386625	0.8491121	0.8985751	0.83036395	0.91056725	0.8582644	0.8019761	0.8587543	0.9070355	0.8293739	0.8794869	0.85322785	0.87462465	0.87245195	0.8163459	0.8188371	0.8345978	0.8494305	0.82923275	0.86570825	0.8118921	0.86888115	0.87027855
L1	L47m	0.2712717	0.5275423	0.32849965	0.3657173	0.2433677	0.242411	0.445544	0.3890273	0.2040655	0.4593169	0.3772147	0.4426328	0.4535714	0.2242122	0.3623807	0.4105941	0.2802432	0.4375536	0.37999375	0.30468955	0.37294045	0.3381326	0.4192281	0.2897952	0.3702874	0.4040105	0.2901921	0.44910165	0.30676185	0.29808595	0.32489135	0.39169235	0.36268975	0.2466384	0.4499105	0.3807144	0.3988585	0.381053	0.3725161	0.4224255	0.43661235	0.33228625	0.28575765	0.3307972	0.39931375	0.3753384	0.3144234	0.4728174
L23c	L47m	0.3223286	0.1825581	0.1205229	0.307848	0.0858703	0.19095695	0.17087475	0.27106795	0.0999226	0.26546665	0.22950395	0.260769	0.2273143	0.2107689	0.2627752	0.2203791	0.26044575	0.24421995	0.155200385	0.13917654	0.1844766	0.30349645	0.225772	0.178014785	0.2487523	0.1856258	0.15952293	0.28560325	0.25410385	0.28565905	0.23438455	0.23037705	0.1998999	0.151813735	0.2745294	0.316728	0.2486473	0.31255375	0.2260104	0.2877789	0.41500585	0.2540609	0.04293514	0.16398108	0.4186101	0.2156521	0.26777285	0.304415
L23d	L47m	0.33972095	0.1242958	0.02727455	0.1149484	0.04293514	0.04379543	0.042163335	0.0863561	0.0270029	0.10904045	0.08365135	0.05496135	0.143006185	0.24199255	0.1143584	0	0.17058725	0.089109955	0.02689402	0	0	0.143144515	0.043858435	0	0.116848555	0.04284339	0.10856576	0.09580482	0	0.16497805	0.18512705	0	0.0275929	0	0.107158195	0.08980045	0.02717947	0.1827632	0.02763184	0.2573653	0.324714	0.116148	0	0	0.3088597	0.1240121	0.170169005	0.044823525
L24dd	L47m	0.12938345	0.138375575	0.101271645	0.171672515	0.136706365	0.02763184	0.1796942	0.21765355	0	0.28104845	0.044194755	0.23138665	0.3096484	0.08905691	0.160961045	0.07871658	0.14768595	0.21738875	0.16792752	0	0.04302989	0.1909894	0.135964965	0.0548894	0.1232323	0.06987455	0	0.1451108	0.1298125	0.1739678	0.126433695	0.07666145	0.1248182	0	0.185180605	0.21624	0.14992649	0.26940765	0.16616599	0.06209325	0.2849766	0.2209661	0.04293514	0.052222925	0.3183672	0.07076275	0.23888305	0.212144
L24dv	L47m	0.135081095	0.18235345	0.115597695	0.20477195	0.0826778	0.02763184	0.12649	0.28532175	0.04279858	0.2265256	0.026016665	0.24896765	0.16695385	0.0775724	0.07535485	0.088278905	0.2388807	0.1825291	0.14016709	0.026000735	0.104539535	0.1703342	0.175263595	0.0548894	0.153843	0.1062262	0	0.21568405	0.1662153	0.14338755	0.0670106	0.1066869	0.1441026	0.026115535	0.25016585	0.33148795	0.17936636	0.296565	0.11802045	0.12613405	0.3456302	0.1297651	0.027089055	0.11182265	0.36402535	0.1171042	0.1864705	0.2322275
L25	L47m	0.1675961	0.1000272	0.02697506	0.05411975	0.21840805	0	0.0266021	0.21855855	0.19916235	0.053876795	0.09262795	0	0.184075	0.20015175	0.151101785	0.02697506	0.081540885	0	0	0.0540058	0.0701787	0.135478685	0.23581195	0.1517026	0.1655716	0.06956139	0.1253931	0.17891202	0	0.26872055	0.119204925	0.21283505	0.07746305	0.0830148	0.043178045	0.1527726	0.043078445	0.1684574	0.0705885	0.19790565	0.2253739	0.026766555	0.08126715	0.18422395	0.344636	0.1090472	0.17563945	0.02681646
L2	L47m	0.31283505	0.49959875	0.365109	0.40579515	0.2633019	0.28453145	0.4161158	0.40804705	0.23764475	0.49371365	0.36067665	0.4761412	0.4697365	0.27855035	0.37598495	0.428554	0.317421	0.44063675	0.42947775	0.3404534	0.4232075	0.3291657	0.4630176	0.30878785	0.39736055	0.44872115	0.31303735	0.44510835	0.34605485	0.32186655	0.36154185	0.43503315	0.39945275	0.2943502	0.45880505	0.4157372	0.4312791	0.4120491	0.4070696	0.43976095	0.44587555	0.32972925	0.2992045	0.3762205	0.43219595	0.35436485	0.3811449	0.491319
L31a	L47m	0.14204732	0.07006106	0	0.1314564	0.06289885	0.02763184	0.02792918	0.043178045	0	0.043858435	0.12030805	0	0.121466315	0.091079785	0.09285785	0.0809252	0.121421435	0.14616825	0	0	0	0.20410015	0.077684	0	0.14079047	0	0.1487757	0.069669885	0.0270029	0.26882205	0.069692605	0.043281145	0	0	0.082280725	0.20472615	0.1593317	0.0786713	0	0.18992945	0.26130225	0.125014555	0	0.096086105	0.31151845	0.128556885	0.0974374	0
L31pd	L47m	0.3355853	0.28433085	0.13703295	0.24139245	0.17292365	0.25157095	0.12091778	0.2111186	0.0698015	0.2111062	0.3522605	0.2743803	0.26174815	0.2687329	0.2833834	0.3284377	0.26069135	0.2797615	0.19538569	0.08386204	0.20952275	0.3229452	0.269354	0.1652821	0.27187015	0.1705426	0.169552415	0.34695165	0.249111	0.3435594	0.25069515	0.31028545	0.187771825	0.085563675	0.3072944	0.14984389	0.26927495	0.39034725	0.2493673	0.2735283	0.38265795	0.260676	0.1107255	0.25938545	0.3388476	0.277894	0.2142344	0.14661015
L31pv	L47m	0.3938254	0.2286681	0.15974375	0.20868112	0.04293514	0.22019829	0.124733655	0.165290925	0.0626988	0.20101485	0.29180475	0.2524423	0.18855325	0.27681645	0.24446565	0.191890535	0.22504365	0.2449564	0.1855034	0.0698015	0.09391955	0.2443485	0.148252	0.07704705	0.2217923	0.112073675	0.11373285	0.2881521	0.13621325	0.3011069	0.2442471	0.25213615	0.131427065	0.0553432	0.17563565	0.0752128	0.0631088	0.25903165	0.1400672	0.2602234	0.34739855	0.2444843	0.027089055	0.114752945	0.3680584	0.2522375	0.2829146	0
L33pr	L47m	0.3889327	0.0971491	0.02727455	0.10013345	0.105977295	0.08759085	0.09202815	0.15997449	0.113393225	0.09977773	0.09262795	0.027480675	0.2020079	0.18885864	0.152944595	0	0.129634915	0	0.02689402	0	0.054780675	0.2469505	0.0553432	0	0.1196569	0	0.06332955	0.154933645	0.1789364	0.11060625	0.1039688	0.06340575	0.0275929	0	0.043178045	0.09696679	0.1110951	0.20968055	0.06340575	0.29430585	0.31196605	0.1039688	0	0	0.3262504	0.14676545	0.1930469	0.0656653
L3a	L47m	0.2786448	0.53992225	0.3270856	0.38144715	0.1609282	0.2462606	0.47175165	0.40099275	0.2533371	0.46531065	0.37344635	0.43944765	0.4523709	0.27547845	0.3873088	0.40658165	0.3143504	0.4583672	0.3912407	0.3202073	0.3659083	0.33223075	0.4172193	0.31217425	0.3979155	0.3687274	0.2874732	0.436831	0.34880715	0.37739165	0.35110985	0.4121016	0.4055244	0.2793702	0.4538905	0.43478485	0.41288465	0.4002759	0.4020556	0.4213902	0.41312085	0.3691676	0.27325495	0.3317097	0.44877985	0.39103995	0.3933417	0.48842015
L3b	L47m	0.2874395	0.53391585	0.3673155	0.40509205	0.2418584	0.27464695	0.48101945	0.4172858	0.2504111	0.4679849	0.39723635	0.46873895	0.4727143	0.27815135	0.3763693	0.45415645	0.3022735	0.4371173	0.3942311	0.31332895	0.37741755	0.35978135	0.4397138	0.3167587	0.40045725	0.4198305	0.3023809	0.45016505	0.3496117	0.3499375	0.3453722	0.4205177	0.3894169	0.28235785	0.46669625	0.40083185	0.3959876	0.3979514	0.4111101	0.4324957	0.4528991	0.36422355	0.30016855	0.3623542	0.41307385	0.40206535	0.39550425	0.507866
L43	L47m	0.2338548	0.33557185	0.2808404	0.3284056	0.08126715	0.2280604	0.3946506	0.3207044	0.18088475	0.38939505	0.3324122	0.3344614	0.3896834	0.1593678	0.23168915	0.29928275	0.128896885	0.4250806	0.36042285	0.24706725	0.2484132	0.2206193	0.3443683	0.159202455	0.3013301	0.3309158	0.23000335	0.3920473	0.3006241	0.21063325	0.3130941	0.2618016	0.4650334	0.27140665	0.37278165	0.3380445	0.3220833	0.28796395	0.34160975	0.28976165	0.33773355	0.3084125	0.15839159	0.2527805	0.34222605	0.38922915	0.3462501	0.37718045
L44	L47m	0.35036105	0.35301235	0.2959605	0.42071985	0.23808235	0.3103318	0.3631735	0.4036107	0.30430265	0.369434	0.36488335	0.398178	0.48213035	0.48752415	0.3339443	0.41583395	0.36680915	0.5108509	0.43271915	0.44670245	0.3144095	0.3233402	0.2704302	0.33290715	0.40502845	0.32024615	0.3135669	0.4096414	0.39666405	0.33295435	0.4601243	0.37775855	0.35409425	0.31483305	0.4993	0.4024818	0.56360315	0.388846	0.325303	0.44360845	0.518168	0.2617226	0.2497365	0.3017483	0.4563621	0.39660215	0.37986055	0.552312
L45	L47m	0.63666165	0.61202205	0.53067725	0.57173035	0.3671905	0.55706335	0.5227427	0.5272452	0.51936475	0.5434282	0.50048655	0.556039	0.6191027	0.4510124	0.5235502	0.58182175	0.613547	0.6598732	0.6533447	0.60527065	0.4716752	0.66232185	0.59455235	0.61417845	0.4563819	0.57612295	0.64462435	0.6807176	0.5199958	0.6855711	0.5680783	0.6223091	0.60146895	0.59293675	0.68036085	0.6318219	0.68254905	0.66206015	0.5404809	0.6769115	0.6347795	0.6281644	0.46824985	0.43163645	0.6413177	0.6032096	0.5481412	0.6490457
L46	L47m	0.2266235	0.1987206	0.1335643	0.2824525	0.025208465	0.21237175	0.23856335	0.2495255	0.129100675	0.25168175	0.2693136	0.28946105	0.23409235	0.2836591	0.2639803	0.23620185	0.2453255	0.2112914	0.2592042	0.1846543	0.20100235	0.23961755	0.1365363	0.3738382	0.19718745	0.2044886	0.24902585	0.3692878	0.22592115	0.2731275	0.3129786	0.24347135	0.37230015	0.23747645	0.29001485	0.3988448	0.2545565	0.3609431	0.2506064	0.2367348	0.2755986	0.20366165	0.2167792	0.23227665	0.47019905	0.1462301	0.26380445	0.35517745
L47l	L47m	0.9100782	0.92850395	0.8747276	0.8821386	0.8590225	0.9128672	0.86727475	0.9154766	0.94092945	0.9281352	0.87299795	0.9354666	0.9152957	0.85669205	0.9012955	0.89125955	0.8852576	0.92747455	0.9479236	0.9354644	0.88910465	0.91283525	0.89722995	0.935603	0.91520665	0.8739881	0.9006752	0.92621895	0.9204861	0.9181052	0.9220879	0.90042715	0.95100335	0.89906415	0.94992695	0.9336248	0.9165019	0.9205691	0.9213643	0.8606732	0.93802025	0.926462	0.8883298	0.93356755	0.90740855	0.93605715	0.930384	0.93048255
L10d	L47s	0.65597635	0.5766293	0.5171357	0.62354125	0.6893606	0.54138695	0.5903763	0.6551626	0.5199397	0.56239645	0.6320543	0.6430985	0.5406443	0.61841205	0.5944329	0.5468656	0.63408705	0.594795	0.59332395	0.43143655	0.4971781	0.6958877	0.52459565	0.6226835	0.60916	0.582206	0.470844	0.43974275	0.59026175	0.54894765	0.63709915	0.38025205	0.39193525	0.3319049	0.53485635	0.69718245	0.6198804	0.65282475	0.41292485	0.65507245	0.6452268	0.5987958	0.53164275	0.5680357	0.61090845	0.56692225	0.5545992	0.50587475
L10pp	L47s	0.8114577	0.74162225	0.77227665	0.83355155	0.7669419	0.695621	0.7498916	0.83163975	0.73786975	0.7799374	0.8150334	0.68817715	0.7353923	0.70591035	0.6472201	0.5473317	0.7645723	0.71281855	0.72001225	0.7575389	0.70577105	0.7699601	0.67814345	0.76843625	0.73574425	0.688799	0.69299215	0.73804845	0.64870095	0.66347845	0.7337254	0.6123693	0.6484333	0.5930359	0.7089897	0.7865301	0.68678075	0.7603535	0.6341709	0.80068495	0.8221026	0.7059769	0.6929576	0.77813615	0.79584045	0.60398575	0.8055794	0.7284991
L10r	L47s	0.71203085	0.51789425	0.34533005	0.5275192	0.4880188	0.45994385	0.51468145	0.6311049	0.3064333	0.37390105	0.5934982	0.469376	0.52323825	0.6124324	0.35210375	0.225854915	0.6428115	0.25652315	0.46780395	0.3603099	0.46803	0.6598188	0.3631985	0.4704046	0.47684755	0.46117805	0.35467805	0.4325563	0.38756085	0.44684995	0.35645555	0.18076705	0.02622047	0.0901714	0.3539997	0.58157685	0.4089982	0.4432561	0.3369712	0.55637605	0.57101385	0.4256914	0.2882282	0.5483031	0.60641475	0.3824116	0.4370289	0.3091779
L10v	L47s	0.65970005	0.5793628	0.54608585	0.67875525	0.5557157	0.4915081	0.578416	0.6245308	0.4756005	0.52653125	0.7115687	0.58799915	0.57584315	0.6238018	0.43383655	0.39118555	0.6297465	0.4610147	0.5478982	0.6661276	0.5782447	0.6856263	0.51949685	0.56739	0.5316751	0.5018417	0.5207171	0.5771795	0.3977449	0.47288795	0.5622273	0.5005765	0.39529785	0.2461734	0.53616125	0.6196995	0.4727347	0.6296549	0.5015284	0.63816405	0.76732415	0.45434665	0.5603413	0.70257005	0.7213794	0.39661945	0.6483199	0.42363425
L11l	L47s	0.86481925	0.85305535	0.87187205	0.75621935	0.80847715	0.8160786	0.8385164	0.8669093	0.86351115	0.806835	0.8493434	0.8345575	0.81318025	0.7909356	0.7962469	0.80814105	0.86426945	0.8067592	0.86401035	0.85067075	0.81559205	0.81642095	0.8273421	0.84516955	0.81991355	0.8283763	0.81009655	0.82659635	0.8130268	0.76798725	0.80837335	0.83280645	0.8575295	0.83186385	0.8292026	0.82634675	0.82292545	0.8187494	0.82940565	0.8389413	0.8320424	0.8245796	0.83953	0.81024265	0.81278605	0.7290588	0.86569585	0.8350213
L13l	L47s	0.956289	0.9315166	0.9403036	0.90749045	0.8816487	0.93963675	0.9378677	0.92650645	0.9384069	0.90249425	0.9333646	0.9283483	0.9078734	0.92682405	0.92563795	0.91235095	0.94424505	0.9204554	0.92906445	0.93647545	0.9165978	0.9250678	0.94744795	0.94238535	0.91408265	0.9310808	0.9279425	0.9131479	0.9277713	0.8947319	0.929365	0.9296178	0.95401665	0.95072455	0.92054505	0.91789375	0.93035135	0.9098049	0.94930785	0.8896614	0.9173108	0.93089185	0.89162	0.9422036	0.9236441	0.8640202	0.9173013	0.92311685
L1	L47s	0.2205159	0.45132935	0.388483	0.37539495	0.30789525	0.390557	0.4386141	0.40234475	0.1604031	0.4339127	0.3684267	0.4447218	0.40789965	0.27213105	0.4164807	0.3788773	0.30325935	0.47267615	0.47676125	0.32427605	0.40348875	0.2888541	0.32438615	0.29856755	0.3657037	0.386814	0.30556675	0.4403901	0.29607045	0.33024715	0.27796895	0.4136076	0.31125645	0.3049453	0.47044675	0.3837631	0.3899454	0.37304285	0.3799092	0.4491038	0.44478595	0.33978415	0.37722555	0.33634025	0.39464355	0.4112385	0.3541778	0.45676325
L23c	L47s	0.2965561	0.1938138	0.1669271	0.32965435	0.1777798	0.3139799	0.1869999	0.32692235	0.23938725	0.2899142	0.3234704	0.2881052	0.2038112	0.20858915	0.40758215	0.23126125	0.3655631	0.2938247	0.23244255	0.1957733	0.26545265	0.3906573	0.13377055	0.2404518	0.26174075	0.23359325	0.197113105	0.29714925	0.29700665	0.3255021	0.28736845	0.2671384	0.15883645	0.1951198	0.27194945	0.33804435	0.2582199	0.3549038	0.2419178	0.40035245	0.4666026	0.27409935	0.119896695	0.20980665	0.43432745	0.30785855	0.3449854	0.3217275
L23d	L47s	0.32687005	0.08222295	0.1202183	0.16397677	0.10911525	0.17310275	0.08637255	0.1685449	0.14637465	0.183910695	0.26879535	0.0917996	0.1112336	0.2351393	0.3042471	0	0.3351752	0.151311855	0.0519699	0.04349883	0.11514435	0.3329924	0.09096285	0.07941052	0.10419595	0.1540371	0.10797275	0.15268815	0.0821269	0.17874155	0.2750482	0	0.10394479	0	0.18625975	0.2038796	0.0512895	0.24295205	0.124105685	0.3893129	0.39465745	0.09301068	0.040770825	0.100867255	0.46147795	0.19350495	0.3530867	0.06220755
L24dd	L47s	0.162711	0.142005075	0.1868406	0.21616365	0.25320885	0.145325855	0.178002975	0.3062248	0.06636096	0.23636225	0.1112336	0.2922919	0.26512795	0.06742085	0.2655723	0.1172342	0.17926675	0.27930965	0.1989416	0.11011906	0.12306485	0.15067854	0.07381705	0	0.0963927	0.1613187	0.08207955	0.06649435	0.160053185	0.20680215	0.127616845	0.16099565	0.06100965	0.026065385	0.18762495	0.24859615	0.114361	0.28971495	0.23615505	0.09940999	0.30407015	0.2203554	0.1072652	0.08108209	0.31668795	0.143575355	0.2544606	0.24957905
L24dv	L47s	0.08845615	0.16973925	0.18102395	0.2540973	0.2273251	0.16571755	0.12189782	0.36754075	0	0.23593325	0.098775025	0.3150278	0.19119215	0.16804405	0.2087296	0.1284601	0.2968786	0.2689185	0.19191575	0.101402085	0.16432785	0.176683	0.09096285	0.078023185	0.10177055	0.21653585	0.115469	0.24197485	0.2240373	0.1779398	0.16469525	0.14728795	0.08723012	0.12801645	0.2569657	0.34710265	0.2205254	0.3188382	0.1602427	0.2091038	0.3757047	0.1483684	0.1635448	0.05979115	0.3496915	0.15957375	0.25815105	0.2525133
L25	L47s	0.2397596	0.3195273	0	0.3013516	0.2991231	0.07221505	0.13591685	0.5714324	0.31217805	0.099397585	0.5666734	0.1378256	0.23377735	0.1681296	0.2599453	0.05144705	0.2856168	0.04041284	0.116982205	0.2281216	0.1867825	0.2904487	0.22650455	0.40475755	0.33050765	0.09966695	0.19265305	0.35380935	0.10907454	0.40194155	0.33734295	0.27738665	0.10739985	0.094858725	0.4166956	0.21683585	0.0512895	0.4256847	0.1732182	0.4501989	0.33972155	0.115351305	0.199862885	0.4268901	0.62992805	0.11456055	0.2787189	0.14723226
L2	L47s	0.270193	0.4269124	0.41927105	0.4084703	0.3515257	0.41487145	0.41053465	0.4252538	0.22700975	0.47205275	0.3631994	0.46861165	0.4270024	0.2948999	0.41313395	0.39227925	0.3429552	0.46300425	0.50614125	0.3679976	0.4403368	0.28942695	0.32817105	0.3133377	0.3847336	0.42125585	0.33447885	0.41629665	0.3318818	0.34911825	0.3268215	0.45302605	0.35179975	0.3201676	0.47514935	0.41514065	0.42288315	0.39396845	0.4051279	0.43886755	0.45592305	0.3351627	0.37811385	0.3527352	0.4257893	0.36491595	0.38301505	0.47268115
L31a	L47s	0.13683375	0.068260315	0.040857475	0.1740242	0.17372685	0.13178535	0.044266705	0.0561442	0.085884325	0.129070295	0.16497265	0.06161475	0.14785994	0.094341485	0.26232935	0.07221505	0.23579485	0.18126345	0.084363215	0	0.025820405	0.29887415	0.06105315	0.110331835	0.09917775	0.0907291	0.12914322	0.163379135	0.10122035	0.2394062	0.17529415	0.07322125	0	0	0.05559215	0.26872485	0.1977565	0.17987335	0	0.2951154	0.2975921	0.2306166	0.0597282	0.1811068	0.34465345	0.21609015	0.25865875	0
L31pd	L47s	0.2885243	0.32304205	0.21494855	0.2595029	0.21130215	0.31180395	0.14505215	0.248735	0.14278015	0.2540361	0.36419965	0.2798258	0.29013935	0.24960395	0.3978361	0.28571935	0.33132325	0.2847988	0.3019944	0.14627205	0.23724415	0.41822545	0.20097902	0.19030625	0.27664415	0.18840765	0.157126165	0.34041105	0.2839243	0.3435304	0.31934855	0.36007785	0.24631195	0.0826253	0.3024245	0.32228465	0.2697066	0.3820795	0.22641365	0.3359093	0.43921225	0.3059695	0.11117525	0.2290736	0.38347475	0.2862212	0.300705	0.20665335
L31pv	L47s	0.34913745	0.2567434	0.2090205	0.24115605	0.141000035	0.2630038	0.1542648	0.23347945	0.12914273	0.22683975	0.3492627	0.2543187	0.22601845	0.25291595	0.3673977	0.148036	0.324398	0.2536957	0.2598212	0.1605751	0.2194121	0.3481042	0.2028486	0.12017519	0.2619977	0.1312042	0.12705515	0.3141017	0.2425213	0.28425145	0.3158018	0.27927135	0.1747616	0.0731748	0.2127396	0.2113434	0.117309045	0.30983645	0.150479725	0.3441085	0.4094936	0.26656485	0.05144705	0.21115855	0.44853205	0.2747179	0.37167435	0.026791335
L33pr	L47s	0.410818	0.13677205	0.06663565	0.2537339	0.23070295	0.167276065	0.11761595	0.3013762	0.178318485	0.14253455	0.3583789	0.0917996	0.21257195	0.177014715	0.37061245	0	0.342125	0.0847014	0.14885164	0.0821101	0.22089305	0.4288654	0.154298665	0.1238548	0.13863085	0.08237035	0.0517864	0.26342445	0.26087315	0.1193809	0.2267112	0.0605604	0.04164558	0.05213075	0.2629322	0.2471689	0.17280871	0.34175095	0.088347515	0.4560168	0.42624385	0.187508065	0.040770825	0.20588895	0.52773765	0.17697055	0.3868634	0.06220755
L3a	L47s	0.2516652	0.45526325	0.40661425	0.4088259	0.2578723	0.4242393	0.45528565	0.4088363	0.1882225	0.43873975	0.37835645	0.4653716	0.4222976	0.3078671	0.4611958	0.39800275	0.3487632	0.48920595	0.4690673	0.3579728	0.4402927	0.29815165	0.33578985	0.3117624	0.4015085	0.37479525	0.3134229	0.42254835	0.35069175	0.4107883	0.3245743	0.4283248	0.3607312	0.3246044	0.46567395	0.4290886	0.41086305	0.39253675	0.3948977	0.46477365	0.429252	0.3864014	0.36227	0.34392045	0.44570975	0.43717955	0.4388158	0.4757706
L3b	L47s	0.25643605	0.45571065	0.42776255	0.4208821	0.3164263	0.43285865	0.46868705	0.4278068	0.1916464	0.4431414	0.391398	0.4786567	0.43135685	0.3091809	0.43105865	0.4234641	0.3423017	0.4784059	0.47929985	0.3531145	0.4202291	0.32364165	0.3540767	0.32498195	0.3984476	0.4045193	0.32154455	0.43517295	0.34459245	0.3798441	0.3236378	0.43659785	0.33393935	0.3194437	0.48296195	0.40271415	0.388422	0.3909717	0.412432	0.4626741	0.46725995	0.3672591	0.3834628	0.3629946	0.4075313	0.43249115	0.40493975	0.4857266
L43	L47s	0.20826675	0.33643295	0.46145935	0.3684756	0.21802235	0.38029955	0.37448495	0.4173474	0.16657645	0.39506725	0.38483485	0.42321305	0.39643285	0.26687075	0.42398575	0.419162	0.2594799	0.4859281	0.4957731	0.3195141	0.40560245	0.2342604	0.33393645	0.2509637	0.3800935	0.39534195	0.24071265	0.4108243	0.30677435	0.25086965	0.31866665	0.31955975	0.44089985	0.34118635	0.42538345	0.3753797	0.31920975	0.3356795	0.381982	0.4188641	0.3630015	0.3822416	0.39365855	0.3137677	0.3784853	0.48252915	0.4780217	0.43783995
L44	L47s	0.3015716	0.34711485	0.4048384	0.4328244	0.38289715	0.52903625	0.38220955	0.50853865	0.2655663	0.38666595	0.48998605	0.46574655	0.45216555	0.48776905	0.51560875	0.47134215	0.5103622	0.5604441	0.47086635	0.4708303	0.4573864	0.3258599	0.343804	0.40673325	0.4450914	0.43538845	0.369232	0.43351515	0.4035401	0.40114025	0.4081772	0.43951775	0.32416595	0.3394236	0.45429845	0.43944645	0.51248085	0.42289815	0.41381515	0.56963765	0.50855905	0.3523177	0.46278855	0.31621195	0.48542495	0.46076575	0.5080596	0.53487035
L45	L47s	0.5735417	0.59759385	0.5707885	0.52425445	0.5931583	0.5719408	0.4956582	0.55102615	0.51037805	0.55607365	0.52240825	0.5753725	0.49712805	0.59951625	0.63112195	0.6069963	0.6275935	0.66306	0.6332177	0.6283119	0.55590445	0.4768336	0.52128025	0.57072005	0.5084642	0.5049835	0.64624085	0.62361385	0.5320324	0.6099113	0.53243755	0.59945365	0.50049665	0.6319281	0.63661955	0.6333702	0.62561745	0.64212405	0.5974871	0.68126585	0.6442542	0.59570515	0.62816985	0.48390475	0.6208665	0.5941743	0.6513275	0.65557085
L46	L47s	0.218265	0.24249275	0.25049635	0.27676045	0.13184543	0.40862785	0.2305144	0.3295124	0.16687265	0.2606964	0.31675335	0.40861625	0.2633992	0.2514452	0.3321653	0.2761837	0.3232476	0.3141878	0.38025875	0.23550675	0.32246805	0.343232	0.1533665	0.45598765	0.23298885	0.3290448	0.34037305	0.33401525	0.22375695	0.351505	0.31523575	0.3285738	0.38290385	0.27546785	0.32686525	0.4366893	0.2806903	0.37193135	0.330674	0.3367194	0.2996383	0.2790684	0.38652365	0.26828405	0.4436146	0.21722355	0.35461815	0.42102415
L47l	L47s	0.7947275	0.8099988	0.829428	0.8021395	0.79456175	0.8565839	0.6949424	0.86847525	0.8663761	0.86948025	0.80568985	0.83407635	0.8168588	0.8348885	0.8130672	0.79373015	0.79990605	0.8606224	0.8154902	0.81956465	0.8600993	0.80219065	0.8207167	0.83674375	0.80043155	0.86634405	0.86287005	0.7976549	0.8378283	0.83102225	0.8309658	0.8516529	0.8498826	0.8874407	0.8460873	0.7828171	0.78558855	0.8201624	0.8405874	0.80314665	0.8571471	0.83314945	0.84724365	0.7616613	0.81312275	0.84665125	0.8171002	0.83606865
L47m	L47s	0.93623785	0.9136562	0.8736366	0.93874965	0.89888155	0.87593105	0.89312535	0.8908832	0.89332685	0.8885204	0.86514535	0.912654	0.9161383	0.88110485	0.893743	0.8945936	0.8983698	0.9193544	0.9087513	0.9158744	0.89689965	0.9120199	0.89561305	0.9045512	0.89507965	0.8903579	0.87797175	0.9094037	0.9103933	0.87973065	0.8883493	0.9345994	0.91541655	0.8876876	0.90924275	0.9006597	0.88490175	0.855521	0.911252	0.9099518	0.91233075	0.8941509	0.9032107	0.8572928	0.89829125	0.91840605	0.90479345	0.8811029
L10d	L4	0.44226325	0.5080857	0.46928345	0.49725995	0.41397025	0.4138179	0.49480865	0.42610415	0.4503684	0.4589665	0.49136875	0.48557355	0.4518747	0.4206103	0.45368155	0.51671275	0.365065	0.4544725	0.46433835	0.4364082	0.41322295	0.4279346	0.43226605	0.3810797	0.50349805	0.41396665	0.40909355	0.35983175	0.37169995	0.37054125	0.50274855	0.48693785	0.3681137	0.40310335	0.4627775	0.42663625	0.45667035	0.5044312	0.5020216	0.3401006	0.52486695	0.4454012	0.42805675	0.4168742	0.43932765	0.44922375	0.4165695	0.40801975
L10pp	L4	0.32210575	0.51687285	0.47719895	0.49407695	0.33472185	0.44332865	0.56762375	0.35783385	0.34546865	0.4566166	0.46929625	0.4796357	0.4158465	0.3576872	0.43156565	0.47894515	0.32686055	0.47683075	0.4445217	0.43459195	0.45348945	0.4072325	0.39472825	0.3053027	0.44287165	0.37798125	0.3886713	0.41135855	0.30597695	0.37869385	0.52903525	0.4637364	0.37357845	0.3768368	0.43361235	0.3978002	0.39224005	0.4021524	0.48061495	0.30433085	0.4960696	0.4252099	0.4143807	0.40028605	0.4354254	0.43631955	0.4704535	0.4170088
L10r	L4	0.32451385	0.326812	0.38447075	0.3380018	0.22225555	0.28023075	0.4118929	0.28408785	0.23868425	0.27141785	0.2829892	0.3162575	0.31359905	0.32346085	0.3314641	0.3146584	0.2582868	0.14696865	0.3781255	0.19752135	0.3624895	0.3679544	0.2161689	0.1888207	0.3751003	0.24418795	0.22361065	0.29178515	0.23399645	0.26183985	0.33809145	0.28762835	0.1207873	0.2596916	0.2237782	0.29344525	0.29548435	0.316765	0.31510565	0.1593752	0.4031968	0.3575573	0.13996195	0.2773515	0.3623076	0.2979006	0.33654535	0.29976785
L10v	L4	0.24230515	0.37737745	0.3945949	0.35977935	0.19482935	0.29442025	0.43924685	0.2759478	0.2932381	0.30684105	0.3496178	0.41656535	0.3317981	0.3056166	0.3624405	0.41172965	0.2324024	0.3202532	0.39277895	0.31457585	0.3754383	0.3267161	0.3150479	0.1508038	0.360606	0.25762125	0.2765227	0.3351549	0.19944715	0.2271216	0.3896784	0.42740595	0.23962585	0.2540136	0.3218219	0.2787054	0.31081895	0.3355574	0.4080905	0.17293825	0.49876055	0.3239308	0.3243818	0.35224515	0.38426935	0.31929055	0.4240382	0.2823237
L11l	L4	0.35153625	0.59570555	0.4605843	0.4346086	0.30155825	0.47453085	0.52176535	0.3895162	0.34418365	0.49582165	0.42421225	0.4720894	0.46911665	0.39405265	0.4026353	0.45740305	0.3803097	0.44811035	0.47151165	0.434354	0.4937799	0.41433785	0.4615897	0.39574955	0.477465	0.47441805	0.373868	0.4237913	0.380126	0.40881575	0.4575268	0.5035793	0.41540795	0.3656613	0.4635117	0.3594025	0.45798035	0.42003555	0.5376877	0.3916363	0.4294121	0.4339203	0.3976755	0.3966126	0.42886055	0.4849342	0.49097045	0.46258845
L13l	L4	0.247494	0.47798135	0.25036875	0.3886194	0.142184935	0.4137261	0.4014109	0.26224145	0.17552705	0.4514463	0.33252165	0.38768155	0.3309849	0.28557105	0.3613211	0.38185515	0.1965887	0.3609104	0.3669633	0.28799425	0.43396105	0.30534245	0.2658294	0.1961263	0.27084	0.3284747	0.2471579	0.33749665	0.3131091	0.31088855	0.32507125	0.37145065	0.3032174	0.255293	0.32844105	0.2177548	0.3506137	0.3582488	0.45031245	0.23916135	0.37362455	0.33113735	0.19229645	0.19333255	0.35885525	0.33083665	0.32808405	0.37165025
L1	L4	0.79193445	0.778607	0.78295085	0.78094475	0.77424535	0.7638938	0.79547025	0.7868591	0.7939791	0.81085655	0.8191292	0.80569725	0.80553115	0.77351435	0.79616235	0.79331045	0.80101085	0.80379955	0.7747775	0.74210515	0.7758296	0.7731248	0.78642115	0.7790181	0.76773895	0.78058215	0.7953073	0.80989585	0.78949815	0.7863896	0.78043205	0.79211025	0.80942205	0.7483458	0.7564771	0.7891225	0.7865959	0.80311095	0.80173485	0.8034597	0.8196188	0.79684375	0.7879597	0.7963823	0.81344365	0.7797438	0.73706195	0.79337885
L23c	L4	0.73578315	0.74420755	0.7130113	0.6241373	0.61258025	0.76135875	0.64987065	0.7490765	0.68706005	0.68339275	0.64254605	0.77051485	0.660506	0.72163505	0.5417109	0.6088621	0.70715195	0.6652455	0.6789594	0.6390369	0.72758905	0.62765935	0.66810045	0.77339185	0.7168395	0.62391865	0.6773263	0.6868397	0.62214395	0.654063	0.7114351	0.665952	0.6163171	0.645162	0.6734782	0.6243768	0.77033465	0.7156802	0.61497155	0.67158505	0.6644446	0.70612595	0.65886635	0.6754535	0.72887145	0.71751745	0.7993513	0.6662548
L23d	L4	0.62342075	0.6194584	0.5330132	0.48945055	0.2882637	0.4319314	0.2228601	0.5983503	0.4064467	0.32084265	0.42584315	0.4988845	0.4190252	0.46273995	0.41830005	0.25847705	0.52550075	0.4918092	0.4956741	0.48280675	0.5053437	0.3790965	0.3537722	0.4331717	0.4809702	0.40180615	0.35128615	0.2816258	0.18313905	0.40383165	0.40037915	0.5447439	0.4198256	0.43938195	0.38948065	0.3676486	0.45331325	0.4301634	0.4382566	0.3680955	0.45415375	0.53022015	0.32131855	0.44031435	0.5298999	0.57344525	0.48842185	0.5085583
L24dd	L4	0.86417065	0.8541251	0.8357949	0.8653582	0.84092465	0.8503038	0.8491071	0.8736095	0.8500568	0.8607333	0.86690185	0.8616197	0.84877185	0.80963545	0.8232449	0.86088445	0.84065855	0.8249834	0.8206722	0.83595485	0.83931755	0.8802333	0.8013773	0.84192925	0.8626767	0.85443965	0.8400607	0.8676504	0.84482805	0.85420915	0.8439742	0.830615	0.82136405	0.85917305	0.8072476	0.86036975	0.863164	0.861046	0.85002675	0.85061635	0.83353685	0.8763935	0.8427868	0.8271087	0.88553945	0.84005405	0.88054415	0.85760235
L24dv	L4	0.6269515	0.62001395	0.63600155	0.52448405	0.6545486	0.59218605	0.5226206	0.6229191	0.5269483	0.6165558	0.5410629	0.6241349	0.56623775	0.55614825	0.61009535	0.5701585	0.60235135	0.5520777	0.5824551	0.4993928	0.6407613	0.5670557	0.6314805	0.6376677	0.69027445	0.6512908	0.57269985	0.53447505	0.6433365	0.5339949	0.6323019	0.61546895	0.5494908	0.6188448	0.5726444	0.6285518	0.64850795	0.6053124	0.52215925	0.5486387	0.6365158	0.58348215	0.53890085	0.62384095	0.63390765	0.61511775	0.6177266	0.58728065
L25	L4	0.1896642	0.24589105	0.211339	0.20770305	0.035757445	0.079763735	0	0.13247319	0.16189125	0.18184655	0.23193655	0.270528	0.13386553	0.0588322	0.2052232	0.07500165	0.1938427	0.0643268	0.31453645	0.20001075	0.2522139	0.089109065	0.128407855	0.06450305	0.214931	0	0.10192768	0.20036645	0.085422	0.08745505	0.1940681	0.27599535	0.1336827	0.16921864	0.2053945	0.14967515	0.15209425	0.096677745	0.32558835	0.2141979	0.23297735	0.2221969	0.082362	0.04275446	0.30296135	0.1920633	0.31603855	0.34755615
L2	L4	0.76571875	0.74546015	0.77171105	0.7692495	0.68312205	0.76034045	0.79362285	0.76038355	0.7942736	0.79889775	0.7847854	0.79494095	0.7942173	0.76475605	0.79315085	0.7749769	0.7671048	0.7610776	0.77106345	0.7379439	0.7683081	0.7449497	0.7701515	0.73986405	0.74414815	0.75918085	0.76283755	0.7849602	0.7747244	0.79666235	0.7832364	0.7663047	0.78993335	0.75645675	0.74444405	0.7701273	0.7811637	0.82918485	0.7709495	0.7596239	0.78433015	0.77236435	0.7598746	0.78904845	0.78780975	0.75397615	0.76884185	0.7768995
L31a	L4	0.4080619	0.3654689	0.35462115	0.3881434	0.39128505	0.35015685	0.14314775	0.40836805	0.43549755	0.35742375	0.3701076	0.37752615	0.3441138	0.40619885	0.36999535	0.32608455	0.43623815	0.4514767	0.35821505	0.35529845	0.38455955	0.4334497	0.35771555	0.40484425	0.370707	0.2315576	0.28655075	0.31140395	0.2262541	0.39774405	0.43023565	0.40336005	0.2586575	0.39420605	0.3038151	0.35516565	0.38035765	0.3345946	0.3345877	0.36985165	0.43965765	0.4187474	0.2243976	0.3811479	0.44423895	0.4882529	0.4552405	0.4086425
L31pd	L4	0.425235	0.4116447	0.4698736	0.43091355	0.4302375	0.3550727	0.21468355	0.48201125	0.55833365	0.3616224	0.45350325	0.4862144	0.3750137	0.46703135	0.4738447	0.42399685	0.4855849	0.3396936	0.4170622	0.4582794	0.37390875	0.42281555	0.3806871	0.4756033	0.4259205	0.3491499	0.3231974	0.3986989	0.3960433	0.420116	0.4663272	0.45638585	0.38352735	0.47283365	0.42122415	0.29123105	0.49623845	0.4586827	0.3640746	0.34921695	0.44883395	0.49444115	0.29218815	0.4679704	0.34100665	0.46522095	0.38696855	0.4687581
L31pv	L4	0.42605495	0.31936195	0.3908348	0.4127767	0.32304575	0.341037	0.18281745	0.39193045	0.4006409	0.3025135	0.37799925	0.4360456	0.31233695	0.3976966	0.42286075	0.28502515	0.49158125	0.3618018	0.4301491	0.3674278	0.32050855	0.39204845	0.29813215	0.37172905	0.3776299	0.2266379	0.28627025	0.3395335	0.2811446	0.35043015	0.4016945	0.39951395	0.30594685	0.36524755	0.2785303	0.2281641	0.15199465	0.37952725	0.3140431	0.3401009	0.4058987	0.45191735	0.09483106	0.34558745	0.34115985	0.40777775	0.46803245	0.32571805
L33pr	L4	0.48191735	0.4066795	0.33498445	0.32795675	0.2347732	0.2975451	0.26536315	0.4456905	0.34244635	0.2481249	0.2934208	0.32732655	0.3028252	0.1899874	0.28334875	0.1969267	0.39257525	0.31908155	0.42016295	0.2601726	0.40203125	0.3007327	0.150935895	0.34954555	0.38468065	0.2461835	0.03582548	0.16924105	0.23344115	0.151085365	0.20174795	0.3449385	0.2984487	0.32358385	0.22	0.26111385	0.27933755	0.24271125	0.44376335	0.3441051	0.3583657	0.3868024	0	0.31561325	0.41367835	0.29895905	0.38570915	0.39306465
L3a	L4	0.93851445	0.94012025	0.943567	0.94204775	0.9459516	0.94275465	0.93309265	0.9356983	0.9406005	0.9411428	0.94420185	0.93404385	0.9391223	0.94482675	0.94102885	0.93598565	0.93953745	0.93801495	0.94123065	0.9238906	0.9363914	0.94523595	0.9417905	0.94176775	0.93993225	0.9452468	0.94045085	0.9419615	0.94395285	0.9390521	0.9352683	0.94604665	0.94859945	0.9345577	0.92747605	0.93850985	0.9349043	0.9439114	0.92660435	0.93652355	0.94231575	0.94560975	0.93597915	0.95078565	0.93971075	0.9323009	0.9345995	0.93981425
L3b	L4	0.8324402	0.8341898	0.8398775	0.8478162	0.88179605	0.8450177	0.84082245	0.83700125	0.83997995	0.85605755	0.8726086	0.85138735	0.8507347	0.8571816	0.8533403	0.85416945	0.8494033	0.8538058	0.8504541	0.8081733	0.84253955	0.83453975	0.85856325	0.8274552	0.8300514	0.85081195	0.85908835	0.86040745	0.8608608	0.84547795	0.846168	0.8494144	0.8514513	0.83227055	0.83025105	0.8404092	0.83727435	0.8487139	0.8529736	0.85849545	0.86625005	0.84671915	0.82802085	0.8506956	0.8550894	0.82048985	0.81747495	0.85418185
L43	L4	0.7586544	0.79000405	0.74404505	0.78774095	0.8659665	0.7359131	0.77300895	0.7913926	0.80382605	0.77426675	0.7759059	0.79121495	0.7829396	0.8144612	0.8104554	0.7075635	0.79621905	0.77336335	0.7811149	0.8330222	0.7977727	0.79531835	0.83194485	0.80306005	0.78498455	0.7708966	0.77218835	0.7930446	0.80109315	0.77119595	0.80401255	0.82749865	0.79902515	0.84954295	0.78092065	0.75099365	0.7885796	0.8018121	0.79664165	0.80563055	0.765215	0.7975832	0.74708415	0.7873277	0.7713029	0.7208081	0.74167165	0.7577164
L44	L4	0.5773324	0.5630598	0.54317115	0.519539	0.6906295	0.53058105	0.56056795	0.54595185	0.57137875	0.58883705	0.51275675	0.60635695	0.62673185	0.48628765	0.588856	0.561524	0.6529092	0.611636	0.58897225	0.6033469	0.62369875	0.58803725	0.5108172	0.53939865	0.5951644	0.60022515	0.60210275	0.53125115	0.5748923	0.56581115	0.57045415	0.53013375	0.4670584	0.53965075	0.54622225	0.60209675	0.60260785	0.61461405	0.6522215	0.6323873	0.5367463	0.63002685	0.5617857	0.544722	0.60124145	0.51691815	0.62055325	0.65400405
L45	L4	0.59322915	0.5760852	0.5597436	0.5090144	0.6056516	0.5216939	0.5425333	0.56363075	0.54940315	0.58282675	0.53662405	0.56388835	0.6180671	0.51616015	0.58099515	0.5694189	0.5874254	0.62502365	0.61315895	0.58428325	0.59991485	0.58664425	0.5232451	0.4944086	0.5788354	0.5762796	0.5415234	0.5717068	0.55871295	0.616397	0.58347445	0.61489715	0.50777275	0.59611285	0.5810223	0.58390665	0.52417495	0.60022925	0.5871163	0.614737	0.5486633	0.5978949	0.5305272	0.55927325	0.5965766	0.5290919	0.5416135	0.6466543
L46	L4	0.44244995	0.46180285	0.40510975	0.4385476	0.5348798	0.38994195	0.39289615	0.5458252	0.4058754	0.4302636	0.4737344	0.4868891	0.4242223	0.537102	0.4235967	0.5148633	0.57353885	0.45066505	0.54324485	0.3975197	0.53925525	0.4163096	0.4333786	0.4524644	0.4479642	0.4849471	0.5104312	0.38274135	0.3679032	0.532461	0.5985989	0.538868	0.5022026	0.56286115	0.49422255	0.52798685	0.5516431	0.579942	0.50456115	0.37185755	0.41784905	0.53548095	0.48547115	0.4765882	0.440599	0.5946253	0.5225613	0.5534852
L47l	L4	0.48282785	0.56632385	0.5340861	0.48346255	0.4725395	0.4719048	0.5423495	0.5028485	0.4575591	0.53779465	0.5181933	0.53453905	0.592873	0.46322795	0.54025015	0.5348942	0.53284565	0.54196565	0.50949465	0.50339885	0.51428585	0.47326675	0.4769895	0.3910219	0.515173	0.49828975	0.4366148	0.5307518	0.49504225	0.52438605	0.5110059	0.54433755	0.4640245	0.5058559	0.5185883	0.52598305	0.47456825	0.5133424	0.46769725	0.52069475	0.50874185	0.5469222	0.45802675	0.4798691	0.5369316	0.49050995	0.4739403	0.59012445
L47m	L4	0.32371085	0.515508	0.31654835	0.3781894	0.26436225	0.2743692	0.4168148	0.3661555	0.25063325	0.4660202	0.3900475	0.4244145	0.4844065	0.2980847	0.39840085	0.4004486	0.33188595	0.4676305	0.3882843	0.34912765	0.3764876	0.34443955	0.39436905	0.28012105	0.39879415	0.29901515	0.2692557	0.4290141	0.38796935	0.358777	0.37964635	0.4190847	0.3213069	0.203511	0.39798915	0.4485648	0.4176676	0.3908777	0.3699022	0.39003605	0.4044156	0.39362935	0.2751268	0.3135455	0.45499315	0.36112705	0.3940731	0.48999455
L47s	L4	0.29155655	0.42770175	0.3732111	0.4120494	0.32822625	0.4433843	0.4017246	0.35815045	0.204018	0.45791545	0.41722685	0.45262535	0.4374941	0.31877855	0.46497445	0.39331765	0.3599864	0.500307	0.43650845	0.38147045	0.42969115	0.32706685	0.27050215	0.2741328	0.3993148	0.3398634	0.2877693	0.4067539	0.37834825	0.3995063	0.3624051	0.42949255	0.28979325	0.2627129	0.4121085	0.41738385	0.4084519	0.3771689	0.3869618	0.4182449	0.4061753	0.4126858	0.32140915	0.3085139	0.45551345	0.3967615	0.4173354	0.49253455
L10d	L52	0.6279433	0.58467275	0.63471195	0.40328785	0.4782166	0.5370391	0.60632415	0.60638635	0.3405871	0.54130945	0.6745695	0.633261	0.61132855	0.58517225	0.6516904	0.61935845	0.5245	0.5840232	0.54363315	0.566095	0.4809012	0.3062704	0.6438953	0.337194	0.67066665	0.6118207	0.58092775	0.57284865	0.2355021	0.34169875	0.57735135	0.5914844	0.560602	0.5328322	0.6121625	0.6699371	0.60134845	0.6603517	0.57303085	0.5185956	0.69888875	0.59465815	0.5408812	0.6481486	0.65937365	0.59425235	0.60954085	0.4877515
L10pp	L52	0.5858071	0.6158434	0.72142475	0.44009525	0.39463995	0.5207257	0.76414385	0.59498395	0.2158999	0.6978099	0.69048025	0.6594415	0.603623	0.53743435	0.63367725	0.5600764	0.479119	0.4406471	0.480068	0.5750207	0.5565998	0.2446522	0.6036305	0.2819628	0.6497405	0.6046026	0.55640495	0.63399115	0.2267631	0.3256471	0.6437946	0.52814285	0.68638605	0.4519887	0.5488485	0.5833653	0.51676355	0.67341635	0.59538445	0.4698246	0.6130808	0.64999315	0.58390665	0.6597146	0.67605215	0.7094687	0.64888365	0.52445545
L10r	L52	0.5995299	0.42856805	0.4824431	0.29746735	0.24177855	0.36490665	0.63983905	0.43453595	0.088640255	0.3274951	0.45471745	0.5129672	0.4785168	0.4734446	0.4462153	0.37291165	0.39191535	0.21418535	0.404238	0.2884825	0.3925386	0.1946211	0.4184789	0.09511599	0.49780095	0.43407625	0.3380836	0.4614742	0.06806775	0.2527843	0.35007405	0.33617875	0.2568191	0.3671766	0.2998137	0.48126825	0.39234715	0.3981588	0.40160105	0.27658335	0.49697705	0.45025095	0.2971219	0.54700745	0.5615685	0.46907525	0.4357406	0.2614853
L10v	L52	0.51857095	0.4888798	0.6097595	0.3221868	0.2453499	0.37958275	0.63330525	0.40866365	0.198393	0.43681825	0.5523313	0.6196402	0.5201662	0.48339155	0.53089735	0.5005661	0.3675697	0.2435009	0.4185713	0.4502912	0.45918715	0.113512535	0.50556495	0.1501589	0.53632785	0.4766774	0.4406891	0.5240108	0.040507455	0.2179441	0.5152772	0.4809793	0.5168451	0.36214785	0.45157005	0.4690734	0.4157992	0.53646885	0.50489495	0.2848314	0.5896563	0.4583821	0.50448295	0.6130517	0.59443255	0.5850807	0.56652475	0.31331645
L11l	L52	0.57666165	0.6940114	0.701058	0.3768645	0.37054425	0.5927246	0.7861215	0.61594305	0.23634945	0.68203455	0.6584187	0.6453936	0.62269595	0.55092215	0.62567515	0.60058595	0.51858075	0.5544806	0.5215505	0.5680684	0.59864985	0.2999621	0.65422195	0.3967223	0.6797089	0.68533635	0.5394627	0.63598675	0.28753765	0.3771024	0.6319679	0.5823192	0.7338486	0.5119974	0.60197355	0.56025945	0.5930318	0.6988196	0.67320855	0.58173	0.56022675	0.6913528	0.54825325	0.65283075	0.6516397	0.70701535	0.6561121	0.567011
L13l	L52	0.4458843	0.6101896	0.4979321	0.339511	0.2690495	0.44803515	0.7088223	0.46293085	0.025462865	0.67975515	0.5310316	0.4986864	0.5194101	0.4123951	0.48646425	0.45190225	0.36894985	0.39854105	0.44890745	0.40572275	0.57577045	0.1626973	0.48450905	0.2177278	0.451746	0.5904964	0.4361991	0.57327485	0.17038064	0.2843613	0.53017165	0.47792325	0.6454708	0.42062635	0.432841	0.38742865	0.4721766	0.60986105	0.5891197	0.36149385	0.47085675	0.62932625	0.3820533	0.42798675	0.5823805	0.6459655	0.518676	0.43206675
L1	L52	0.61119195	0.7285958	0.67516445	0.50926645	0.53535255	0.55745125	0.53043895	0.5338249	0.53528325	0.4947663	0.63427145	0.6752174	0.5402338	0.4319019	0.50086445	0.5829913	0.49914155	0.73957635	0.56781815	0.7077759	0.6597168	0.55033435	0.57826455	0.5697154	0.55163215	0.62829155	0.59655585	0.54991425	0.61495735	0.5810801	0.4610352	0.76909665	0.56967375	0.5672222	0.59569955	0.5315045	0.5388919	0.51444625	0.59155745	0.5545549	0.56562425	0.4478172	0.64884395	0.60687305	0.5409086	0.6119996	0.50120995	0.52071075
L23c	L52	0.60419745	0.44074465	0.4748281	0.4749884	0.5430057	0.53335585	0.33189565	0.4893015	0.4826572	0.4481091	0.57092205	0.51522845	0.4850202	0.4198102	0.5069511	0.52821675	0.53203255	0.556066	0.46065005	0.4994616	0.5227192	0.50026225	0.49723135	0.5502332	0.5278593	0.49978875	0.54977565	0.5084315	0.51987795	0.63086915	0.5398958	0.5519565	0.49471845	0.5268149	0.53425975	0.5499059	0.38843695	0.495769	0.65355935	0.5280175	0.5891397	0.4853202	0.39613495	0.52929965	0.62093715	0.50622705	0.5399836	0.5187691
L23d	L52	0.4502939	0.3219975	0.35304025	0.4040226	0.31184435	0.29893625	0.0993046	0.29766675	0.29724445	0.2766328	0.47160625	0.32707035	0.355534	0.35644725	0.39457645	0.20065395	0.351708	0.32978265	0.21852035	0.32887115	0.2783799	0.14154305	0.38479615	0.38585635	0.3487323	0.3922805	0.33662195	0.33273515	0.17615995	0.4023001	0.3628615	0.32470895	0.33552595	0.3095393	0.297953	0.3604919	0.18065085	0.331986	0.45041515	0.39901035	0.44494645	0.29029705	0.25286085	0.28575145	0.4278297	0.35545875	0.4084361	0.2529968
L24dd	L52	0.35330165	0.25538155	0.37166135	0.29971445	0.435002	0.2751073	0.34563615	0.37385205	0.3162288	0.2560259	0.29071585	0.4173847	0.3988961	0.215993	0.3720267	0.3405901	0.3386524	0.3861278	0.31771815	0.33938675	0.28956055	0.34599605	0.2946916	0.1948746	0.2647638	0.37677525	0.3218319	0.3215811	0.2725582	0.4005368	0.26301835	0.33727415	0.2980891	0.26698435	0.32305715	0.3593217	0.24578065	0.3842281	0.3849802	0.23830095	0.41507145	0.3151426	0.29519275	0.284617	0.44944625	0.2879612	0.37326415	0.32775235
L24dv	L52	0.33928685	0.2933507	0.39938885	0.29935475	0.3828461	0.2487523	0.2993674	0.4429782	0.1775148	0.18746	0.2950982	0.3932632	0.34042925	0.32723145	0.379972	0.28469155	0.3979747	0.45759415	0.2978046	0.3313947	0.31078515	0.24030935	0.3424635	0.2122491	0.30808625	0.4132736	0.3792209	0.39500955	0.28960715	0.3650698	0.3338576	0.4082326	0.36416225	0.43389575	0.3451361	0.41619625	0.2824058	0.3828815	0.3050443	0.3119344	0.54204115	0.3342352	0.32848855	0.37085275	0.45747595	0.3193387	0.40888875	0.3444387
L25	L52	0.2482409	0.3392051	0.2590724	0.24409305	0.129770695	0.115909485	0.2251491	0.3587022	0.085705125	0.18684565	0.32702195	0.3189531	0.2543901	0.1710245	0.33567685	0.13590155	0.1754159	0.04192485	0.15855098	0.28152415	0.20608935	0.068450175	0.31221485	0.026371115	0.18178005	0.109725075	0.20980135	0.3955428	0	0.17632365	0.35218715	0.29092415	0.27112355	0.17556685	0.15392235	0.29668625	0.17889285	0.2451747	0.3427467	0.2990948	0.3389874	0.1488218	0.229549	0.2829412	0.4774795	0.32009625	0.3115057	0.17931105
L2	L52	0.7657891	0.7333087	0.7403784	0.58096415	0.53418495	0.6381574	0.5853039	0.6231293	0.70426355	0.61495145	0.6579284	0.7333848	0.60074235	0.46715395	0.58059645	0.69686085	0.57721085	0.7823245	0.6759374	0.7657403	0.75605	0.669229	0.6091246	0.60427205	0.66085355	0.72733375	0.7326768	0.60301765	0.7291091	0.7426229	0.57716895	0.82638025	0.7064344	0.6431599	0.6466525	0.7418193	0.61936445	0.65309515	0.72373095	0.6574819	0.63737345	0.5154958	0.70880815	0.7587831	0.6655494	0.6453615	0.5975378	0.73700775
L31a	L52	0.47823395	0.3605052	0.3128024	0.4311246	0.40681985	0.35994765	0.08493308	0.3515187	0.3369462	0.3209291	0.53395085	0.3384137	0.4060631	0.36910035	0.3903339	0.3902865	0.41841625	0.4663528	0.2977879	0.32914045	0.31967315	0.3335843	0.41499945	0.47091025	0.40462565	0.3121222	0.4626467	0.4014262	0.27313155	0.6060861	0.4429432	0.40917975	0.311936	0.35279305	0.41573895	0.49873045	0.3483896	0.439891	0.4489879	0.4424253	0.45292255	0.33010455	0.3524519	0.4189736	0.49908755	0.3495765	0.39345075	0.26269475
L31pd	L52	0.66714585	0.5496376	0.5158171	0.60704485	0.61041555	0.5819873	0.25310245	0.5536144	0.5563058	0.45239395	0.65412145	0.623016	0.55845725	0.63774435	0.60130545	0.5827362	0.6535212	0.5366533	0.53240625	0.5355213	0.4846573	0.5010869	0.5402858	0.5755528	0.5399165	0.4953459	0.5149276	0.58179985	0.571999	0.68128785	0.57143665	0.63362505	0.5539928	0.45527015	0.5635249	0.50243005	0.4995411	0.6645152	0.6348163	0.53445035	0.5355595	0.56952575	0.50528015	0.6898682	0.51990835	0.63907405	0.50542915	0.43570085
L31pv	L52	0.59228125	0.46282545	0.5094891	0.5473211	0.5083098	0.54654485	0.24524665	0.47882655	0.44593745	0.3825813	0.582709	0.57907835	0.5035077	0.5669485	0.5290492	0.42621605	0.58097355	0.487903	0.50828775	0.5042279	0.40340975	0.4709802	0.4572229	0.4816121	0.4813572	0.4003451	0.44854145	0.54188925	0.42958605	0.63068805	0.4487244	0.58973815	0.46108315	0.4121312	0.4059485	0.36597745	0.26700915	0.5167614	0.55864075	0.5039049	0.48874885	0.54780245	0.34107215	0.51522505	0.48979605	0.62486505	0.55231305	0.1821256
L33pr	L52	0.4916101	0.3116787	0.32290005	0.4015626	0.35324695	0.2816116	0.2137108	0.3044906	0.29330585	0.2289088	0.4298287	0.2423304	0.37260505	0.20884765	0.4866694	0.23624135	0.3403186	0.245325	0.2224601	0.2168992	0.29869475	0.15814925	0.3690628	0.3261458	0.3453812	0.2853379	0.1090427	0.38588015	0.2096964	0.31083485	0.3163363	0.35585065	0.2527187	0.34681745	0.29355725	0.40175055	0.26908795	0.3873321	0.4503921	0.43766515	0.42761675	0.2874093	0.1565603	0.38380645	0.472567	0.25330175	0.42867545	0.20324825
L3a	L52	0.5658201	0.5655101	0.57031045	0.49069995	0.50480125	0.52157135	0.4961069	0.56757205	0.558519	0.5330055	0.5401932	0.58824955	0.5181807	0.4841782	0.54872965	0.56958715	0.5257991	0.5608484	0.5446908	0.6334682	0.592895	0.5160014	0.5438142	0.53487345	0.5190583	0.57060145	0.51822065	0.537389	0.5113518	0.5476072	0.5035258	0.6353968	0.60630415	0.58178845	0.5659881	0.5723453	0.5777053	0.5376426	0.57598245	0.50692835	0.5194731	0.4968026	0.6049671	0.58276395	0.53590595	0.57579085	0.54151885	0.54104305
L3b	L52	0.5944294	0.62975405	0.66011735	0.52643145	0.54078695	0.5484253	0.5320333	0.5504955	0.563209	0.49889655	0.57534865	0.63721685	0.53275995	0.46517005	0.50524575	0.59247855	0.50281425	0.5795208	0.5459602	0.67108635	0.6280614	0.54824925	0.5781022	0.56536035	0.53999965	0.5849216	0.5546995	0.52066035	0.5697995	0.601569	0.46824195	0.7377933	0.57435035	0.57104045	0.57248615	0.51767295	0.5133325	0.5046745	0.5931919	0.51286085	0.5682088	0.47105455	0.62463175	0.6051075	0.5275554	0.596396	0.5254078	0.51945125
L43	L52	0.53085755	0.55683225	0.62881785	0.50465585	0.50819495	0.52781705	0.52203525	0.59516935	0.5150679	0.5522654	0.56869435	0.53009245	0.5874784	0.4479192	0.5326782	0.53002	0.53599665	0.6106513	0.59472935	0.5877575	0.58746985	0.50832575	0.59322985	0.53750995	0.563824	0.63237145	0.5110485	0.52118595	0.48550625	0.44396885	0.5436752	0.55236755	0.6534647	0.61226955	0.61583645	0.5906558	0.5696551	0.55395005	0.5957662	0.45129395	0.5278892	0.50397195	0.58790755	0.53488825	0.50777015	0.6164521	0.5756978	0.5451456
L44	L52	0.49233725	0.51152505	0.56319715	0.3529958	0.641984	0.57974455	0.53324405	0.61171025	0.52081095	0.59305025	0.54499995	0.49464065	0.62009855	0.5320524	0.5027535	0.47466415	0.62865255	0.5511167	0.54402445	0.601957	0.58531635	0.3848516	0.6077076	0.51965315	0.63168015	0.63016435	0.4898444	0.5024239	0.42040005	0.5131673	0.5204628	0.53535825	0.5293696	0.52037845	0.5367365	0.55501835	0.5434534	0.563551	0.5768465	0.5427437	0.5622822	0.50485715	0.58631885	0.55496525	0.5780152	0.59259415	0.59976765	0.52060265
L45	L52	0.65626895	0.691698	0.7326083	0.4159822	0.7605317	0.6154197	0.60741555	0.67037105	0.50329975	0.64908585	0.6036311	0.5658645	0.708152	0.56194505	0.63338685	0.60069705	0.73872295	0.72132255	0.66253055	0.71362135	0.6039467	0.3611469	0.7049374	0.5107931	0.76613935	0.66955835	0.6092348	0.6755315	0.4754717	0.54037815	0.61543025	0.69826205	0.67177385	0.6928818	0.6961843	0.70399635	0.66205495	0.6974028	0.6287741	0.62800705	0.74044295	0.7058807	0.6995516	0.641052	0.69184265	0.6603858	0.7376956	0.6689308
L46	L52	0.37416275	0.4041122	0.4158899	0.20216795	0.2973279	0.49426675	0.3266106	0.46736275	0.27650645	0.3524639	0.4374687	0.39690295	0.40388395	0.36626905	0.4062352	0.41046115	0.41356345	0.41244625	0.4243806	0.47077795	0.4099609	0.2177205	0.43535995	0.38164105	0.4393257	0.489923	0.49236245	0.4218856	0.1983415	0.3838471	0.46234265	0.48006475	0.6350341	0.60472015	0.4528966	0.49963155	0.4201916	0.50946605	0.5653044	0.39398905	0.44167385	0.4533188	0.59739835	0.5046401	0.48683555	0.37376165	0.43550865	0.5097333
L47l	L52	0.60406755	0.641491	0.7252367	0.3822268	0.5885794	0.6156798	0.6741346	0.673513	0.3793789	0.6385352	0.6063365	0.6002249	0.68442615	0.51974045	0.634898	0.5637087	0.6817833	0.6989941	0.63736625	0.6825915	0.59190655	0.35791125	0.71269865	0.42695125	0.68915475	0.6354498	0.58196155	0.67994735	0.42897945	0.46306495	0.5741101	0.64647705	0.68033435	0.60527405	0.67361705	0.6878956	0.5844278	0.6817485	0.6250134	0.5939489	0.72420425	0.75031435	0.61781445	0.6099469	0.68014075	0.65802515	0.6492926	0.6640616
L47m	L52	0.51538265	0.56564115	0.53819915	0.2629574	0.3220922	0.42898475	0.5649506	0.56611395	0.1469478	0.57272515	0.54195825	0.51328705	0.57986395	0.4545865	0.53601065	0.4788328	0.4585976	0.57409025	0.5267292	0.48810375	0.48691515	0.26233515	0.56949405	0.31886295	0.5845357	0.56997895	0.4099263	0.6247325	0.2942009	0.3087629	0.4992894	0.49563405	0.60831295	0.4038489	0.55654235	0.6265647	0.4862785	0.62453865	0.5320366	0.53858405	0.5571404	0.61432315	0.402796	0.51527265	0.64601765	0.55662435	0.57003635	0.53600485
L47s	L52	0.427938	0.5337388	0.57567555	0.3424437	0.46819385	0.4726202	0.5779312	0.5870037	0.094986055	0.5849637	0.51855895	0.50908825	0.5408082	0.367722	0.549874	0.42204545	0.47856955	0.5642523	0.5813045	0.5073624	0.5031723	0.23037835	0.50070625	0.30598755	0.53594305	0.56018885	0.3999737	0.56752935	0.272066	0.32942385	0.4845652	0.51786575	0.61084705	0.40833015	0.5247609	0.6381632	0.46236695	0.6117027	0.486903	0.4630574	0.5647515	0.58505715	0.50223145	0.4635932	0.6054548	0.5562067	0.60153105	0.5626246
L4	L52	0.54083595	0.51246955	0.51722725	0.4707516	0.5619225	0.5037891	0.46912845	0.5140561	0.52623615	0.500352	0.52636075	0.57440915	0.5316086	0.44971525	0.50738115	0.56409535	0.4984292	0.5352079	0.4970291	0.5754181	0.5655879	0.488801	0.5210211	0.4731745	0.4753327	0.52404905	0.502252	0.52283645	0.4889414	0.514484	0.5064532	0.5772967	0.52427725	0.50024925	0.51487655	0.54171665	0.51481035	0.48744185	0.52824285	0.4777531	0.4923119	0.50569465	0.54122905	0.54869975	0.5390908	0.49095965	0.5091274	0.5185851
L10d	L55b	0.409194	0.34539285	0.3698929	0.36758835	0.3792841	0.2767027	0.42851295	0.14609514	0.3592505	0.326289	0.3763937	0.44762725	0.27752615	0.3496054	0.33766645	0.45055335	0.1400363	0.3546681	0.4866258	0.35634845	0.33668255	0.30670435	0.2332421	0.296106	0.4439253	0.3603035	0.30412285	0.23832165	0.16145815	0.34605955	0.4173732	0.3223722	0.26561175	0.28190385	0.4376218	0.18958255	0.34235105	0.50265425	0.48029275	0.1891643	0.2550831	0.33078675	0.3315367	0.25064245	0.3535199	0.3597971	0.34871385	0.3184702
L10pp	L55b	0.2794254	0.32673195	0.43056335	0.37824295	0.24666305	0.3661514	0.4267125	0.085422	0.23541385	0.2808955	0.39980465	0.4623098	0.24275425	0.36714865	0.3863324	0.3915679	0.067980675	0.39546585	0.4544332	0.3405667	0.42793945	0.2654449	0.23929715	0.20902715	0.34871535	0.3285307	0.2807191	0.3011171	0.133400745	0.38504965	0.44847405	0.3185492	0.2564653	0.2206126	0.3935183	0.1391319	0.29756695	0.3425081	0.4539291	0.1898963	0.2106087	0.29590285	0.31111035	0.2451103	0.4127189	0.28286845	0.3892734	0.38602485
L10r	L55b	0.2819193	0.1526744	0.26740215	0.20560755	0.06876545	0.12840205	0.2777381	0.042711005	0.05251385	0.09330024	0.21288765	0.30889145	0.16284455	0.30910845	0.23705935	0.2700319	0	0.086401525	0.35845695	0.026294155	0.2931043	0.23479615	0.0842531	0.08760295	0.2589161	0.1864424	0.0809384	0.1888575	0.025820405	0.24128885	0.2794746	0.09350275	0	0.082811305	0.140370235	0.09609785	0.169439935	0.2384856	0.22220985	0.026115535	0.12030695	0.2183905	0.02604899	0.1139974	0.2657306	0.1641803	0.194920545	0.1043946
L10v	L55b	0.1547559	0.20652525	0.3491131	0.2558463	0.07468155	0.13332915	0.31029765	0	0.19479865	0.1643157	0.28200535	0.41974465	0.17712725	0.2999372	0.331507	0.346264	0	0.2503656	0.39139245	0.1933347	0.3436347	0.2006123	0.139988055	0.0740331	0.2621605	0.20250145	0.1894815	0.2318006	0.02555736	0.20453115	0.2973627	0.2487731	0.14124755	0.08675395	0.2712269	0.0988744	0.14266905	0.2611067	0.361349	0.025238155	0.24017305	0.20145055	0.23087215	0.1856616	0.35203525	0.1474728	0.3335717	0.192014425
L11l	L55b	0.2717388	0.40317045	0.4833642	0.31077565	0.16484525	0.3539259	0.3823121	0.08084295	0.23315675	0.36067835	0.34497345	0.41670785	0.3180017	0.37654235	0.32547055	0.34390155	0.12219415	0.3565919	0.4161483	0.370898	0.4143869	0.27871525	0.29965725	0.2834575	0.4059062	0.42359615	0.2975146	0.31905235	0.2332704	0.38126255	0.3485152	0.3637001	0.291634	0.236621	0.4091987	0.141798805	0.36166275	0.35325045	0.49876095	0.2537535	0.16223519	0.3153419	0.2816305	0.2532497	0.389426	0.3181673	0.41503175	0.41467055
L13l	L55b	0.1939846	0.2843151	0.1904175	0.2827442	0.042163335	0.32283005	0.2649603	0	0.0609667	0.30584025	0.27764805	0.31674595	0.10647974	0.27746865	0.2527167	0.24421099	0	0.292371	0.2776331	0.19203405	0.34010945	0.11541006	0.1235979	0.0740331	0.14340075	0.1643648	0.18390885	0.2182993	0.1400521	0.2904276	0.2250116	0.2600912	0.1415682	0.0903449	0.24909125	0.04116038	0.2110728	0.2751217	0.4003714	0.077104825	0.12997435	0.1365336	0.049747545	0.0580625	0.3198555	0.135099905	0.21103435	0.3135695
L1	L55b	0.6760909	0.60496375	0.67489865	0.5120599	0.50673475	0.56670525	0.61070485	0.65775455	0.50304025	0.7745169	0.6727573	0.67755335	0.69027515	0.6773045	0.73919845	0.6586568	0.64874785	0.70638235	0.5486136	0.6209982	0.67464685	0.5914326	0.5905913	0.68196115	0.60522985	0.6127383	0.7205518	0.66509065	0.6037684	0.5996452	0.7429648	0.69227565	0.6611394	0.6794411	0.5502846	0.61562855	0.58457945	0.68093815	0.6744459	0.69763615	0.7364043	0.6542113	0.63116245	0.66445265	0.59597825	0.59574275	0.559963	0.7068751
L23c	L55b	0.4580708	0.34328135	0.37515785	0.4535521	0.3295516	0.28896925	0.2393471	0.39300565	0.3326472	0.1607568	0.30318115	0.43856485	0.24794875	0.40090245	0.3238111	0.3032155	0.328135	0.3163275	0.3082801	0.3628091	0.33501375	0.3218717	0.18974715	0.4038652	0.33201435	0.3479456	0.21837865	0.3587755	0.16967533	0.3747845	0.35726185	0.148196305	0.37596715	0.3475738	0.2853954	0.20838445	0.27128085	0.3838132	0.44296505	0.3425296	0.2476033	0.4076855	0.1802534	0.33152485	0.4287554	0.39879495	0.40225455	0.3101059
L23d	L55b	0.27761075	0.12973135	0.194767	0.17947605	0.0266021	0.04189239	0	0.14884695	0.02625692	0	0.08415427	0.1420855	0.0675077	0.18029265	0.1266338	0	0.02703117	0.05226515	0.086739275	0.08699765	0	0	0	0.089479915	0.08675395	0.123043915	0	0.08749697	0	0.086557055	0.09290174	0	0.11136309	0.10566705	0.08099075	0	0.026132585	0.1224267	0.21439655	0.04139214	0.0614669	0.05203335	0	0.04113582	0.2307087	0.0954485	0.1938447	0.041365385
L24dd	L55b	0.6137734	0.5169576	0.5645603	0.5046166	0.49429575	0.4244286	0.48728755	0.47064825	0.3303309	0.3720098	0.46956435	0.58002575	0.53660335	0.4953818	0.4917433	0.23346505	0.42255745	0.4477116	0.5816577	0.3923205	0.2843338	0.48667065	0.46321075	0.3536185	0.4214681	0.4691624	0.2746782	0.4736635	0.4112763	0.49559355	0.45733615	0.28160775	0.5032222	0.35809515	0.504817	0.36578365	0.4595065	0.6165578	0.59137055	0.4396993	0.33965375	0.52044515	0.33993085	0.35418905	0.5547976	0.3691427	0.5464719	0.41643175
L24dv	L55b	0.62349535	0.5539674	0.56971425	0.4363206	0.54687415	0.3967976	0.3419961	0.4423446	0.33672745	0.28779045	0.30521925	0.62210755	0.33238565	0.46407985	0.4042921	0.31761795	0.34337245	0.2438154	0.52199585	0.3244465	0.2961304	0.39759315	0.5131363	0.42591775	0.3482271	0.4508219	0.2242754	0.44071965	0.2688022	0.46231845	0.35516185	0.22288835	0.44841435	0.39157865	0.4345215	0.35726705	0.5198223	0.62900005	0.5975684	0.36105085	0.3755372	0.45858485	0.34500805	0.5753473	0.4655438	0.50224365	0.4867811	0.40121955
L25	L55b	0.02569685	0.0800122	0.12365501	0.0870399	0	0.026431155	0	0	0.0609667	0	0.11254175	0.2009162	0.05223105	0.040065655	0.04060564	0.1004903	0	0.026132585	0.06597155	0.0525883	0.15078898	0	0	0	0.04139214	0	0.02553322	0.0517864	0	0.093520805	0.09868125	0.027480675	0	0	0.2148121	0	0.026132585	0	0.13045775	0	0	0	0.041860305	0	0.24618425	0.104610035	0.27366325	0.0521973
L2	L55b	0.64715865	0.5974705	0.6921825	0.5252012	0.4561597	0.5458485	0.62569745	0.64431495	0.5774456	0.74173105	0.6302536	0.6884679	0.6853341	0.66040295	0.72060735	0.6444258	0.62702835	0.67235055	0.58354285	0.6765662	0.69482895	0.5626549	0.6117603	0.6463677	0.570884	0.5972042	0.68394425	0.61036405	0.6025274	0.66164895	0.72030705	0.66811375	0.65776805	0.69310475	0.5498978	0.61635795	0.57790695	0.72593585	0.6686058	0.647535	0.7220859	0.67708165	0.6447699	0.68465645	0.6191292	0.5870952	0.60084825	0.6691281
L31a	L55b	0.24085765	0.05334145	0.1809575	0.19932835	0.14226555	0.05373852	0.044266705	0.11447165	0.027796075	0	0.1855605	0.14708075	0	0.2132524	0.166854	0.03981833	0.02631308	0.094245955	0.10724823	0.07207855	0.089909075	0.08470031	0.040198955	0.2003066	0.17525505	0.06474415	0.0592863	0.13310405	0	0.2525866	0.133551	0	0.13828665	0.10446215	0.1562937	0.0519386	0.093577805	0.1839336	0.2897118	0.14861756	0.0529447	0.133460855	0.041860305	0.14331855	0.31589825	0.1572762	0.1736014	0
L31pd	L55b	0.3104659	0.22282885	0.36470265	0.355278	0.18636817	0.114709105	0.0857264	0.26884165	0.285192	0.02513189	0.2991185	0.2708022	0.162863995	0.35024415	0.3113486	0.23999765	0.20587845	0.060678	0.2357112	0.17341235	0.21952015	0.18536305	0.20306025	0.29984755	0.251342	0.19442815	0.161658385	0.27741575	0.10738197	0.3048092	0.29449515	0.2975685	0.29885695	0.205808	0.2764342	0.0519386	0.1269516	0.3041614	0.2973267	0.19207225	0.1612264	0.2638549	0.1972282	0.2840499	0.27212365	0.283525	0.2278167	0.15179771
L31pv	L55b	0.3213162	0.1132953	0.33227355	0.3430582	0.1064084	0.07833668	0.02580622	0.197852625	0.05251385	0	0.212765	0.2704604	0.05223105	0.26801885	0.21989055	0.09296455	0.158798935	0.0904039	0.2177286	0.07381705	0.0919816	0.10453035	0.07608815	0.21045665	0.18170284	0.0864255	0.1637084	0.20378355	0.0516408	0.24060695	0.1844535	0.173335285	0.15055693	0.14364678	0.16793335	0.04116038	0	0.2018251	0.24317255	0.148007185	0.123960085	0.21458725	0.07872996	0.15257425	0.2078857	0.25372495	0.2956313	0.06746405
L33pr	L55b	0.19427475	0.13944655	0.0592586	0.0957937	0.0266021	0.04189239	0.0599202	0.1393173	0.02625692	0	0.044415865	0.10910664	0.05223105	0.078893465	0.0975418	0	0	0.026132585	0	0	0.040666375	0.080717705	0	0.086451245	0.101651765	0	0	0.0517864	0	0.04113582	0	0	0	0.09581339	0.09886835	0.02596931	0.1089709	0.0611415	0.21310275	0.114198655	0.06843005	0.073038	0	0.025953815	0.23529685	0.02783943	0.179520115	0.041365385
L3a	L55b	0.7348656	0.7570435	0.72116615	0.59996475	0.68986075	0.7148025	0.7085111	0.7321392	0.6865863	0.79340495	0.7570532	0.76028675	0.7236763	0.7719138	0.80470155	0.7414635	0.7706337	0.7882794	0.7086875	0.7669789	0.79478665	0.71005305	0.72437515	0.7828148	0.69446975	0.73710715	0.7931767	0.70710585	0.7317024	0.76790695	0.79676275	0.7745724	0.737046	0.77857225	0.742025	0.72588945	0.7032619	0.7367007	0.7483835	0.7399423	0.7540238	0.73761495	0.68141085	0.79718815	0.77097825	0.6734177	0.73743035	0.7620604
L3b	L55b	0.708905	0.6555266	0.7101171	0.57626545	0.6294669	0.65895885	0.67387585	0.69170875	0.5672924	0.7874832	0.70615875	0.70201405	0.69766325	0.7346444	0.78017015	0.7169918	0.69770715	0.727623	0.6595529	0.65678735	0.72787495	0.6561763	0.6681033	0.7179772	0.6546638	0.672539	0.7864624	0.70191415	0.6750927	0.6559842	0.78036455	0.7485523	0.7032929	0.7229211	0.64177695	0.6520366	0.62881405	0.71252705	0.69928285	0.73662175	0.7660379	0.6965238	0.65396125	0.72821795	0.648126	0.63839365	0.663501	0.74670515
L43	L55b	0.53145	0.5529011	0.54588015	0.6440912	0.6294508	0.5349984	0.55359895	0.4399335	0.51954025	0.46892845	0.58262575	0.56676435	0.62832565	0.48209065	0.4576449	0.57713205	0.3825989	0.54409215	0.4852371	0.4846999	0.67103685	0.73451095	0.52064265	0.50586635	0.59953205	0.50547605	0.61519785	0.59832735	0.55630035	0.57334895	0.5586026	0.5519657	0.53462935	0.485378	0.59301135	0.57081365	0.59163975	0.64419285	0.5284277	0.5389027	0.6145772	0.6017051	0.43114675	0.56921385	0.60535065	0.56824335	0.61012	0.6621895
L44	L55b	0.66140315	0.54754485	0.59126355	0.40905615	0.5712145	0.4922537	0.5852211	0.3554909	0.63172125	0.4412765	0.5175472	0.571399	0.65936885	0.5463573	0.5312174	0.46017605	0.45583095	0.61385165	0.68023	0.74313525	0.6443084	0.54393445	0.4018771	0.59896385	0.61150005	0.5457795	0.6008394	0.68298205	0.45298065	0.6381617	0.52191255	0.47499575	0.4124662	0.62973775	0.5875436	0.5184257	0.55583295	0.56720495	0.64505845	0.50637925	0.5143518	0.6302095	0.80004255	0.523936	0.4668968	0.43417465	0.6806051	0.6937785
L45	L55b	0.5240106	0.4515737	0.56000845	0.43581715	0.4264468	0.356883	0.51651515	0.32605445	0.46753515	0.3800748	0.4101874	0.5007135	0.4910689	0.43441475	0.4518296	0.43571215	0.3165759	0.46609785	0.5245199	0.56568045	0.5388301	0.5086994	0.30273275	0.4334691	0.5166279	0.47002105	0.53840815	0.5808924	0.4112823	0.51078885	0.49535175	0.47979185	0.39064295	0.450897	0.48986605	0.39749345	0.3995357	0.47228755	0.52784915	0.4679308	0.34557065	0.53375775	0.582835	0.4322744	0.42982105	0.41879185	0.48045375	0.6022564
L46	L55b	0.64269795	0.37301075	0.569986	0.4917086	0.7474545	0.41180025	0.4812241	0.6066995	0.536112	0.3561217	0.5930823	0.49736605	0.340717	0.5050327	0.49608905	0.51504705	0.5252599	0.46324815	0.6212776	0.33317805	0.66315195	0.34891445	0.47108625	0.3178617	0.52800745	0.53538015	0.5338461	0.39330865	0.33476865	0.57056225	0.5251749	0.5036183	0.50002045	0.5171487	0.49997035	0.39736555	0.672562	0.5654056	0.55219735	0.45655575	0.28452535	0.5959376	0.4787059	0.4981889	0.38011265	0.68371355	0.66223565	0.5680102
L47l	L55b	0.37480665	0.38852985	0.40291065	0.35668665	0.2442831	0.29793295	0.43537785	0.2241167	0.32136075	0.32750175	0.3734762	0.3917206	0.4161437	0.33848605	0.3687627	0.3569876	0.190465295	0.3818435	0.38825495	0.4299895	0.4062861	0.38034585	0.2498142	0.27178235	0.4289737	0.3706247	0.38983885	0.47872815	0.337113	0.3826998	0.39165695	0.36820985	0.35041175	0.3003086	0.41988545	0.3112021	0.32284525	0.36232095	0.3408267	0.36753955	0.25179665	0.42655125	0.42157675	0.2800891	0.40845835	0.31834445	0.3944797	0.5366134
L47m	L55b	0.2301761	0.2676765	0.15879285	0.2347715	0.042163335	0.0528623	0.2787375	0.027242315	0.11141773	0.2845906	0.2832928	0.28395175	0.29507325	0.29463875	0.20180425	0.14902001	0.04170524	0.30649355	0.2314172	0.26894875	0.25338345	0.22400845	0.16476325	0.08699765	0.2964142	0.19278095	0.21338325	0.3162347	0.22745695	0.2639226	0.25310275	0.1946447	0.19369565	0.090366985	0.25636595	0.21022055	0.2502497	0.29433975	0.20739135	0.20639955	0.114807045	0.23596215	0.10245951	0.12958245	0.38089625	0.15586625	0.2976193	0.42688065
L47s	L55b	0.23154835	0.21256135	0.272114	0.30095715	0.1317058	0.32965115	0.2698111	0.06808346	0.13499025	0.2782846	0.37251235	0.36578415	0.2441906	0.2419113	0.2387677	0.2182346	0.051810745	0.35784065	0.3285743	0.2727124	0.3491079	0.2011693	0.07381705	0.19675835	0.2813224	0.248217	0.2174584	0.2933629	0.2103515	0.35293205	0.24748815	0.2583909	0.1867818	0.093493585	0.27369635	0.189082	0.2521969	0.2699325	0.33873605	0.22567065	0.134354605	0.2646871	0.21633115	0.1268808	0.40772125	0.1791094	0.3380346	0.4520896
L4	L55b	0.8004944	0.84073275	0.8388326	0.8406367	0.87594745	0.7986672	0.8248747	0.83630215	0.82106065	0.8461839	0.80869115	0.8398202	0.86022055	0.81751435	0.8457757	0.85740345	0.82952885	0.83782945	0.797835	0.838363	0.8425788	0.8426169	0.84877885	0.8439348	0.8315689	0.8029632	0.83043335	0.8241449	0.8638575	0.8242012	0.83877805	0.8228947	0.85872275	0.7869491	0.80918545	0.8702485	0.83494875	0.82199	0.8287108	0.7925356	0.83806345	0.8326091	0.8246826	0.8292533	0.84128615	0.81741245	0.7997076	0.82501705
L52	L55b	0.3947086	0.41031985	0.4242467	0.26723975	0.4177164	0.34438665	0.3605403	0.317144	0.39987905	0.3507837	0.45136505	0.52518715	0.3343261	0.4693234	0.3847917	0.4137262	0.34454905	0.46558175	0.3673449	0.4722591	0.59537555	0.23529095	0.4451456	0.32152435	0.3803262	0.4055528	0.4666695	0.42901985	0.30666515	0.41493515	0.4033218	0.52332545	0.4259194	0.41514875	0.4598626	0.3454939	0.4326752	0.3828445	0.40508675	0.35546605	0.2603796	0.40722385	0.46452065	0.3863552	0.4503397	0.344668	0.42117935	0.46679155
L10d	L5L	0.3690461	0.3608616	0.3873426	0.4883229	0.26934335	0.31908915	0.33940015	0.2855989	0.30353475	0.3646753	0.39455555	0.4275207	0.28716055	0.3255824	0.37452675	0.53355135	0.28636675	0.3759931	0.4227626	0.38345715	0.3509214	0.3889457	0.3584453	0.3108603	0.3781608	0.3229369	0.359655	0.3011338	0.29813935	0.3074361	0.36172965	0.4151819	0.2575626	0.3511308	0.3481395	0.3099122	0.3139472	0.41683665	0.3951442	0.2448922	0.47252145	0.3736631	0.33631125	0.321873	0.3663544	0.34991415	0.3827322	0.3194622
L10pp	L5L	0.2485868	0.33725345	0.42417445	0.46126875	0.21026835	0.29245	0.31741445	0.23743965	0.1939901	0.30696	0.36173	0.4101127	0.3279916	0.21375765	0.33274915	0.4903388	0.23213835	0.37634265	0.37409045	0.39182315	0.3839725	0.31870325	0.32580375	0.24545905	0.3141377	0.2656147	0.3286616	0.3441801	0.2054027	0.28877845	0.2948068	0.3786432	0.1904765	0.27313355	0.3249234	0.2695624	0.2318733	0.32234575	0.39171945	0.16380545	0.41772205	0.2974216	0.31749515	0.2967752	0.31296635	0.2758586	0.3760373	0.33831725
L10r	L5L	0.2618196	0.19750424	0.44330585	0.40076855	0.0687078	0.2647665	0.2451588	0.1726853	0.15948975	0.3624572	0.21910845	0.2759774	0.2327324	0.2252335	0.2702721	0.30319845	0.22652305	0.025723525	0.38425065	0.31339495	0.31918975	0.2939566	0.20505075	0.1618749	0.3713955	0.16437525	0.197664	0.27433245	0.1686653	0.21332325	0.2056043	0.411412	0.15672705	0.32341795	0.23177085	0.1976951	0.2159563	0.2191935	0.2397103	0.09077065	0.3625666	0.2989962	0.09322886	0.18844855	0.3352315	0.22500505	0.28513105	0.2114961
L10v	L5L	0.163039955	0.26633405	0.3727428	0.3456824	0.0584201	0.1879856	0.2395605	0.11199995	0.1672988	0.3122622	0.25398815	0.3224687	0.22548665	0.2043199	0.28747595	0.41576615	0.17817845	0.21227205	0.37604835	0.3417418	0.3118005	0.2407986	0.2152905	0.2295094	0.2503541	0.15981055	0.23673575	0.25721855	0.0660648	0.1484636	0.18514555	0.37022645	0.09911958	0.265574	0.2774993	0.17585525	0.18083375	0.27001855	0.310873	0	0.414442	0.2516425	0.20452625	0.242057	0.28978405	0.1714069	0.33728695	0.189092
L11l	L5L	0.25451875	0.3808193	0.3863346	0.41569535	0.1650996	0.3347995	0.2960518	0.2358432	0.14853155	0.3711794	0.326032	0.40158025	0.3431494	0.18264216	0.2959056	0.47295595	0.2791327	0.36277965	0.4006989	0.36551195	0.3966216	0.38149825	0.39557385	0.3024021	0.3378241	0.3427992	0.32131575	0.3423058	0.25570235	0.327864	0.244108	0.39385585	0.2224005	0.20532695	0.3488986	0.22105895	0.26642415	0.33210585	0.46595135	0.28697225	0.3533031	0.24466165	0.3006527	0.2918403	0.29379945	0.3096089	0.40760675	0.3519128
L13l	L5L	0.109581975	0.28424285	0.1921795	0.3467082	0.025160175	0.26896825	0.169262965	0.040216115	0.040357685	0.30346665	0.2333964	0.29665305	0.23024495	0.0503974	0.24155765	0.36424755	0.1251509	0.2400507	0.30716425	0.19000855	0.3173217	0.24602615	0.196487	0.08136895	0.1774254	0.22302285	0.21081575	0.2312552	0.17021444	0.22684725	0.083028875	0.2947612	0.1116075	0.11006055	0.17814775	0.0596971	0.16336215	0.2595253	0.37138635	0.080393935	0.2781917	0.14031733	0.10051451	0.02500616	0.23377965	0.101401635	0.18517925	0.2464706
L1	L5L	0.8043227	0.79566115	0.82012725	0.82699745	0.82763685	0.82366445	0.84628075	0.8221187	0.8290151	0.82228875	0.84828795	0.821382	0.85106335	0.7816847	0.81556005	0.80853955	0.8122918	0.84436215	0.8078098	0.76337995	0.80583795	0.82757345	0.8168755	0.81395675	0.77794245	0.8044164	0.8201351	0.8281675	0.78700325	0.80474965	0.8029019	0.7719925	0.8148184	0.823231	0.84454385	0.8137242	0.7949325	0.79124685	0.81236445	0.7927684	0.78830295	0.77312055	0.8123464	0.8333728	0.78545545	0.7822695	0.7689386	0.8249992
L23c	L5L	0.76970515	0.6914346	0.65267395	0.78621135	0.8260161	0.7959878	0.7233184	0.7844046	0.751554	0.74458615	0.7842326	0.77772525	0.78734385	0.7406316	0.6988649	0.69908145	0.73277025	0.7756629	0.7425342	0.7756137	0.79735545	0.71035385	0.7747316	0.82265745	0.79650165	0.79915225	0.7247452	0.715281	0.74221255	0.7072907	0.79315745	0.71773295	0.80439595	0.82223615	0.7802608	0.70869035	0.81245795	0.65738105	0.79990155	0.77608785	0.73726475	0.80613425	0.7817338	0.809122	0.8261617	0.83351455	0.76522755	0.6930416
L23d	L5L	0.6259404	0.45685785	0.56725925	0.69812325	0.56637235	0.46599365	0.45585935	0.4751016	0.60556815	0.54572245	0.5589711	0.5542135	0.4899345	0.6176125	0.3926527	0.29722145	0.58451925	0.45389635	0.5766592	0.5840718	0.4714821	0.3574317	0.4411267	0.66496595	0.6184082	0.54059255	0.46621115	0.4071804	0.22921025	0.47089105	0.5809185	0.54115175	0.5061556	0.572361	0.55430495	0.45837125	0.4253804	0.4612406	0.560195	0.4395792	0.57486635	0.66625345	0.4121201	0.324349	0.57317195	0.5808873	0.5754291	0.47313155
L24dd	L5L	0.6402606	0.69528475	0.6471595	0.70124935	0.59314165	0.71837365	0.73293045	0.5984922	0.69738525	0.68198455	0.7134341	0.74190645	0.68120855	0.55860725	0.68129575	0.78111985	0.6546275	0.6685726	0.7351765	0.71921925	0.67600165	0.6697619	0.62595665	0.6396439	0.7371109	0.7023769	0.6909254	0.6360222	0.6310133	0.7353833	0.6741776	0.6874785	0.7369192	0.7080453	0.6597592	0.72040195	0.75283005	0.59636905	0.592259	0.61347755	0.6582846	0.7117535	0.69611315	0.55016325	0.65656765	0.67178475	0.69508815	0.8027888
L24dv	L5L	0.49465285	0.57337215	0.47183925	0.59136335	0.49358515	0.6401727	0.63117925	0.41155335	0.4084319	0.45076805	0.5724138	0.53256515	0.5147553	0.49973985	0.5325818	0.64523095	0.5945481	0.5534603	0.6305037	0.4935266	0.57002005	0.45664025	0.5986886	0.61586575	0.65893345	0.6884392	0.57717075	0.5942393	0.46932885	0.50721185	0.653133	0.69190705	0.58778	0.7004162	0.6069175	0.587843	0.65877365	0.56851415	0.4459481	0.4870992	0.6496736	0.62744545	0.5780164	0.52077655	0.5153945	0.50899765	0.54897935	0.52123335
L25	L5L	0.1809302	0.2552522	0.3462587	0.33033015	0.07063355	0.08287242	0.17003055	0.09597173	0.18499835	0.3891475	0.26399075	0.3582405	0.23099825	0.26403975	0.0683765	0.0601222	0.2018259	0.07425915	0.40105065	0.27845545	0.2881385	0.102004805	0.13665985	0.02586371	0.3373204	0.1277887	0.1794579	0.17659325	0.1470679	0.165544	0.1764976	0.38517395	0.26091125	0.22504595	0.20958125	0.18604325	0.1947647	0.17287705	0.34733915	0.21730895	0.2425575	0.36853065	0.02589321	0.02697506	0.22008805	0.14244845	0.26273685	0.28727245
L2	L5L	0.8841786	0.8797842	0.8632716	0.8770312	0.8467276	0.87591415	0.78477695	0.8745365	0.8495629	0.88619545	0.85502355	0.88968785	0.778448	0.8859442	0.8835509	0.85878535	0.88814115	0.85826455	0.8769582	0.9076733	0.7828228	0.7650988	0.8781969	0.8403083	0.87941235	0.8411824	0.87356085	0.86271725	0.87514915	0.9009399	0.89281925	0.903273	0.873609	0.87261	0.86607625	0.84181715	0.87603155	0.89559215	0.88370335	0.81813835	0.87088645	0.90077345	0.8707826	0.87092625	0.8888154	0.8411897	0.88236595	0.86510545
L31a	L5L	0.6139578	0.5078631	0.4682832	0.6710212	0.4857872	0.53904205	0.2210264	0.4546932	0.55163505	0.62047665	0.5674254	0.5262033	0.52128365	0.66357325	0.3683789	0.4398768	0.5139157	0.59046775	0.65163465	0.4625731	0.48144385	0.4161835	0.5134078	0.6078558	0.6201919	0.37690535	0.5431266	0.5087728	0.34313935	0.5753086	0.6154774	0.5618	0.46819295	0.545492	0.6028105	0.5335979	0.4928084	0.54323945	0.54120525	0.55712695	0.59790825	0.64636415	0.4606198	0.3882631	0.51874215	0.4928643	0.5898846	0.4501367
L31pd	L5L	0.43978765	0.4405105	0.4578814	0.4912634	0.40725005	0.4194727	0.28217985	0.50618525	0.50125535	0.5221607	0.48704905	0.5212209	0.5055817	0.566034	0.4400978	0.46689855	0.5556012	0.41815545	0.5446936	0.431314	0.4217129	0.4289189	0.5018382	0.5466869	0.47482435	0.37459895	0.47611835	0.5076144	0.46086665	0.492405	0.57032235	0.5666757	0.45479575	0.5093893	0.52092835	0.3903925	0.6590322	0.49635215	0.4418452	0.53149705	0.51648275	0.6038344	0.26738515	0.44668915	0.30536405	0.47346655	0.4431388	0.537304
L31pv	L5L	0.5306504	0.38146585	0.4370534	0.58959255	0.27872615	0.48112375	0.30354215	0.387645	0.38630785	0.4955964	0.4772317	0.48778405	0.372588	0.5094144	0.39548665	0.34674215	0.4771449	0.4865741	0.55753905	0.40608285	0.3948866	0.44527885	0.42846135	0.4855702	0.5090028	0.27341535	0.43459745	0.4184429	0.28021205	0.4416733	0.5693162	0.50102135	0.40304425	0.4708674	0.4461729	0.3618552	0.113716505	0.5152506	0.4118971	0.478573	0.56205235	0.623606	0.17354075	0.3576766	0.4035539	0.45522065	0.52364775	0.3514774
L33pr	L5L	0.52988065	0.35587055	0.5132589	0.55822095	0.4201023	0.41561515	0.48512835	0.39913255	0.48565635	0.44286765	0.3900948	0.42549675	0.40004205	0.3887852	0.25581985	0.2318233	0.45200485	0.3108512	0.5401332	0.39026045	0.4308617	0.26542675	0.3615758	0.5251458	0.50839185	0.4134678	0.2071592	0.34757265	0.2982015	0.3247447	0.4465423	0.51344415	0.4221754	0.4396504	0.4858854	0.34267765	0.366315	0.33164665	0.4953975	0.3916068	0.5199083	0.5465793	0.24125915	0.271554	0.49100105	0.4178092	0.47191435	0.4180364
L3a	L5L	0.7455126	0.75375835	0.80509595	0.75810725	0.45113515	0.7677986	0.8104431	0.78783415	0.71827725	0.7660163	0.73413005	0.70806185	0.81019685	0.67579935	0.63021545	0.7622816	0.80718635	0.7607015	0.72555045	0.62936885	0.68068205	0.7641209	0.71866215	0.7858493	0.7824703	0.75434185	0.67815785	0.78152065	0.70629355	0.7533361	0.73002405	0.76165005	0.75562605	0.7529942	0.75920945	0.76075165	0.5945409	0.736521	0.7625316	0.7254006	0.69480245	0.7104558	0.79287585	0.6987991	0.7255009	0.79735075	0.71527815	0.8059169
L3b	L5L	0.8066108	0.81259505	0.8339054	0.8125764	0.66706525	0.78648105	0.8214959	0.7947892	0.78557675	0.82994725	0.7836518	0.80601925	0.83700185	0.6688108	0.7114832	0.77037645	0.8188555	0.8146814	0.7728847	0.7114433	0.75047195	0.78918475	0.7385499	0.8268168	0.77892255	0.8241404	0.72747935	0.80655125	0.7551412	0.7783998	0.78657665	0.75446055	0.8099833	0.7847632	0.7964014	0.75123265	0.71219505	0.74223	0.8149456	0.7797691	0.6978224	0.71935215	0.8154064	0.7223398	0.7551197	0.77783775	0.75442265	0.8259054
L43	L5L	0.45615635	0.327543	0.3856247	0.48958765	0.3227339	0.33804195	0.25971565	0.37745085	0.25194335	0.32921295	0.4651949	0.40721615	0.47896765	0.34501	0.35760765	0.4982252	0.5384794	0.4062931	0.4307122	0.46794405	0.3738614	0.4712178	0.3865706	0.39394545	0.4142204	0.36981405	0.3421835	0.44247145	0.41983805	0.42845785	0.4139464	0.4293099	0.3603772	0.4203638	0.3962563	0.44253235	0.2788894	0.44723135	0.5167896	0.509457	0.51073525	0.3251341	0.4048183	0.40407145	0.4840625	0.36501005	0.4246801	0.4172385
L44	L5L	0.3019385	0.43706225	0.365115	0.45017805	0.32038675	0.30921025	0.3319043	0.4198582	0.31761305	0.3482025	0.41625405	0.404794	0.420783	0.33194685	0.46263755	0.45962295	0.4853694	0.38117945	0.43222045	0.46665445	0.4145083	0.44622175	0.3513177	0.43317315	0.42359635	0.4111654	0.4068771	0.42130255	0.37954965	0.4792138	0.3455068	0.3934293	0.32556495	0.40949805	0.3557821	0.3707852	0.33072425	0.4408754	0.50033695	0.41441055	0.4161398	0.39765365	0.41318055	0.39362935	0.44794235	0.3234627	0.4680573	0.39495275
L45	L5L	0.4599351	0.4608407	0.42969845	0.41165285	0.33623935	0.3724134	0.36163015	0.3996671	0.30811905	0.43913565	0.4799794	0.44491915	0.4601254	0.3923623	0.45737795	0.508929	0.47322685	0.46191265	0.4975323	0.51239585	0.42975705	0.44374785	0.42690075	0.4084419	0.44697405	0.41704655	0.4890576	0.45040225	0.40885205	0.484192	0.3929936	0.45574425	0.3313757	0.4194598	0.4467667	0.4018858	0.35546375	0.4728267	0.48978765	0.4069821	0.4593727	0.37189285	0.4163446	0.4269553	0.48653275	0.34066405	0.46825185	0.4253933
L46	L5L	0.2961772	0.4068713	0.27275105	0.364748	0.05853225	0.24153045	0.26545725	0.3648967	0.2224207	0.3253962	0.3166723	0.29302055	0.3122849	0.23261355	0.4093654	0.4473345	0.3250248	0.27419305	0.32432405	0.35155255	0.3526348	0.33364845	0.2555991	0.3803333	0.30963085	0.3226721	0.40773005	0.2994782	0.29895455	0.28538335	0.3651164	0.31302695	0.3382125	0.39922555	0.3464786	0.3172644	0.21463365	0.39856445	0.39974425	0.27800815	0.3829285	0.33674395	0.3515898	0.35542905	0.3144845	0.24088745	0.30628215	0.32195845
L47l	L5L	0.38834545	0.39871075	0.4333616	0.4491275	0.3391679	0.35466025	0.30185	0.329016	0.196881	0.4476045	0.4586163	0.4360604	0.433704	0.32455475	0.40495925	0.4766622	0.42928875	0.4338379	0.42952425	0.43124875	0.3767539	0.4074922	0.42593315	0.30744405	0.367503	0.3333802	0.3725926	0.43387725	0.37554215	0.40890195	0.3113039	0.39879835	0.27280615	0.30844575	0.3802514	0.34308495	0.3152888	0.40535105	0.41951945	0.3891533	0.43341035	0.32582295	0.34281945	0.3592871	0.44586825	0.30240185	0.4178654	0.45126595
L47m	L5L	0.221439	0.2378631	0.2224031	0.3200625	0.0899879	0.10795455	0.14609485	0.18029949	0.0698015	0.3335722	0.2829948	0.3592286	0.3038344	0.1283183	0.2526286	0.33812045	0.17621755	0.31609875	0.3036164	0.2489186	0.20900415	0.33881825	0.34198115	0.14188705	0.2583984	0.11271795	0.20821775	0.3449977	0.25817765	0.2291237	0.0865623	0.24530435	0.14926912	0.095889485	0.2319545	0.2317634	0.2545367	0.2808227	0.29857595	0.2390457	0.30754525	0.104176575	0.1820131	0.1819883	0.3430272	0.1012987	0.31227745	0.3498793
L47s	L5L	0.18835695	0.2251443	0.2861955	0.3615871	0.11493465	0.29467395	0.12074365	0.19814665	0.0527818	0.3065955	0.30493585	0.34680105	0.2643393	0.1958516	0.29451475	0.30147645	0.23514985	0.35488205	0.3730853	0.2863705	0.28168095	0.29149495	0.1452374	0.19622	0.2333303	0.1686599	0.2065369	0.28548655	0.2378104	0.2654774	0.15367945	0.28485485	0.14660525	0.10377801	0.26455325	0.26259715	0.20277038	0.27423805	0.33064275	0.2680742	0.3288015	0.1771341	0.21631865	0.1697784	0.3219592	0.145873875	0.30831905	0.3548597
L4	L5L	0.6840688	0.6372365	0.701941	0.7070247	0.51351645	0.69175815	0.7125373	0.67641335	0.73338115	0.6962366	0.6901721	0.70082065	0.68634305	0.6400105	0.654871	0.7158594	0.6766563	0.72793905	0.6912336	0.723375	0.69196595	0.7049246	0.6439249	0.64941395	0.68787995	0.64400665	0.6736069	0.7006731	0.6302811	0.77727595	0.6866893	0.6222786	0.75498865	0.67564835	0.6554254	0.704291	0.69252935	0.6246542	0.64059505	0.6736618	0.7029964	0.66647815	0.66526175	0.6738386	0.6608557	0.7132965	0.7151677	0.7779597
L52	L5L	0.5955648	0.50577125	0.60875435	0.56062685	0.3249865	0.58669835	0.45078655	0.45424445	0.51481545	0.47460545	0.5587531	0.60337235	0.5226131	0.38041945	0.5106458	0.6316515	0.5577127	0.6185701	0.5975165	0.67333285	0.60037645	0.61463845	0.55198895	0.548173	0.50309075	0.50224455	0.57958435	0.57654095	0.6144393	0.6446178	0.4936357	0.60639545	0.50680615	0.53032015	0.54787925	0.4935599	0.4224198	0.56824215	0.69529355	0.5613732	0.60458985	0.367907	0.5913479	0.63638295	0.57567925	0.4321567	0.61419705	0.54991245
L55b	L5L	0.3874953	0.31739525	0.3443433	0.41197755	0.25040595	0.29830395	0.40859145	0.2660771	0.28553965	0.25342215	0.38840935	0.3931728	0.26868815	0.3382344	0.39207425	0.50022515	0.33285325	0.34815305	0.39158755	0.46182535	0.36825925	0.35498475	0.2396947	0.4101769	0.3491785	0.3061324	0.3355434	0.3978465	0.331257	0.3683778	0.3861937	0.32827175	0.3812082	0.35744955	0.330855	0.266341	0.27349245	0.4089721	0.41880775	0.36234115	0.26988175	0.3339826	0.3616345	0.34233795	0.388056	0.3394416	0.37106945	0.36197875
L10d	L5m	0.30560465	0.3182227	0.3435525	0.44130825	0.29768665	0.251237	0.31873095	0.28640815	0.25822545	0.2392009	0.31815175	0.3483536	0.2949986	0.28377765	0.3344897	0.426001	0.21018455	0.27706605	0.39646545	0.29507065	0.30562055	0.2677673	0.2658711	0.1470914	0.33819755	0.3516302	0.25086015	0.2203392	0.1901061	0.2970482	0.328144	0.41924945	0.2193731	0.33231335	0.3480931	0.3545238	0.24511445	0.43884795	0.36928285	0.2177525	0.4309008	0.3582761	0.29062985	0.30958515	0.3541382	0.37337475	0.3631858	0.273194
L10pp	L5m	0.144899455	0.24683405	0.3097582	0.40445525	0.21275445	0.2137862	0.30636395	0.23399705	0.087614255	0.1948439	0.2592935	0.3059311	0.3182252	0.16270655	0.29491115	0.38176805	0.11745985	0.2936918	0.2990277	0.2633165	0.30059115	0.21722405	0.18701135	0.06250775	0.2302927	0.2338867	0.20628625	0.2582499	0	0.25038495	0.2642441	0.35083315	0.14568835	0.2306061	0.2856685	0.29127805	0.15016305	0.31383895	0.3251017	0.13984314	0.33274585	0.2782674	0.2377289	0.2019586	0.2873477	0.32003985	0.3213469	0.2250941
L10r	L5m	0.2162316	0.212435615	0.39862495	0.33698885	0.067685355	0.2979351	0.23126085	0.17144065	0.125255255	0.29815435	0.1823825	0.269599	0.17215625	0.17236095	0.2556985	0.1835156	0.2266451	0.06123185	0.37111295	0.2296487	0.2993431	0.16411685	0.141956475	0.105238695	0.39967825	0.16057145	0.079069365	0.2155057	0.0526644	0.20248415	0.20609255	0.4381152	0.1413575	0.24185965	0.193738	0.2107674	0.1022967	0.2952705	0.2438262	0.07366105	0.3265082	0.3024089	0.052890935	0.15914065	0.33972035	0.26926235	0.2743006	0.24442295
L10v	L5m	0.110835305	0.2420428	0.2965998	0.2838297	0.084961655	0.15072749	0.18322605	0.1667388	0.066812525	0.235192285	0.1774231	0.2670692	0.2017317	0.13484845	0.26133495	0.29365915	0.151780895	0.102300015	0.3581381	0.2456348	0.2651761	0.14381435	0.113409055	0.109232645	0.24278165	0.12919875	0.11970674	0.18914005	0	0.1211905	0.1572692	0.3565319	0.09259705	0.2178427	0.24523285	0.1815836	0.076868585	0.28228615	0.26941175	0.025238155	0.34895615	0.26969045	0.126769	0.1801162	0.2919683	0.23967385	0.28789915	0.20111635
L11l	L5m	0.1544092	0.30403015	0.2735492	0.32759405	0.16986355	0.2168836	0.275011	0.21542005	0.08223691	0.1821665	0.2387994	0.28542855	0.33393515	0.22508365	0.25390225	0.36934725	0.2122384	0.2458291	0.315509	0.2385184	0.2975141	0.26144405	0.2562899	0.129786085	0.24430515	0.2995214	0.1839075	0.26226045	0.16536275	0.26047385	0.19724105	0.37577015	0.1642877	0.14892895	0.3084255	0.22699195	0.20532805	0.33761545	0.40027175	0.2258255	0.25027535	0.2397391	0.19038125	0.24218805	0.2404578	0.33158925	0.3350027	0.2327426
L13l	L5m	0.06752847	0.19606245	0.03995447	0.26950095	0	0.144845075	0.13489423	0.025373545	0	0.07074165	0.11063795	0.1889932	0.1990614	0.0503974	0.17491139	0.2544716	0.0534842	0.16817225	0.20014045	0.07123255	0.1907322	0.12809055	0.0702745	0	0.024913955	0.165887	0.077283235	0.17543515	0.125964375	0.17193285	0.024680075	0.251232	0	0.0527031	0.1259599	0.108450685	0.132967535	0.25565375	0.29540845	0.026647555	0.21677995	0.16262415	0.039424	0	0.2005899	0.1585861	0.1167166	0.104092725
L1	L5m	0.76326895	0.8076962	0.79794715	0.81953375	0.77963345	0.8204938	0.8043013	0.8411269	0.8147148	0.8252995	0.83209265	0.8278484	0.83109935	0.79775185	0.8063967	0.80209805	0.78354185	0.8311467	0.7899608	0.78593915	0.77785855	0.79367715	0.8503553	0.79413725	0.77383125	0.7779919	0.8207418	0.8230944	0.84307455	0.8213901	0.83993355	0.805989	0.8123513	0.8084737	0.8070313	0.82502205	0.76709635	0.84200685	0.8121031	0.79412445	0.8302324	0.7915228	0.8045002	0.84232565	0.8124269	0.78079255	0.79165795	0.78755845
L23c	L5m	0.7078606	0.7983761	0.7038757	0.71619725	0.725639	0.8102837	0.66358435	0.7202744	0.77171595	0.82971355	0.7992725	0.82556245	0.7167772	0.77546775	0.63191855	0.7315787	0.79129195	0.75989565	0.82103425	0.67232275	0.78735545	0.7095011	0.75149955	0.8442755	0.8249109	0.77462575	0.77473055	0.79304605	0.74073045	0.7168714	0.7589075	0.76907855	0.71913265	0.72796635	0.7144345	0.72499545	0.7801677	0.7244683	0.7740724	0.75259745	0.7493649	0.774284	0.73114385	0.81798115	0.76724895	0.74897	0.8351673	0.72749795
L23d	L5m	0.6430248	0.56843905	0.67047195	0.7145766	0.40918365	0.53741605	0.3935363	0.60071565	0.5488746	0.5547472	0.49333415	0.60880985	0.46068775	0.64763655	0.5667375	0.34602245	0.65858635	0.59168215	0.62968125	0.57592065	0.5655005	0.4814581	0.4738438	0.59638265	0.67249555	0.5162647	0.48945515	0.49275695	0.33695005	0.5297247	0.65402735	0.7071608	0.5391832	0.54595095	0.63165085	0.5644392	0.3720466	0.56340665	0.59337285	0.44161345	0.59940325	0.66217015	0.40193595	0.52344265	0.63278425	0.65202	0.65657795	0.55392335
L24dd	L5m	0.82447945	0.7835885	0.7733226	0.76362565	0.8406577	0.8132047	0.8448812	0.7995594	0.7991815	0.7806914	0.8291958	0.80756195	0.7778467	0.79972305	0.8259601	0.8276703	0.8362751	0.77579925	0.8232997	0.8155101	0.8089676	0.82976315	0.8105279	0.77174985	0.84973375	0.79708635	0.84443365	0.7651134	0.8008937	0.8108413	0.82459815	0.84576325	0.74081325	0.8427465	0.75074775	0.75683895	0.8347703	0.8173307	0.78865775	0.75679195	0.8227539	0.8762415	0.7945714	0.74664255	0.7834294	0.80456305	0.83409975	0.832811
L24dv	L5m	0.5565624	0.595486	0.53279395	0.60749435	0.42613	0.62119975	0.5843615	0.507051	0.5177632	0.56027985	0.6844746	0.52522895	0.5423014	0.5065151	0.57860675	0.49689785	0.55355525	0.54256325	0.6472499	0.4830703	0.62240125	0.5200434	0.617217	0.61527505	0.67705285	0.67839225	0.6240259	0.62204555	0.57661025	0.62982365	0.6512026	0.7028119	0.55657125	0.62046805	0.5636774	0.5922502	0.60172745	0.58438085	0.50610455	0.49128375	0.65721935	0.67683645	0.5556375	0.61939025	0.5329998	0.5625328	0.65007535	0.55247035
L25	L5m	0.19016865	0.187919	0.2784031	0.24915305	0	0.129488685	0.117100895	0.08010724	0.096190315	0.3398038	0.2140127	0.3624173	0.09813755	0.1523439	0.1824968	0.0614188	0.2480008	0.1687986	0.424832	0.2111688	0.3274117	0.1061876	0	0.026920635	0.33561905	0.12296247	0.09187485	0.0908981	0.1686287	0.1790702	0.1550535	0.4434509	0.16651908	0.18992789	0.0926828	0.22946265	0.100827835	0.17843845	0.45579865	0.16401825	0.26155165	0.3747858	0	0.07542745	0.1922314	0.1770859	0.300974	0.3491279
L2	L5m	0.69535035	0.70045385	0.69801905	0.7964875	0.6168792	0.68604115	0.69476655	0.70457875	0.7397213	0.6347332	0.5927338	0.6657794	0.7324879	0.78594275	0.74685445	0.58734305	0.66163695	0.5376773	0.78594985	0.74371785	0.58942575	0.57267705	0.80088665	0.6083222	0.7357491	0.62524855	0.731296	0.6905737	0.6893586	0.68931935	0.67495685	0.7863249	0.7206492	0.73229285	0.7383474	0.71664925	0.73134415	0.81043455	0.7565987	0.6138408	0.7831762	0.6995613	0.7033842	0.6983921	0.767821	0.73120735	0.7758095	0.68285175
L31a	L5m	0.49096	0.58380045	0.4946415	0.51559395	0.3425933	0.53078945	0.15688335	0.36443905	0.5469128	0.5939399	0.3340009	0.51787215	0.47823985	0.58929785	0.36309395	0.3784201	0.5540096	0.5458735	0.60729985	0.3880085	0.4927093	0.50830875	0.4835806	0.36454565	0.5069318	0.25092575	0.40737995	0.50601185	0.31850645	0.41087325	0.6384328	0.6070519	0.40211665	0.49904205	0.4239238	0.4998091	0.39317115	0.49256625	0.4441379	0.50826275	0.53451755	0.57705695	0.35564175	0.4772622	0.53408915	0.51621375	0.6402048	0.44413645
L31pd	L5m	0.31757365	0.51982285	0.5119975	0.4319805	0.3578814	0.37979315	0.2219082	0.43872785	0.5864056	0.4963388	0.3566046	0.48156635	0.4410719	0.5406955	0.4786296	0.41175125	0.55602245	0.37024515	0.51191955	0.44592565	0.4249221	0.4805529	0.4476292	0.3859437	0.40312785	0.3062219	0.42886605	0.4741057	0.391598	0.41534495	0.5660767	0.5378435	0.4496198	0.55288655	0.44223015	0.4132215	0.5001424	0.5252611	0.37241115	0.45031565	0.48531675	0.5198135	0.2205316	0.48979595	0.29925435	0.4131787	0.4710474	0.5196454
L31pv	L5m	0.41034385	0.4107562	0.46507375	0.52811045	0.24132255	0.45221145	0.22331015	0.26776025	0.42128225	0.43814685	0.2999944	0.48380045	0.25410305	0.48652255	0.4530711	0.2425322	0.5322322	0.41902685	0.54015565	0.3612639	0.38044365	0.44708315	0.3213272	0.31229275	0.3756433	0.2044909	0.40646685	0.3523805	0.2230886	0.34190075	0.53193765	0.4643986	0.37794535	0.45241075	0.42593895	0.341484	0.082140965	0.49084695	0.3305805	0.4282948	0.45827205	0.5405415	0.10338851	0.42608445	0.3976545	0.35569715	0.5571346	0.3355259
L33pr	L5m	0.52492275	0.44247865	0.44048465	0.4854305	0.27562585	0.44859835	0.4295522	0.45966685	0.40542	0.36759805	0.31797325	0.42485485	0.2862237	0.3591091	0.36281665	0.2683829	0.4650462	0.3695079	0.5245806	0.34275065	0.47811025	0.353385	0.25065425	0.4816508	0.51319055	0.34681335	0.06166525	0.2758511	0.3122575	0.3371854	0.4609855	0.56746705	0.407034	0.4042898	0.3220604	0.39020965	0.22922435	0.378237	0.5727634	0.3509863	0.4674504	0.53548915	0.10399561	0.41859115	0.5085457	0.40481655	0.5149767	0.4423251
L3a	L5m	0.88912865	0.8817664	0.86576765	0.84442195	0.7827745	0.89548295	0.86577985	0.8965492	0.83424105	0.88418615	0.8481033	0.88608875	0.89378495	0.83143535	0.83556165	0.8654575	0.8723749	0.8892011	0.8636751	0.82604765	0.8333727	0.8938927	0.8722921	0.8651466	0.8712115	0.82194095	0.84837855	0.8756883	0.88198555	0.87109795	0.89908415	0.87535445	0.8553443	0.87721905	0.8587508	0.86163935	0.81732845	0.83885065	0.86401385	0.8486624	0.85658075	0.85155615	0.86866785	0.85302245	0.88290795	0.89101285	0.8642418	0.8443314
L3b	L5m	0.83090425	0.8506265	0.83840645	0.83988325	0.8128821	0.8482005	0.8167257	0.85268745	0.8306279	0.8375638	0.85723345	0.863505	0.8495261	0.8262667	0.82473555	0.8030408	0.79410835	0.87096875	0.8259482	0.82771205	0.80668395	0.8422372	0.83868225	0.80018935	0.82832835	0.79264665	0.82601335	0.83163385	0.8428135	0.8382059	0.8578175	0.82671695	0.85255105	0.8326041	0.83963165	0.84202395	0.8312509	0.8104915	0.8579932	0.8297485	0.8199696	0.7804953	0.8250069	0.8401034	0.81776505	0.7882239	0.8414005	0.79941085
L43	L5m	0.46669805	0.22185665	0.3558664	0.4626421	0.35147295	0.204730775	0.24254925	0.3260083	0.2485946	0.155117185	0.39595035	0.327821	0.4895972	0.36014535	0.34422485	0.4666848	0.4815086	0.27820845	0.4473082	0.36710035	0.2843549	0.4465047	0.30182595	0.2261365	0.4028803	0.32289555	0.240529535	0.42211	0.35915065	0.3475318	0.3766864	0.3808457	0.35654845	0.4249815	0.3364208	0.44652395	0.14739675	0.4371781	0.4806188	0.44231485	0.4220141	0.35403985	0.39033815	0.3783023	0.50273045	0.3009067	0.41361935	0.34907135
L44	L5m	0.29909265	0.2608638	0.2968693	0.41932115	0.37389205	0.18994035	0.30583585	0.38083825	0.31038175	0.17523425	0.3340651	0.3022852	0.42471985	0.2970255	0.3555915	0.3252667	0.4615753	0.27386485	0.4520785	0.3410343	0.3064786	0.37291535	0.28307105	0.2741276	0.35572085	0.3537231	0.32556715	0.3414076	0.33509365	0.4606309	0.27665725	0.3566617	0.2665076	0.3498211	0.33644195	0.38797615	0.21193025	0.46152515	0.4684114	0.4132108	0.3687131	0.3875376	0.33750225	0.3439461	0.42379085	0.3495028	0.39186925	0.2674512
L45	L5m	0.43956855	0.36495575	0.34209535	0.3757891	0.416214	0.24105215	0.33762045	0.3881752	0.26483015	0.24537395	0.405497	0.3188179	0.45980735	0.36710265	0.38909495	0.3965738	0.42317715	0.3356724	0.4981834	0.35275275	0.333191	0.35196545	0.31298835	0.26207785	0.3464766	0.3745315	0.4278518	0.36219685	0.35740035	0.48867865	0.3577294	0.44093265	0.3020545	0.4431889	0.41265015	0.42167675	0.2919664	0.45351775	0.4534391	0.38941735	0.3909825	0.3699475	0.35781685	0.40829945	0.4655825	0.3364138	0.39677495	0.26174415
L46	L5m	0.24622385	0.23158935	0.172663575	0.30365495	0.09632646	0.082744855	0.26763115	0.3268764	0.12965862	0.108429	0.2550875	0.15015655	0.2829632	0.18070096	0.29075595	0.2902666	0.2737671	0.164334	0.28758235	0.2264204	0.24852485	0.16734405	0.163603025	0.18633575	0.24148305	0.2970213	0.27212055	0.2636803	0.2038592	0.2496259	0.32869185	0.2873166	0.26664415	0.37372625	0.32614425	0.33768225	0.20203725	0.44522875	0.3514398	0.2439815	0.3609274	0.33061515	0.2740966	0.33583735	0.25122135	0.17826583	0.17120226	0.2113931
L47l	L5m	0.31591985	0.27123935	0.32956735	0.38880315	0.3643923	0.2338669	0.27491755	0.3092075	0.1544389	0.23366135	0.38401085	0.30747095	0.43043715	0.28737125	0.3394543	0.37589405	0.3478584	0.3173865	0.3866724	0.3016845	0.27433395	0.29985125	0.3004894	0.10768255	0.2651118	0.26727015	0.29905905	0.3366219	0.2809837	0.40273675	0.2780679	0.38218395	0.2369319	0.3501775	0.3443182	0.3746901	0.2357504	0.37909385	0.35548245	0.35961775	0.3706008	0.32196515	0.2659451	0.3088306	0.409807	0.30893675	0.348489	0.29393575
L47m	L5m	0.1329826	0.1345295	0.07656935	0.27449805	0.105834	0.0552637	0.139770355	0.181861545	0	0.146154685	0.1522296	0.21051775	0.29596995	0.1232223	0.1927227	0.21768105	0.06912735	0.21208895	0.2278948	0.1167046	0.0860598	0.151791285	0.2408086	0.026920635	0.11135195	0.0969057	0.0545491	0.2625046	0.18537215	0.2210524	0.081239435	0.2534811	0.0551858	0.026351555	0.20546615	0.304668	0.176579135	0.27253	0.18362316	0.20372535	0.25399015	0.06340575	0.105834	0.149850295	0.28841235	0.1220759	0.23736765	0.18203455
L47s	L5m	0.08494025	0.124569975	0.21233025	0.3045278	0.14110185	0.19434035	0.10963488	0.1907664	0.04182859	0.1121705	0.229231	0.24789745	0.2857004	0.15877386	0.2441253	0.199244	0.1466556	0.2571661	0.30121835	0.1232621	0.15336435	0.18987145	0.09426355	0.09523339	0.1539969	0.12869982	0.104237435	0.22871325	0.1825699	0.26685205	0.0523344	0.2621302	0.087776205	0.13549585	0.26717295	0.2733426	0.173342735	0.24699655	0.2590672	0.25657565	0.27514835	0.17967395	0.154281345	0.1419919	0.304761	0.1982533	0.2433567	0.19709905
L4	L5m	0.85551695	0.79622275	0.8545122	0.8407164	0.81066575	0.85476965	0.8626978	0.84548345	0.8748921	0.816578	0.84224635	0.81206135	0.85458155	0.81336835	0.8246924	0.84688985	0.82074235	0.84765345	0.85300175	0.86328625	0.8580039	0.84054355	0.82156685	0.81377445	0.83582275	0.8072523	0.83080955	0.8016488	0.84062265	0.8602159	0.8361507	0.83134435	0.8515352	0.84878255	0.84681725	0.8436601	0.8493126	0.84986735	0.8488006	0.8370681	0.88051725	0.8464469	0.83202795	0.85579085	0.84085525	0.87232645	0.8415582	0.883726
L52	L5m	0.38730565	0.37954795	0.3896929	0.47749295	0.38708225	0.4309212	0.37663305	0.31180605	0.44010625	0.17992525	0.4576342	0.45486655	0.3886097	0.2183159	0.3867192	0.5075751	0.2822175	0.3790865	0.5164469	0.52904245	0.45091325	0.4362095	0.39834735	0.4342488	0.30017155	0.46515285	0.4523842	0.45406185	0.46167135	0.52266835	0.3525443	0.52968175	0.3885525	0.4064183	0.37442595	0.41606455	0.1992651	0.40663515	0.52951315	0.3857374	0.3818723	0.26475995	0.3939986	0.492835	0.39611665	0.38617395	0.41301885	0.30352195
L55b	L5m	0.3167972	0.17576755	0.25885	0.371581	0.300783	0.16073945	0.38919905	0.21942455	0.22604245	0.1047981	0.27442945	0.2814104	0.26091865	0.31101925	0.28134645	0.21482375	0.18479815	0.26722565	0.33570765	0.35857595	0.2462259	0.2188137	0.1177808	0.18161145	0.27645695	0.19057585	0.189709795	0.31557385	0.169943925	0.3022233	0.30270955	0.2165655	0.29807245	0.3425709	0.3094777	0.24416875	0.204345385	0.3777419	0.3366165	0.3013277	0.133537	0.3272023	0.2788527	0.2709801	0.34217355	0.2841386	0.32996215	0.25886525
L5L	L5m	0.8187806	0.8563796	0.8916573	0.9091519	0.8235225	0.87168125	0.9070536	0.8767626	0.8931567	0.8672306	0.86206695	0.86044515	0.85441715	0.85737755	0.89022775	0.8145764	0.87668545	0.86343005	0.8852867	0.8930245	0.89783925	0.85713015	0.91960715	0.89109885	0.88822315	0.89	0.8859857	0.89162105	0.8492729	0.85094655	0.82135405	0.8970825	0.90604975	0.905583	0.8955492	0.9049695	0.87282645	0.8719078	0.88056345	0.85346575	0.90438035	0.85791775	0.8815436	0.8750858	0.88251125	0.91232155	0.85912885	0.88647935
L10d	L5mv	0.43027085	0.44152965	0.46486855	0.51447385	0.2483723	0.39650205	0.35201425	0.5408652	0.4315278	0.39054555	0.3585457	0.44860955	0.3067352	0.35896015	0.4702042	0.4589697	0.358039	0.38000485	0.50407745	0.4003481	0.46974615	0.413978	0.3814033	0.3486331	0.43762845	0.4783172	0.41495405	0.32756475	0.4391533	0.41098135	0.41305625	0.47999685	0.33019845	0.4237031	0.4085314	0.50730075	0.3468437	0.56018585	0.46603365	0.26985205	0.5101906	0.44711385	0.35842235	0.4004407	0.47445235	0.4495752	0.41688155	0.44518915
L10pp	L5mv	0.29404045	0.35157065	0.4138807	0.4434739	0.1163786	0.3254232	0.2118802	0.4527423	0.31659385	0.35123435	0.30640565	0.38171295	0.29600935	0.2638624	0.4388424	0.3951894	0.2770714	0.3480325	0.36352975	0.31417285	0.45194185	0.30817125	0.32803005	0.24906935	0.3479115	0.35897165	0.33379565	0.31675785	0.30075425	0.36696955	0.343698	0.36721915	0.232751	0.32530265	0.34655395	0.3453653	0.235048	0.4141389	0.37844545	0.15351255	0.4199111	0.29761645	0.2382138	0.2768616	0.4136621	0.3348319	0.35736015	0.3463723
L10r	L5mv	0.33165295	0.34044155	0.56358455	0.4349014	0.107007	0.41747575	0.31050165	0.43324965	0.31539725	0.41974345	0.2913806	0.3583181	0.24510295	0.2622443	0.4606531	0.22915715	0.3172686	0.1701922	0.49293785	0.39127625	0.47733095	0.2901791	0.29201975	0.2160808	0.49503855	0.3482493	0.29304235	0.34109475	0.3286675	0.30850615	0.2719789	0.54539545	0.26523745	0.4246693	0.32054675	0.364345	0.23883535	0.4476443	0.37549395	0.200353	0.4218206	0.3723921	0.2171104	0.2842861	0.42392525	0.37055325	0.35557725	0.41772975
L10v	L5mv	0.2463452	0.3505496	0.45234515	0.36129225	0.09673105	0.29012125	0.17438789	0.39126755	0.30935045	0.36143315	0.24630715	0.35572165	0.2254629	0.24514275	0.4695625	0.3201654	0.26465345	0.18597905	0.4729902	0.3878394	0.4223574	0.2407507	0.27236715	0.2669381	0.3450296	0.30217595	0.30973535	0.28729595	0.27405215	0.26056265	0.24455325	0.40207305	0.25371445	0.36758995	0.34760365	0.30403775	0.20943905	0.42450935	0.3769889	0.17149315	0.43292065	0.29868495	0.20874395	0.26537745	0.3931994	0.28895435	0.3540247	0.37611185
L11l	L5mv	0.29916785	0.35750695	0.3765857	0.32905985	0.15087905	0.3349429	0.2004619	0.34013915	0.2307842	0.35692175	0.27143735	0.35098695	0.3197492	0.29254665	0.3252424	0.39035675	0.29017295	0.3189821	0.32770695	0.25702965	0.3861167	0.37887105	0.34391655	0.3458245	0.3591761	0.33907115	0.3105966	0.3143757	0.30496105	0.3918444	0.27084085	0.3896034	0.218894	0.2340156	0.321917	0.2531257	0.27847185	0.36292165	0.444625	0.2764996	0.354456	0.26949345	0.19554455	0.2719362	0.38339795	0.3411456	0.38253395	0.34906955
L13l	L5mv	0.1708619	0.2622894	0.1878336	0.2835395	0.025320115	0.26610415	0.112118295	0.2216171	0.06582055	0.31477535	0.1139439	0.2387814	0.2138941	0.13178662	0.27377795	0.26408565	0.1591691	0.22205285	0.2251696	0.08777805	0.3246121	0.23726665	0.136818675	0.16097095	0.19909085	0.2221615	0.1950558	0.2191792	0.22513875	0.30618885	0.13932045	0.30549855	0.106693305	0.12162865	0.1395552	0.12555615	0.15505425	0.27305985	0.34698805	0.06429775	0.2888636	0.18487925	0.0577551	0.02500616	0.32649345	0.1671168	0.1893463	0.2353377
L1	L5mv	0.66302585	0.66157085	0.6199573	0.60560945	0.6359224	0.6569681	0.4757984	0.7280226	0.6042685	0.6835621	0.7247782	0.673049	0.6204129	0.6020803	0.55107435	0.52940465	0.62086115	0.7429862	0.54602015	0.57365195	0.71624425	0.640719	0.7539834	0.7029119	0.6840155	0.6173798	0.69654655	0.5977382	0.72582785	0.64919595	0.6651975	0.6247787	0.62249375	0.6937169	0.733084	0.63075535	0.71665665	0.67620875	0.6998711	0.65159035	0.6861	0.5666713	0.66433465	0.6980222	0.7537337	0.64096205	0.64224535	0.4676382
L23c	L5mv	0.92073475	0.9391892	0.93046105	0.92061795	0.93373345	0.93372935	0.9332993	0.9309351	0.92340635	0.9228224	0.9279331	0.9429547	0.9281529	0.9302239	0.91252165	0.9127706	0.9282453	0.92084895	0.93334385	0.91935845	0.93216125	0.91266685	0.9227515	0.93939185	0.92966865	0.9337882	0.9320095	0.92869845	0.9289231	0.9053354	0.9239216	0.9214969	0.9202105	0.932802	0.91794755	0.93755115	0.93421355	0.92337125	0.9409156	0.924844	0.9223346	0.9332248	0.9295585	0.92646305	0.93732575	0.93575645	0.9324179	0.9220098
L23d	L5mv	0.74492575	0.7168381	0.80468865	0.78217945	0.6798475	0.6428085	0.5951014	0.730878	0.70992665	0.64305595	0.6153475	0.6941755	0.60465005	0.7349028	0.6152382	0.4774288	0.7011937	0.65660435	0.7388616	0.73449685	0.6549301	0.59382575	0.6005652	0.72306825	0.7098843	0.69725065	0.6364999	0.56503375	0.50081075	0.610797	0.68743945	0.7533789	0.63365525	0.67294955	0.71610735	0.64352545	0.5528625	0.66439525	0.76324085	0.52631935	0.7045402	0.7505547	0.5959381	0.6547419	0.69882865	0.7774836	0.70955135	0.71876665
L24dd	L5mv	0.89573675	0.9120517	0.8960254	0.91271935	0.8277477	0.90195005	0.877869	0.8964695	0.8994906	0.89780215	0.9034677	0.89010805	0.9144455	0.87856775	0.8763165	0.89620575	0.89110155	0.87180865	0.88540945	0.90202025	0.9178726	0.91684445	0.9121391	0.8693064	0.8954266	0.89268955	0.9023896	0.8821282	0.8990221	0.90550965	0.89517235	0.9028986	0.8736816	0.8848017	0.89454555	0.90854325	0.90274135	0.89626945	0.88796375	0.88994615	0.9024264	0.89938215	0.89484945	0.91238265	0.8763421	0.91186565	0.8784221	0.90479615
L24dv	L5mv	0.7281334	0.79556595	0.811654	0.77556	0.6537099	0.75963935	0.8260892	0.7568079	0.75808445	0.6925249	0.74321865	0.71349975	0.77007575	0.7489179	0.8073746	0.73741695	0.79462945	0.7054781	0.8104244	0.7440928	0.82105745	0.8066856	0.8242374	0.74675635	0.79283905	0.83004835	0.78944775	0.7691766	0.77553255	0.7321846	0.82763425	0.82848955	0.77174945	0.8172866	0.7711345	0.7865415	0.8035202	0.81599855	0.70305335	0.7155209	0.82931805	0.7830875	0.75771995	0.76216385	0.7176178	0.7712863	0.7507984	0.8062417
L25	L5mv	0.31447915	0.406004	0.4609423	0.3600778	0.197928985	0.22914945	0.28800325	0.2663675	0.2828452	0.4562051	0.34151285	0.4769363	0.3148111	0.33163605	0.3476753	0.260477	0.34912225	0.2410103	0.51819525	0.3467761	0.42365035	0.20871445	0.1107255	0.13543135	0.44291025	0.3362224	0.3399585	0.3091775	0.3934502	0.2766877	0.2669751	0.502042	0.3151508	0.31512385	0.25032505	0.3857134	0.31996525	0.3036297	0.60419435	0.25999945	0.3773371	0.4874704	0.086115185	0.2591564	0.2943319	0.2824874	0.3661378	0.5362295
L2	L5mv	0.74734055	0.7373951	0.7170926	0.63878625	0.6040218	0.7017686	0.41369135	0.7843567	0.7138419	0.73863575	0.76579035	0.70934195	0.58921565	0.79183675	0.62409805	0.5414393	0.7265975	0.5711492	0.61601295	0.7622581	0.5702467	0.5594432	0.72132285	0.71046795	0.78718065	0.7406506	0.6704798	0.71951625	0.714837	0.7243392	0.77892215	0.7189266	0.7255032	0.75995725	0.78553455	0.666461	0.82299625	0.8090973	0.7778593	0.71678655	0.72910625	0.73466755	0.71380195	0.7877657	0.8174382	0.7407343	0.758696	0.6732782
L31a	L5mv	0.7152773	0.6535312	0.7339535	0.74153935	0.64448095	0.6430992	0.47759055	0.5660664	0.70185425	0.70450285	0.630373	0.6870253	0.6251502	0.7568967	0.4976366	0.50875735	0.64911065	0.68426335	0.72584955	0.58134555	0.6382741	0.626357	0.6408219	0.69875695	0.6525345	0.5347227	0.6907401	0.65355395	0.58753905	0.6500175	0.73272775	0.68558105	0.5279898	0.64954625	0.6441121	0.66813435	0.6285501	0.71392665	0.6167865	0.6247136	0.68721825	0.70455975	0.5661182	0.63857245	0.64598765	0.7349685	0.7231776	0.6120429
L31pd	L5mv	0.51808825	0.61410335	0.7605416	0.5889031	0.55923675	0.52448265	0.50113225	0.63493635	0.73515075	0.637106	0.52244915	0.64164985	0.55030595	0.7091419	0.54277525	0.577335	0.68850635	0.49042035	0.628148	0.58614615	0.56524095	0.5502625	0.65127665	0.64632035	0.52899685	0.43167765	0.63557965	0.61256135	0.72951175	0.58256895	0.6761245	0.6503192	0.56597005	0.6267025	0.6485302	0.53660215	0.7523499	0.7279625	0.48871025	0.53136535	0.61633075	0.6899221	0.31449695	0.55909755	0.45561725	0.57098515	0.5657262	0.7173965
L31pv	L5mv	0.609432	0.5030138	0.6722748	0.6388017	0.43073635	0.57940515	0.43984755	0.51157235	0.59268315	0.6011498	0.4947119	0.6214721	0.38953795	0.6286755	0.49845805	0.38505565	0.61492935	0.56627895	0.6351143	0.52800765	0.51632965	0.549721	0.4997691	0.59317635	0.5348335	0.3392809	0.59057835	0.5291711	0.49933715	0.5596854	0.65111225	0.60735045	0.4845674	0.56766805	0.5412208	0.4115059	0.20041355	0.6255464	0.4996288	0.52393105	0.628229	0.68526965	0.1985473	0.50447395	0.5105487	0.5529114	0.64133685	0.5270849
L33pr	L5mv	0.63219995	0.5913631	0.6325827	0.5884444	0.5471016	0.56589235	0.58992555	0.60341155	0.5969993	0.54827525	0.4438035	0.5393986	0.490176	0.49340325	0.4501035	0.43745875	0.5861804	0.4515503	0.6371231	0.4856827	0.58774	0.46433575	0.4094547	0.6026653	0.60028825	0.5375941	0.35711715	0.48703785	0.56826925	0.4535549	0.50202735	0.65050905	0.4975075	0.5291459	0.51866625	0.49914475	0.43615265	0.465445	0.7261558	0.4424108	0.59366335	0.6417449	0.33568285	0.57267795	0.5832831	0.55928475	0.58825455	0.62255725
L3a	L5mv	0.7350789	0.7098114	0.6290959	0.57676275	0.51473235	0.7403029	0.4662228	0.7549793	0.63018685	0.69736875	0.6833663	0.74310025	0.68876595	0.58094055	0.4836848	0.55141055	0.7742092	0.77038875	0.50871435	0.5820551	0.6284371	0.6970689	0.6269505	0.7841463	0.7379134	0.53618125	0.60076815	0.624289	0.7467772	0.69881875	0.72706535	0.6636781	0.6009254	0.6882325	0.6508976	0.6417576	0.65215375	0.59691465	0.6461979	0.62959775	0.57668805	0.6562804	0.6639262	0.67635585	0.7262327	0.7617749	0.6903373	0.4853459
L3b	L5mv	0.7060526	0.7088724	0.6547477	0.6163141	0.63837465	0.6773216	0.4397346	0.7226735	0.61123595	0.6996088	0.7197823	0.70877285	0.66072075	0.5852667	0.5121286	0.50429615	0.6648846	0.7613373	0.5071482	0.61010975	0.7181649	0.65976695	0.6816242	0.6825509	0.6992447	0.5932548	0.6440922	0.56989465	0.72801005	0.63167685	0.65818425	0.61949775	0.6303456	0.6623957	0.693479	0.6180847	0.7139741	0.60413485	0.7046072	0.6438555	0.59973365	0.5702133	0.69535695	0.6627059	0.6718436	0.69082495	0.6846819	0.50054825
L43	L5mv	0.4869814	0.3201587	0.4055182	0.48553815	0.30142135	0.319267	0.1978867	0.46286415	0.2969832	0.3787379	0.4260316	0.4014459	0.4667294	0.38438605	0.3573288	0.45418905	0.5145409	0.36837135	0.3239616	0.36173775	0.3444448	0.46744655	0.4395519	0.3652763	0.42391575	0.37220225	0.25666294	0.3547881	0.44076365	0.3837449	0.4304336	0.39499555	0.3836893	0.4193542	0.38031845	0.4548494	0.2805119	0.48466045	0.48030595	0.51133025	0.53171875	0.3316662	0.3577741	0.3880473	0.5177234	0.3883093	0.4300669	0.37020245
L44	L5mv	0.36380265	0.49051395	0.4608253	0.5479233	0.3095158	0.32265815	0.34831425	0.54747855	0.467416	0.34728245	0.37591655	0.4079427	0.43366925	0.38868825	0.5133545	0.5217482	0.5039025	0.42348385	0.39268855	0.396942	0.45313505	0.40910355	0.44374575	0.45284365	0.4527374	0.4487284	0.3592146	0.45819945	0.4711863	0.48577305	0.4003045	0.42256055	0.41978195	0.4656813	0.34620415	0.47719815	0.32236215	0.48463005	0.4499138	0.4179081	0.47505195	0.4551723	0.3899273	0.4250153	0.50255685	0.4830711	0.51001125	0.4453619
L45	L5mv	0.49597035	0.4893757	0.4960253	0.4519325	0.3577059	0.3861913	0.2675698	0.48661045	0.40831765	0.41937955	0.42784455	0.39068525	0.4442004	0.4362527	0.49564195	0.46910285	0.48917325	0.421241	0.4048096	0.3942357	0.43343945	0.4228159	0.42280445	0.40856345	0.464564	0.45841155	0.4417052	0.4335486	0.4534188	0.50003415	0.4157308	0.4405078	0.3229081	0.45579505	0.42962185	0.45503545	0.36949115	0.4826082	0.4451989	0.4110685	0.482151	0.3959091	0.382392	0.43276005	0.5256701	0.4469991	0.45115015	0.4068263
L46	L5mv	0.3474545	0.4839173	0.3737513	0.4131496	0.06471356	0.2734628	0.29520095	0.46569445	0.3097657	0.3090403	0.2846933	0.2709276	0.40934135	0.30179995	0.45739015	0.54295895	0.38310765	0.30477975	0.3200356	0.3526113	0.4036806	0.3521293	0.31086785	0.40264515	0.3562572	0.42942455	0.3689881	0.4001894	0.4485235	0.32461065	0.3882594	0.29437535	0.3780415	0.4401674	0.376756	0.41360375	0.2282046	0.41853825	0.37677425	0.3536533	0.46114865	0.3621828	0.2795124	0.3874402	0.38572235	0.29509495	0.26643895	0.3417594
L47l	L5mv	0.43896545	0.38757505	0.41641495	0.40528675	0.2923366	0.365322	0.22917645	0.40665505	0.24116675	0.41377555	0.4061973	0.35123095	0.41855835	0.3585008	0.40014095	0.3876181	0.44925705	0.38384545	0.34503005	0.3246905	0.37100525	0.4048514	0.3577213	0.3106053	0.3803652	0.3416077	0.3406975	0.3728702	0.39256425	0.43902415	0.3529821	0.3803059	0.2492997	0.33226405	0.36981005	0.38765015	0.2879269	0.40826985	0.374388	0.3909503	0.4465478	0.3730331	0.29574195	0.32538295	0.4873671	0.35354905	0.3908387	0.43971645
L47m	L5mv	0.2813853	0.23030895	0.19031585	0.29702975	0.06289885	0.1129441	0.06876545	0.253891	0.10549735	0.3132508	0.2394514	0.28239125	0.2917212	0.19007313	0.200802365	0.27343775	0.2215092	0.2842936	0.1911849	0.1657017	0.20488215	0.34221675	0.26239115	0.2170376	0.2597781	0.138337255	0.183036	0.2726558	0.2632283	0.28496555	0.2158409	0.26570685	0.10505595	0.11156344	0.22901475	0.28599245	0.2093277	0.29574205	0.26726405	0.2450026	0.3290767	0.17595685	0.11707695	0.18648625	0.3997151	0.1962946	0.2746614	0.3334149
L47s	L5mv	0.2459306	0.23562435	0.2723063	0.3056797	0.12219028	0.2937185	0.08242035	0.31829335	0.0946104	0.2859175	0.22324025	0.29346925	0.26229085	0.18642168	0.29282085	0.27225385	0.27325455	0.3218759	0.2511815	0.1296162	0.28590295	0.27482285	0.14355115	0.2116103	0.2563005	0.225881	0.18340584	0.249866	0.26204025	0.30638045	0.2179789	0.30126245	0.0788263	0.103454405	0.2484142	0.2965926	0.2310886	0.3210872	0.2928735	0.25494325	0.3480765	0.1823472	0.1249644	0.12846535	0.3930722	0.2354848	0.3104733	0.34437955
L4	L5mv	0.8139427	0.8062046	0.7718605	0.788227	0.6067157	0.805532	0.7003821	0.77083775	0.80288535	0.79477305	0.76868655	0.7971167	0.80482865	0.7208838	0.70441205	0.73960345	0.78956765	0.7984478	0.78944505	0.8196136	0.802963	0.79760135	0.73223325	0.7619325	0.7457366	0.6914657	0.7370949	0.741714	0.72174665	0.82894685	0.80158015	0.7517068	0.79221565	0.747586	0.7460098	0.75696915	0.7974959	0.7494979	0.75264505	0.78518045	0.73623255	0.81344315	0.72170955	0.8070556	0.7917549	0.8304502	0.79450255	0.75484265
L52	L5mv	0.60316605	0.5010177	0.5969928	0.4765251	0.46239755	0.55254545	0.33528385	0.53530415	0.5166018	0.5093775	0.53282245	0.55749995	0.50954685	0.4796077	0.5139258	0.56865635	0.56310375	0.5724353	0.4735308	0.5002449	0.5864583	0.5838418	0.5188055	0.5552126	0.5234735	0.51674945	0.5683237	0.5385342	0.5931804	0.65522105	0.53190965	0.5772617	0.4581182	0.51868765	0.5184161	0.5242759	0.38272235	0.53867845	0.67160455	0.53507725	0.5512981	0.5199085	0.4869784	0.5900323	0.6276611	0.43335805	0.57702025	0.5574653
L55b	L5mv	0.42855675	0.3766794	0.42768885	0.461325	0.2084644	0.3125424	0.2321586	0.35748615	0.39111925	0.23321845	0.35011405	0.3920794	0.32352005	0.40136565	0.38811795	0.4097207	0.34930805	0.33560685	0.38022765	0.40337	0.38083875	0.3527179	0.3008264	0.4320791	0.36736265	0.32749475	0.2537487	0.39823075	0.33686185	0.3926528	0.4384872	0.2398264	0.3809393	0.35522035	0.326859	0.26820785	0.30770425	0.46376045	0.42001455	0.3636922	0.28067665	0.40395275	0.2803893	0.3714644	0.42410545	0.35963395	0.38373275	0.36509175
L5L	L5mv	0.91948425	0.9010079	0.89990365	0.88766995	0.89440645	0.90897965	0.89397945	0.90653655	0.88603955	0.89399625	0.90131185	0.9127302	0.8721481	0.9055236	0.8890335	0.86960725	0.88906145	0.8997435	0.8890134	0.90539115	0.92262995	0.924176	0.9027438	0.91112685	0.91695575	0.91355705	0.8904133	0.87451435	0.9056851	0.88754265	0.92873105	0.9027052	0.916384	0.92521915	0.9271884	0.8818506	0.9292156	0.8878967	0.9095817	0.9216899	0.90128635	0.89120095	0.90134705	0.9104736	0.9281134	0.9167636	0.90209525	0.90282325
L5m	L5mv	0.87743495	0.90289635	0.8899034	0.90140545	0.88770785	0.8982086	0.87489705	0.8897553	0.8952255	0.9214663	0.9020515	0.9109038	0.8724982	0.8663874	0.897556	0.8829284	0.907758	0.9034669	0.9089955	0.8848182	0.90751675	0.8871645	0.90151395	0.9147825	0.91739545	0.89670035	0.8929033	0.904786	0.89574335	0.9050867	0.89495965	0.92461245	0.88491	0.89214455	0.88895915	0.887327	0.89507355	0.8973205	0.8990058	0.90544705	0.88967825	0.90305315	0.8964296	0.90687125	0.90544895	0.9055391	0.917169	0.881242
L10d	L6a	0.4214768	0.4367733	0.4388148	0.42849505	0.43285655	0.3799048	0.5222469	0.29964975	0.45957005	0.5122587	0.41604995	0.4656508	0.3956202	0.3925783	0.38290325	0.4320891	0.33992335	0.3975078	0.46068295	0.4412625	0.4037433	0.39836325	0.40796605	0.34224345	0.47126155	0.373628	0.44583465	0.3525484	0.37429975	0.3818404	0.4105907	0.47732475	0.2948981	0.4127486	0.37512835	0.4309338	0.43825455	0.4605137	0.41450455	0.28028275	0.4608987	0.3435315	0.40620075	0.3674933	0.3542979	0.43828615	0.41067325	0.41181965
L10pp	L6a	0.29680545	0.4226328	0.4284223	0.40991615	0.2393179	0.4142533	0.5049835	0.2461149	0.3788508	0.4741881	0.3699735	0.47231965	0.3641703	0.32577965	0.3583728	0.36127745	0.24399705	0.3951511	0.3990039	0.4282527	0.42733915	0.36203415	0.34723745	0.27027295	0.41541565	0.31570475	0.4179676	0.3820588	0.36593925	0.387043	0.4353392	0.44615885	0.27348605	0.46785385	0.34404485	0.41738825	0.40484905	0.3489466	0.404529	0.1950005	0.4197802	0.30211425	0.34819415	0.3361492	0.35744645	0.3860333	0.4133704	0.4556564
L10r	L6a	0.2793776	0.25464985	0.28292505	0.2457808	0.1549437	0.22368595	0.3393065	0.1455329	0.19534805	0.2887044	0.21762535	0.314843	0.26142125	0.2838403	0.3378329	0.21500955	0.19070195	0.025723525	0.33640005	0.14746585	0.36037545	0.31046415	0.1916903	0.15946255	0.30698295	0.13800827	0.26885025	0.2955889	0.2268344	0.2741208	0.26780545	0.25001175	0.048266825	0.2647551	0.13640435	0.3135628	0.3284895	0.2614607	0.19114295	0.099838555	0.32833195	0.22434085	0.08146629	0.204088	0.25443235	0.2239654	0.27116225	0.2245831
L10v	L6a	0.249153	0.29256135	0.32972055	0.27692655	0.09719239	0.27390325	0.39047385	0.080935325	0.31755295	0.3510898	0.28370745	0.4198422	0.2778728	0.28730165	0.33654205	0.306866	0.126129795	0.25754645	0.3361347	0.28992405	0.3582011	0.2623471	0.26963635	0.10387545	0.32581575	0.20167945	0.2983533	0.2906758	0.18919405	0.2373638	0.2961227	0.41321995	0.18660795	0.2414019	0.25321245	0.3086413	0.33987375	0.3173477	0.33148765	0.06121365	0.4165253	0.1857854	0.2736214	0.29974735	0.29618645	0.2497295	0.3592732	0.2790945
L11l	L6a	0.2904175	0.49275005	0.44812485	0.3665688	0.22972425	0.42136045	0.47181365	0.29282575	0.3927521	0.51274435	0.3307387	0.4417994	0.41649035	0.3635429	0.3144818	0.4223965	0.34380675	0.37038515	0.38882045	0.42603435	0.4165837	0.38292705	0.39470275	0.37576425	0.44979055	0.40151055	0.39938	0.40164615	0.39445015	0.41337035	0.3815304	0.46093375	0.3165425	0.3884718	0.39406745	0.36175	0.42023075	0.372913	0.45398495	0.30934465	0.3674431	0.32026855	0.3348655	0.3630807	0.34629245	0.4519196	0.4501933	0.49318265
L13l	L6a	0.20551585	0.3737002	0.18657045	0.29833545	0.064502025	0.3594936	0.3430507	0.15486155	0.22239035	0.46783165	0.19423935	0.33496365	0.2763623	0.23362945	0.2545714	0.2680134	0.11347416	0.2950831	0.31090525	0.23379305	0.34589705	0.25170255	0.22061355	0.21374925	0.21354415	0.2645477	0.197918	0.27072935	0.31954825	0.31635355	0.24314715	0.27985215	0.20974015	0.21028125	0.1869983	0.22348	0.3049009	0.28705655	0.35227825	0.1341467	0.29869465	0.21097815	0.1293559	0.07952141	0.2761381	0.30248695	0.24598645	0.4104606
L1	L6a	0.54110125	0.65469545	0.55183135	0.5664235	0.48073095	0.57699105	0.5458329	0.64859645	0.59087445	0.65316	0.6740619	0.5782366	0.6193773	0.55196275	0.5898538	0.49303875	0.6153676	0.61122945	0.5989857	0.564202	0.5930461	0.4903355	0.53344745	0.6099804	0.6217942	0.6131151	0.6572582	0.59106665	0.654949	0.5736233	0.5878346	0.51761725	0.6063328	0.57558815	0.57221115	0.53645875	0.6140516	0.64580295	0.54237095	0.6120234	0.60290765	0.62256345	0.5883495	0.6386372	0.60231495	0.5955544	0.50953515	0.58830555
L23c	L6a	0.42879525	0.40606885	0.3825354	0.4960288	0.33054935	0.40019915	0.28854815	0.47052935	0.36769415	0.3434349	0.3360784	0.50037285	0.42552545	0.46564865	0.3632436	0.32475055	0.4039936	0.3376916	0.34285465	0.49697065	0.4017388	0.46598125	0.48038015	0.46826785	0.4630602	0.39635105	0.4040243	0.4334038	0.3560769	0.471175	0.40984305	0.46360035	0.4663347	0.48219915	0.2996413	0.40703445	0.373851	0.4152051	0.45292115	0.49268845	0.4510849	0.4572839	0.28702495	0.51719015	0.4915681	0.6575654	0.4586655	0.4803621
L23d	L6a	0.23538915	0.22784565	0.2426261	0.27676665	0.08687834	0.15113615	0.02376132	0.2014117	0.0719639	0.1642502	0.2170076	0.215653	0.2309279	0.27839825	0.16080755	0	0.2034986	0.082010505	0.06544808	0.193309165	0.094584575	0.10386088	0.17743195	0.2305285	0.19626275	0.22667855	0.160500365	0.180735	0	0.22266135	0.12412875	0.159925435	0.141979575	0.25549825	0.095078785	0.15353769	0.1705041	0.150603295	0.24136635	0.22390075	0.2640765	0.1873028	0.10168396	0.15164045	0.2376812	0.2759029	0.2419755	0.1812863
L24dd	L6a	0.49562025	0.42299725	0.55260175	0.5567003	0.39725105	0.4387658	0.49231195	0.40924595	0.47567785	0.44453955	0.4044729	0.57448895	0.59994715	0.50613525	0.44015345	0.2576569	0.36349125	0.53717325	0.4896712	0.5520212	0.36851935	0.52423145	0.57179005	0.35954795	0.38544525	0.4348532	0.4137031	0.4075419	0.4491962	0.5137158	0.38895005	0.3309918	0.4910383	0.46133325	0.4384323	0.4403217	0.40663235	0.56622475	0.46407765	0.44759295	0.3973372	0.50404535	0.3503343	0.4399487	0.5386947	0.54240865	0.5199992	0.45516165
L24dv	L6a	0.528813	0.48509235	0.53053205	0.50176435	0.3969433	0.4592142	0.4287656	0.45131345	0.4295087	0.46896765	0.2686109	0.5838336	0.50435785	0.4709518	0.37891535	0.2761351	0.4351572	0.3863816	0.4469075	0.5546848	0.3530025	0.48897625	0.7033711	0.39231835	0.3614783	0.4055906	0.37353405	0.4438044	0.3718186	0.47228015	0.34672245	0.4474356	0.36300065	0.5147572	0.3734171	0.46378645	0.4826808	0.6798809	0.52304485	0.40354035	0.4593617	0.4637053	0.44619745	0.5688642	0.49622255	0.44572845	0.42738125	0.47881485
L25	L6a	0.04820894	0.14338664	0.09304661	0.0753456	0.02437059	0.023912275	0	0.042711005	0.128946045	0.10860435	0.12342553	0.2232682	0.037499345	0.06638125	0.13577565	0	0.050741795	0	0.09084467	0.112561005	0.16636205	0.06192215	0.1294997	0.05158927	0.092938555	0	0.12524215	0.13925465	0	0.1234869	0.101930545	0.18148115	0.02413341	0.07499579	0.0974892	0.1100012	0.1584116	0.05262615	0.15434375	0.08165558	0.16005785	0.03734869	0.037828185	0.02697506	0.1957262	0.099039085	0.30721565	0.1819894
L2	L6a	0.56607185	0.63785495	0.57126645	0.58703475	0.49268225	0.639965	0.56633735	0.6755821	0.7592155	0.67571095	0.6446552	0.5871143	0.650104	0.54136675	0.6791412	0.5253016	0.6115313	0.59337895	0.61339935	0.72614155	0.6123557	0.4987024	0.5751571	0.60734135	0.691493	0.630114	0.6553371	0.56963445	0.7075304	0.68629905	0.65834695	0.57317645	0.63804075	0.64056755	0.5773977	0.5655199	0.6238281	0.7236321	0.53463045	0.6243601	0.6145879	0.70622805	0.63986385	0.70982945	0.6179616	0.6027238	0.5607537	0.61469365
L31a	L6a	0.20685925	0.22930995	0.18910574	0.31937725	0.17756365	0.19245475	0.08861087	0.2148308	0.12675332	0.1962512	0.23098835	0.2369159	0.2588986	0.34286895	0.2178128	0.09400945	0.2353658	0.1877501	0.16921965	0.2280429	0.14800917	0.22293705	0.26154225	0.2989219	0.29895875	0.135765145	0.25693215	0.2254299	0.129894395	0.3911516	0.17002996	0.22154695	0.172338975	0.2800188	0.141926485	0.2893103	0.23552115	0.2501085	0.273615	0.2492929	0.2654632	0.21923785	0.1493278	0.24053345	0.34109785	0.3173664	0.2217341	0.15693919
L31pd	L6a	0.31854845	0.3698188	0.39256005	0.4292622	0.29844845	0.30465355	0.1749171	0.33172875	0.35112145	0.25201405	0.38836445	0.36008905	0.39042695	0.4375852	0.34905705	0.31371935	0.386511	0.2086119	0.32724755	0.3266604	0.2709271	0.31543575	0.3187641	0.42264385	0.4064594	0.2920213	0.34540215	0.45999745	0.302917	0.45203645	0.30814495	0.39454595	0.30371485	0.3567273	0.3113466	0.27572465	0.30447735	0.3939801	0.28718115	0.27164705	0.3467912	0.34543	0.3631571	0.4096457	0.25548115	0.41300185	0.2677002	0.30395285
L31pv	L6a	0.2902915	0.30091485	0.3760306	0.40927045	0.22612515	0.28556245	0.13450815	0.28853595	0.2252077	0.21843495	0.33076645	0.32674645	0.35208925	0.3733653	0.2801434	0.1832429	0.3480619	0.20573925	0.2875627	0.28613105	0.20280765	0.2949557	0.25453715	0.314558	0.3490986	0.22383385	0.29034045	0.2911237	0.25414835	0.3993835	0.21826755	0.3436782	0.2387612	0.28865005	0.1865914	0.18541765	0.14416705	0.30611965	0.2449989	0.26691815	0.31368995	0.29670585	0.26161845	0.26550915	0.21602285	0.3700419	0.31944095	0.1462417
L33pr	L6a	0.2080963	0.2313225	0.1735317	0.22769535	0.1315257	0.1469314	0.1210592	0.1747024	0.1389353	0.103971505	0.1724069	0.20908155	0.1958242	0.103290615	0.19738495	0.02717947	0.1618753	0	0.083957465	0.09165479	0.11844108	0.15345708	0.119975615	0.15571885	0.1978842	0.05595135	0	0.1664891	0.136448195	0.11120995	0.03754431	0.1714992	0.05235971	0.1984386	0.07549765	0.18615495	0.14402811	0.15995065	0.20736545	0.2578094	0.2631313	0.0844775	0	0.16417675	0.19868875	0.12295265	0.23043835	0.12695835
L3a	L6a	0.62430585	0.71462965	0.6303633	0.6404092	0.5920046	0.6838828	0.63656405	0.6898828	0.66806055	0.7277722	0.66680425	0.64558575	0.6564448	0.6252186	0.63710965	0.59984135	0.67520305	0.62739795	0.6697677	0.64170755	0.6692278	0.5683863	0.5980924	0.68218815	0.6734033	0.6418228	0.66577725	0.5896984	0.71828945	0.63884535	0.61269995	0.57629925	0.6517018	0.64126245	0.64587075	0.6186782	0.66875795	0.6697125	0.58735655	0.662518	0.612037	0.7074237	0.62724945	0.6944435	0.64283575	0.71138525	0.6423084	0.6362371
L3b	L6a	0.5850852	0.6994462	0.5976069	0.62776295	0.54019315	0.6423184	0.5956449	0.69004865	0.6300721	0.7073303	0.70456475	0.61114405	0.66375015	0.62187615	0.6401217	0.5378982	0.6608751	0.62830305	0.63430235	0.60568255	0.64505165	0.53184035	0.57317765	0.66480515	0.6625734	0.64659495	0.6983898	0.62385205	0.70983375	0.62186395	0.6209712	0.55415065	0.62434945	0.65743835	0.62518305	0.57064705	0.6339314	0.6696682	0.5825131	0.6664323	0.6399396	0.6814294	0.61509915	0.6715511	0.6247396	0.6461082	0.59296215	0.6295425
L43	L6a	0.6233579	0.58652335	0.6194468	0.76651525	0.7518464	0.5929898	0.60909045	0.644225	0.6549792	0.6808062	0.6609084	0.6645016	0.7264573	0.5385468	0.51435915	0.6346757	0.6372279	0.751858	0.57963985	0.61725115	0.717459	0.7117121	0.70684745	0.6214692	0.6354495	0.610873	0.4581447	0.6384882	0.689691	0.66971485	0.67444175	0.7178037	0.6004852	0.58697075	0.54493935	0.798221	0.6364372	0.6872198	0.54427225	0.72159825	0.73521985	0.5288635	0.40745295	0.68236785	0.67465195	0.71652095	0.6177108	0.58815715
L44	L6a	0.6243194	0.6803468	0.58234205	0.55920845	0.67477375	0.6331837	0.5853987	0.6576492	0.6604335	0.6473186	0.66794135	0.64475035	0.78153685	0.6115666	0.68696815	0.49821485	0.6511322	0.6382673	0.61057035	0.68355805	0.6327867	0.60291345	0.61155665	0.6094419	0.62840805	0.59418655	0.69794805	0.750174	0.6802131	0.76479025	0.6150974	0.6934164	0.5727581	0.69300575	0.5675806	0.6461469	0.58825165	0.6265703	0.5579374	0.6342237	0.61491585	0.69043135	0.70445825	0.6135212	0.5759435	0.63183195	0.7323683	0.75375085
L45	L6a	0.49692375	0.57932095	0.50628525	0.4597568	0.5579761	0.4783117	0.56442775	0.55008005	0.57633855	0.5727296	0.4902309	0.5706051	0.60410715	0.50004075	0.4863427	0.49003	0.5513197	0.5545235	0.59626295	0.5543535	0.56393495	0.52206865	0.51625945	0.5020649	0.5542445	0.5099148	0.58815855	0.6337242	0.57738665	0.64476755	0.57421305	0.6168112	0.4509807	0.52304665	0.4654275	0.5913101	0.486482	0.5413164	0.4740146	0.5911056	0.5306001	0.52071345	0.5801712	0.52865045	0.509066	0.55560965	0.55319615	0.637742
L46	L6a	0.506264	0.6176272	0.6595702	0.55280235	0.661861	0.42873085	0.6105915	0.67623945	0.55563115	0.530642	0.6190434	0.5522575	0.54974275	0.66549405	0.69702865	0.60233275	0.6578483	0.6159228	0.67321155	0.59935425	0.65175065	0.64281655	0.5269617	0.4435624	0.5444478	0.6034428	0.6955657	0.6211346	0.61691275	0.68675495	0.6556944	0.6764673	0.63331715	0.69592065	0.61392825	0.8101179	0.58788355	0.5829092	0.56003575	0.51025695	0.54003065	0.5740124	0.67237025	0.5753857	0.531416	0.69858425	0.6627301	0.6249395
L47l	L6a	0.384769	0.5015522	0.46923495	0.42993985	0.36895735	0.4332237	0.5307548	0.38240705	0.47256955	0.51009765	0.4148998	0.4698874	0.5246829	0.40762925	0.4127011	0.43425675	0.4764442	0.46607815	0.4894599	0.4630293	0.45840695	0.46916235	0.4310549	0.3887371	0.47741	0.4038716	0.45039305	0.51382375	0.4775735	0.48992285	0.4700658	0.51250105	0.3917309	0.39809575	0.4128942	0.5292058	0.4171882	0.42632025	0.33646165	0.48067655	0.46406275	0.4224195	0.4100111	0.41821155	0.44646685	0.49056065	0.4546235	0.60904425
L47m	L6a	0.2697266	0.4134693	0.254606	0.31416615	0.09371275	0.2452255	0.3927109	0.23092915	0.280401	0.4639904	0.2714728	0.35267635	0.41773845	0.29718765	0.2152491	0.2630454	0.2654766	0.37458505	0.37181535	0.28348985	0.27856525	0.3410148	0.33666995	0.26994765	0.3500482	0.21412485	0.26041	0.3903431	0.380876	0.3444681	0.35383285	0.35963755	0.2705156	0.150761435	0.25779275	0.4472302	0.34147575	0.31850315	0.2515634	0.32872465	0.360375	0.2591056	0.22252265	0.2727535	0.3803975	0.3500107	0.350828	0.51402425
L47s	L6a	0.26403575	0.37538255	0.29549425	0.33930445	0.28462205	0.40389695	0.37196165	0.2547247	0.24602465	0.47100585	0.2831944	0.40702535	0.3781617	0.2427235	0.31191435	0.29187155	0.29508255	0.4214309	0.43171935	0.328222	0.4091591	0.3117397	0.26428995	0.28139995	0.35884295	0.30379155	0.28806795	0.3778448	0.3897231	0.4006004	0.3080101	0.37612585	0.20610025	0.182271215	0.24787165	0.4096598	0.3460444	0.3048951	0.3043027	0.3727823	0.36403195	0.283713	0.2669866	0.22716275	0.39185785	0.37276375	0.3649738	0.5391814
L4	L6a	0.7723117	0.8208202	0.7957583	0.77174685	0.7665901	0.7849596	0.8406481	0.7831962	0.7899391	0.79697855	0.78360815	0.77068035	0.8045275	0.71534365	0.73584445	0.7188854	0.80620355	0.79666225	0.8050429	0.7975593	0.7727569	0.76499345	0.73968555	0.79877475	0.80473105	0.65166635	0.76477245	0.7403421	0.8116101	0.7608222	0.8222342	0.7538128	0.66927105	0.68825805	0.74955385	0.73580015	0.7880069	0.81048005	0.76430455	0.73405035	0.7267619	0.81397825	0.7421649	0.81036225	0.79549495	0.83229835	0.7978806	0.8081187
L52	L6a	0.41735265	0.5284118	0.48702885	0.39950495	0.5505409	0.4752848	0.4433119	0.4873785	0.4960652	0.4607014	0.5098528	0.47910045	0.5042743	0.4052248	0.4242966	0.47991625	0.47767845	0.5171921	0.52357735	0.58007235	0.54718295	0.33050315	0.4590057	0.4211224	0.49061555	0.51647675	0.51663485	0.4875261	0.5059293	0.57127465	0.45766825	0.4910232	0.46689695	0.4376511	0.5118017	0.5095787	0.4680149	0.4306327	0.39051275	0.440667	0.46473695	0.48673735	0.54828785	0.5019528	0.4899786	0.486878	0.4497459	0.5430246
L55b	L6a	0.7892299	0.7117455	0.78397215	0.7757642	0.71060175	0.8171314	0.80502185	0.7566238	0.7455681	0.8047366	0.760547	0.6827282	0.81305895	0.8045397	0.82985525	0.8215822	0.75906395	0.8091852	0.74887905	0.8277587	0.69929325	0.73986805	0.68374575	0.84105815	0.63535345	0.75311275	0.6883797	0.7745359	0.825576	0.76032005	0.8265795	0.7711253	0.82771355	0.673522	0.72431525	0.61958345	0.7323322	0.82205975	0.81125175	0.71743235	0.8001555	0.8146695	0.73867295	0.8229788	0.72065295	0.74086655	0.7251849	0.68919615
L5L	L6a	0.45481905	0.62326895	0.53508735	0.508963	0.31932915	0.44151175	0.45817775	0.48635415	0.45584965	0.52880845	0.46350195	0.5076075	0.4795644	0.50344725	0.51442465	0.62250395	0.45573195	0.45632895	0.4418499	0.6288184	0.53240585	0.5039205	0.55269945	0.4830541	0.50379415	0.4687233	0.5969326	0.56429195	0.54813365	0.54738885	0.48624565	0.59291315	0.53195205	0.5609081	0.36853145	0.50736475	0.46415555	0.5958927	0.4553105	0.61399545	0.44724625	0.46960595	0.55249965	0.5556683	0.46409675	0.6004772	0.50720815	0.6086296
L5m	L6a	0.34038105	0.3818143	0.39873625	0.44836635	0.3523803	0.2516847	0.45365585	0.3502279	0.35623385	0.3082733	0.302318	0.3410012	0.45794195	0.36971365	0.3684483	0.32348765	0.3041031	0.32068915	0.39143955	0.48262205	0.34724845	0.3760023	0.4014343	0.2739885	0.3499945	0.2968128	0.38740295	0.4363517	0.30969995	0.4526399	0.3528574	0.46572545	0.3845359	0.46849565	0.30566775	0.5010162	0.29817875	0.524204	0.37980125	0.4065585	0.3740889	0.3959669	0.3764752	0.4392117	0.35151815	0.4856734	0.40290175	0.40888435
L5mv	L6a	0.4427098	0.5855182	0.5149878	0.5028605	0.2711507	0.41452315	0.3261579	0.54115015	0.4676332	0.4952129	0.3772711	0.51682185	0.49641205	0.5699175	0.45127	0.47575045	0.42969915	0.3735155	0.3785022	0.56355085	0.5065801	0.5570679	0.6028592	0.4857426	0.5129929	0.4252674	0.49338115	0.51029835	0.43650385	0.5418807	0.48573105	0.57923935	0.5006204	0.52110535	0.3346624	0.4541548	0.3968892	0.6030906	0.45534355	0.6061594	0.4332214	0.46924805	0.40269345	0.5492785	0.5090522	0.6338381	0.54583425	0.6672206
L10d	L6d	0.3435303	0.46466015	0.3924093	0.38515485	0.26157635	0.33047255	0.3667139	0.2828943	0.37149075	0.43469215	0.43976965	0.40764165	0.3811987	0.30193405	0.34328565	0.4840888	0.2850448	0.4009838	0.4123149	0.3148886	0.3368967	0.31627735	0.40203585	0.2915012	0.42818835	0.32028635	0.3788765	0.27375405	0.29661395	0.30273515	0.3771951	0.42579655	0.30168855	0.35534325	0.39276105	0.385697	0.375887	0.36605395	0.4420529	0.255892	0.48130775	0.35996215	0.34962955	0.3513336	0.343357	0.36194495	0.34098095	0.3346836
L10pp	L6d	0.20451185	0.46091735	0.4177397	0.37613165	0.12010735	0.3592766	0.4429584	0.2097034	0.314103	0.4166264	0.3975392	0.4050152	0.3262353	0.2478676	0.30821395	0.4533315	0.23265095	0.42017335	0.38328715	0.31751485	0.3774796	0.2875393	0.35346065	0.2124791	0.3683061	0.27066075	0.3394985	0.3303085	0.23775355	0.30416995	0.4007163	0.40064965	0.3043358	0.4220866	0.36379315	0.3663327	0.31885105	0.29397505	0.4233495	0.18955155	0.46680355	0.31359305	0.3264474	0.33485595	0.3330178	0.33875975	0.37100295	0.3687733
L10r	L6d	0.2134744	0.23542715	0.26171045	0.21187025	0.04099301	0.1842708	0.28370735	0.1017071	0.14312515	0.2393369	0.20059475	0.21079667	0.244106	0.204625	0.21643265	0.28997	0.16712585	0.076718875	0.28223525	0.026016665	0.2613406	0.25193545	0.21691915	0.10531555	0.2707602	0.16096165	0.19138445	0.2215467	0.100502715	0.18306305	0.19842955	0.175397095	0.02603275	0.14611835	0.119339825	0.23740785	0.2257417	0.05864785	0.21393215	0.051678665	0.34646355	0.25246005	0.04090189	0.2152503	0.2359321	0.1302733	0.251845	0.1490003
L10v	L6d	0.15015008	0.30995255	0.32112645	0.2270626	0.02586371	0.21769545	0.3107153	0.07809825	0.243887	0.2859531	0.2606529	0.346494	0.2449606	0.16551595	0.23445185	0.38747745	0.0667818	0.2599489	0.323108	0.15175235	0.28676815	0.20617275	0.27017495	0.025710135	0.30596835	0.19675545	0.2296812	0.2369136	0.10988185	0.1645546	0.2587604	0.37123025	0.17357515	0.162513305	0.27153735	0.2511885	0.25169615	0.17138535	0.34453915	0.0657616	0.4683731	0.18918235	0.23207715	0.2899039	0.2913776	0.2137385	0.31524265	0.15830393
L11l	L6d	0.2262822	0.54439435	0.4348574	0.30311485	0.08947375	0.39576245	0.39199625	0.2614724	0.32447905	0.45751605	0.3411052	0.38539435	0.38474805	0.2864527	0.28759645	0.42477135	0.3012553	0.3875251	0.41426185	0.2917542	0.4049069	0.3039862	0.41008775	0.3121792	0.4064654	0.37059725	0.3395398	0.34218095	0.31503915	0.3329108	0.34717165	0.43291405	0.31773625	0.3389893	0.3959455	0.30741715	0.3802171	0.30478485	0.48804695	0.27800425	0.39752425	0.36749815	0.3052056	0.34037665	0.33643285	0.40691125	0.40008405	0.4143256
L13l	L6d	0.1165976	0.4050069	0.1723305	0.24836205	0	0.31537595	0.28320545	0.118699995	0.1359042	0.41137015	0.23550805	0.27194105	0.2428766	0.1859695	0.24273795	0.3431554	0.1305104	0.30322545	0.27423955	0.098411545	0.3421563	0.16343245	0.20252945	0.13635595	0.171392	0.18136795	0.1831936	0.2486791	0.26133395	0.22965965	0.1757554	0.25654505	0.19133105	0.10958376	0.21766115	0.1644283	0.26665125	0.2348951	0.3926052	0.1051856	0.323839	0.2177484	0.02580622	0.12020568	0.25352335	0.2252797	0.18172645	0.32534805
L1	L6d	0.6318045	0.6005168	0.6421881	0.57153115	0.54356825	0.62084865	0.6153158	0.66440915	0.6816937	0.685623	0.65918805	0.6637008	0.6821236	0.6690708	0.63866995	0.6889824	0.6275812	0.6832219	0.6571553	0.5833493	0.6564703	0.6145418	0.63938085	0.648905	0.60142165	0.65600995	0.6961669	0.6796226	0.6518549	0.58407865	0.5880387	0.61824505	0.703308	0.6328866	0.62202295	0.6285096	0.6857122	0.61541135	0.692504	0.652001	0.65830505	0.6325406	0.61595235	0.70381725	0.6800256	0.6479223	0.617356	0.6397103
L23c	L6d	0.5316624	0.30088095	0.34294465	0.40915785	0.26086015	0.36942805	0.1105098	0.45009155	0.35070835	0.34735635	0.38996155	0.4796416	0.34748955	0.4679567	0.3230656	0.3433755	0.35351425	0.3677989	0.38650895	0.39513515	0.3604142	0.36705465	0.383194	0.49355175	0.43683385	0.36461145	0.3416831	0.34529135	0.3295897	0.3915259	0.35917475	0.33183	0.37340565	0.4349231	0.34348015	0.39013	0.39951195	0.3727577	0.41085845	0.3831097	0.4273198	0.41189895	0.3092801	0.37594045	0.4533479	0.4233224	0.4240733	0.37606835
L23d	L6d	0.3555428	0.19421815	0.14042675	0.21332055	0	0.08859825	0	0.2008356	0.06464115	0.040357685	0.21976385	0.12491413	0.16171015	0.22395995	0.09265569	0.0428889	0.1426679	0.10413749	0.13522745	0.09116935	0.06542445	0.07117195	0.14604794	0.2199253	0.19215705	0.1756614	0.09363235	0.068299145	0	0.11871645	0.15359995	0.043922785	0.1214718	0.16851725	0.13463415	0.1552469	0.1204888	0.02717947	0.2350208	0.15787833	0.2617079	0.13916325	0.0539501	0.094279555	0.22581785	0.2245001	0.2209225	0.052551465
L24dd	L6d	0.56982985	0.38196165	0.53639775	0.5897929	0.3760406	0.48836345	0.42608575	0.41951475	0.54991725	0.50997085	0.52079695	0.5746977	0.55051115	0.57656045	0.4688126	0.2929606	0.49017305	0.47827015	0.48503785	0.50878005	0.3829082	0.5403476	0.5139995	0.4626269	0.4237119	0.45063295	0.3401686	0.4805818	0.52085665	0.55030705	0.5009027	0.3714575	0.5289287	0.61043495	0.5219219	0.54855005	0.4645946	0.5957272	0.50472975	0.48879605	0.34547195	0.569902	0.4272918	0.47692705	0.5919758	0.46137345	0.51810905	0.42713425
L24dv	L6d	0.53587935	0.3805563	0.48438265	0.4291239	0.4088003	0.3976116	0.31161365	0.43564285	0.3554622	0.4188209	0.30756145	0.49225635	0.3894425	0.44800565	0.3208912	0.25339355	0.42194855	0.287699	0.39474065	0.29228855	0.31617285	0.386757	0.4985498	0.39193395	0.30225625	0.3969655	0.31291385	0.3824742	0.35795925	0.42163965	0.42691125	0.35286995	0.30418105	0.61490105	0.427173	0.50487395	0.49327315	0.4702241	0.45935365	0.3655216	0.40665535	0.4331144	0.32328355	0.43968295	0.46413085	0.36648675	0.3547792	0.372472
L25	L6d	0	0.13153501	0.025228195	0.025594245	0	0	0	0.0520655	0.0662577	0.05092575	0.0598875	0.11259385	0.040488255	0	0.05142025	0.0398331	0	0	0.040321555	0.04123544	0.02530964	0.040181905	0.06794653	0	0	0	0.04014815	0.025820405	0	0.07181735	0.07138765	0.12438154	0.0520655	0.040198955	0.1175445	0.0536329	0	0	0.17696345	0.10299093	0.1851014	0	0.02580622	0.0508352	0.2051544	0.05121345	0.1935627	0.05963565
L2	L6d	0.64570815	0.55234825	0.65608815	0.57483795	0.4781697	0.68591005	0.61936385	0.6753025	0.72319755	0.65828745	0.6291141	0.6796229	0.65482095	0.66731825	0.62494255	0.6442131	0.60645485	0.6071247	0.6428401	0.6477061	0.65961405	0.62578175	0.6523771	0.6295766	0.6013823	0.60375465	0.64237355	0.61101845	0.63010495	0.65939535	0.6460965	0.66283425	0.63931095	0.67166425	0.63559175	0.6146667	0.64792535	0.6793535	0.67333835	0.6473069	0.61739375	0.669816	0.65970315	0.7145069	0.6548501	0.63272815	0.6400072	0.6555782
L31a	L6d	0.1950342	0.0701787	0.12991495	0.21461155	0.10453879	0.112272435	0	0.1462027	0.09748378	0.113179715	0.21784685	0.1312291	0.16792185	0.26896475	0.137682275	0.1615883	0.13505765	0.1745742	0.126677655	0.09646205	0.0553432	0.1742137	0.19815	0.29593755	0.2450159	0.079199035	0.20422945	0.15562365	0.027307365	0.28587745	0.14212038	0.11184009	0.0926897	0.22751475	0.17621797	0.2473548	0.1922097	0.1939291	0.18856905	0.20624765	0.2540505	0.17404455	0.09325803	0.15896268	0.2712184	0.2738919	0.20615275	0.028072105
L31pd	L6d	0.26049185	0.28210705	0.30351575	0.3284215	0.17347845	0.27172045	0.025569565	0.25921155	0.33210465	0.20966425	0.35439815	0.3075784	0.29554535	0.32590375	0.28775585	0.37218065	0.31058225	0.2082169	0.2517411	0.2592248	0.18988765	0.2239351	0.2695808	0.4111295	0.3439995	0.1885479	0.25181115	0.30408635	0.2297911	0.32498665	0.27805035	0.3348211	0.2720017	0.3034503	0.33023655	0.20720265	0.25927665	0.31641	0.29969075	0.2333949	0.32465555	0.27760285	0.2585683	0.31245295	0.2292978	0.32313655	0.22829335	0.2335418
L31pv	L6d	0.23571545	0.2167975	0.29631475	0.3007367	0.0859174	0.24771575	0	0.1962021	0.229766	0.1794426	0.30045015	0.2551457	0.27529785	0.25314795	0.25391635	0.21235035	0.2291708	0.2234381	0.20384825	0.20665435	0.140605285	0.19626235	0.2168403	0.27460155	0.2741678	0.123531875	0.22184165	0.2421507	0.13152425	0.2448215	0.16120135	0.2741266	0.12852555	0.2210028	0.2152273	0.11340268	0.0714193	0.19654025	0.2626481	0.2172973	0.31494295	0.2132463	0.0818038	0.23076195	0.155792085	0.29481145	0.300258	0.05136735
L33pr	L6d	0.2498363	0.1647701	0.1626784	0.12789875	0	0.06645975	0	0.13821709	0.053428055	0.094273105	0.1761557	0.069484345	0.16902675	0.10365484	0.17254435	0	0.0725272	0	0.099755515	0	0.0963628	0.0760559	0.040857475	0.1375944	0.13014464	0	0	0.100158645	0.02530964	0.0511637	0.07138765	0.0659105	0	0.1256234	0.1390219	0.1848889	0.0763202	0.05292985	0.25451945	0.17398813	0.2805787	0.0709949	0	0.15733653	0.193296	0.10465963	0.11973875	0.02568367
L3a	L6d	0.76499095	0.75649015	0.75201055	0.73735085	0.7353972	0.7557551	0.74579355	0.7755787	0.7914326	0.7989793	0.76131895	0.7569771	0.79686125	0.7866068	0.7922484	0.7791685	0.7549436	0.77709805	0.7453013	0.7361611	0.76380565	0.7630839	0.76105435	0.7671794	0.76425535	0.7921747	0.8085016	0.76967195	0.78173085	0.73615515	0.70339375	0.7388152	0.7970973	0.76308995	0.6811356	0.73076475	0.77633575	0.7656592	0.77409685	0.7449826	0.7278198	0.76198255	0.71147875	0.816597	0.7849392	0.80692555	0.7596521	0.7452323
L3b	L6d	0.6778797	0.64442195	0.69307005	0.64616115	0.64002095	0.7074	0.68086115	0.72264165	0.73469425	0.75133635	0.7336385	0.7068208	0.74735995	0.75455765	0.71602575	0.74512185	0.68501145	0.72817095	0.6981833	0.66379635	0.71713545	0.6674984	0.70363745	0.7074911	0.6820195	0.7275095	0.7669338	0.7409896	0.7273173	0.66547355	0.65000545	0.6801186	0.73291765	0.72289965	0.67787375	0.676944	0.71014715	0.67405485	0.7385648	0.71402235	0.700921	0.7020604	0.66131705	0.7545678	0.712909	0.7167046	0.7127535	0.7145609
L43	L6d	0.5875715	0.47302125	0.5846148	0.6454718	0.80325225	0.51099885	0.3953663	0.59828005	0.453284	0.65185645	0.6605941	0.5884636	0.71495165	0.60762525	0.5908019	0.66630965	0.64436155	0.72160645	0.45755585	0.5422411	0.61279335	0.6094768	0.61522065	0.5037581	0.59107365	0.61499775	0.37468365	0.67475705	0.6190734	0.5606403	0.58131125	0.67355685	0.5877073	0.64813055	0.5584404	0.6933376	0.49290615	0.5791202	0.55735525	0.5449125	0.58909115	0.59264335	0.498277	0.639406	0.64151495	0.54641835	0.5071978	0.5531617
L44	L6d	0.39000265	0.5563852	0.4720061	0.4205475	0.61424095	0.3960983	0.37052665	0.45067375	0.4238529	0.5375819	0.5031274	0.5503224	0.6212175	0.4025257	0.5399524	0.50927445	0.53211655	0.57265395	0.46221045	0.4267033	0.52872545	0.509629	0.47180035	0.47787945	0.5335312	0.5379568	0.51826275	0.4626603	0.5162529	0.50199105	0.49161675	0.5242734	0.4048035	0.5685558	0.4514773	0.5802904	0.45826	0.45690685	0.55661485	0.49573655	0.48358545	0.5307456	0.45816385	0.47491505	0.44763695	0.4195604	0.5430827	0.66868115
L45	L6d	0.4761516	0.50971525	0.4857007	0.3786041	0.5096597	0.42413635	0.4368332	0.46472725	0.45520555	0.54872885	0.46825265	0.49450005	0.5588258	0.4151824	0.49947715	0.56411905	0.48784235	0.579198	0.5054146	0.4366644	0.5019916	0.50510425	0.48890975	0.4005721	0.51384785	0.4954362	0.4760136	0.5107606	0.50951225	0.50457575	0.4864544	0.57565835	0.42547545	0.4954024	0.49092085	0.55247175	0.4374159	0.50336495	0.5099006	0.4941219	0.46704285	0.5113663	0.43106495	0.5028161	0.4674311	0.4366962	0.4411761	0.56108325
L46	L6d	0.34215045	0.4823015	0.4899188	0.3799052	0.54021475	0.29168365	0.31330205	0.58289795	0.3243668	0.3957678	0.51600185	0.50627645	0.35862765	0.59974785	0.5154041	0.54409235	0.54433555	0.4876266	0.6086822	0.30197205	0.5741348	0.47222935	0.40577725	0.40175635	0.44112805	0.56376295	0.5327725	0.33067525	0.4135916	0.6013542	0.5525753	0.5650604	0.58527075	0.68329295	0.50909795	0.7249361	0.4440053	0.4016539	0.45954125	0.29132525	0.3398721	0.51634405	0.4194702	0.41476035	0.30306645	0.63962245	0.6022284	0.5497618
L47l	L6d	0.3737426	0.5165942	0.4663205	0.35387735	0.27749935	0.3948148	0.4139669	0.38454475	0.3830749	0.48804865	0.44059115	0.4307917	0.52370735	0.3313612	0.443216	0.5093405	0.4401981	0.49315755	0.4361078	0.3714067	0.4310778	0.3805977	0.4353248	0.30777495	0.44326965	0.4092855	0.39050505	0.4562176	0.4262844	0.4054319	0.4170835	0.48500355	0.39421255	0.3949011	0.4309157	0.49323565	0.3890849	0.4141022	0.4040045	0.4098171	0.4547529	0.47176965	0.35462815	0.41345025	0.42006235	0.41385515	0.36320545	0.5255267
L47m	L6d	0.2038237	0.4603954	0.2351905	0.24349115	0	0.1547028	0.26600575	0.22731965	0.212431	0.4203563	0.30262405	0.2994778	0.4178618	0.20159755	0.27051195	0.34092115	0.22470725	0.4186542	0.29992945	0.156227	0.2862045	0.2410876	0.34402385	0.161676585	0.3024173	0.18135995	0.197621	0.3454836	0.31591185	0.2255314	0.28056645	0.33092665	0.2334683	0.096892765	0.2623149	0.40574715	0.32368905	0.2580422	0.31974615	0.2630198	0.34018765	0.3050817	0.1909104	0.24783205	0.34726155	0.26852115	0.265924	0.42151615
L47s	L6d	0.1554866	0.35921945	0.291462	0.28986775	0.13480146	0.34944065	0.26544925	0.23603225	0.12428293	0.41528625	0.3275815	0.36473265	0.3739036	0.1797836	0.39820785	0.348729	0.2638616	0.47118905	0.32542435	0.1877594	0.37300885	0.20497705	0.20070805	0.1762342	0.3205848	0.2350284	0.23395515	0.3482137	0.32924995	0.3074324	0.23641925	0.3430034	0.19355505	0.144460505	0.2825259	0.37516415	0.3225606	0.275614	0.3239379	0.30890875	0.3513025	0.33332785	0.217184	0.2300905	0.36369325	0.2898984	0.3014623	0.44856135
L4	L6d	0.8973955	0.9029617	0.8945742	0.90062255	0.90136085	0.9053035	0.894276	0.89594565	0.90616795	0.8905206	0.88754055	0.89410775	0.905709	0.8757564	0.9111356	0.89820105	0.8841414	0.90315975	0.9064086	0.8950608	0.8927098	0.89221475	0.90138025	0.8991794	0.897684	0.890009	0.90782915	0.9006432	0.90177845	0.88913665	0.90666165	0.87869845	0.8815542	0.88960915	0.87054795	0.87164375	0.90231855	0.912476	0.89034605	0.87839235	0.8939005	0.91789215	0.8789567	0.90663205	0.898739	0.9148574	0.90257445	0.8875656
L52	L6d	0.4261708	0.43206925	0.47929605	0.34436505	0.4140432	0.4425074	0.33250775	0.4140576	0.4359545	0.45719995	0.4405749	0.4832143	0.49511975	0.3368013	0.385287	0.49146825	0.42656855	0.49058445	0.3856	0.5234746	0.4969508	0.3856032	0.4173746	0.37697695	0.4009789	0.42592655	0.4340874	0.4378023	0.3701995	0.47512755	0.3819152	0.52110945	0.4324215	0.38781645	0.47090475	0.4829274	0.40383355	0.35747345	0.43127375	0.413821	0.43302105	0.43766865	0.44806295	0.5072766	0.4918211	0.33793395	0.40801895	0.4632856
L55b	L6d	0.7366803	0.6654324	0.73810125	0.641417	0.7773454	0.66202625	0.75399775	0.6254941	0.5744283	0.76485085	0.65124785	0.68628315	0.77765865	0.70651025	0.81186345	0.74690175	0.80133305	0.79048815	0.65061935	0.71650285	0.60930165	0.73113655	0.73584275	0.74866305	0.6134968	0.64718385	0.72350505	0.7022803	0.69043935	0.61357775	0.73420565	0.79375235	0.6576551	0.71820115	0.6213122	0.679927	0.61000465	0.717391	0.7242781	0.7170894	0.80488455	0.7087453	0.6795953	0.639553	0.64521605	0.71714045	0.62094575	0.6819753
L5L	L6d	0.5927467	0.40945815	0.5523314	0.49107855	0.20182945	0.4376708	0.40375135	0.4523055	0.48844045	0.5049279	0.4743324	0.5753395	0.3969707	0.5918649	0.43647185	0.5735703	0.39358735	0.4558628	0.47289585	0.531851	0.43579075	0.539312	0.5170579	0.54072195	0.4592133	0.3317105	0.5069726	0.5883139	0.375492	0.4627772	0.4254515	0.5658065	0.3992198	0.4839631	0.440172	0.5010842	0.41404315	0.47101995	0.5128512	0.48399195	0.43603385	0.43280645	0.4975486	0.51654385	0.41186305	0.50277795	0.49315125	0.5087933
L5m	L6d	0.39684025	0.29786145	0.4255883	0.4769348	0.2894045	0.2881591	0.404067	0.36091675	0.35722035	0.31280265	0.32978255	0.32152645	0.39633455	0.4516859	0.37840545	0.3867871	0.2919652	0.35470145	0.4285344	0.4178907	0.3434262	0.43797135	0.4808929	0.35444825	0.4137002	0.25429995	0.3609127	0.47330705	0.27720125	0.3717999	0.38728625	0.4823633	0.3471496	0.4613179	0.3866577	0.5346759	0.35327355	0.49327755	0.45839885	0.40223245	0.32615045	0.38835795	0.38987625	0.4117458	0.357452	0.4123172	0.38908785	0.38803435
L5mv	L6d	0.58808125	0.3815398	0.55776825	0.43991285	0.1632058	0.39044	0.20496065	0.48240385	0.4910721	0.4766571	0.42447795	0.4762188	0.40335275	0.616421	0.38409695	0.4111221	0.36624175	0.4061429	0.4138112	0.4359525	0.42362055	0.4957872	0.4743344	0.5237189	0.4601814	0.35404375	0.40872135	0.4864393	0.3945881	0.4509758	0.4166959	0.4431559	0.4143523	0.48720805	0.3949775	0.44987385	0.4198716	0.47171525	0.45301395	0.4517356	0.417365	0.41307885	0.38349445	0.491731	0.4633925	0.4228368	0.48991015	0.45199495
L6a	L6d	0.8982546	0.92898255	0.92427005	0.90794195	0.9018929	0.91224215	0.91701735	0.9202272	0.9118667	0.9210279	0.91458955	0.9282324	0.9089545	0.90343175	0.90697625	0.8882426	0.92525225	0.908247	0.9019599	0.91875845	0.90153235	0.9189174	0.9081477	0.90453835	0.92554605	0.91295335	0.89343945	0.89690245	0.9097529	0.887894	0.91155095	0.89012885	0.90122045	0.9236963	0.9017398	0.89847565	0.9248486	0.91367175	0.89861545	0.90968635	0.8853834	0.91557705	0.91178445	0.88593165	0.93384135	0.933153	0.90039965	0.9284494
L10d	L6ma	0.4454826	0.4535738	0.4908405	0.4805961	0.5148654	0.44044055	0.5193242	0.38990355	0.47248515	0.54470075	0.49286715	0.5047345	0.4061635	0.41180815	0.4792337	0.520362	0.39408075	0.44972695	0.4785288	0.4671261	0.4910523	0.42526155	0.42909235	0.4206627	0.48938215	0.4457906	0.48417025	0.41127185	0.42112055	0.4246519	0.46006875	0.479582	0.3883924	0.4258278	0.43810855	0.4353323	0.5409539	0.46554755	0.462661	0.3208156	0.54675405	0.4006949	0.44909895	0.40045255	0.41801095	0.41735405	0.4076719	0.4240945
L10pp	L6ma	0.31157655	0.41896165	0.4603223	0.46104265	0.3058965	0.44853475	0.5103597	0.3306554	0.386317	0.49753735	0.4272778	0.50926015	0.38445705	0.3411642	0.446069	0.46465605	0.3155498	0.4411199	0.4280681	0.44283615	0.46970775	0.37145195	0.3468599	0.33946835	0.4355412	0.3744415	0.4354637	0.44802295	0.3991385	0.40695225	0.49470285	0.458213	0.3516051	0.41136905	0.4302471	0.4149878	0.4966587	0.38527755	0.46007225	0.23229105	0.49258845	0.36539245	0.37299845	0.3747303	0.40014425	0.3624624	0.4187007	0.46934655
L10r	L6ma	0.3117167	0.24451925	0.3631969	0.32181765	0.2917815	0.27766595	0.3523369	0.242537	0.21136775	0.33734855	0.2508095	0.35578985	0.27034565	0.3013036	0.464226	0.3288231	0.25517005	0.1499384	0.3574299	0.11345003	0.478884	0.3295499	0.25667925	0.2072333	0.32242885	0.2484423	0.31944295	0.35866935	0.2704718	0.29996485	0.30218015	0.29158635	0.081916145	0.3973186	0.19591995	0.33116955	0.51883495	0.2802729	0.27813195	0.1366022	0.4042543	0.29542435	0.11476702	0.2636201	0.2910102	0.20119135	0.28342115	0.26138645
L10v	L6ma	0.2342838	0.27715075	0.3966327	0.335649	0.2086078	0.29734885	0.389028	0.19582815	0.33430775	0.3830158	0.3261221	0.44914045	0.30595285	0.2963327	0.4549977	0.41226785	0.2110796	0.30152035	0.37136755	0.3231328	0.43888035	0.28050945	0.30657095	0.1716014	0.341203	0.2446007	0.35765525	0.3612494	0.23696525	0.2682642	0.3532916	0.43290565	0.22987505	0.33663775	0.3183534	0.314482	0.50038755	0.3290622	0.3674932	0.095226405	0.49229055	0.27218825	0.27960135	0.32848965	0.3361062	0.21429665	0.36283095	0.29764765
L11l	L6ma	0.3298189	0.4814277	0.4289843	0.40722825	0.27477105	0.4736987	0.4764108	0.3566366	0.40587445	0.53289875	0.38662605	0.48180385	0.42885385	0.38382555	0.3909451	0.44594105	0.4033881	0.4206617	0.41763565	0.4250847	0.4125959	0.4066306	0.37794685	0.43023865	0.47046155	0.44767385	0.4356054	0.45401505	0.43586045	0.44392925	0.42895945	0.47455965	0.3934546	0.3571369	0.45582425	0.3677283	0.4453883	0.4051058	0.51875745	0.3353262	0.43135845	0.3669261	0.3535313	0.38131315	0.3956235	0.4250825	0.45698875	0.5064695
L13l	L6ma	0.2260529	0.36198365	0.22205215	0.35090965	0.13017895	0.40520965	0.3406143	0.21951565	0.2212346	0.48887925	0.25579595	0.36199865	0.29473395	0.23122125	0.3358406	0.3718775	0.23562915	0.3446259	0.30303555	0.24760115	0.35679475	0.27870335	0.198087	0.2794217	0.25739675	0.2775271	0.26044425	0.33202255	0.3703688	0.35612895	0.2803178	0.29064845	0.28336355	0.2033948	0.27105585	0.2297083	0.3564267	0.3281777	0.40287535	0.2011698	0.38458155	0.2633989	0.14641245	0.13476905	0.32676835	0.27576795	0.2545964	0.42812375
L1	L6ma	0.545353	0.6005126	0.55015995	0.55120445	0.49984805	0.56907345	0.5309486	0.55682775	0.50161225	0.5697445	0.5919008	0.54447365	0.59747305	0.5081633	0.5643703	0.5520633	0.52647075	0.5878087	0.5103386	0.54421725	0.57312105	0.4944414	0.5188953	0.561829	0.57004955	0.58614465	0.5940865	0.5543952	0.548826	0.55258165	0.57161575	0.53380605	0.5663954	0.5017084	0.557786	0.5402248	0.56896075	0.53438225	0.5225541	0.56903275	0.6206702	0.5715061	0.54237135	0.55672465	0.50519365	0.5067654	0.4629287	0.5203701
L23c	L6ma	0.5435938	0.52710035	0.47124985	0.51365305	0.43370885	0.52585075	0.39120305	0.54167755	0.55169905	0.45025385	0.43554045	0.57328765	0.47264835	0.504488	0.52448675	0.5868964	0.5454385	0.42865185	0.38950555	0.5740243	0.51530105	0.51296365	0.55819355	0.63619815	0.51760695	0.5798829	0.5309077	0.5683218	0.5478625	0.6282124	0.59093655	0.55732765	0.6374998	0.6164684	0.44784095	0.46612915	0.4378322	0.5074506	0.6316542	0.592634	0.5660365	0.6217719	0.51026495	0.61443585	0.5690882	0.6452765	0.5229157	0.6215563
L23d	L6ma	0.310805	0.2541939	0.2845229	0.31672335	0.148881525	0.248844	0.08814875	0.22476085	0.1795901	0.1907961	0.28782335	0.31593035	0.30007975	0.3035857	0.26633495	0.10952039	0.29258715	0.16986935	0.153798805	0.24028175	0.2162379	0.1597197	0.2612668	0.30444155	0.2507701	0.38668255	0.2397209	0.21994325	0.065361155	0.38730725	0.2457979	0.2579653	0.28547015	0.35218455	0.20954885	0.22575255	0.2130373	0.2296308	0.322255	0.28223075	0.3589758	0.28789385	0.18417994	0.18163035	0.25253965	0.26160455	0.30793555	0.2356408
L24dd	L6ma	0.6812674	0.4692724	0.6239852	0.52371135	0.5170385	0.66674025	0.72245495	0.5004522	0.53943885	0.5151478	0.4504922	0.73548785	0.613599	0.665471	0.59467985	0.53412675	0.59233435	0.63032335	0.79111115	0.59446865	0.50602695	0.5219174	0.690326	0.52368765	0.48973745	0.6555805	0.5339952	0.50340435	0.6252075	0.58814455	0.49695065	0.4728922	0.76684145	0.51546845	0.6783377	0.6810905	0.63400165	0.69367635	0.7349004	0.65020905	0.58200715	0.57324075	0.51780815	0.6057116	0.53208725	0.56695125	0.5288893	0.54532295
L24dv	L6ma	0.75245435	0.5225614	0.581265	0.45624345	0.4971495	0.66639925	0.6392931	0.52911135	0.54576045	0.5989166	0.28552405	0.76518865	0.51929915	0.67673595	0.5194406	0.52559605	0.62017435	0.52956115	0.67210925	0.57159305	0.5169873	0.62384155	0.741882	0.61823555	0.4138233	0.70457205	0.56226535	0.5307853	0.48928115	0.6817252	0.525208	0.53471685	0.60386835	0.62029085	0.52989875	0.7606138	0.73041495	0.7326983	0.72930595	0.50524275	0.5281665	0.58903045	0.6014111	0.7361604	0.5640693	0.6186835	0.54719605	0.5768576
L25	L6ma	0.06710445	0.12957499	0.1575453	0.16034535	0.0931301	0.026536035	0.02647236	0.102856425	0.1286197	0.120637425	0.19038985	0.2362609	0.0393375	0.099809585	0.21996425	0.10587845	0.026791335	0	0.108990585	0.114965655	0.17657625	0.07185215	0.09308869	0.11126139	0.09234619	0	0.18669245	0.1927824	0	0.1469729	0.158016975	0.19139065	0.025462865	0.192168	0.024708345	0.092823435	0.21885255	0.066563225	0.20595875	0.15769095	0.2433082	0.0751432	0.04930464	0.0539501	0.2346774	0.05136735	0.32314315	0.16676215
L2	L6ma	0.55802265	0.64256255	0.57767645	0.58193185	0.5417622	0.59543385	0.5712159	0.59525375	0.6191425	0.67237425	0.6821026	0.57358905	0.65189805	0.5324325	0.64244555	0.5688243	0.5427497	0.594186	0.58434085	0.6539084	0.5878725	0.4821203	0.54289865	0.5786023	0.6841026	0.647093	0.62176465	0.58538105	0.66993085	0.6476182	0.5922866	0.6406206	0.6306118	0.55989435	0.63452675	0.59474605	0.63045905	0.64822625	0.57346615	0.573673	0.6482648	0.6785751	0.6255435	0.6287255	0.53802015	0.5546002	0.5134602	0.58249385
L31a	L6ma	0.30814555	0.27016065	0.2618679	0.34386935	0.27169385	0.2955078	0.14845375	0.2092814	0.23837085	0.2424812	0.3468918	0.3639044	0.299662	0.3686174	0.3275399	0.2172079	0.3085477	0.23579115	0.17911505	0.211576585	0.20885975	0.22675115	0.3104312	0.3917957	0.31556015	0.2630349	0.3581245	0.2674515	0.1949317	0.4689841	0.3068455	0.2786595	0.2776012	0.3637363	0.24213545	0.31297965	0.25512815	0.27377015	0.36112935	0.31181405	0.3758649	0.316352	0.27001875	0.31402265	0.3983376	0.31833445	0.2921479	0.222666
L31pd	L6ma	0.4082492	0.40634525	0.4700849	0.44236035	0.3815072	0.36940495	0.25999955	0.31362805	0.4630806	0.3202426	0.50422395	0.44698395	0.4326638	0.4916998	0.44248455	0.42129325	0.46610715	0.26967755	0.3724183	0.3452686	0.3102175	0.33938395	0.3523875	0.5020627	0.4489308	0.39075655	0.45876025	0.50702605	0.3665698	0.5198512	0.4206312	0.43501515	0.414993	0.43589335	0.47691905	0.30467925	0.35940155	0.44227115	0.3967193	0.31857255	0.42973865	0.4232482	0.3434889	0.5062929	0.29809365	0.40357345	0.3064596	0.35885245
L31pv	L6ma	0.3989001	0.3163345	0.4344337	0.42094465	0.29437465	0.34958455	0.2329047	0.26520585	0.2744548	0.253682	0.4383877	0.4335393	0.39556085	0.42090645	0.39375175	0.27528255	0.41541775	0.27934275	0.33170585	0.2831497	0.27297955	0.32129575	0.288914	0.38824545	0.3911925	0.3217622	0.38254125	0.3505337	0.2917547	0.4667304	0.32136835	0.3907853	0.3110357	0.38185195	0.2918976	0.2092684	0.1230133	0.33428175	0.3514325	0.32080185	0.39203075	0.39517655	0.21276125	0.3236262	0.2430777	0.36835495	0.38258365	0.1973812
L33pr	L6ma	0.2698988	0.27655335	0.25423385	0.2311692	0.2226999	0.20856605	0.1172022	0.15935765	0.1868689	0.1431399	0.26406705	0.32154335	0.2294385	0.13943659	0.2966412	0.0788712	0.1920634	0.024946865	0.1651357	0.122208435	0.19770645	0.1802749	0.15821205	0.22824695	0.2148732	0.131040245	0.049263655	0.2129665	0.1994404	0.25170655	0.14667615	0.2345753	0.19350395	0.283867	0.1869198	0.23153275	0.25981445	0.18690785	0.3021367	0.2902808	0.3484736	0.21599325	0	0.21595385	0.2589059	0.1070462	0.25975435	0.1907752
L3a	L6ma	0.60437895	0.6552181	0.608512	0.6062733	0.55369585	0.66524375	0.58578725	0.62292555	0.55890385	0.66288325	0.6188403	0.62210705	0.61898475	0.5658667	0.6252543	0.63426975	0.59792875	0.6069351	0.5356652	0.60571755	0.6145571	0.56854185	0.5552615	0.614824	0.59635135	0.6290262	0.6075751	0.55992045	0.6365913	0.6175608	0.6036281	0.5717058	0.62020735	0.53395875	0.5812887	0.62635875	0.64585645	0.6037273	0.5630924	0.60798525	0.6323624	0.65787555	0.54780545	0.61338885	0.59802185	0.588389	0.5582152	0.5610078
L3b	L6ma	0.5829524	0.65294465	0.601273	0.60503235	0.52758015	0.62844225	0.5485447	0.5934709	0.5494353	0.6135717	0.6137494	0.5739674	0.63765925	0.55814905	0.5978654	0.5899672	0.55936025	0.6043389	0.5443106	0.5825959	0.6111191	0.5331807	0.5572484	0.5961601	0.60772895	0.6350259	0.62171785	0.5621478	0.6104226	0.60616045	0.59646945	0.5628977	0.57879495	0.53356725	0.5928628	0.57500595	0.5947906	0.5609498	0.5598112	0.60015605	0.6574011	0.6179289	0.55140645	0.58571995	0.52612465	0.5377306	0.53392945	0.5568791
L43	L6ma	0.7316685	0.5958326	0.65089975	0.79032835	0.74351655	0.6701648	0.6276672	0.7376187	0.65845615	0.66750815	0.7348431	0.7242865	0.7145371	0.435495	0.5947769	0.7682359	0.69169175	0.7791828	0.60179895	0.60988185	0.725294	0.7223468	0.6809213	0.63234115	0.6393167	0.6723985	0.4805962	0.6419313	0.6974493	0.66809005	0.72243615	0.7341587	0.68654215	0.57200545	0.6081318	0.75607665	0.66046355	0.7168048	0.6304942	0.73223375	0.8095622	0.55742225	0.4242101	0.71974115	0.7407348	0.7056438	0.68824825	0.55824045
L44	L6ma	0.62749655	0.6600682	0.661111	0.6432348	0.73428505	0.65256165	0.5763696	0.6732584	0.6534186	0.69178835	0.6890316	0.65253815	0.71806265	0.672031	0.76274105	0.6275005	0.77082155	0.6925815	0.65834475	0.7364001	0.66350335	0.6359509	0.55995245	0.70718555	0.6644114	0.62306215	0.6964059	0.78991775	0.67706625	0.7269111	0.64036615	0.6741464	0.50464885	0.66477365	0.69501225	0.60935505	0.6029346	0.7180471	0.610318	0.6729555	0.6700427	0.7213008	0.71925095	0.6738718	0.69163175	0.6120008	0.7552582	0.74410585
L45	L6ma	0.52853145	0.58513605	0.56682445	0.5020495	0.60886805	0.53739535	0.57422425	0.57500455	0.5781109	0.5976862	0.5384355	0.5769711	0.58895145	0.53323105	0.5922742	0.59243535	0.60946795	0.60694975	0.5951958	0.5725882	0.5732489	0.5432231	0.5371045	0.58351615	0.58311055	0.58067395	0.6250213	0.65346445	0.58978955	0.6496192	0.6138863	0.61295965	0.477308	0.4879985	0.55604485	0.57148455	0.52155525	0.6213843	0.53346965	0.60704905	0.5967992	0.57325275	0.58971685	0.5738237	0.5812079	0.53401505	0.57087935	0.6677537
L46	L6ma	0.44674905	0.520503	0.65152975	0.49673165	0.5573764	0.46014545	0.5406396	0.6099675	0.5177218	0.53444965	0.53743145	0.4861796	0.56163835	0.59131405	0.65712305	0.6094565	0.6779617	0.580383	0.5863625	0.57868175	0.59666435	0.57924215	0.4042736	0.5321483	0.50058125	0.55981285	0.66765755	0.6128844	0.55511325	0.5594259	0.6020513	0.5534466	0.5156811	0.5935881	0.60721695	0.70289105	0.49386765	0.5837091	0.5635702	0.5248918	0.6087513	0.5476252	0.6534316	0.5128775	0.58406255	0.56796345	0.560786	0.57705725
L47l	L6ma	0.42372495	0.50591355	0.5111611	0.4610145	0.4300393	0.50257985	0.540091	0.45633425	0.46990015	0.5295128	0.48817695	0.50912555	0.5199143	0.42735035	0.5383461	0.5402412	0.53326825	0.5202575	0.50123895	0.48791865	0.46181085	0.49180515	0.4496063	0.46149515	0.49941355	0.47284675	0.4969786	0.5509975	0.50238405	0.51855805	0.5138801	0.51449535	0.4662425	0.3881227	0.50039525	0.50417985	0.453981	0.49426895	0.42832105	0.49947595	0.5427303	0.4870076	0.43644895	0.464198	0.50640485	0.4683123	0.4751573	0.6314421
L47m	L6ma	0.2886859	0.39614715	0.2949988	0.3566499	0.2133532	0.30424245	0.3906432	0.31542745	0.2806074	0.48103465	0.35139725	0.40239655	0.4200431	0.2993659	0.34838745	0.37645685	0.3231575	0.41739	0.37787585	0.3083945	0.28861955	0.3585607	0.33039335	0.35327165	0.3698861	0.25903135	0.32690545	0.4310646	0.42132765	0.37678035	0.3966053	0.3644269	0.3004449	0.1820986	0.3373457	0.4397053	0.3759033	0.3714616	0.3065412	0.34157635	0.4354928	0.2874182	0.2208407	0.2810641	0.4330588	0.31801555	0.36846535	0.5355456
L47s	L6ma	0.2786773	0.36625215	0.34477945	0.38626445	0.3409099	0.44931605	0.36555755	0.3075476	0.22849865	0.4881132	0.3519639	0.44149655	0.386921	0.26627335	0.4205569	0.39556925	0.36020805	0.45957575	0.43197885	0.34272835	0.415122	0.31773335	0.24051015	0.36543885	0.3730106	0.35545405	0.3414276	0.4103403	0.4351695	0.43389465	0.31986375	0.3748678	0.2707038	0.17829779	0.34036275	0.4102743	0.3869899	0.3437354	0.3479164	0.4045847	0.44007115	0.30628965	0.2801603	0.24771415	0.4506191	0.34936315	0.37410305	0.5733704
L4	L6ma	0.67648735	0.62025625	0.65413025	0.71850215	0.6307892	0.68990995	0.68294155	0.7430668	0.60698285	0.63218515	0.64147165	0.6968598	0.64164295	0.5797615	0.657656	0.70851135	0.6864321	0.6594767	0.6686325	0.7047441	0.66220835	0.6507444	0.66280505	0.64996815	0.60694585	0.62220165	0.60597585	0.6343695	0.6922917	0.66381415	0.6822531	0.66347575	0.6266941	0.55146315	0.5782597	0.6396536	0.69917565	0.6644809	0.6675065	0.6724593	0.7344485	0.6695728	0.61544175	0.6588159	0.66516185	0.6555868	0.6471959	0.6170949
L52	L6ma	0.4638827	0.51381965	0.52682505	0.40731885	0.6077932	0.50631185	0.4627413	0.50303215	0.4692962	0.46075545	0.56591275	0.49914985	0.52557365	0.4262817	0.4960309	0.5446458	0.52003205	0.56407195	0.5123737	0.5829038	0.552246	0.3724408	0.48799455	0.4678784	0.50347995	0.5446657	0.5533364	0.526409	0.45202185	0.5915242	0.49028845	0.484174	0.5006728	0.44292015	0.5581083	0.51687665	0.44740835	0.4728596	0.46824545	0.4493894	0.5396061	0.52360705	0.509463	0.5370277	0.5272081	0.4738237	0.456577	0.5743829
L55b	L6ma	0.78198025	0.6243264	0.6751788	0.6614044	0.63973985	0.81670465	0.7295666	0.76611455	0.6615768	0.58174215	0.7324343	0.6706946	0.66557245	0.768698	0.788075	0.80059175	0.69073395	0.72967935	0.7300003	0.74903765	0.7020098	0.64931495	0.52375525	0.7908592	0.55865455	0.7612476	0.52404015	0.70740045	0.7185092	0.6978872	0.76292245	0.5173757	0.7266459	0.57643075	0.7393795	0.44738715	0.57220935	0.7489114	0.83842785	0.6388739	0.703109	0.7249075	0.5843675	0.7746769	0.6486466	0.64884105	0.62669425	0.60660685
L5L	L6ma	0.5178284	0.70171	0.54090085	0.5823009	0.39783305	0.5752646	0.52932205	0.50252595	0.526029	0.5900853	0.62730745	0.53507675	0.52170165	0.5460287	0.60923225	0.6645608	0.5077891	0.5209401	0.6274791	0.6021636	0.6244401	0.5385113	0.6166547	0.583405	0.5680619	0.58442645	0.6391301	0.6211299	0.6730475	0.583274	0.6063217	0.6942095	0.6224893	0.583531	0.55933725	0.6032574	0.5769831	0.6385246	0.6301169	0.6838756	0.59616805	0.6610264	0.64958115	0.60825265	0.5202604	0.58297555	0.53147825	0.64581325
L5m	L6ma	0.4742516	0.43359525	0.4346818	0.51708655	0.41322245	0.40921225	0.5213227	0.4439848	0.49104495	0.3792601	0.41934015	0.39494545	0.4853197	0.3902777	0.4517236	0.45774025	0.3752186	0.3781261	0.45047575	0.46455665	0.44484	0.39734225	0.54643135	0.4228751	0.4059878	0.41768185	0.4451083	0.50954225	0.471064	0.5346042	0.45258465	0.5469078	0.4946343	0.49282625	0.4489701	0.5425194	0.3713848	0.5687166	0.52079235	0.54437375	0.5511436	0.56966635	0.43672585	0.50213995	0.39853365	0.45025225	0.46051255	0.4154175
L5mv	L6ma	0.5695021	0.6917565	0.57474005	0.5448527	0.34903525	0.5747518	0.447387	0.6015691	0.60074875	0.6106681	0.5142536	0.55976295	0.5458739	0.63858755	0.63830555	0.6683387	0.57408695	0.46215245	0.53926465	0.59927325	0.6585352	0.59859855	0.6982368	0.66833975	0.59814405	0.58979235	0.6122902	0.64285455	0.70651875	0.6360501	0.64085035	0.6778202	0.6748089	0.6312202	0.56489625	0.5247831	0.53766105	0.7008246	0.6554842	0.7058339	0.62050065	0.6848451	0.57449175	0.6333386	0.5771881	0.62050165	0.6049708	0.71305195
L6a	L6ma	0.8975945	0.92806235	0.93104725	0.94511375	0.9217414	0.93119735	0.9096487	0.94456405	0.9239871	0.9259213	0.9153556	0.9410194	0.91275955	0.93916845	0.90320255	0.9083565	0.9092938	0.92321145	0.9032047	0.925983	0.92449595	0.91716175	0.93208285	0.9297584	0.9240023	0.938073	0.9301799	0.91872825	0.91226855	0.9370625	0.90871115	0.93314295	0.9303677	0.93754185	0.92141365	0.93107995	0.92522135	0.93143725	0.9124338	0.9142842	0.94200115	0.9175725	0.91825515	0.92983005	0.9102566	0.93344935	0.94572435	0.91434265
L6d	L6ma	0.74818275	0.75054925	0.73392965	0.72553135	0.57897725	0.7151908	0.6782638	0.7254731	0.66088615	0.69882125	0.7640476	0.7164052	0.7317945	0.62811405	0.64758055	0.7109602	0.72571245	0.71595615	0.6726956	0.64399145	0.65413365	0.6258767	0.6920215	0.76959975	0.7037038	0.7715722	0.67871315	0.6725933	0.6511078	0.6744392	0.7241561	0.7072487	0.70747905	0.7113862	0.6765356	0.71202645	0.7519673	0.72113805	0.68297395	0.63842515	0.718206	0.6808738	0.7471318	0.65416865	0.6741707	0.6572497	0.56586015	0.6684325
L10d	L6mp	0.3565422	0.40261805	0.4197544	0.46196335	0.4583868	0.37495335	0.4009668	0.39512855	0.3755159	0.4735406	0.4600555	0.4631749	0.43356715	0.38462865	0.39537815	0.5055839	0.3185447	0.4268416	0.41846685	0.3989113	0.29754755	0.3800132	0.3633721	0.30876445	0.45853825	0.3538597	0.40868785	0.34119855	0.32943315	0.339443	0.4246967	0.45548965	0.29137825	0.36407555	0.41587225	0.4037279	0.39081295	0.4539662	0.49356345	0.27563465	0.4881209	0.40129605	0.37110225	0.3897321	0.39860105	0.3758116	0.40995505	0.3839104
L10pp	L6mp	0.23010365	0.38884495	0.42579875	0.4525021	0.3066955	0.39417615	0.43796345	0.328463	0.29292345	0.46291975	0.4256779	0.45533845	0.3935884	0.31136	0.37269965	0.47206675	0.2784337	0.4469754	0.3884966	0.38882	0.36296975	0.3522093	0.30578985	0.23436605	0.39873995	0.31734415	0.3774887	0.39119625	0.28322165	0.3302897	0.44358505	0.4195916	0.28947265	0.36929745	0.3996209	0.37814635	0.3036738	0.37145875	0.465429	0.2129764	0.4494782	0.3708214	0.3445011	0.3555924	0.36511065	0.33944545	0.45416555	0.4053812
L10r	L6mp	0.2147424	0.19835485	0.3032977	0.30421835	0.2685146	0.2085507	0.29689645	0.23131205	0.11470221	0.27636655	0.223626	0.3094726	0.29284305	0.28012685	0.2663919	0.3142522	0.21972735	0.100304705	0.32434335	0.05307205	0.2611901	0.29810225	0.14924355	0.121738255	0.2937493	0.17131885	0.20466335	0.27113385	0.17098485	0.21186105	0.2163624	0.2307616	0	0.19858025	0.1721333	0.2851688	0.2409516	0.2284337	0.2812607	0.11014736	0.35469375	0.29068695	0.066176395	0.2439665	0.287069	0.18276275	0.3056494	0.1846343
L10v	L6mp	0.15095988	0.26677685	0.34194655	0.33040125	0.1919641	0.23053635	0.3209495	0.21672065	0.2324648	0.3351809	0.2981998	0.39559215	0.3000926	0.2510825	0.3034797	0.40681405	0.2106079	0.29098955	0.3360993	0.2630199	0.27238235	0.25855655	0.2393353	0.095738885	0.30948985	0.16035715	0.2707434	0.3077083	0.14945355	0.16704675	0.3045495	0.3870091	0.14909024	0.1844487	0.2848164	0.2519567	0.24316115	0.2652556	0.38526495	0.1140964	0.44885045	0.2531577	0.24674215	0.32365385	0.3146397	0.22880745	0.39570395	0.21265145
L11l	L6mp	0.250175	0.45974985	0.412993	0.39575695	0.27626555	0.43193895	0.4026895	0.366431	0.31332935	0.50511715	0.38267905	0.44497055	0.4432107	0.34780365	0.34748905	0.4417385	0.34434045	0.41914265	0.40710185	0.3616458	0.398907	0.37634835	0.37892645	0.35383745	0.4383317	0.40412775	0.3609341	0.4083891	0.3375492	0.3693648	0.3965466	0.4539145	0.31183735	0.3218716	0.41878365	0.32350265	0.36530595	0.39066875	0.5181458	0.3007103	0.3811381	0.39598325	0.3240861	0.3739644	0.34944805	0.4089991	0.480599	0.4383746
L13l	L6mp	0.15192905	0.3311672	0.1883425	0.35303195	0.1404677	0.35234845	0.26450205	0.2363575	0.13333412	0.45610125	0.2878054	0.342814	0.28754175	0.2186466	0.2886739	0.3535196	0.18218835	0.33866655	0.27425025	0.1528198	0.3171092	0.23105875	0.1758262	0.16579745	0.2143529	0.25649615	0.201547	0.28766515	0.27606765	0.2584167	0.24787595	0.29459105	0.1743123	0.14209305	0.2447787	0.19831525	0.24758775	0.3227111	0.42432055	0.12807121	0.32003975	0.2916616	0.119608945	0.13292093	0.26259255	0.2240249	0.2829645	0.3036549
L1	L6mp	0.56724745	0.57847845	0.5767479	0.5994454	0.6653532	0.60406295	0.59637135	0.5947144	0.62077355	0.61180495	0.6333624	0.60308595	0.6185806	0.63898625	0.5536156	0.64603305	0.5222155	0.6266311	0.57830775	0.60345645	0.63225515	0.53779575	0.6604818	0.58770355	0.6065129	0.64778935	0.6578061	0.627065	0.56299155	0.65539365	0.6093502	0.60545445	0.62247715	0.6210845	0.63475025	0.64525595	0.5989707	0.64083945	0.64855355	0.5888968	0.59306655	0.6165563	0.60089385	0.63005575	0.67526375	0.5702385	0.5420126	0.6348152
L23c	L6mp	0.6382393	0.5687436	0.5276136	0.53618275	0.52319245	0.6433875	0.4149616	0.6475989	0.5952418	0.52478255	0.5041466	0.6526809	0.54329645	0.6200835	0.4329356	0.6016858	0.59647035	0.53394815	0.5394226	0.61243365	0.54121345	0.6007852	0.609892	0.6776277	0.57649455	0.59913	0.60771625	0.6098845	0.55762095	0.65398615	0.62325255	0.5839871	0.5934677	0.57081605	0.5232016	0.5211507	0.617002	0.60528075	0.615355	0.57797965	0.61825135	0.58199555	0.5691264	0.6179514	0.6488289	0.6832062	0.69633855	0.59052885
L23d	L6mp	0.4685873	0.4167003	0.26961125	0.3467932	0.2695199	0.2802148	0.02727455	0.4138243	0.2824128	0.22103685	0.2661688	0.314668	0.3263893	0.3704082	0.1910402	0.24282081	0.31850525	0.25560455	0.2536651	0.3512622	0.2411772	0.2225035	0.1660204	0.33871655	0.3257426	0.3327728	0.2287115	0.20533475	0.10178152	0.3111281	0.2984546	0.3127542	0.18997435	0.3174664	0.22760085	0.2324618	0.29751255	0.2541837	0.3711681	0.22962595	0.37342995	0.32554315	0.20041185	0.29647105	0.3622108	0.4025876	0.3909017	0.3094776
L24dd	L6mp	0.81000075	0.75801155	0.8331088	0.81005425	0.79704705	0.85016995	0.84139895	0.80542255	0.8652084	0.8268613	0.818357	0.8526373	0.8631601	0.8313262	0.81358945	0.86461485	0.8188602	0.83052845	0.8377167	0.8177355	0.8156799	0.8467663	0.85737395	0.83564575	0.8426795	0.85497035	0.8390795	0.82713265	0.8427975	0.85273375	0.88305905	0.78872715	0.85909705	0.88247455	0.8504635	0.84625055	0.8362355	0.857295	0.85091065	0.8508478	0.83641425	0.82602195	0.8553423	0.82402555	0.8905151	0.87695895	0.79705065	0.8420514
L24dv	L6mp	0.72672655	0.68646595	0.7022204	0.591842	0.6876767	0.61398415	0.65261735	0.6108225	0.72365385	0.79426905	0.5728349	0.7656045	0.60569935	0.68137105	0.60051255	0.75833145	0.753649	0.68579125	0.74321505	0.62939335	0.75209485	0.65831325	0.7716715	0.72899505	0.6099928	0.6719716	0.7014897	0.7458845	0.71189	0.74783995	0.78511725	0.618837	0.60244875	0.8104384	0.75190955	0.76268885	0.67816685	0.66293035	0.6852171	0.71687715	0.6586717	0.75761675	0.7384873	0.6973446	0.74338685	0.75276125	0.57754255	0.5998842
L25	L6mp	0	0.10733335	0.1177653	0.147560845	0.100055795	0.051265925	0.02647236	0.106472055	0.07978447	0.1430598	0.108975405	0.1395239	0.091340375	0.03858163	0.1216537	0.0616951	0	0.02442883	0.06739395	0.0903319	0.06123185	0.05109745	0.07675825	0	0.11778195	0	0.096614105	0.14413325	0	0.065121865	0.0955579	0.21545885	0	0.0783236	0.08811295	0.121041835	0.05298665	0.05262615	0.2618664	0.0619275	0.17877345	0.06215	0	0.04275446	0.2300982	0.05786735	0.2796593	0.153861135
L2	L6mp	0.5518189	0.5780284	0.64299715	0.62293775	0.5925494	0.64390705	0.61646845	0.63350035	0.67299895	0.70016785	0.6621797	0.6551597	0.67658315	0.6609693	0.6304126	0.64929465	0.53359985	0.5958313	0.6161688	0.72827445	0.646742	0.5025684	0.6773025	0.6034006	0.69168335	0.6592556	0.66713485	0.6473304	0.63237885	0.6718495	0.6160716	0.68792315	0.6484477	0.66739085	0.7734432	0.65700745	0.64328125	0.70553645	0.68839925	0.56536895	0.609064	0.69224275	0.63620215	0.6865425	0.68661475	0.58940725	0.6437149	0.71797475
L31a	L6mp	0.30212805	0.2358719	0.2407209	0.33014065	0.3585921	0.2582333	0.068905335	0.32402685	0.30253785	0.27970535	0.28983175	0.33353365	0.24098525	0.3953659	0.2573019	0.3179818	0.33500805	0.31284075	0.21099025	0.30304545	0.23397245	0.2914565	0.2884895	0.3989459	0.34878885	0.2066446	0.3322734	0.2532473	0.2046446	0.4097797	0.3842734	0.30974655	0.13331395	0.32602735	0.2824371	0.31446795	0.2656019	0.3299344	0.31250015	0.2741711	0.38342815	0.30486005	0.21714585	0.33767775	0.36880715	0.48344185	0.3951086	0.27637225
L31pd	L6mp	0.3102704	0.3477672	0.3853455	0.4041056	0.4212102	0.3287955	0.1865036	0.4018215	0.45440195	0.35657075	0.41608985	0.45379915	0.35879495	0.4881382	0.37477585	0.45255805	0.4435346	0.27446145	0.33950985	0.4316845	0.3160864	0.3045189	0.32675685	0.4987773	0.4517821	0.27171335	0.37484045	0.48656615	0.3887949	0.4343511	0.43285555	0.40457725	0.31277605	0.4027048	0.4795038	0.29721715	0.4242911	0.4640056	0.3699645	0.29279035	0.41047285	0.4099306	0.2898854	0.43106325	0.298451	0.4164376	0.35360425	0.3906118
L31pv	L6mp	0.2814473	0.24795505	0.34061355	0.3860725	0.3559079	0.31429695	0.13102615	0.30309105	0.3102116	0.2844288	0.35816145	0.39958595	0.319292	0.41207075	0.3048963	0.2987767	0.43298405	0.28802895	0.3278108	0.3223239	0.26931525	0.28361975	0.2176517	0.3650473	0.3975347	0.2023744	0.29634155	0.3659012	0.25353235	0.35807085	0.3525846	0.33893395	0.18641075	0.30542625	0.28085085	0.21049615	0.07942355	0.3404429	0.3407987	0.27125805	0.36250015	0.3675095	0.14587015	0.30243145	0.2492734	0.35132415	0.41876055	0.19152105
L33pr	L6mp	0.2935916	0.2643267	0.2243864	0.2728399	0.2820437	0.1930586	0.094014885	0.2849019	0.2157235	0.17286305	0.2030108	0.22089015	0.24477815	0.1887494	0.2130527	0.1577577	0.18938505	0.15974015	0.2407619	0.103038155	0.17661095	0.1615226	0.049669195	0.25438875	0.2673079	0.122878	0.052710735	0.1933067	0.19750165	0.11112986	0.0876839	0.25368305	0.06553945	0.2075397	0.20116775	0.23255645	0.17534985	0.21968195	0.3724744	0.23964115	0.30587105	0.23584065	0.053530485	0.18466975	0.31035675	0.11718428	0.3197704	0.2037363
L3a	L6mp	0.70715435	0.68774995	0.66130575	0.70505655	0.83494325	0.72855505	0.6723355	0.73117965	0.7032779	0.75229495	0.7121103	0.7035742	0.72423275	0.74169125	0.68857825	0.7190294	0.69241585	0.69200795	0.66497395	0.69567805	0.6963529	0.7217811	0.70583285	0.70321975	0.70194445	0.76832395	0.75753215	0.7269049	0.7235566	0.75341115	0.7084627	0.73223515	0.69718245	0.7348044	0.7235376	0.7481327	0.68006585	0.7599105	0.7185801	0.67874625	0.6688483	0.724503	0.69676305	0.73940215	0.7713012	0.66847855	0.725855	0.7560241
L3b	L6mp	0.6105623	0.62673095	0.62495335	0.64797205	0.73110695	0.67049555	0.6198265	0.64157805	0.6760628	0.67935675	0.6889219	0.6504551	0.6890221	0.7048066	0.60390235	0.683332	0.56241715	0.67420605	0.63146335	0.6418062	0.66896795	0.5893745	0.69470895	0.62627895	0.6672191	0.7195714	0.72470025	0.65582345	0.6389153	0.7084048	0.65931925	0.65990125	0.6432192	0.66812365	0.6795455	0.69567885	0.65051965	0.68133095	0.7034281	0.64903025	0.6306492	0.66097595	0.6487429	0.6486827	0.69820005	0.60365915	0.6204194	0.7308791
L43	L6mp	0.59103895	0.3666562	0.57957245	0.70627215	0.8487157	0.52327375	0.3876894	0.6623122	0.45636365	0.67060165	0.67737955	0.62650475	0.64870845	0.6311478	0.596673	0.6401471	0.66604435	0.73562585	0.4246567	0.57795675	0.55334605	0.6101091	0.5588066	0.56774335	0.62765375	0.63902405	0.34576335	0.6456	0.64824	0.61200545	0.5914308	0.65095855	0.58909215	0.66773695	0.6119674	0.63293855	0.4613871	0.67623665	0.542788	0.54053975	0.61922505	0.5913698	0.4535888	0.63542445	0.70677255	0.56790505	0.68803465	0.4943185
L44	L6mp	0.37999115	0.4267523	0.43245525	0.5009824	0.65905225	0.42368165	0.400962	0.5215558	0.4128456	0.5479351	0.4808309	0.53352335	0.5728124	0.437	0.5227153	0.5044703	0.5643359	0.55623655	0.44503495	0.44993135	0.4722203	0.4790887	0.39717485	0.47257675	0.54010885	0.53043895	0.46373575	0.4823057	0.49977555	0.49457985	0.4443037	0.51192085	0.3169985	0.5012848	0.46563675	0.5196072	0.44877145	0.5564855	0.53342145	0.47124445	0.4654121	0.5124015	0.46081335	0.4859305	0.50882415	0.4175827	0.58283575	0.507696
L45	L6mp	0.47327085	0.48696975	0.4690566	0.4388745	0.59876545	0.4612619	0.4634691	0.5347721	0.44813075	0.56749855	0.48140845	0.50977575	0.5878591	0.47545775	0.4995643	0.57212575	0.50733205	0.57071565	0.47779485	0.4885087	0.465671	0.50126095	0.4319705	0.41319485	0.54302475	0.52057565	0.47161915	0.49524315	0.5090226	0.5260082	0.48903255	0.57046175	0.36922865	0.46616015	0.5171758	0.51246065	0.44371	0.5798976	0.51609425	0.4729128	0.47573535	0.53227435	0.4366458	0.50771345	0.52208355	0.43487755	0.5211364	0.4950059
L46	L6mp	0.32656575	0.3845092	0.35920035	0.4009059	0.51851415	0.3410407	0.3633588	0.54941755	0.3061079	0.4591645	0.36224215	0.4564074	0.4206573	0.52885435	0.46740915	0.48496425	0.40049295	0.37630025	0.4379847	0.35632445	0.4163357	0.40626965	0.28302695	0.39785435	0.37252245	0.4819477	0.46280505	0.3490064	0.37065355	0.42699635	0.46641975	0.45773865	0.42223665	0.5942727	0.4541	0.61635275	0.3657931	0.45315335	0.47606435	0.2961742	0.38731955	0.4105312	0.41236145	0.41109335	0.3736197	0.51919795	0.5625649	0.41088945
L47l	L6mp	0.3939678	0.45702175	0.47952815	0.42927305	0.4445778	0.43929725	0.43003725	0.4697869	0.36960645	0.5208823	0.45817745	0.4658126	0.5717394	0.40880845	0.4584663	0.510463	0.45735895	0.5149053	0.430319	0.43500975	0.40023845	0.4269843	0.4022481	0.32691595	0.47440775	0.43944855	0.39485425	0.47751	0.4508427	0.45604355	0.4376481	0.49667495	0.36882115	0.3920266	0.46645755	0.45831745	0.39268215	0.48840055	0.42891335	0.41787785	0.46460785	0.51084715	0.3758668	0.44631115	0.46460535	0.4209584	0.46471235	0.5167572
L47m	L6mp	0.22108835	0.36925365	0.2676802	0.3296504	0.2173625	0.25588045	0.2832218	0.3387585	0.18160231	0.46661865	0.33403105	0.36863505	0.45499095	0.25951835	0.30644795	0.36328935	0.27828045	0.44825195	0.27919945	0.24313875	0.24408535	0.32904345	0.3276172	0.22340523	0.35441715	0.2349277	0.20300265	0.3917836	0.33529535	0.2907292	0.3001714	0.36466595	0.17912905	0.122176595	0.3121906	0.39308695	0.3162518	0.3698459	0.31759945	0.27510745	0.34869515	0.34685655	0.159094225	0.2806673	0.38359795	0.2799039	0.38096	0.4253405
L47s	L6mp	0.19850555	0.31038685	0.31678865	0.37654905	0.3339492	0.38875725	0.25835145	0.32060355	0.14299941	0.46446435	0.37284575	0.4052348	0.4106362	0.2597907	0.39303015	0.3573367	0.30776725	0.4888323	0.28750535	0.2710376	0.34960605	0.28622155	0.174232055	0.18567585	0.34754795	0.2764261	0.2366428	0.3694257	0.3441915	0.3411529	0.2618884	0.37391965	0.11356055	0.1126527	0.3122078	0.36062265	0.31562255	0.34731575	0.3677371	0.3024798	0.3590064	0.34571425	0.21430445	0.21010395	0.38691375	0.2962409	0.38436615	0.414264
L4	L6mp	0.87617815	0.86835635	0.87763425	0.89692385	0.9017866	0.8822008	0.8685088	0.9062298	0.8592146	0.8561678	0.8683524	0.882938	0.86946485	0.85305145	0.84500495	0.87366875	0.8641694	0.86920725	0.8802483	0.8796628	0.84258385	0.89883945	0.87867405	0.86476275	0.87116585	0.8609586	0.86554575	0.8730296	0.85945715	0.89682865	0.8746339	0.87091705	0.8674146	0.8933089	0.8607476	0.8717811	0.8649415	0.87821435	0.88848895	0.85871225	0.8776192	0.8733526	0.87616095	0.8644561	0.8742393	0.86141975	0.8921408	0.8909104
L52	L6mp	0.39023555	0.3978766	0.4910844	0.4081813	0.57874795	0.465118	0.40460795	0.49328665	0.41939795	0.46688355	0.45601115	0.52005195	0.51486635	0.3861006	0.4240937	0.5422221	0.4617849	0.52646045	0.3611783	0.5528057	0.5172507	0.3791701	0.3853615	0.4028268	0.4597659	0.46980115	0.47551755	0.50312325	0.4233467	0.50461155	0.42981815	0.4973248	0.4100245	0.3959638	0.5062358	0.48101925	0.38315865	0.44675365	0.51231105	0.4075897	0.44605735	0.48403745	0.4602862	0.4972565	0.4907363	0.3831345	0.4744687	0.4666672
L55b	L6mp	0.65620615	0.6108313	0.6281416	0.6616848	0.67646275	0.59927565	0.59795545	0.6463926	0.4533348	0.6496446	0.6392032	0.64235015	0.63423185	0.6675191	0.74451805	0.6351866	0.71642775	0.6771602	0.67149545	0.70594195	0.5138263	0.6842676	0.4631002	0.7769973	0.62236205	0.64227805	0.50609325	0.68920995	0.65144775	0.66697335	0.67337985	0.5607731	0.5986406	0.62943875	0.63087115	0.53555385	0.5136909	0.68967155	0.7148865	0.6694254	0.6862443	0.67111825	0.56455205	0.57497475	0.6438198	0.5453669	0.63562165	0.5847276
L5L	L6mp	0.59842755	0.59511675	0.71966455	0.64795415	0.4282652	0.66781985	0.5572285	0.60093845	0.66604445	0.66771895	0.65277725	0.6900817	0.57533125	0.66125745	0.56422475	0.6823504	0.53313935	0.60364	0.62379745	0.6733605	0.67296325	0.617129	0.7099143	0.64470235	0.6250277	0.67262595	0.72459205	0.69705705	0.6106218	0.71162455	0.648804	0.7187749	0.62158215	0.6428321	0.67654005	0.68475485	0.6219045	0.64623115	0.69708615	0.6644123	0.6042548	0.64040965	0.63248425	0.66615265	0.63247645	0.61318375	0.68089925	0.73969485
L5m	L6mp	0.62717355	0.6358281	0.59897665	0.653521	0.456697	0.6388923	0.6558912	0.592998	0.6966841	0.5542167	0.66326705	0.5847469	0.60769895	0.61236895	0.46249005	0.65232555	0.45207635	0.65457765	0.6015072	0.56082885	0.6287373	0.64452865	0.72246445	0.59403365	0.65823445	0.6545976	0.6942204	0.6392482	0.59754245	0.68549745	0.6600262	0.69571475	0.5847103	0.71024135	0.65951315	0.7386275	0.59137825	0.72284125	0.6807889	0.6481754	0.65984535	0.61264775	0.61230765	0.5883271	0.6604486	0.55733155	0.58982365	0.68399785
L5mv	L6mp	0.68599185	0.629923	0.72368235	0.612573	0.4433282	0.6702604	0.44171665	0.70720015	0.68518465	0.6684017	0.62578455	0.7153819	0.64735905	0.7137524	0.5299343	0.5893123	0.61710975	0.54403195	0.5647954	0.64590505	0.70215365	0.69639545	0.73199505	0.7008024	0.6487892	0.66941875	0.68517475	0.7162547	0.62516385	0.71363805	0.69055775	0.6979794	0.65713785	0.6860794	0.6729796	0.5988988	0.65190225	0.6947303	0.6783139	0.6855503	0.6556836	0.63819	0.64288825	0.68377675	0.70566285	0.64839395	0.7452323	0.7296517
L6a	L6mp	0.81117365	0.8186374	0.8752716	0.8577952	0.88956715	0.86140595	0.85176	0.84180145	0.8699651	0.8478377	0.83152425	0.84145065	0.86442945	0.8477943	0.84797035	0.83228375	0.81906855	0.867896	0.8179314	0.86311715	0.83346985	0.844118	0.834457	0.849458	0.87836415	0.8293178	0.8678029	0.86067015	0.82093135	0.8471689	0.83611655	0.8507136	0.81540895	0.87087925	0.8664486	0.86339915	0.8607326	0.86117485	0.80740335	0.8463413	0.8749754	0.85070235	0.8292069	0.83863965	0.85594075	0.88140225	0.8562035	0.85618915
L6d	L6mp	0.8683488	0.8389756	0.8660908	0.8633455	0.8577716	0.83708705	0.81627035	0.86895435	0.83919515	0.86262055	0.8774374	0.8449846	0.87251765	0.87575	0.85006175	0.8586355	0.87345825	0.8728854	0.86934925	0.8626059	0.8040986	0.85999295	0.84794525	0.8517317	0.8393774	0.8479259	0.8583439	0.84286205	0.8475433	0.8539183	0.86283325	0.844998	0.8905825	0.849741	0.87505525	0.872523	0.8491663	0.846673	0.8818426	0.83958065	0.86567785	0.85153195	0.8687958	0.8428831	0.83129055	0.85918755	0.8476526	0.81442035
L6ma	L6mp	0.8484577	0.85060785	0.8440452	0.8715095	0.8567683	0.7898518	0.83843075	0.82714035	0.767003	0.8263419	0.86307295	0.82590525	0.82618305	0.86586825	0.85998845	0.81539855	0.83844955	0.8076703	0.86067665	0.80276905	0.8283214	0.82843795	0.8618554	0.86393615	0.7944137	0.85930695	0.8301668	0.86020445	0.8377954	0.8120614	0.8429153	0.86274085	0.84817445	0.84038265	0.84488645	0.8731474	0.83317045	0.86229345	0.820252	0.8150555	0.86667075	0.85274545	0.82911345	0.84039905	0.8043556	0.836434	0.84097485	0.8396239
L10d	L6r	0.4560125	0.37924145	0.44093095	0.41645365	0.36943325	0.44355705	0.5341284	0.3514558	0.4823181	0.53918235	0.47474185	0.44174255	0.41201365	0.4868022	0.42650615	0.5325198	0.32652255	0.3979344	0.4498851	0.45045315	0.3934397	0.40106165	0.4399296	0.43091285	0.5241782	0.4524974	0.33964575	0.28933325	0.4482426	0.3549435	0.52525525	0.5147358	0.345437	0.39766365	0.4625428	0.3839483	0.4160295	0.4827941	0.47845475	0.24729875	0.45984745	0.3606507	0.4082579	0.31972405	0.4190941	0.49921345	0.3931788	0.2878195
L10pp	L6r	0.33420125	0.31738825	0.4857574	0.3906852	0.20883625	0.49892065	0.4989009	0.29258395	0.3384956	0.50534805	0.51194825	0.4369364	0.3847544	0.49122875	0.42920745	0.4661464	0.2916501	0.4162361	0.3954621	0.41864045	0.4296382	0.3629878	0.3800633	0.35753045	0.46177	0.4154719	0.3339955	0.3352275	0.44657295	0.35746265	0.55882965	0.4683585	0.36307795	0.33685615	0.4036584	0.39394525	0.3852896	0.3525182	0.4774745	0.22030975	0.38247105	0.3241553	0.39893995	0.31036375	0.4304685	0.49326885	0.4294745	0.31871065
L10r	L6r	0.32716115	0.2063519	0.3218062	0.25556045	0.14553375	0.33018495	0.3500744	0.18867435	0.2397876	0.3142019	0.28200415	0.26880475	0.2745149	0.4295267	0.3520379	0.35640515	0.20320475	0.079508495	0.3353554	0.11113455	0.3447469	0.339033	0.31104165	0.21855585	0.35979615	0.2685912	0.14714795	0.19806375	0.26125475	0.22307395	0.36857075	0.31561225	0.057371	0.20488975	0.2177959	0.3120718	0.3213196	0.2625218	0.2775977	0.098551745	0.28842395	0.2869	0.10515682	0.18379796	0.3190566	0.3316	0.2683627	0.11141433
L10v	L6r	0.24609185	0.24574545	0.40390285	0.28393395	0.0263909	0.35007065	0.37769985	0.14894605	0.31673055	0.37093655	0.38931505	0.39175375	0.28473265	0.4285418	0.3833877	0.42726285	0.16038385	0.2751995	0.3395128	0.2616613	0.36109115	0.2869321	0.36100825	0.19362755	0.36805595	0.2453417	0.2113075	0.2394241	0.2625469	0.2068076	0.41585415	0.45091395	0.236619	0.19459635	0.28236455	0.29734	0.31958385	0.29963655	0.3904137	0.049066585	0.37822515	0.22222525	0.3075823	0.25757305	0.370299	0.36106025	0.38216975	0.1122022
L11l	L6r	0.3401775	0.3947772	0.45767915	0.3716309	0.1759997	0.5042817	0.4719327	0.31288865	0.30985485	0.55499335	0.43624135	0.4318453	0.45558515	0.50752125	0.39472665	0.39085955	0.3511597	0.37460085	0.37313665	0.4911427	0.40254775	0.3647092	0.4092615	0.4210302	0.4972872	0.49361295	0.3294512	0.36077715	0.47284295	0.37804205	0.42855625	0.4586777	0.41088435	0.3614548	0.4446414	0.3502977	0.42078245	0.37386045	0.52539835	0.284925	0.3309451	0.32754375	0.37506895	0.322724	0.4188216	0.52438215	0.45100155	0.40229935
L13l	L6r	0.24799005	0.29217385	0.22498775	0.2797285	0.025320115	0.47820865	0.35538665	0.22619995	0.16456895	0.503713	0.37505545	0.28984475	0.3020632	0.39223625	0.34177775	0.35244695	0.2006629	0.31519935	0.2948382	0.3553302	0.331758	0.23769225	0.2113018	0.25946195	0.2724625	0.34105785	0.19934055	0.2584888	0.409254	0.29281425	0.27498455	0.2460012	0.3119069	0.2474629	0.278947	0.1996552	0.34193925	0.3013049	0.43964725	0.1706694	0.26898515	0.2320197	0.1880049	0.1360372	0.34192245	0.4121216	0.27245505	0.3238796
L1	L6r	0.6409065	0.70362865	0.58151065	0.5560329	0.6118164	0.5646289	0.61225405	0.64814625	0.59940565	0.640141	0.63676365	0.60731375	0.6787858	0.5562551	0.63236615	0.6210525	0.6210025	0.63627175	0.613387	0.6017599	0.5887707	0.61057525	0.60686755	0.63556595	0.71669415	0.6532157	0.66562595	0.6258951	0.60822625	0.61334245	0.6105743	0.5809272	0.6330547	0.57390605	0.6089687	0.60593675	0.613973	0.60699965	0.6360281	0.6678339	0.651978	0.620241	0.6889108	0.65734645	0.62912685	0.6448754	0.5959789	0.6917403
L23c	L6r	0.50487285	0.41904255	0.39000425	0.57410635	0.33538785	0.3773131	0.3312978	0.5784525	0.4111911	0.36588125	0.38101455	0.5644047	0.46004135	0.40824715	0.44895985	0.48521735	0.538584	0.45117515	0.3478278	0.4096627	0.4400121	0.43278395	0.46380755	0.46862955	0.49174485	0.466008	0.28544145	0.3864245	0.41588475	0.4226176	0.45320385	0.4478052	0.5460378	0.51769835	0.3365362	0.5072303	0.32222935	0.43939965	0.46972865	0.47491675	0.5485702	0.46464915	0.2769369	0.39571825	0.5801411	0.50568885	0.5207268	0.3750065
L23d	L6r	0.3344168	0.20691175	0.22097585	0.2636805	0.068749225	0.144138505	0.07626574	0.31241475	0.093498645	0.0971482	0.2328226	0.34299425	0.2258402	0.24669375	0.2742056	0.12600755	0.3805024	0.03873767	0.024666135	0.14923185	0.11747174	0.096957815	0.2601531	0.1672049	0.26502805	0.2570344	0	0.10972157	0	0.16895215	0.17589915	0.1810387	0.22384935	0.26903475	0.1304494	0.24265335	0.0634673	0.18971915	0.3070005	0.24224435	0.28257845	0.14637408	0	0.126969155	0.33000175	0.31656655	0.2873516	0.0764757
L24dd	L6r	0.58150315	0.4202064	0.53436105	0.4586752	0.46919385	0.39585265	0.44108645	0.52130975	0.3546221	0.48481695	0.41393275	0.60218065	0.55267865	0.47919805	0.51865745	0.4356432	0.544906	0.51471835	0.48008515	0.3180869	0.34737545	0.4519661	0.52555255	0.3515743	0.47304725	0.5036005	0.19587645	0.370117	0.4821528	0.45353285	0.4081119	0.38669775	0.47439485	0.3937468	0.4218917	0.5225498	0.45543345	0.598133	0.5517098	0.40780925	0.59924035	0.51988695	0.42027455	0.3939041	0.56428765	0.36487925	0.60798255	0.37581595
L24dv	L6r	0.6241323	0.4962711	0.5403131	0.4929789	0.48811515	0.39220425	0.4086376	0.60721155	0.3447047	0.52917145	0.30240345	0.66616285	0.56470865	0.4552586	0.51768225	0.4476695	0.63268045	0.4197266	0.45745715	0.30505115	0.34355545	0.50474545	0.5824446	0.418244	0.52051715	0.49675185	0.2539291	0.4154417	0.43648645	0.41982395	0.4151642	0.491998	0.47480035	0.45353255	0.41481455	0.5610925	0.52629095	0.6407418	0.6116705	0.48652905	0.6356971	0.5210432	0.4830785	0.60805085	0.59135435	0.4996872	0.557097	0.38736155
L25	L6r	0.049250115	0.0794064	0.14808771	0.140716925	0	0	0.02647236	0.113161405	0.1822621	0.120881525	0.23406545	0.20395665	0.05761065	0.121138735	0.1535419	0.1310073	0.10326736	0	0.057273	0.125141055	0.12331036	0	0.124458255	0.09503308	0.0836245	0	0.02501482	0.05199948	0	0.02474442	0.19992185	0.17957505	0.049416685	0.05006455	0.12199995	0.12721375	0.0743762	0.039411455	0.201843	0	0.110994085	0	0.0693651	0	0.2937537	0.29439045	0.3372006	0
L2	L6r	0.6452992	0.6889781	0.61707885	0.5777484	0.58912625	0.58557835	0.6094055	0.6569715	0.6178435	0.66221205	0.638307	0.6547045	0.7057936	0.55171545	0.6683427	0.6368345	0.6428483	0.65443545	0.6313095	0.6194031	0.629423	0.6136025	0.5896645	0.62678455	0.72502865	0.67589975	0.693983	0.65493765	0.64970665	0.6506879	0.63842345	0.58997535	0.64235455	0.61579425	0.64828495	0.6178429	0.6179125	0.63475915	0.6418081	0.6746103	0.69345325	0.6259843	0.6955528	0.66173965	0.65680715	0.63760435	0.6252671	0.72095205
L31a	L6r	0.32404935	0.2393387	0.2061746	0.2810666	0.14974025	0.1925795	0.11273535	0.2860289	0.12917345	0.0642773	0.2890025	0.37343075	0.2476442	0.2534224	0.31832505	0.22003365	0.3693847	0.18639945	0.07647885	0.083828585	0.1557866	0.24350955	0.34897935	0.2602587	0.3143329	0.1784048	0.13569367	0.19027225	0.100072745	0.33508185	0.22237285	0.2232979	0.26691995	0.3184038	0.1830725	0.36267765	0.154002	0.22639495	0.33777675	0.28522845	0.33199885	0.24708265	0.0854768	0.2250689	0.445473	0.3482403	0.25818965	0.118905085
L31pd	L6r	0.4085608	0.32940355	0.3848098	0.3967246	0.2853536	0.3412885	0.20053965	0.38727	0.3472187	0.24918195	0.4168861	0.45027185	0.3482946	0.37153775	0.4522558	0.373823	0.47986525	0.2182	0.253085	0.2384177	0.2594479	0.30473645	0.39245685	0.37078105	0.3742904	0.2858873	0.22998865	0.34235035	0.31664585	0.38862375	0.34418475	0.3730816	0.4163798	0.35642495	0.3230053	0.29664	0.25577355	0.397461	0.3701985	0.3109719	0.42124175	0.37235425	0.18036318	0.3331399	0.28893235	0.4587011	0.3091267	0.2175002
L31pv	L6r	0.39583915	0.26008105	0.34054065	0.35938895	0.17643915	0.3018991	0.1896898	0.30767725	0.2425393	0.17674646	0.33736195	0.43295525	0.26567845	0.3251966	0.4043152	0.2561963	0.4890987	0.19201415	0.2386529	0.2153499	0.2144396	0.2640609	0.350911	0.26316425	0.32179935	0.2293963	0.155462825	0.25739415	0.2360903	0.3308075	0.2661983	0.34364125	0.2663485	0.2541443	0.20075215	0.2224028	0.05700915	0.2894911	0.3405858	0.31251135	0.35779705	0.3012689	0.0783236	0.23228465	0.2602091	0.45172705	0.36176495	0.024803955
L33pr	L6r	0.26572445	0.27312775	0.1742511	0.16441865	0.08845722	0.11200525	0.10923645	0.3070966	0.113361185	0.0698073	0.1879167	0.3412994	0.14508954	0.107311615	0.2756955	0.1396409	0.26205175	0	0.057273	0.03963383	0.11771133	0.106343805	0.14902685	0.028173545	0.22488485	0.05648225	0	0.0785788	0.12836804	0.0639634	0.039139295	0.186902085	0.07412505	0.1295181	0.164900475	0.24098625	0.1003574	0.113693345	0.34265	0.2088722	0.25524805	0.13216975	0	0.1350901	0.34331725	0.1933823	0.23555795	0.039313335
L3a	L6r	0.7403047	0.7636729	0.6890702	0.601646	0.79817105	0.6742896	0.6687557	0.7504932	0.69124175	0.8030911	0.65884345	0.75243135	0.72571505	0.705458	0.6630858	0.66503015	0.7663378	0.67423445	0.73088735	0.6742842	0.7320172	0.70442635	0.69615025	0.7522698	0.7343413	0.7436324	0.72091645	0.66174785	0.7260004	0.71708665	0.6488981	0.71385765	0.8213668	0.65981655	0.72090555	0.7359626	0.7523458	0.70217225	0.65580665	0.7074586	0.72362435	0.6996424	0.7257494	0.70038365	0.72268935	0.70357965	0.74611155	0.7569249
L3b	L6r	0.6735666	0.7272034	0.62982325	0.62834385	0.76925605	0.6225409	0.6474754	0.6872683	0.6353387	0.67775365	0.62175735	0.64696615	0.70029465	0.6042058	0.65678705	0.6663197	0.65636265	0.6495748	0.6520203	0.6490504	0.6457011	0.64064095	0.6552537	0.69116545	0.74597715	0.66657335	0.67185365	0.6281024	0.6339064	0.6646378	0.6348547	0.62176665	0.6586015	0.61044535	0.6120798	0.63821095	0.62408765	0.63158585	0.6606841	0.6846861	0.65950375	0.6509328	0.690946	0.6739436	0.6630991	0.6810931	0.6489302	0.7283376
L43	L6r	0.9117987	0.9051712	0.84833815	0.9061165	0.8539679	0.89934185	0.9271171	0.9106653	0.91954985	0.94423125	0.8993819	0.87826625	0.8908446	0.84783715	0.8585635	0.86319025	0.89209225	0.9097584	0.8773776	0.9066809	0.9138584	0.9166499	0.89033165	0.92283945	0.8849952	0.9113948	0.8653917	0.87344495	0.89305575	0.92156425	0.85298435	0.81185775	0.8993026	0.8528584	0.88579625	0.8776386	0.8817792	0.9180811	0.88710195	0.8960144	0.89052	0.9073661	0.89989595	0.9155127	0.904463	0.89753585	0.90034585	0.91737235
L44	L6r	0.8671847	0.8884698	0.86889395	0.84059515	0.89789015	0.8717936	0.8669238	0.833156	0.882191	0.8321697	0.84573255	0.83108705	0.91246	0.84551795	0.85360565	0.86446205	0.8492379	0.86361505	0.89274795	0.8365362	0.8375593	0.87359995	0.8580127	0.8692845	0.8777004	0.85698535	0.8644059	0.83338835	0.85645565	0.854057	0.8591791	0.83352495	0.8473884	0.8699611	0.87054465	0.84043535	0.88648345	0.8702267	0.8984507	0.84322915	0.87425505	0.86065315	0.84817325	0.83464675	0.8512867	0.8656511	0.85929695	0.8800016
L45	L6r	0.6321015	0.647931	0.6414188	0.61033325	0.70145835	0.63439665	0.6656338	0.56933795	0.61751205	0.59953695	0.52904395	0.61686615	0.62782155	0.65600495	0.58035005	0.5852492	0.56697385	0.63175515	0.66191295	0.69648095	0.6060921	0.6277173	0.59200785	0.63202475	0.63451975	0.61220435	0.5863792	0.66485705	0.57493105	0.65793035	0.66199935	0.60333075	0.62927855	0.575578	0.6093106	0.56603445	0.6524875	0.6214034	0.68294135	0.6124873	0.59010405	0.63496135	0.61153725	0.62439695	0.62662715	0.69039385	0.56936095	0.6855993
L46	L6r	0.5758989	0.5176828	0.4604153	0.4317908	0.4126641	0.58016925	0.5645768	0.51666835	0.5556585	0.4878733	0.5257425	0.5795314	0.4364035	0.4521908	0.5343286	0.5957825	0.5217678	0.4684976	0.5834441	0.4274587	0.5730495	0.5190102	0.56940405	0.49444665	0.5615401	0.5229104	0.6114094	0.4584059	0.42777545	0.63229955	0.64360245	0.65005465	0.65987455	0.5665336	0.55420605	0.6001345	0.57508105	0.6794495	0.6150555	0.4912437	0.54922215	0.6136729	0.58993335	0.60189455	0.51702635	0.542228	0.5898444	0.63546595
L47l	L6r	0.4351636	0.47024295	0.5301427	0.50321905	0.42453035	0.49177605	0.5857591	0.4401158	0.46452915	0.53955815	0.4951237	0.50256335	0.51182765	0.49194435	0.4962599	0.46619915	0.4821846	0.49647305	0.4898338	0.57230625	0.4448327	0.46602265	0.43216265	0.45162905	0.5167486	0.488743	0.3970129	0.58184935	0.48638975	0.4818907	0.48677365	0.46916605	0.5121416	0.4191244	0.48088075	0.41262165	0.4977519	0.4314155	0.41959115	0.46080725	0.4812597	0.4403417	0.486193	0.4513822	0.51432735	0.5465344	0.44901185	0.59292
L47m	L6r	0.28877195	0.313257	0.27450855	0.37021735	0.12309574	0.3167595	0.3989438	0.30241255	0.26627225	0.50343675	0.3794392	0.3035967	0.43044695	0.4057789	0.31053555	0.2882815	0.2691826	0.39325545	0.34385005	0.42081175	0.2621683	0.27999855	0.33773635	0.27275745	0.3891103	0.3066886	0.20880585	0.39460145	0.45264065	0.32102355	0.33238765	0.23736245	0.39102135	0.200271	0.35532875	0.33131555	0.4109223	0.31702025	0.30705725	0.3289531	0.3680903	0.2508014	0.2378823	0.2588534	0.4516788	0.41983665	0.34193245	0.44999195
L47s	L6r	0.3058367	0.3117573	0.3852552	0.3648747	0.24696055	0.53268285	0.4050987	0.405087	0.2347846	0.51080915	0.48004685	0.38295475	0.40687565	0.4047868	0.39997655	0.34570705	0.33143395	0.43442865	0.4467095	0.4430016	0.3870453	0.2625934	0.2697171	0.3441653	0.4318007	0.39527065	0.23467115	0.3818993	0.47581495	0.35325815	0.323995	0.2782433	0.34760775	0.20804055	0.40320865	0.36212335	0.3998099	0.3043499	0.3928992	0.3681298	0.37160215	0.30940445	0.39474775	0.28131885	0.47254515	0.5203327	0.442672	0.4730395
L4	L6r	0.8430555	0.8483515	0.7449011	0.74210155	0.85359185	0.7050715	0.77981055	0.875084	0.79549505	0.80200715	0.77677525	0.87692675	0.8388462	0.73149645	0.7477667	0.7829669	0.87559055	0.7445711	0.82779225	0.83449125	0.84055445	0.8205727	0.7696303	0.7882497	0.7597796	0.8142966	0.8301835	0.7761726	0.8150711	0.8456345	0.84602575	0.8523755	0.8302448	0.63938525	0.7805652	0.8395394	0.8680393	0.8408168	0.8215098	0.8026371	0.78048605	0.83837155	0.78610995	0.80533155	0.82122025	0.7340025	0.8538328	0.8400513
L52	L6r	0.52157475	0.4920662	0.5161225	0.41095165	0.5062529	0.55419195	0.5241105	0.57147495	0.5511804	0.54750535	0.53955205	0.4830002	0.4968779	0.4521208	0.52473695	0.4774857	0.4922912	0.52390335	0.5453984	0.57263605	0.599849	0.45408885	0.51130325	0.53043645	0.58154155	0.58732225	0.46982195	0.48170325	0.4683667	0.47874215	0.47686245	0.45709615	0.5686669	0.4886271	0.5385252	0.57653345	0.5056184	0.49399975	0.55663895	0.4158168	0.4858528	0.4829428	0.57974675	0.51306875	0.51703615	0.6223711	0.5299565	0.5461819
L55b	L6r	0.73403055	0.71459065	0.7741474	0.7290613	0.65173855	0.67802215	0.7774097	0.63616405	0.7276413	0.6671332	0.73431945	0.74478115	0.7894796	0.6596356	0.68837025	0.7492941	0.66156555	0.6769119	0.75111375	0.7082178	0.7973803	0.8086572	0.66656465	0.7235695	0.80387085	0.69643165	0.76937165	0.78782905	0.69555855	0.7851376	0.69909095	0.73872815	0.68958075	0.75643985	0.78327015	0.70276255	0.72788195	0.7660888	0.7622718	0.70386585	0.76058815	0.79086115	0.78099085	0.7170631	0.75767335	0.77112325	0.8274554	0.80104075
L5L	L6r	0.41699365	0.43928365	0.39162575	0.49071285	0.2645986	0.373599	0.362829	0.4731426	0.34121635	0.3995195	0.4374459	0.43869495	0.40484525	0.3512387	0.4556179	0.51641345	0.5019843	0.4029813	0.45250855	0.48780395	0.4586432	0.47003435	0.407325	0.45905165	0.4894698	0.42727045	0.36439485	0.4619924	0.43177075	0.44212575	0.4334929	0.45151385	0.43272875	0.4165535	0.35466295	0.44038965	0.35392545	0.50734875	0.48186725	0.47219215	0.50134545	0.39299505	0.431406	0.3974111	0.4695448	0.4035607	0.4849027	0.41145625
L5m	L6r	0.41576575	0.2557756	0.30542125	0.4505932	0.3498314	0.24420055	0.35721515	0.37952825	0.3217269	0.22312375	0.3330539	0.31929965	0.3936851	0.33560935	0.3500927	0.34407365	0.4681553	0.31734185	0.46207575	0.36964085	0.31693345	0.3818794	0.2884563	0.2970979	0.39369365	0.33462005	0.21580415	0.38252205	0.36206585	0.42120155	0.3473047	0.3603635	0.37617505	0.38932325	0.3243592	0.4363639	0.25122235	0.4760747	0.4412406	0.36841895	0.40295585	0.3819283	0.3876852	0.3416196	0.45932655	0.3839285	0.42306105	0.3371446
L5mv	L6r	0.46315135	0.4886909	0.4521466	0.5705701	0.26041635	0.38056755	0.33196045	0.61050525	0.45456905	0.43878455	0.3814932	0.46692035	0.44775315	0.41833545	0.47115395	0.55093235	0.53114115	0.42218085	0.38077425	0.4148593	0.48432565	0.4562426	0.4878181	0.4850979	0.5116479	0.47659565	0.31079125	0.42535815	0.4962526	0.4613488	0.46744295	0.46185095	0.47705675	0.4639101	0.3528836	0.48843625	0.3566969	0.5636004	0.4611853	0.4956521	0.55065565	0.44738905	0.3592925	0.402027	0.5278274	0.44210555	0.53424805	0.42192855
L6a	L6r	0.77077525	0.76056835	0.69955715	0.809648	0.74066175	0.7567202	0.7130635	0.8093274	0.7540505	0.860475	0.78856155	0.7714838	0.8284593	0.71861265	0.6874899	0.68632765	0.80587815	0.8040735	0.74474215	0.7448144	0.79013345	0.74077535	0.8190502	0.7444317	0.79253615	0.7426981	0.7388954	0.79436135	0.816559	0.81020365	0.7452897	0.80994075	0.6926186	0.6649997	0.6678329	0.82484265	0.7408123	0.74402285	0.69041715	0.80470065	0.8068377	0.70612755	0.69489235	0.74874325	0.7618143	0.77295345	0.7602612	0.7560414
L6d	L6r	0.55170525	0.5726553	0.5898825	0.62297155	0.7433876	0.5222314	0.46359255	0.66756785	0.5214655	0.73344685	0.66504345	0.6092033	0.7277282	0.57411865	0.58966575	0.67418285	0.6552869	0.6888271	0.5702586	0.5519185	0.64201405	0.59701675	0.64960675	0.6194848	0.6983164	0.6385972	0.58932975	0.6567937	0.7104683	0.60091215	0.63658315	0.6841058	0.57641875	0.6001169	0.58407895	0.74695175	0.5646676	0.5711535	0.64143745	0.5820787	0.6589169	0.68982085	0.6243485	0.6229685	0.5775625	0.61249745	0.62381045	0.6860246
L6ma	L6r	0.82449685	0.76647315	0.799692	0.84843785	0.7564652	0.8163074	0.71734945	0.8688102	0.7662321	0.81603535	0.8421119	0.82712185	0.81399715	0.74403145	0.82165585	0.8121046	0.86791815	0.85829535	0.79034605	0.77718225	0.82452	0.76332285	0.79611565	0.7905338	0.83008995	0.794029	0.75696225	0.8217356	0.8275046	0.8359149	0.77858335	0.8372743	0.7608081	0.7056175	0.77187855	0.7801234	0.7509194	0.8116802	0.77069865	0.8316922	0.8606119	0.7787331	0.70194635	0.81670625	0.83586115	0.74572145	0.8191752	0.75111015
L6mp	L6r	0.5564807	0.4775122	0.5861837	0.64977355	0.7391875	0.52159825	0.4654751	0.7183118	0.5003807	0.72462975	0.66126125	0.6295365	0.66429135	0.59817525	0.58032505	0.6050864	0.7014218	0.7053123	0.5493095	0.58534915	0.58262125	0.5836049	0.57362385	0.68675835	0.6911753	0.6459559	0.5209255	0.7005376	0.69165275	0.64716435	0.5939473	0.6481483	0.59352445	0.6267969	0.6424886	0.657623	0.52982625	0.64238675	0.6391218	0.5842921	0.66904645	0.6833258	0.61654265	0.63412325	0.66667125	0.5579439	0.74944685	0.59483835
L10d	L6v	0.3617431	0.31567805	0.3359844	0.4046688	0.2845984	0.3075155	0.45710305	0.17866009	0.3849505	0.39832635	0.37089945	0.38923185	0.3025294	0.32132285	0.3608853	0.39501805	0.16767475	0.35406685	0.3836255	0.38295365	0.2197574	0.3891862	0.2939039	0.3199321	0.4656835	0.37063515	0.2578746	0.20950695	0.2358046	0.18698315	0.46863755	0.30383985	0.30656735	0.32676855	0.4193618	0.2762367	0.28739285	0.37737785	0.4172634	0.21132885	0.33252475	0.2852016	0.35995215	0.2074783	0.3194868	0.35876735	0.2874339	0.255159
L10pp	L6v	0.25251525	0.28159505	0.41386315	0.40590145	0.116898255	0.35400115	0.45024205	0.11300491	0.25652875	0.37718185	0.3779015	0.38084155	0.23310165	0.3382887	0.37904165	0.3227299	0.13183208	0.379591	0.3405772	0.35999475	0.2626006	0.37852065	0.24020645	0.2383151	0.3844841	0.3125483	0.2214029	0.29189175	0.2007415	0.221613	0.5059036	0.3001428	0.32272775	0.2684432	0.3722777	0.2168773	0.224072	0.22350865	0.40562785	0.19648115	0.24694685	0.2198457	0.34686365	0.2084066	0.32600085	0.35440985	0.33538645	0.2917579
L10r	L6v	0.25754325	0.09116935	0.22744135	0.22589925	0.043229145	0.2021739	0.27960615	0.027480675	0.11764125	0.16778655	0.1541576	0.18491565	0.13230517	0.2403419	0.2140041	0.2089676	0.0701787	0.05411975	0.25742325	0.02783943	0.1018263	0.3333078	0.079115505	0.107668505	0.2934164	0.13995305	0.043334085	0.154482735	0.0530291	0.104426435	0.3041835	0.0548188	0	0.118080615	0.136403775	0.0625705	0.12687045	0.1352783	0.18618345	0	0.1778134	0.168541955	0.052098	0.0830148	0.2260366	0.19255485	0.1459155	0.02560673
L10v	L6v	0.17336435	0.15715475	0.30047655	0.24759295	0.02727455	0.20480965	0.32213315	0.027480675	0.2086081	0.21698195	0.26254185	0.3269801	0.1580364	0.2585237	0.30923875	0.2929024	0.04302989	0.2026367	0.2820736	0.2031807	0.12934365	0.3024564	0.142302805	0.07009102	0.2975175	0.1528687	0.107280555	0.20081365	0.06702201	0.06406875	0.351908	0.23182985	0.1145881	0.12007468	0.2284383	0.109418755	0.17308057	0.152306655	0.3121123	0	0.2608592	0.1065587	0.24069955	0.148095645	0.2664503	0.21973245	0.29828705	0.08020278
L11l	L6v	0.2822914	0.3620645	0.37770305	0.33325065	0.106936955	0.37883825	0.42189285	0.16905145	0.2403987	0.43436575	0.32089715	0.3605869	0.3060203	0.34908545	0.35584395	0.23894185	0.165736645	0.33654665	0.339597	0.437783	0.2663789	0.35382975	0.34510405	0.32146275	0.42742055	0.4348614	0.23285665	0.3229661	0.2814518	0.27048805	0.36721	0.3191742	0.36980505	0.3000366	0.4071271	0.21609815	0.28251905	0.29343795	0.4557584	0.27377735	0.2037396	0.2626816	0.31701435	0.22844745	0.31829825	0.39298	0.3677375	0.3914991
L13l	L6v	0.12811367	0.24885785	0.1455742	0.2999775	0	0.3230205	0.27587065	0.09430294	0.05912295	0.37667845	0.24051975	0.2616817	0.16731395	0.2392762	0.2883787	0.24475675	0	0.25044395	0.2205436	0.3140142	0.19293015	0.25601335	0.1439798	0.17180735	0.1692952	0.2306832	0.094880455	0.21671705	0.22027735	0.1950532	0.1881207	0.1857845	0.23131405	0.174192	0.2833531	0	0.19912555	0.20096395	0.36675695	0.1418157	0.14429045	0.14675157	0.092636445	0.052677755	0.2503539	0.2481386	0.19257605	0.3200857
L1	L6v	0.64386145	0.6846012	0.6265281	0.62109155	0.5870525	0.5001272	0.60900835	0.58920115	0.5975415	0.654885	0.67222445	0.5918904	0.68779595	0.6211798	0.6787674	0.6899084	0.60707765	0.6784178	0.5309425	0.5959469	0.5742709	0.6086826	0.62475815	0.65144165	0.6539139	0.660377	0.69649685	0.674876	0.6660052	0.6538153	0.5792917	0.6405919	0.69618485	0.67201795	0.59318775	0.5954668	0.5723591	0.61053865	0.5658896	0.667993	0.7130072	0.59616155	0.67331555	0.6724653	0.6579957	0.6559946	0.5597526	0.62010505
L23c	L6v	0.42733505	0.2714599	0.28140175	0.4454237	0.26319155	0.29494175	0.2800987	0.40572315	0.29862025	0.2560823	0.3246076	0.41066485	0.2364654	0.39747105	0.3217024	0.287644	0.3973025	0.37493025	0.2744602	0.32608495	0.186850405	0.36417875	0.29395375	0.43755715	0.3981245	0.3510584	0.15351045	0.30362385	0.2902413	0.31173765	0.3354603	0.24011755	0.4271522	0.3906444	0.27685485	0.2717427	0.23094505	0.3332193	0.35083705	0.3318194	0.38740975	0.29451815	0.2043324	0.3302317	0.4914745	0.45370425	0.4417818	0.26150825
L23d	L6v	0.24011695	0.118379975	0	0.213773	0	0.027089055	0	0.21888785	0	0	0.06176815	0.10078965	0.054819475	0.16193095	0.087175405	0	0.14005325	0	0.026920635	0.04349883	0	0	0.07480915	0.125413065	0.19193905	0.1367498	0	0.02771219	0	0.0713266	0.089335565	0	0.12386034	0.119736465	0.04367324	0.043733715	0	0.07006837	0.1197513	0.07613185	0.1396621	0.02727455	0.027059885	0.027671595	0.21708545	0.19558315	0.13420875	0
L24dd	L6v	0.55271865	0.3908467	0.57302935	0.4329436	0.43629915	0.37697155	0.48475785	0.4793933	0.33689965	0.47512725	0.4013943	0.57479315	0.52712925	0.4897222	0.53142415	0.19694795	0.53441315	0.5282833	0.55013035	0.36788285	0.13228565	0.48283735	0.559616	0.3808289	0.4460725	0.4549844	0.08666815	0.36708825	0.4709333	0.45216495	0.3899518	0.34324305	0.5204425	0.43914275	0.4696116	0.4066529	0.42567875	0.593775	0.5550405	0.3833836	0.54206275	0.47173735	0.36641205	0.36640905	0.59264875	0.34291435	0.5961758	0.34363655
L24dv	L6v	0.5626492	0.4229957	0.52841135	0.401598	0.4594872	0.38306775	0.382853	0.46187015	0.339904	0.37378695	0.18181139	0.6063816	0.30434985	0.4291537	0.4046763	0.2572936	0.49664445	0.352632	0.4728712	0.2615437	0.190028475	0.4639362	0.6236009	0.41177135	0.395985	0.4145371	0.0546815	0.3328738	0.3186546	0.40047995	0.3503277	0.37834215	0.4112477	0.4192723	0.4038434	0.4586817	0.4851964	0.54699075	0.49731395	0.3922798	0.5852367	0.36212735	0.37312855	0.5797458	0.52579445	0.45648235	0.46237845	0.31188455
L25	L6v	0	0.06372465	0.02697506	0.106668555	0	0	0	0	0.05519115	0	0.04379543	0.05374691	0	0	0.08434883	0.0528218	0	0	0.026920635	0.02783943	0.02751735	0.026791335	0	0	0.04128667	0	0	0.0631811	0	0	0.112963825	0	0.02697506	0	0.09878275	0	0	0	0.0833882	0.02667073	0.02763184	0	0.027059885	0	0.15039995	0.100658785	0.2042013	0
L2	L6v	0.6475887	0.6547096	0.6460068	0.6362747	0.53477225	0.52276085	0.61466485	0.58561615	0.6142883	0.6744553	0.66882965	0.62573345	0.7118445	0.6273482	0.7183204	0.7001675	0.60765465	0.6820887	0.57160875	0.60701935	0.61876515	0.6141319	0.61725285	0.6199319	0.64468375	0.6791215	0.7056564	0.69721405	0.6850813	0.6905879	0.5954772	0.6404498	0.7188719	0.7051994	0.6119347	0.61677665	0.62030275	0.66940245	0.58404115	0.66509955	0.7311055	0.6060767	0.6965829	0.68795935	0.6789375	0.65105175	0.5839158	0.628095
L31a	L6v	0.2208605	0.06372465	0.0967799	0.2482661	0.08149674	0	0	0.173664485	0	0	0.14738315	0.15332289	0.04349883	0.2044433	0.17734	0.027307365	0.11488169	0.102660905	0.05416295	0	0	0.1046708	0.096373545	0.2100628	0.2241958	0	0.07067485	0.09934719	0.026514555	0.2154804	0.123404395	0.02740941	0.1503219	0.19813805	0.115283735	0.10254562	0.0876687	0.11016635	0.108035885	0.1566391	0.098544845	0.043229145	0.0628311	0.10667543	0.3043402	0.25895395	0.13344684	0
L31pd	L6v	0.3349562	0.2407986	0.25973805	0.3462716	0.1722159	0.1530551	0.10374563	0.3008891	0.24741795	0.115306795	0.28908185	0.257685	0.2166036	0.31822685	0.3645243	0.18750985	0.3180465	0.098575535	0.24259315	0.11921861	0.0711313	0.2254837	0.2061016	0.34983655	0.29561975	0.14716961	0.0820223	0.2544132	0.166542895	0.29174295	0.28635845	0.2518349	0.3354402	0.2425554	0.25202635	0.06965865	0.1539352	0.28659125	0.2464604	0.1954533	0.2331037	0.2042943	0.17171425	0.2066639	0.182593	0.3708844	0.1933413	0.07067485
L31pv	L6v	0.308131	0.13541078	0.15989545	0.33064565	0.0705037	0.13036384	0.04275446	0.2073681	0.12922815	0.07970496	0.23223075	0.2304237	0.1496318	0.22626225	0.26024845	0.0528218	0.3025274	0.0699488	0.2125411	0.0882489	0.07725095	0.17407585	0.11794976	0.2244022	0.2545632	0.0992327	0.043334085	0.1906264	0.1135348	0.2180096	0.19521495	0.156461235	0.16547688	0.18273955	0.1675005	0	0.0263909	0.1572359	0.23226005	0.1629122	0.1194228	0.1719617	0.0428889	0.06952903	0.12499435	0.31330305	0.2471517	0
L33pr	L6v	0.20577495	0.15904085	0.027059885	0.133171115	0.043229145	0	0.0809252	0.1276163	0.05567986	0	0	0.0949024	0.04349883	0.027118705	0.1326537	0	0.071366105	0	0.042668195	0	0	0.0692546	0	0.07251393	0.1389234	0	0	0.043922785	0	0	0	0	0.02697506	0.05461475	0.06398015	0.02694764	0.07408865	0	0.132451835	0.10325055	0.0828955	0	0	0.027671595	0.20621875	0.02783943	0.1311525	0
L3a	L6v	0.7561089	0.80486735	0.75806665	0.69503045	0.8652439	0.66703355	0.71063955	0.7349375	0.7932918	0.77458595	0.75410695	0.7567302	0.78631735	0.80495155	0.76435585	0.79227735	0.7370622	0.75215815	0.71095235	0.74311965	0.79935755	0.7459416	0.75135115	0.80339605	0.7670148	0.7784713	0.79036865	0.7923533	0.7546639	0.79010525	0.68276145	0.7849198	0.83089295	0.8237523	0.75758095	0.7918023	0.74891795	0.76051015	0.6635044	0.76575325	0.80513335	0.75376725	0.7538231	0.7775173	0.7798837	0.7793648	0.75525405	0.7322638
L3b	L6v	0.6760253	0.72971025	0.67489915	0.6802814	0.814971	0.5715524	0.6427455	0.64203965	0.66455935	0.6931319	0.6707378	0.6369995	0.7283966	0.68848455	0.71108715	0.74991615	0.65163875	0.69971355	0.6483916	0.6686611	0.65895765	0.66349185	0.6916164	0.7145947	0.6944389	0.72024815	0.71605315	0.6799082	0.70049405	0.7130512	0.6259548	0.6807138	0.7479032	0.7409354	0.63156585	0.6301502	0.6031969	0.68813695	0.60559645	0.7009761	0.742261	0.6388678	0.696525	0.718145	0.7122453	0.70897985	0.63847835	0.6655459
L43	L6v	0.83692525	0.8110764	0.76070105	0.824957	0.7931736	0.818878	0.8425244	0.8228181	0.7514102	0.8306956	0.7864044	0.81107555	0.81983155	0.8104151	0.8325626	0.67624205	0.80307015	0.8351239	0.72162135	0.7998071	0.78807755	0.7421484	0.8454916	0.81727545	0.8684934	0.71532495	0.75569945	0.76268725	0.76024555	0.8157107	0.7629341	0.8056535	0.8089373	0.87026705	0.81407915	0.8312841	0.7529817	0.8165464	0.8085513	0.8160504	0.8496465	0.8196748	0.57027535	0.7724294	0.75410235	0.79813825	0.76168115	0.78795245
L44	L6v	0.6252997	0.55845975	0.58505735	0.556193	0.67568225	0.5664646	0.63476445	0.42825775	0.59977395	0.5366079	0.46942865	0.5736427	0.56178495	0.5150721	0.5581175	0.57196415	0.56500275	0.58040245	0.6371875	0.6721886	0.60433915	0.5143931	0.52284505	0.5901216	0.55117915	0.57237085	0.65344585	0.61329525	0.51093005	0.50182295	0.49771405	0.4273444	0.41532055	0.49363055	0.5671155	0.48339475	0.62552795	0.6013106	0.5907977	0.6169537	0.5093502	0.5869225	0.6181598	0.5289049	0.5335352	0.6066629	0.6482998	0.6457656
L45	L6v	0.48870745	0.49694345	0.49724345	0.4763537	0.52005585	0.44522835	0.52963855	0.366477	0.5124335	0.46776815	0.4159152	0.504374	0.4721425	0.4505805	0.49030525	0.37837435	0.4002691	0.4666776	0.56203375	0.6443623	0.54463505	0.4558284	0.4103872	0.4872756	0.51300975	0.52667485	0.4589049	0.5781931	0.4454525	0.53544885	0.49619605	0.4670377	0.4203811	0.4747179	0.56712625	0.4652365	0.41384415	0.473463	0.4730857	0.55904845	0.5160292	0.498643	0.4824326	0.43145075	0.4554952	0.54341495	0.44511505	0.6524217
L46	L6v	0.45609985	0.330416	0.3128165	0.34123285	0.3588247	0.3912288	0.3983969	0.380439	0.41761145	0.28686975	0.3647636	0.43201675	0.2698647	0.32222295	0.38586785	0.40569865	0.39057655	0.28722225	0.500687	0.32258985	0.53049315	0.3688274	0.44096135	0.37223785	0.36432245	0.4239777	0.50984435	0.3132943	0.24941345	0.45096825	0.5072482	0.5387187	0.47537155	0.4055112	0.47144865	0.41322	0.5227071	0.60659415	0.40855775	0.3411413	0.35740255	0.4833038	0.5201849	0.4660801	0.3907897	0.52113615	0.5204062	0.532718
L47l	L6v	0.36301285	0.39593155	0.393176	0.3997498	0.29590555	0.34341115	0.4853724	0.25830905	0.37739635	0.43472555	0.3896621	0.42987195	0.41977735	0.3030949	0.42344585	0.29667225	0.3184459	0.39724445	0.4174607	0.53306605	0.3559112	0.3135609	0.33862715	0.3371218	0.44775965	0.4323771	0.3053549	0.49363655	0.3690557	0.42116925	0.39415465	0.35276445	0.3822191	0.38194165	0.4701259	0.39619715	0.28915285	0.3402433	0.32135075	0.4378395	0.34865235	0.37785965	0.38753115	0.27942105	0.40784195	0.4136473	0.34837375	0.57724615
L47m	L6v	0.2171147	0.2644966	0.18659175	0.28926985	0	0.14813934	0.3138097	0.027242315	0.12556905	0.38092495	0.2739801	0.27138015	0.3268694	0.2594333	0.2268414	0.12855035	0.09777944	0.29514325	0.2665667	0.37067005	0.13444054	0.22684885	0.2691146	0.1745654	0.3243993	0.1849498	0.1612402	0.30643585	0.27927585	0.240305	0.2395707	0.134392965	0.2339541	0.123035365	0.3402749	0.31108375	0.21889995	0.21389525	0.21810065	0.31578645	0.1981515	0.20445455	0.1735566	0.108120995	0.3452401	0.26674075	0.24347245	0.4334818
L47s	L6v	0.1968674	0.2623415	0.2634415	0.3337119	0.1177982	0.3662349	0.2992961	0.09128885	0.0263909	0.3894551	0.35808105	0.33429865	0.2833382	0.23755225	0.33527515	0.1599502	0.12020815	0.3495197	0.3476989	0.3930448	0.2617693	0.2438502	0.15623025	0.23205235	0.31889905	0.27831585	0.0895758	0.27829025	0.2974378	0.25709975	0.2466344	0.2233831	0.20450365	0.138031215	0.35711435	0.27825	0.2314926	0.19573265	0.2812938	0.3447149	0.19747805	0.2426471	0.2232312	0.099962795	0.37529425	0.3143992	0.295218	0.45820395
L4	L6v	0.8668235	0.89641215	0.8768709	0.90471395	0.9205622	0.8771353	0.89464365	0.90715455	0.9070735	0.899997	0.8859231	0.8817592	0.9001836	0.8951483	0.89436395	0.89404255	0.90341735	0.89189735	0.87531595	0.88303795	0.90107305	0.89640105	0.8848771	0.88379455	0.8931917	0.8948279	0.8902778	0.87203475	0.9050244	0.9087905	0.8972945	0.8987957	0.90681255	0.87739505	0.8846123	0.90534235	0.90842905	0.89406595	0.86401155	0.8905838	0.8943671	0.8826312	0.88950385	0.8916225	0.8945152	0.89527145	0.8918476	0.88936415
L52	L6v	0.4587674	0.4180642	0.42397465	0.355724	0.392357	0.34846205	0.37074175	0.3524137	0.4534318	0.4157281	0.45353705	0.4150128	0.3772104	0.33347625	0.4404486	0.3747657	0.3928601	0.4528459	0.41590545	0.4806611	0.44732355	0.308586	0.414904	0.4106754	0.4406673	0.43411225	0.33791815	0.44374825	0.35121845	0.3739007	0.3534884	0.4473355	0.4822177	0.4492029	0.48612485	0.47960785	0.375162	0.3335847	0.41665515	0.35757185	0.3410899	0.3931803	0.4445885	0.34921585	0.38581295	0.45196595	0.38623445	0.45714745
L55b	L6v	0.7723452	0.7755591	0.84297655	0.7807282	0.8166	0.74930385	0.76537335	0.74762165	0.83952585	0.79246705	0.81018505	0.82359165	0.8320051	0.74704235	0.7666459	0.82411885	0.83670925	0.78646735	0.80863375	0.75014535	0.7790038	0.8253693	0.83195605	0.82974295	0.8342102	0.8291027	0.8200193	0.8356769	0.85252725	0.79722135	0.7981983	0.77603775	0.81057785	0.79039015	0.8408846	0.84944945	0.82885225	0.77667025	0.82541565	0.75605835	0.8408571	0.7337425	0.82579665	0.68140515	0.836042	0.8164995	0.8415202	0.86159085
L5L	L6v	0.35436145	0.27933575	0.32390385	0.4578149	0.1351235	0.3310517	0.38507875	0.30595555	0.2861164	0.34358815	0.3762584	0.37691765	0.27425105	0.3021953	0.35799635	0.42272115	0.39299475	0.388937	0.3887267	0.41817675	0.27188095	0.39384125	0.3773959	0.4320788	0.4074371	0.35236985	0.27762825	0.37764945	0.4437725	0.346847	0.3353972	0.3755375	0.41422735	0.4076936	0.32469565	0.32691225	0.22164735	0.3491877	0.37678385	0.39359655	0.4139258	0.270197	0.37714375	0.2993936	0.40104245	0.3813568	0.37097575	0.29416705
L5m	L6v	0.33942595	0.1090521	0.2415231	0.4030474	0.33123945	0.17414575	0.38544695	0.2718857	0.23404095	0.159435485	0.2559705	0.2433533	0.24888885	0.318302	0.291102	0.16709005	0.29654435	0.2804826	0.3442366	0.3014529	0.163771525	0.3006503	0.20530685	0.2532751	0.3309093	0.23795585	0.164017345	0.28998305	0.26689785	0.278163	0.26544115	0.28779185	0.34758585	0.4395406	0.3022956	0.29970815	0.1465906	0.35756625	0.3150122	0.316902	0.2953782	0.26062875	0.3067893	0.2298174	0.4130306	0.3418963	0.30661815	0.20514875
L5mv	L6v	0.403713	0.3290831	0.39810315	0.4446052	0.1798616	0.33605635	0.28776	0.3982147	0.3528209	0.34941145	0.34845035	0.38008975	0.31261705	0.3844979	0.3791532	0.4000651	0.4301295	0.3683672	0.3362471	0.3663846	0.2784995	0.4150161	0.41569855	0.4491269	0.4342699	0.341437	0.20935089	0.33708745	0.4520608	0.36668155	0.39233415	0.32206565	0.4236671	0.4055199	0.31707045	0.3245074	0.276642	0.42421885	0.3734676	0.39477405	0.4605664	0.30393945	0.2994084	0.31816065	0.458636	0.40502185	0.40695155	0.30409485
L6a	L6v	0.60472185	0.59679135	0.69684455	0.76387385	0.649756	0.6862827	0.6755026	0.7166327	0.6307173	0.79888705	0.6726247	0.67355305	0.68213045	0.6430777	0.60545815	0.6621973	0.71368665	0.7833401	0.7145557	0.733714	0.68693425	0.65891575	0.80320155	0.6620628	0.7273861	0.58434705	0.49452195	0.63631405	0.7776027	0.6900139	0.6520542	0.6915427	0.60028595	0.6070354	0.5384991	0.7555199	0.622534	0.5981096	0.6098051	0.69719255	0.77573225	0.58767145	0.6089877	0.66077385	0.6625554	0.7880342	0.67039325	0.61466025
L6d	L6v	0.5872549	0.5099853	0.59557125	0.63091485	0.7416857	0.53884585	0.5674819	0.66092405	0.52506855	0.7490215	0.6815675	0.6052617	0.7094867	0.627554	0.71660965	0.70555485	0.7299868	0.76632475	0.61517135	0.6207602	0.5622741	0.6367518	0.74677875	0.65171495	0.6945773	0.6257013	0.5267229	0.62370695	0.7264455	0.599323	0.64704465	0.68930195	0.61292985	0.67529045	0.5999889	0.72996905	0.5514494	0.5899942	0.6304192	0.64805325	0.73390055	0.68136415	0.6347261	0.6381638	0.60022415	0.7133919	0.6234812	0.55823545
L6ma	L6v	0.67348885	0.61760395	0.7264227	0.80184225	0.65202835	0.7583229	0.70279775	0.77199215	0.6342351	0.6984232	0.69232965	0.72671795	0.6058213	0.65802755	0.66072075	0.7421532	0.72807275	0.76156695	0.7266597	0.7290224	0.68028765	0.6614253	0.7294499	0.678173	0.73150965	0.64777625	0.47681685	0.6457493	0.74859915	0.66784305	0.6750178	0.66923595	0.69841235	0.56716805	0.5770469	0.6636987	0.61304435	0.60904035	0.68271635	0.7072762	0.80371875	0.5971641	0.58277325	0.67893375	0.70637195	0.75380815	0.7082754	0.5841794
L6mp	L6v	0.59309365	0.490173	0.64408125	0.75074	0.66204015	0.5786855	0.5500157	0.7229655	0.50324135	0.7305872	0.6785146	0.65516785	0.63037385	0.6498762	0.63621415	0.5911053	0.738023	0.75078345	0.6478894	0.67680055	0.5140182	0.64702105	0.5967385	0.72144105	0.71103745	0.67548795	0.34982345	0.67441555	0.7277879	0.66362495	0.6122445	0.62259425	0.61909245	0.69844355	0.62527865	0.61733535	0.49367225	0.64390195	0.6752525	0.6468855	0.71644495	0.66075275	0.6228064	0.6194139	0.6922421	0.6437058	0.72780615	0.58806715
L6r	L6v	0.91245915	0.92458315	0.8921884	0.90561965	0.91202975	0.89559285	0.9058443	0.9190852	0.8727113	0.8930809	0.90173995	0.9278242	0.91694435	0.9031882	0.90946905	0.8958317	0.91278975	0.9053422	0.91248925	0.9230602	0.91487	0.92127755	0.91480625	0.898866	0.90982205	0.87383325	0.91642565	0.9007744	0.8988013	0.9129745	0.9145189	0.9058584	0.90517895	0.86668215	0.8607196	0.8997485	0.93778005	0.92543565	0.87942745	0.89256205	0.9018588	0.9186136	0.93258115	0.91117085	0.9298563	0.91873485	0.92857165	0.89130645
L10d	L7AL	0.4313835	0.5133671	0.4533009	0.48267965	0.2941939	0.3413541	0.40341625	0.4058467	0.37457	0.45870385	0.45962155	0.4915079	0.372963	0.35726855	0.4412359	0.527253	0.3598675	0.47173365	0.41418185	0.40136065	0.40183895	0.4463345	0.45604985	0.35967615	0.49638125	0.3878071	0.44028195	0.3565325	0.2919741	0.3763518	0.39975325	0.45119855	0.33625665	0.3662133	0.4678385	0.35368895	0.4164436	0.5159341	0.454924	0.34045315	0.50933385	0.38012375	0.4100987	0.40242835	0.39114755	0.3856836	0.38488125	0.33507865
L10pp	L7AL	0.34221305	0.53428545	0.5340211	0.4667386	0.2444171	0.3273664	0.44462465	0.359408	0.28470555	0.45619645	0.4149454	0.48127415	0.39875865	0.2353343	0.4006626	0.48504765	0.3439333	0.42918265	0.405406	0.42284995	0.4623753	0.36612235	0.4227358	0.2836458	0.4679978	0.39698085	0.42047825	0.42662025	0.23965395	0.42176445	0.4145062	0.42542255	0.3446063	0.34892655	0.4515896	0.35413425	0.34450705	0.43867285	0.4589109	0.33638235	0.47663495	0.3619978	0.41523925	0.40131355	0.37664205	0.42324355	0.42226885	0.3405772
L10r	L7AL	0.34484475	0.37254105	0.4322303	0.4100567	0.11912475	0.22845375	0.33343445	0.2687559	0.17571595	0.3450133	0.3264011	0.31588505	0.28427345	0.2086471	0.3229669	0.32681965	0.2694167	0.20442665	0.32709025	0.3182168	0.3493001	0.34165965	0.2575941	0.1226242	0.4357236	0.23733985	0.274686	0.30188225	0.1621256	0.25779135	0.2212461	0.339057	0.15945095	0.2501984	0.2769405	0.2617242	0.31289535	0.2954927	0.3051301	0.1513393	0.37485365	0.305295	0.1563134	0.2741293	0.31677195	0.2502903	0.3027684	0.20709345
L10v	L7AL	0.2753889	0.4235554	0.4462544	0.35551295	0.096388405	0.18324625	0.3323155	0.21610875	0.2426037	0.3267121	0.30714515	0.40540545	0.31139125	0.18472015	0.34118835	0.41972755	0.182669315	0.26170675	0.33457775	0.3573624	0.36972445	0.28274515	0.31530385	0.2108523	0.372099	0.2769223	0.3258845	0.33389095	0.14135695	0.23124175	0.28542555	0.39472675	0.24256565	0.2088357	0.34265675	0.2295145	0.29752105	0.3547391	0.3771245	0.12917565	0.4670017	0.25370145	0.33564205	0.3621656	0.3143648	0.32216595	0.37651345	0.1989596
L11l	L7AL	0.3512777	0.58613835	0.4975532	0.41923245	0.199198	0.38694	0.4370483	0.3940263	0.30129125	0.49155065	0.3825391	0.47633985	0.431401	0.29887425	0.3748841	0.4734913	0.366358	0.4542261	0.4398288	0.3889376	0.4891465	0.43946335	0.4866222	0.36832535	0.49146245	0.4759068	0.40788025	0.4299562	0.30831485	0.4699572	0.3925443	0.4565707	0.3887043	0.373834	0.4755269	0.30036475	0.3835567	0.4647777	0.53203585	0.4086864	0.4120559	0.34381195	0.3900521	0.40206675	0.36161605	0.43732345	0.4374232	0.37462795
L13l	L7AL	0.25042665	0.49245515	0.32366675	0.36028745	0.075848715	0.2970958	0.3354837	0.23669505	0.0763886	0.44436305	0.2531481	0.3695338	0.3256297	0.124632625	0.2827915	0.34938105	0.23076145	0.32265555	0.34634145	0.2378958	0.4334624	0.31488495	0.30905545	0.16930515	0.30012285	0.372991	0.3245416	0.3674448	0.2228224	0.38748475	0.2654171	0.3495784	0.2785873	0.2589559	0.2975787	0.17526775	0.28637095	0.39772355	0.44296815	0.2231033	0.31160735	0.30007215	0.2134993	0.22003085	0.31006985	0.35296695	0.25798155	0.26275375
L1	L7AL	0.7022423	0.65088295	0.65766375	0.66759155	0.67812325	0.5942128	0.78013775	0.6353209	0.6676684	0.63034415	0.67694525	0.5921922	0.7637867	0.51237675	0.6147068	0.59622915	0.58261305	0.64988745	0.56569215	0.570978	0.63844985	0.6101142	0.61787545	0.63395095	0.6443	0.5909778	0.6239787	0.62766075	0.6302944	0.60615845	0.6009074	0.5385227	0.59741495	0.6778739	0.71977695	0.60315195	0.53603285	0.61068775	0.71292595	0.6242702	0.64997195	0.60938565	0.6407888	0.57673725	0.58763765	0.67697785	0.5741793	0.4775559
L23c	L7AL	0.8017775	0.6287623	0.499714	0.7496674	0.74921385	0.7736043	0.60066385	0.6970958	0.57601355	0.6329693	0.75415605	0.79019335	0.67222825	0.62043085	0.5903939	0.6660698	0.63341885	0.60540845	0.55015865	0.66748475	0.7389892	0.72842695	0.69405635	0.7771275	0.81154675	0.7534238	0.64887885	0.6339123	0.6567252	0.75017255	0.75903025	0.56518395	0.7310831	0.64827625	0.70539995	0.58838425	0.64548285	0.60045285	0.6747136	0.7426455	0.55036745	0.80772735	0.5899986	0.62071845	0.8078976	0.8632063	0.6096849	0.6650304
L23d	L7AL	0.55190025	0.432779	0.49388125	0.61379845	0.50248435	0.3735362	0.3383037	0.4375737	0.45499575	0.52094985	0.54702185	0.45460885	0.42907075	0.49043785	0.3574747	0.20795395	0.41132345	0.50529595	0.3976149	0.4230245	0.37703955	0.31419075	0.33599975	0.5964802	0.5409347	0.4982918	0.45015605	0.31453495	0.22521185	0.46358055	0.45033205	0.36901745	0.45099515	0.34766895	0.4802876	0.43634745	0.32449215	0.43311955	0.51404675	0.3365122	0.46325345	0.5897948	0.3715012	0.19456635	0.43259015	0.5030336	0.3975876	0.4543455
L24dd	L7AL	0.58645615	0.6385533	0.529909	0.6728413	0.49039405	0.62871435	0.7509379	0.48183255	0.5966762	0.63588	0.6514618	0.6486351	0.6283832	0.45962605	0.5518077	0.64010745	0.53186815	0.5235484	0.62826955	0.51264725	0.56308235	0.6371573	0.4769803	0.5412963	0.66908315	0.64743305	0.5691679	0.52146185	0.5475725	0.6855252	0.59223115	0.4962615	0.68362795	0.5316811	0.6038547	0.63024035	0.6411584	0.57252395	0.5002188	0.54078005	0.4581832	0.6258385	0.5671051	0.3172891	0.58708475	0.6153434	0.54457755	0.71743145
L24dv	L7AL	0.471865	0.54517675	0.40457575	0.51277	0.4273077	0.5956078	0.55533235	0.41311675	0.2922544	0.43377625	0.50628565	0.5199998	0.48766935	0.44312705	0.4470893	0.56404065	0.5540038	0.47416465	0.5183554	0.436053	0.51281145	0.50330675	0.5073089	0.56684405	0.5917985	0.6621628	0.51553025	0.5353414	0.4087613	0.4723084	0.60414955	0.5521607	0.5635319	0.54221555	0.54286375	0.53438595	0.5871115	0.56430525	0.38393075	0.4686392	0.49158675	0.58677985	0.49693645	0.3459899	0.47943	0.54695	0.39264635	0.47471485
L25	L7AL	0.15601445	0.33092875	0.3075935	0.34146565	0.025208465	0.025179315	0.0866852	0.18368425	0.10104925	0.35507	0.3736033	0.29699375	0.20067125	0.23475715	0.13798875	0.05037795	0.087865175	0.20324355	0.226512	0.2434787	0.2151567	0.144650125	0.15281535	0.08466625	0.3378406	0.100948225	0.22502535	0.2436497	0.06773453	0.1864345	0.15192852	0.2772475	0.25757275	0.09413364	0.2022507	0.25053605	0.16487445	0.19849785	0.3687406	0.1939683	0.2297954	0.32732885	0.10776014	0.1353948	0.22754995	0.15664025	0.21686715	0.25553275
L2	L7AL	0.87637735	0.83345215	0.86204345	0.86608245	0.8532926	0.8631571	0.85128135	0.8814907	0.9040667	0.88564485	0.8712167	0.8733577	0.90099825	0.8347175	0.8681978	0.8588808	0.84146335	0.8733472	0.87800645	0.8852659	0.89565985	0.856279	0.8444953	0.8680763	0.8783089	0.79917445	0.8481603	0.86948985	0.8663256	0.8564409	0.8201033	0.87492285	0.8530357	0.90622835	0.894493	0.8268894	0.8346623	0.8763302	0.9021656	0.83415775	0.886052	0.87615435	0.8717977	0.8861907	0.87698585	0.8370213	0.87699795	0.84699275
L31a	L7AL	0.60098005	0.46330805	0.46100205	0.6462683	0.49897595	0.45906795	0.1549174	0.50024575	0.41213005	0.5218209	0.6302642	0.55079235	0.4811984	0.5895886	0.40258895	0.36776965	0.4156316	0.5379102	0.4729155	0.4146479	0.4013888	0.39537505	0.48353575	0.6321922	0.57700905	0.381287	0.5832948	0.47596695	0.38345775	0.62930945	0.55474905	0.51134155	0.4649374	0.3750048	0.56804695	0.5566529	0.4645244	0.5807393	0.52039755	0.4562252	0.4945548	0.60492225	0.44650905	0.4327664	0.4674701	0.56880975	0.47593365	0.4411883
L31pd	L7AL	0.5147955	0.50316445	0.49758105	0.54492265	0.40723615	0.45818245	0.21890675	0.54700845	0.47874405	0.47221145	0.5316762	0.58582645	0.5144505	0.56070675	0.48410995	0.41492655	0.5292691	0.45392955	0.49553165	0.49311545	0.3944602	0.4761441	0.5536013	0.5675832	0.5454391	0.49262285	0.5155411	0.51804175	0.4754509	0.56365515	0.54898075	0.57717475	0.48427275	0.4255641	0.60747015	0.4678246	0.6900795	0.6292143	0.4814512	0.45445455	0.44277365	0.6199405	0.4522597	0.50075065	0.3904734	0.56519645	0.39938205	0.5274618
L31pv	L7AL	0.5701675	0.4491762	0.528538	0.5995745	0.22264795	0.44423855	0.2140398	0.5290054	0.4741437	0.51368345	0.62051655	0.5133248	0.46450945	0.48175485	0.44572285	0.3386115	0.4183303	0.5695305	0.4943595	0.489641	0.3698621	0.5180514	0.4141638	0.53715875	0.5457334	0.53698925	0.508274	0.46112875	0.400499	0.60041	0.531859	0.4970322	0.4793788	0.4116033	0.5113777	0.39320395	0.3649058	0.59474755	0.47759785	0.3902624	0.505897	0.6254942	0.38691325	0.38626175	0.3627206	0.547319	0.4606428	0.3770922
L33pr	L7AL	0.49848145	0.3787689	0.46422505	0.56045015	0.3912701	0.340019	0.36174915	0.38742335	0.3799082	0.4743925	0.5111624	0.3530422	0.35403235	0.34930225	0.29793505	0.17387265	0.36359465	0.44756545	0.38200595	0.31922955	0.3635986	0.32046745	0.27912395	0.4616539	0.51195155	0.37280335	0.2775648	0.35169115	0.2911823	0.3510819	0.35618465	0.3975388	0.38174895	0.27153965	0.4609535	0.45826615	0.28862475	0.4040206	0.50190715	0.33458185	0.4481584	0.4904364	0.240603	0.22705395	0.38545345	0.390734	0.36801245	0.42682355
L3a	L7AL	0.69328135	0.6954395	0.64886805	0.64837655	0.47568245	0.637581	0.7077457	0.69397105	0.65753915	0.7105264	0.6659548	0.6698338	0.7051692	0.57331065	0.65944445	0.61585745	0.64663915	0.62696255	0.6195841	0.5573324	0.674285	0.6314913	0.6416873	0.72497125	0.66137685	0.59123825	0.62453185	0.5704085	0.64913525	0.6354058	0.6220331	0.5344895	0.6468018	0.6793424	0.6245478	0.65172965	0.6619584	0.6553751	0.6654226	0.62511825	0.66682525	0.6540151	0.645229	0.59917855	0.606098	0.7280027	0.59340885	0.5073102
L3b	L7AL	0.70190795	0.6371631	0.65768945	0.6539377	0.6093492	0.5792987	0.75104715	0.61833775	0.6593027	0.6078471	0.62347475	0.60018645	0.79234225	0.52741645	0.57298975	0.59717345	0.6040311	0.57557545	0.5717475	0.5536527	0.60783325	0.5923082	0.6187613	0.6110038	0.63942775	0.59794585	0.5931668	0.536461	0.65166715	0.61757475	0.57836515	0.5259153	0.6026417	0.6517141	0.64460515	0.60232305	0.5090304	0.60995	0.68863825	0.61976095	0.6221767	0.5916641	0.6190433	0.56467865	0.55955205	0.69434835	0.61176395	0.48307245
L43	L7AL	0.4824431	0.4367764	0.45749365	0.5533183	0.3823936	0.3976294	0.4258015	0.5186802	0.3894314	0.4756382	0.5228944	0.50741845	0.5962982	0.38207075	0.4558047	0.54534705	0.55546575	0.53995185	0.44173715	0.4675664	0.4546572	0.4996106	0.4864429	0.4560005	0.522483	0.48370655	0.4503592	0.47208545	0.486692	0.4441139	0.52018605	0.4302932	0.48433465	0.5147761	0.48706665	0.47049595	0.37784595	0.56439055	0.58940235	0.5198232	0.59070565	0.37520865	0.41467565	0.43344895	0.4870701	0.4856115	0.44451145	0.35214955
L44	L7AL	0.38958305	0.5023371	0.4490413	0.4782353	0.38270025	0.3657318	0.4567399	0.55514005	0.4180682	0.5069653	0.48358145	0.4925879	0.57355735	0.4134518	0.51676175	0.46497295	0.5289203	0.48970445	0.40737555	0.48965455	0.47180895	0.48335015	0.4774079	0.4976801	0.5448298	0.5171516	0.4726133	0.47018825	0.454832	0.49312265	0.435693	0.4042722	0.3968136	0.4536922	0.47478385	0.44457135	0.40679305	0.5420681	0.60034	0.50707435	0.52119855	0.4300361	0.4726868	0.4605902	0.50203855	0.46557095	0.5068413	0.41971395
L45	L7AL	0.53026985	0.5987397	0.5379575	0.4410247	0.4321174	0.431846	0.4612444	0.56427565	0.43297075	0.576351	0.50834825	0.5279841	0.57396825	0.4545114	0.50481365	0.5321976	0.56745815	0.58334095	0.5192107	0.55760875	0.51808655	0.47806485	0.56392935	0.4680796	0.5906561	0.51221295	0.5424332	0.5220308	0.4464896	0.5088345	0.49008675	0.531738	0.4311873	0.5205765	0.5721698	0.4711959	0.4543182	0.6157905	0.5632908	0.51058945	0.54604725	0.4449446	0.50976175	0.49138665	0.5111671	0.46846135	0.5101487	0.43959645
L46	L7AL	0.3571437	0.46128885	0.36651775	0.39514845	0.1376239	0.3054417	0.3571951	0.4819754	0.3066328	0.42293545	0.40317125	0.3855866	0.3830494	0.3187713	0.4679124	0.4434194	0.37320215	0.3915682	0.3264439	0.3665179	0.4052816	0.369269	0.38075905	0.43393495	0.4139259	0.39705945	0.479055	0.32578645	0.35284945	0.37089255	0.42918605	0.37565605	0.43380925	0.5057263	0.4695577	0.38676305	0.31631205	0.47581235	0.47970675	0.3276537	0.3817443	0.37249545	0.44300245	0.40179775	0.3449025	0.4374493	0.37828225	0.34614775
L47l	L7AL	0.45483825	0.5586476	0.51988995	0.454506	0.3696378	0.4168291	0.42444695	0.5013526	0.32047945	0.55780715	0.48664605	0.5149007	0.5297449	0.3653071	0.466282	0.48345985	0.5029346	0.555182	0.46478155	0.4712674	0.4794414	0.4694803	0.5264055	0.3686345	0.497855	0.43564335	0.46036115	0.4942947	0.3962613	0.4666738	0.42587775	0.4755406	0.39372935	0.42590865	0.5179008	0.4117557	0.41774625	0.55607565	0.49024245	0.45132905	0.50085095	0.4267556	0.4232179	0.408115	0.4649934	0.42823985	0.42303555	0.46354715
L47m	L7AL	0.31945885	0.44314145	0.3163721	0.3584936	0.1002414	0.2225926	0.2827033	0.3462228	0.1080116	0.45478635	0.3381957	0.42986825	0.4005272	0.19570935	0.32923925	0.3543973	0.26457155	0.4383055	0.34836955	0.2958229	0.3474869	0.4132391	0.41450355	0.25825175	0.38394985	0.32680285	0.28227665	0.40492285	0.2757144	0.3468441	0.28982565	0.33757745	0.2782493	0.22862375	0.35978535	0.3293746	0.3483703	0.4288069	0.3826573	0.3601513	0.37797715	0.2239298	0.2405004	0.2743681	0.38264715	0.2667573	0.3200623	0.3610251
L47s	L7AL	0.2473906	0.3980412	0.3704163	0.3819842	0.1996341	0.31951645	0.2705493	0.37706865	0.14315582	0.43032875	0.3407249	0.42259685	0.3703233	0.21453965	0.34800475	0.32797515	0.29787355	0.45384655	0.4144405	0.3276163	0.3880886	0.3734609	0.2934823	0.26274255	0.3654824	0.3105082	0.32815235	0.3689212	0.2727908	0.34607175	0.2718977	0.37645435	0.28367825	0.2118794	0.36078075	0.3433909	0.34796415	0.4266885	0.3734898	0.3391156	0.38993085	0.2577607	0.29869495	0.25723745	0.357808	0.2988812	0.3560867	0.36920135
L4	L7AL	0.67184155	0.6142788	0.6793099	0.6848169	0.52843625	0.68100175	0.72153695	0.63977465	0.6925931	0.6841839	0.65169425	0.70239405	0.6498877	0.63446665	0.6262938	0.6363558	0.5849099	0.64711715	0.6380486	0.58960745	0.64505835	0.6532388	0.6465381	0.6497107	0.6751628	0.60574635	0.61001335	0.6030691	0.6049454	0.62661225	0.6537557	0.5728002	0.65781285	0.6428725	0.6408462	0.64556045	0.61859815	0.65891975	0.65013085	0.635661	0.65073855	0.6538044	0.6784655	0.57681255	0.59737255	0.72687665	0.68332665	0.6762197
L52	L7AL	0.7903149	0.68219575	0.7277449	0.7510564	0.4798253	0.6211078	0.59841805	0.71243545	0.69101925	0.6417093	0.61068365	0.7507491	0.64767505	0.494715	0.6456922	0.73424445	0.73281605	0.782974	0.6585087	0.73652625	0.7606552	0.72790695	0.68160315	0.63898195	0.73327725	0.6614814	0.80993135	0.63060295	0.74609705	0.74679405	0.63320255	0.6892888	0.72852775	0.63534335	0.68427905	0.62709015	0.59438875	0.76337325	0.7700671	0.698291	0.73309015	0.6356847	0.7074868	0.7236515	0.6615856	0.6383022	0.67867145	0.6438663
L55b	L7AL	0.47471785	0.4771695	0.6220068	0.4576216	0.2713371	0.360359	0.4553883	0.49810825	0.4203776	0.48459475	0.45644425	0.51180515	0.43217275	0.40012365	0.55707035	0.5704535	0.44359055	0.56201585	0.3796466	0.5222599	0.468087	0.37949635	0.44856605	0.4857663	0.4848391	0.4512946	0.4763347	0.43567785	0.4452254	0.4153601	0.4501551	0.47392215	0.4895347	0.50421795	0.44101675	0.33458495	0.3885819	0.5881403	0.5253602	0.5167011	0.5620543	0.45519515	0.4799621	0.41054785	0.4448268	0.53905605	0.41014355	0.3566115
L5L	L7AL	0.93433985	0.93257975	0.917624	0.93440735	0.9122078	0.9144414	0.89878225	0.9155613	0.8905852	0.92234465	0.9071421	0.92142565	0.8962928	0.89091715	0.9078386	0.92124375	0.87616175	0.82937525	0.9525863	0.90762985	0.92094845	0.93546525	0.913094	0.9384761	0.9317971	0.91690465	0.90225225	0.91937685	0.9157323	0.91702585	0.93022455	0.91975395	0.9267029	0.90122785	0.8977298	0.91617565	0.91007065	0.9136727	0.9292874	0.9239547	0.8988648	0.9145606	0.9092863	0.8512949	0.9438413	0.92360335	0.9357689	0.9401654
L5m	L7AL	0.61804475	0.6113187	0.6887317	0.70713085	0.56255335	0.59029435	0.7755903	0.62446	0.72874325	0.58950495	0.57783715	0.5994722	0.61119165	0.57050345	0.66016035	0.4867009	0.5354198	0.52205775	0.68637595	0.55037215	0.69915275	0.68856675	0.63597175	0.5888958	0.70073115	0.63305455	0.605879	0.65217615	0.56939005	0.5490533	0.550994	0.624319	0.7405438	0.60224955	0.67179135	0.71196565	0.63634375	0.6422017	0.692563	0.5957881	0.63714145	0.63341985	0.5828803	0.55220605	0.64200855	0.72475075	0.6490047	0.71185215
L5mv	L7AL	0.92193365	0.8598047	0.8270769	0.81809695	0.82818625	0.8805967	0.74642365	0.84639355	0.8148418	0.86949055	0.85490815	0.9030681	0.7614644	0.8485088	0.83535815	0.8265183	0.7761355	0.66719	0.7216467	0.72920525	0.8775327	0.8952343	0.77421945	0.88998145	0.90806625	0.8558482	0.83853205	0.82462285	0.82279885	0.8940972	0.9000249	0.7345655	0.83630635	0.82620705	0.8193879	0.7336762	0.8226831	0.833321	0.8191492	0.88110775	0.7703503	0.8561311	0.76068205	0.7560799	0.89470555	0.8588393	0.8208896	0.87790165
L6a	L7AL	0.53542595	0.73207215	0.58995265	0.5714664	0.3588967	0.5882958	0.5879403	0.6626868	0.60110155	0.72582915	0.63679235	0.5769016	0.6545849	0.5103407	0.68678715	0.679094	0.542953	0.6162796	0.50686505	0.67897705	0.6294319	0.53375035	0.6247486	0.55119505	0.6653047	0.69042325	0.6538848	0.59050015	0.71655125	0.5909477	0.57482665	0.56757415	0.6705481	0.68679395	0.5553968	0.5945495	0.67473205	0.70002005	0.52699145	0.7005488	0.56935455	0.67124355	0.6416002	0.5965671	0.5075904	0.70240375	0.51981245	0.6635392
L6d	L7AL	0.6400567	0.5457502	0.65790195	0.53753565	0.254877	0.60680075	0.4897599	0.61581905	0.57873255	0.61810155	0.6147255	0.65018265	0.53110625	0.6457307	0.503687	0.61333145	0.53210585	0.6041535	0.5078871	0.55212535	0.57245115	0.5651707	0.6090723	0.6074398	0.55933065	0.4387582	0.5348019	0.6108389	0.48373725	0.4764151	0.5063052	0.62176125	0.51000925	0.6654162	0.60837555	0.5822254	0.5672776	0.59149725	0.62193975	0.62895305	0.51639205	0.58661665	0.6254682	0.5237758	0.49827565	0.64111805	0.5457661	0.58817385
L6ma	L7AL	0.551023	0.76202975	0.56174435	0.66773275	0.4267682	0.59182705	0.65101015	0.58125635	0.5572548	0.75745935	0.7655931	0.58314615	0.66102345	0.5403805	0.7132627	0.69639455	0.5438404	0.62377415	0.64143345	0.6090102	0.6880094	0.5709386	0.62424925	0.62705345	0.70052165	0.76265675	0.67044615	0.6397394	0.7420035	0.6309565	0.66349825	0.6359949	0.71133185	0.612071	0.67135415	0.69798	0.6956665	0.6880977	0.62789355	0.7110764	0.62957075	0.75831055	0.6867365	0.57225535	0.5632119	0.6728065	0.4809305	0.68779695
L6mp	L7AL	0.5901985	0.6612258	0.7210605	0.68464615	0.44703925	0.65825385	0.63730165	0.6273578	0.6446381	0.76211015	0.70146195	0.70423715	0.66070795	0.6888683	0.62851	0.6898694	0.5638995	0.5908769	0.593303	0.6712019	0.7457369	0.609496	0.68179665	0.661949	0.71163855	0.6602697	0.6955918	0.6910404	0.65981225	0.6491823	0.64445915	0.66578345	0.65995885	0.6953585	0.767833	0.6980634	0.6653837	0.6688124	0.72622155	0.6818249	0.5841993	0.7471623	0.64334945	0.5993312	0.6395116	0.6877851	0.65947355	0.7214988
L6r	L7AL	0.47060385	0.51919145	0.4821719	0.57885775	0.3123948	0.42966855	0.47146925	0.5685827	0.4698687	0.5651652	0.53033605	0.53841015	0.5723155	0.41618445	0.5387331	0.55703885	0.5357783	0.5310338	0.44347795	0.4952124	0.51682835	0.53988625	0.48886515	0.51507095	0.6220406	0.55212815	0.4645669	0.49888465	0.5367604	0.4894096	0.5017653	0.4474167	0.5246534	0.4831441	0.4689355	0.50236005	0.4544915	0.57249955	0.5888395	0.53778335	0.60234185	0.47185805	0.5033979	0.4424896	0.52947405	0.5181218	0.50931195	0.42921015
L6v	L7AL	0.4163741	0.3914583	0.4338002	0.5227816	0.23352855	0.35781595	0.4754693	0.45548095	0.40827045	0.506843	0.4497964	0.4886638	0.43814905	0.391808	0.4782632	0.5034365	0.4813464	0.537406	0.3883523	0.4416923	0.39217375	0.46677025	0.4951711	0.4932978	0.57287955	0.45318065	0.40768685	0.4498352	0.52003465	0.41700855	0.4263025	0.41736555	0.49688395	0.5091541	0.41842335	0.4026243	0.37157135	0.4802704	0.4764807	0.4902942	0.5875681	0.39942345	0.481172	0.3429771	0.4416149	0.55075665	0.4197904	0.3131169
L10d	L7Am	0.4170668	0.4493141	0.44498155	0.47709885	0.35609335	0.3775815	0.41687895	0.45250545	0.36001915	0.4005155	0.4937114	0.43894025	0.34143455	0.3778532	0.463464	0.51421425	0.34431915	0.4306576	0.45650625	0.36538055	0.42172705	0.44680395	0.4198902	0.39255985	0.4744549	0.416277	0.3980484	0.36630375	0.3771062	0.37455275	0.42011435	0.4414881	0.3038237	0.38285075	0.42375205	0.42446085	0.44349125	0.5147627	0.4393014	0.38305285	0.52338245	0.3876628	0.36182475	0.41414505	0.4056508	0.41942195	0.35834505	0.398179
L10pp	L7Am	0.33915075	0.44215625	0.5352207	0.44303385	0.3579694	0.3571633	0.4629979	0.4010709	0.2423478	0.39645905	0.4800921	0.4389691	0.36380265	0.30035015	0.44493445	0.4698263	0.33233595	0.4064153	0.4441016	0.37900565	0.46167575	0.32929275	0.44251015	0.31978985	0.4533178	0.36350295	0.37066	0.4388777	0.30611165	0.4171346	0.44694835	0.427328	0.3162857	0.33475885	0.4144082	0.42813255	0.36363515	0.44168745	0.4457882	0.3683509	0.4781108	0.39955115	0.37060045	0.4046003	0.4503162	0.4531457	0.34629485	0.40268085
L10r	L7Am	0.348519	0.34784295	0.46721925	0.4204953	0.16754005	0.39809725	0.37480315	0.321418	0.1734375	0.3496914	0.3679127	0.3213601	0.25477	0.25666785	0.3920518	0.29386325	0.2602389	0.15164965	0.39404755	0.3365138	0.39827035	0.3101928	0.2789795	0.24350525	0.47939135	0.33547395	0.21072885	0.3160304	0.2662309	0.26867825	0.2534846	0.39780215	0.1571351	0.27934615	0.2907586	0.3352296	0.28476435	0.31572405	0.32143055	0.181644	0.40115515	0.3123484	0.17700005	0.3191404	0.34819285	0.3688478	0.26530605	0.332848
L10v	L7Am	0.2619523	0.35821035	0.4591478	0.3494808	0.2195476	0.283598	0.36182395	0.2886414	0.2234624	0.31302155	0.3632312	0.378637	0.25505665	0.2518818	0.41842325	0.40310985	0.2372046	0.19454065	0.3965431	0.34765005	0.38864545	0.2478531	0.32203425	0.2750321	0.37142945	0.2951408	0.26908535	0.34159555	0.2128334	0.23493575	0.31843465	0.3963209	0.2077087	0.24364985	0.3106897	0.3186755	0.29429445	0.36599675	0.3587607	0.18587705	0.46531715	0.27152705	0.2961144	0.3650476	0.3867314	0.35658525	0.31895935	0.268538
L11l	L7Am	0.3330969	0.4825718	0.502307	0.38154575	0.3302195	0.4085372	0.4848543	0.3963997	0.2534862	0.42448425	0.4447746	0.43317955	0.39522475	0.3336669	0.40610825	0.4709502	0.3432746	0.4208006	0.47459195	0.3454702	0.485872	0.40609725	0.5028371	0.39453685	0.47193735	0.4277491	0.3658754	0.44631155	0.3318412	0.45771075	0.42205035	0.47028775	0.3627706	0.37660135	0.44131285	0.4258649	0.40636675	0.457343	0.52174315	0.4307566	0.4142634	0.413434	0.34603385	0.4025315	0.42624445	0.46203665	0.3746459	0.4106984
L13l	L7Am	0.24811445	0.39221	0.3220707	0.3361844	0.1988824	0.30236265	0.436142	0.25334595	0.10581029	0.38670875	0.33156755	0.3095722	0.2819434	0.2132532	0.31363135	0.3600233	0.19800585	0.2903936	0.35722895	0.1935838	0.43983265	0.28107025	0.35692235	0.2357629	0.2895112	0.3274144	0.2738599	0.38584815	0.2397468	0.3854422	0.3404856	0.397534	0.2632304	0.28446055	0.27832635	0.28841335	0.3060837	0.38525795	0.4297424	0.2335056	0.33246625	0.39871275	0.14402543	0.20689075	0.3747839	0.4078018	0.1939785	0.27418255
L1	L7Am	0.565763	0.4517047	0.4539225	0.47294475	0.62972575	0.4788334	0.53084995	0.51623225	0.5015772	0.47991355	0.5527491	0.45685245	0.59687635	0.43834605	0.47487065	0.48396275	0.5397723	0.5244054	0.45295925	0.43299055	0.53333805	0.4436369	0.51143035	0.52933265	0.5391362	0.4740951	0.45103	0.52911095	0.4281964	0.4501806	0.53314615	0.4761264	0.46907595	0.53599565	0.53741645	0.437885	0.4381224	0.48756335	0.56677655	0.5017616	0.5437608	0.4814155	0.52514125	0.52925135	0.4592147	0.5609728	0.45796215	0.39328115
L23c	L7Am	0.8476556	0.81670685	0.6763715	0.85385315	0.8639482	0.8363324	0.76819325	0.83205145	0.6665203	0.7416811	0.7980343	0.80970725	0.7847518	0.691453	0.7780879	0.78094725	0.8419996	0.7850645	0.78287675	0.81143485	0.82012065	0.77246205	0.77785365	0.8379526	0.8390837	0.84682205	0.71593835	0.7350536	0.76546	0.81802045	0.8019118	0.76538025	0.79719115	0.81801825	0.8029344	0.7624878	0.75024625	0.7387008	0.8300163	0.78315285	0.7911646	0.85131895	0.7413723	0.76337585	0.81353325	0.88380275	0.80049145	0.82822945
L23d	L7Am	0.5545071	0.5898219	0.55426295	0.6545043	0.5117411	0.55041455	0.53238385	0.4607111	0.41588985	0.56910295	0.5643765	0.4915541	0.4843996	0.50985775	0.4028686	0.314078	0.4852934	0.5091978	0.5371195	0.5008891	0.47680535	0.52040275	0.4722933	0.58989015	0.5885041	0.65978915	0.4763978	0.39012615	0.4541429	0.5194481	0.50772625	0.4267929	0.5146978	0.4572059	0.49770545	0.5473387	0.43502865	0.45026545	0.56727125	0.36406485	0.570715	0.60072295	0.40585755	0.47007265	0.3633264	0.63928295	0.491982	0.55449985
L24dd	L7Am	0.5825005	0.6111179	0.6180167	0.7156666	0.59481745	0.59530175	0.70006275	0.634885	0.6538442	0.64038295	0.6544663	0.5876425	0.7467077	0.56170815	0.6443773	0.66363325	0.6273906	0.5826909	0.68915775	0.60640535	0.6136243	0.6152367	0.66603485	0.54184045	0.58046855	0.7003681	0.52267275	0.5789929	0.5949941	0.6567045	0.6095703	0.5338283	0.65347735	0.58722585	0.6799054	0.65621825	0.68678225	0.65081145	0.635645	0.58730815	0.6329092	0.6204703	0.5962456	0.5070438	0.6356607	0.65397665	0.55871265	0.67721615
L24dv	L7Am	0.4949442	0.62090975	0.54378125	0.65398395	0.4928389	0.5931161	0.69699945	0.5476365	0.3878214	0.46130905	0.5296271	0.5139718	0.60830795	0.5363738	0.62241935	0.58891685	0.67157025	0.53890935	0.6846821	0.4816527	0.61861105	0.5825679	0.6998416	0.574318	0.55193695	0.72697605	0.50692965	0.61582515	0.5797106	0.5340372	0.64729715	0.6174443	0.5824095	0.65070245	0.62828145	0.6125754	0.6454293	0.6724411	0.50975765	0.54787355	0.66005785	0.6257294	0.55366435	0.55456785	0.5075337	0.6742635	0.4983796	0.6308294
L25	L7Am	0.16770585	0.38838235	0.34344295	0.3556509	0.1019694	0.2099321	0.2492713	0.19135815	0.137670385	0.3941722	0.39352765	0.33017805	0.25474875	0.2574707	0.2350469	0.17650315	0.19888205	0.19905395	0.3463175	0.2457189	0.3317827	0.3197563	0.178540565	0.15002135	0.4165404	0.33883465	0.27055485	0.28518085	0.3633643	0.2404119	0.2120465	0.32088675	0.2765628	0.1907915	0.20856695	0.3687978	0.24030875	0.2328562	0.41727845	0.22324655	0.29259455	0.33830475	0.09560749	0.16218832	0.3068087	0.26658335	0.2633829	0.40579365
L2	L7Am	0.68746735	0.5542785	0.5869494	0.5448057	0.65470225	0.6495706	0.4839257	0.63003385	0.79623655	0.7074951	0.6770341	0.58006215	0.7677206	0.6153937	0.60077705	0.549944	0.63679445	0.6867649	0.5689354	0.7127804	0.54727725	0.4489435	0.587513	0.64217045	0.7115677	0.5524398	0.5324969	0.73038715	0.5502634	0.5996561	0.6449045	0.63364095	0.61075525	0.69069655	0.7219392	0.5522568	0.54770355	0.6190916	0.6606442	0.5973503	0.66335365	0.73159375	0.69806465	0.8145517	0.63085665	0.6345775	0.62042125	0.5384547
L31a	L7Am	0.63554075	0.65897255	0.5344583	0.6672224	0.5561467	0.61141955	0.4279092	0.46536965	0.44762635	0.59369335	0.6449558	0.60297585	0.5353751	0.56568655	0.4655802	0.43955175	0.48571715	0.6533138	0.60431515	0.47831145	0.62057025	0.62491215	0.60804245	0.67270875	0.59780205	0.6544144	0.62588375	0.5336003	0.55292885	0.61766265	0.6492434	0.50332005	0.4808573	0.47781315	0.5613293	0.64149265	0.61560925	0.5922205	0.55609155	0.4513961	0.61709305	0.61753225	0.4490209	0.6465848	0.5423587	0.76343745	0.5347444	0.55123175
L31pd	L7Am	0.59498	0.74472255	0.7209324	0.7384898	0.5323495	0.7092515	0.56285535	0.5600574	0.61894515	0.58268815	0.7322851	0.6942714	0.53605135	0.70786385	0.5570987	0.59244445	0.6767717	0.51070665	0.69527745	0.55330875	0.6633152	0.74269725	0.76923275	0.7411935	0.68977795	0.6576505	0.70074625	0.58972415	0.74155825	0.5841774	0.6931513	0.5873293	0.6434862	0.5720601	0.69126775	0.6359405	0.8298025	0.6654624	0.62256855	0.54052085	0.575627	0.6516833	0.523378	0.74397575	0.52608295	0.7779245	0.50852925	0.69700945
L31pv	L7Am	0.60587055	0.56621045	0.64312735	0.6502377	0.3299163	0.6066898	0.4750413	0.5536141	0.54968535	0.56779945	0.65912935	0.61100865	0.52341455	0.58704095	0.5017776	0.41248085	0.50747755	0.5794167	0.59236015	0.50122435	0.59802225	0.6369302	0.5512511	0.6202787	0.5950631	0.5938297	0.5669752	0.54905445	0.51949125	0.5854095	0.57252035	0.54163365	0.57501815	0.47593275	0.5760877	0.53029105	0.37525535	0.58237875	0.62143995	0.5700324	0.58216545	0.65267635	0.45359205	0.51207845	0.41148945	0.68267825	0.5695687	0.46111
L33pr	L7Am	0.51305255	0.5484861	0.5062701	0.57405675	0.43945965	0.5442048	0.5457487	0.40907415	0.35960205	0.5155571	0.5271274	0.3934165	0.4318327	0.35472	0.35174305	0.34127915	0.43352065	0.43454575	0.50595205	0.37116165	0.4705816	0.5667032	0.37349415	0.5140831	0.57988765	0.5482433	0.31857185	0.41264595	0.5338812	0.3841881	0.39576575	0.48447245	0.4207096	0.36846385	0.4714218	0.54572955	0.3586236	0.43334695	0.5488121	0.35687095	0.5302532	0.50060365	0.28329325	0.4375854	0.33770855	0.57282565	0.42676035	0.524022
L3a	L7Am	0.6234749	0.5847836	0.524645	0.53278615	0.58099765	0.55301425	0.49603745	0.6480916	0.55640775	0.5760495	0.5526954	0.53529645	0.5648967	0.5106797	0.5485114	0.5247946	0.60238875	0.5560521	0.5022817	0.50366855	0.5665113	0.47443655	0.55422285	0.65822045	0.53388675	0.51615775	0.48275475	0.51705575	0.5042782	0.53077905	0.57958	0.51539945	0.50713045	0.58138695	0.5257566	0.5394193	0.5281151	0.5643864	0.5953817	0.5730245	0.55052705	0.56173185	0.4969611	0.5648652	0.51761825	0.5831824	0.53572675	0.44228125
L3b	L7Am	0.5876085	0.46821375	0.49090295	0.50426455	0.64448115	0.49561135	0.48249505	0.53598245	0.5182212	0.4883216	0.5441085	0.4838568	0.5766538	0.4612023	0.4769521	0.5027927	0.5790863	0.53403695	0.47032525	0.46407675	0.5391499	0.46112605	0.5445508	0.53458235	0.54317885	0.510195	0.45263075	0.4708019	0.4761675	0.46208755	0.53651025	0.4931176	0.4867495	0.52852535	0.51440935	0.45288925	0.44171525	0.51397795	0.585664	0.5212384	0.5484751	0.4794535	0.52107805	0.53044845	0.4429433	0.5603986	0.52190655	0.421302
L43	L7Am	0.42503725	0.33342285	0.45894275	0.4843874	0.4181575	0.3437466	0.39906605	0.4833285	0.33049675	0.40570665	0.46856115	0.39347195	0.5265526	0.35673445	0.4202668	0.4931664	0.50240315	0.4251088	0.3413359	0.39454925	0.36799495	0.37872065	0.48305535	0.3989937	0.42455415	0.38789085	0.29345325	0.4011598	0.44008195	0.3342659	0.4634148	0.4607708	0.3925845	0.45907795	0.4050323	0.4446362	0.32502655	0.52665765	0.51759285	0.48157075	0.55122605	0.3150094	0.3168652	0.40946625	0.40121095	0.46277475	0.3721501	0.3095629
L44	L7Am	0.4111581	0.47423435	0.47065485	0.50073855	0.44104405	0.3833873	0.452031	0.54139585	0.4011028	0.43007275	0.4822837	0.4032723	0.51287865	0.4060687	0.5326884	0.4880398	0.5162363	0.39909105	0.40576515	0.4362921	0.45473005	0.3744601	0.45825075	0.47162635	0.4797292	0.47715625	0.3635626	0.426577	0.45607205	0.44419885	0.41849595	0.40553885	0.39101775	0.4631157	0.42572935	0.4157117	0.38736625	0.51458745	0.52586285	0.50819825	0.48153745	0.4025083	0.42338485	0.448634	0.4573289	0.4584488	0.4671954	0.42860265
L45	L7Am	0.49248585	0.5262649	0.5102186	0.39357195	0.51947305	0.43378745	0.44999815	0.49836755	0.3915667	0.49810065	0.5215419	0.44255805	0.52736995	0.4644426	0.51887345	0.50069035	0.55198495	0.50476405	0.4761645	0.49133765	0.50727715	0.4121073	0.5088432	0.44623165	0.52669935	0.4688255	0.45059405	0.46649605	0.4262491	0.4759885	0.4886234	0.50576655	0.38255515	0.4983461	0.52280795	0.44159905	0.46154115	0.57243565	0.50359195	0.52640435	0.50408285	0.4494545	0.44263575	0.50431965	0.47566585	0.4393578	0.4435577	0.4526984
L46	L7Am	0.32240765	0.4527727	0.4377641	0.3842367	0.1548581	0.31315615	0.3687676	0.46917745	0.28819015	0.3463542	0.3943431	0.3036826	0.382985	0.28738235	0.4723798	0.5038712	0.37206915	0.28946345	0.3270627	0.3226698	0.390802	0.34698995	0.3103143	0.4715444	0.37089215	0.3974669	0.3880441	0.33341055	0.42880035	0.30213435	0.41436925	0.37146765	0.41280805	0.4893014	0.42874065	0.36706075	0.24107035	0.46778805	0.43389385	0.3590339	0.424318	0.3513573	0.3838041	0.43411375	0.3443307	0.39350635	0.2714986	0.35953025
L47l	L7Am	0.42566605	0.4880106	0.49091605	0.38589265	0.4119009	0.41882095	0.4112812	0.4482936	0.2678543	0.4820512	0.5149662	0.4362663	0.4795275	0.39027795	0.4700709	0.46949595	0.4961804	0.5049933	0.4560125	0.42642675	0.4804491	0.4303379	0.4778229	0.3458844	0.4514321	0.39415025	0.378128	0.46923155	0.40019635	0.4477785	0.43526995	0.4640872	0.34317545	0.4023241	0.4736828	0.39092405	0.43270645	0.5212314	0.45546675	0.4803308	0.4830043	0.4540656	0.36211895	0.40929065	0.4501608	0.3962936	0.38619065	0.48829605
L47m	L7Am	0.26909285	0.3207121	0.306319	0.29952395	0.25249755	0.213976645	0.29081385	0.33205095	0.0999226	0.3860756	0.3911476	0.35436605	0.3480089	0.22357845	0.31874335	0.3483835	0.25784705	0.3876354	0.34344865	0.23727645	0.3459536	0.3720678	0.38533385	0.220422705	0.3482251	0.28231495	0.2204355	0.40568795	0.302059	0.3343321	0.28652885	0.3437916	0.1786843	0.24250035	0.3114134	0.33709875	0.35083885	0.4055666	0.3619938	0.3792407	0.374089	0.2940085	0.17925113	0.218673275	0.3818175	0.29127205	0.27393425	0.3715458
L47s	L7Am	0.2287408	0.3441063	0.35755935	0.32011745	0.2764311	0.32739265	0.34237465	0.37282815	0.123431735	0.3718341	0.39089395	0.3499536	0.3299033	0.2075923	0.3549479	0.315119	0.2895508	0.3999903	0.40652185	0.28985165	0.3711182	0.35940405	0.28896405	0.2268153	0.3419617	0.30559785	0.2438304	0.36723765	0.287398	0.31890055	0.3549624	0.39760915	0.23467045	0.17566475	0.3092447	0.44847345	0.36130365	0.39877735	0.3368481	0.3397326	0.3866818	0.30822585	0.2566317	0.2403906	0.3768514	0.26031375	0.3128551	0.3863696
L4	L7Am	0.6108102	0.5224722	0.6277145	0.62603205	0.6141516	0.5911446	0.62801485	0.62085035	0.6494967	0.6169194	0.59456705	0.6053088	0.65464195	0.5956725	0.55966015	0.57459785	0.57683105	0.5899372	0.5912047	0.57478515	0.5712632	0.55717525	0.57281445	0.6051192	0.5804029	0.56264305	0.50035245	0.57341635	0.5324054	0.58012115	0.60034255	0.58766115	0.5425469	0.5571926	0.5611482	0.58470355	0.5272456	0.5923233	0.62333975	0.59146285	0.5948548	0.6062621	0.53640895	0.5644521	0.5305902	0.6180089	0.67201325	0.5504095
L52	L7Am	0.69935385	0.59195745	0.6961578	0.63614405	0.66199415	0.6135181	0.6565311	0.6897036	0.6367999	0.58581585	0.67726515	0.676788	0.6488815	0.5863885	0.653592	0.7006684	0.7459747	0.6904246	0.6373927	0.6794747	0.70513135	0.65423995	0.62426265	0.7043554	0.67701725	0.59251975	0.66688595	0.64588455	0.66745545	0.6694301	0.6649721	0.64374415	0.65007055	0.64798225	0.62320575	0.64608005	0.5689423	0.71570535	0.74257625	0.7295226	0.71495185	0.66586525	0.6457949	0.7041789	0.65664775	0.63414735	0.60399735	0.6484812
L55b	L7Am	0.40607295	0.3572572	0.4747845	0.4317137	0.28446615	0.2863382	0.42024135	0.42329185	0.35957475	0.3344622	0.41532885	0.38687015	0.3739332	0.39590545	0.4528455	0.5205952	0.39276915	0.367282	0.4027715	0.43723275	0.41586425	0.2739297	0.3544858	0.4542871	0.3948936	0.3678042	0.30228195	0.39448325	0.39682445	0.34557665	0.4336683	0.4796523	0.40497265	0.4310743	0.38347825	0.28225805	0.30705655	0.5429934	0.4740807	0.4404465	0.3428817	0.41593845	0.35283885	0.387955	0.41701295	0.4735792	0.3475662	0.36708095
L5L	L7Am	0.83565155	0.8380303	0.7960114	0.82619335	0.79895075	0.8255467	0.84124835	0.8038934	0.84414015	0.82728105	0.81387865	0.80412615	0.87366065	0.83067635	0.8111568	0.8295218	0.83279985	0.8802681	0.8432898	0.84796355	0.8148873	0.83092995	0.83116525	0.81352735	0.8097663	0.82120255	0.81087425	0.8787024	0.84912795	0.8307916	0.82935755	0.84725125	0.826944	0.8489582	0.83336165	0.8255699	0.86444475	0.8000381	0.8147575	0.8051971	0.83111315	0.8504088	0.87757095	0.83049775	0.82924925	0.80642555	0.83610615	0.83008935
L5m	L7Am	0.55989995	0.48456395	0.54640845	0.64253705	0.6696113	0.5466934	0.70749015	0.6198128	0.62674855	0.53677965	0.5451616	0.5002434	0.57282515	0.518118	0.5549671	0.49546435	0.54083765	0.58436755	0.6503077	0.5973409	0.6164644	0.51178455	0.6210884	0.4995446	0.55968875	0.5811661	0.4863258	0.6706578	0.47880495	0.52383565	0.5157909	0.546966	0.58853925	0.5917747	0.6035853	0.5773288	0.550787	0.55666655	0.6518624	0.5615702	0.65479725	0.5487285	0.53547665	0.5723049	0.5221589	0.60878865	0.61958205	0.58456925
L5mv	L7Am	0.9117693	0.88386875	0.84659845	0.88369635	0.88999025	0.885352	0.86377025	0.92275725	0.89035045	0.8800167	0.8476025	0.8818152	0.901305	0.90108695	0.8904626	0.89308745	0.90383765	0.85282485	0.86432295	0.84929075	0.8887237	0.86004295	0.90622945	0.8805632	0.88147765	0.87730905	0.86085695	0.8688416	0.88750465	0.89360465	0.89208225	0.88259005	0.83495095	0.8846457	0.85391265	0.8550003	0.84485955	0.87114035	0.8571023	0.85923825	0.9079951	0.89786885	0.82804215	0.82486105	0.9042689	0.87131315	0.90455175	0.89514025
L6a	L7Am	0.45221185	0.6437217	0.7070633	0.54014655	0.4026907	0.4781745	0.49369605	0.68936985	0.5146598	0.6390285	0.54145885	0.51507045	0.652988	0.549543	0.5991588	0.6332621	0.49712625	0.48976515	0.4714881	0.609859	0.56528715	0.4793335	0.6612438	0.5350664	0.56979225	0.5531628	0.54799885	0.55742975	0.6591741	0.52272695	0.52913095	0.60161685	0.5518676	0.6607314	0.46136855	0.5500504	0.592154	0.6944126	0.5573098	0.6852665	0.4937053	0.57290065	0.5795151	0.57025435	0.45230715	0.66696645	0.5369133	0.6619729
L6d	L7Am	0.55922715	0.4155694	0.6318065	0.46061595	0.2903802	0.47185195	0.383398	0.5385887	0.48694505	0.52889535	0.4981174	0.5232246	0.47783455	0.58001495	0.425427	0.5135845	0.458292	0.46410915	0.3804769	0.4340214	0.44298105	0.36663145	0.5447639	0.5524312	0.4789724	0.33787505	0.4052973	0.52716435	0.41591235	0.35512255	0.4517659	0.58000305	0.40979095	0.51711935	0.5000865	0.48700335	0.468016	0.5050483	0.564185	0.58447985	0.45234455	0.4634173	0.46848315	0.4844737	0.38947485	0.50746545	0.52795055	0.4634341
L6ma	L7Am	0.53196235	0.6898952	0.6820223	0.6333274	0.45536615	0.5345678	0.58022285	0.64448855	0.54786905	0.68634955	0.6832646	0.5464205	0.66912425	0.61097615	0.70705125	0.7004401	0.5502799	0.55998475	0.6557206	0.5904799	0.709528	0.5169964	0.7045345	0.6369122	0.6303702	0.65158225	0.60750955	0.63540865	0.6975114	0.58223215	0.66127695	0.6410045	0.6412699	0.63998495	0.63589005	0.66311055	0.65310295	0.71980975	0.7039281	0.7000626	0.6213441	0.7247491	0.6463817	0.6019605	0.5307708	0.64249915	0.5531693	0.69618195
L6mp	L7Am	0.5669987	0.57916235	0.74703	0.6316804	0.468372	0.5948815	0.5304887	0.6607955	0.58144	0.70479	0.60581415	0.64751385	0.65734495	0.66716045	0.56849075	0.6214871	0.57170805	0.53706545	0.5706087	0.59754455	0.73982975	0.55092465	0.7070733	0.64948555	0.6273689	0.6149251	0.60569255	0.67718855	0.5785552	0.6001315	0.61117755	0.65560405	0.5815303	0.6513186	0.70254895	0.61817545	0.613177	0.6619285	0.73239175	0.6578647	0.5869415	0.6898514	0.5911137	0.59667325	0.5766033	0.62417505	0.6889443	0.6458604
[truncated: 67,488 more rows]
[truncated: 3 more columns]
